# Supplementary material for: Genome-wide association analysis and pathway enrichment provide insights into the genetic basis of photosynthetic responses to drought stress in Persian walnut
Source: Hortic Res. 2022 Jun 7;9:uhac124. doi: 10.1093/hr/uhac124 (PMC9343916; doi:10.1093/hr/uhac124)
Supplement: Web_Material_uhac124 [file web_material_uhac124.zip]

Archive with 8 entries (8 files):
- Supplementary dataset S1.xls
- Supplementary dataset S2.xls
- Supplementary dataset S3.xls
- Supplementary dataset S4.xls
- Supplementary dataset S5.xls
- Supplementary dataset S6.xlsx
- Supplementary dataset S7.xlsx
- Supplementary Material_Revise.docx
