# Supplementary material for: Genome-wide association analysis and pathway enrichment provide insights into the genetic basis of photosynthetic responses to drought stress in Persian walnut
Source: Hortic Res. 2022 Jun 7;9:uhac124. doi: 10.1093/hr/uhac124 (PMC9343916; doi:10.1093/hr/uhac124)
Supplement: Web_Material_uhac124 [file web_material_uhac124.zip › Supplementary dataset S1.xls]

## Sheet: M_Array_Sig
Table S1. List of significant marker-trait associations identified by GWAS analysis using MArray dataset through two approaches (FarmCPU and MLMM) for all the photosynthetic traits in well-water (WW), water-stress (WS), water-recovery (WR) conditions and for drought stress index (DSI) and drought recovery index (DRI) of traits as a relative measure.
Category	Method	Model	Trait	SNP	CHR	Position	P.value	maf
Chl fluorescence	Mother_Array	MLMM	ABS/RC_WS21	AX-171514337	12	24044526	5.89574e-28	0.383333
Chl fluorescence	Mother_Array	MLMM	ABS/RC_WS21	AX-170800319	5	6827364	2.44366e-23	0.283333
Chl fluorescence	Mother_Array	MLMM	ABS/RC_WS21	AX-170586499	8	29729047	2.93432e-23	0.1
Chl fluorescence	Mother_Array	MLMM	ABS/RC_WS21	AX-170838192	11	35950855	9.72606e-21	0.075
Chl fluorescence	Mother_Array	MLMM	ABS/RC_WS21	AX-171524696	16	20761643	1.16584e-17	0.491667
Chl fluorescence	Mother_Array	MLMM	ABS/RC_WS21	AX-171538851	15	19051216	2.65411e-14	0.408333
Chl fluorescence	Mother_Array	MLMM	ABS/RC_WS21	AX-170881873	14	10367937	2.15138e-12	0.191667
Chl fluorescence	Mother_Array	MLMM	ABS/RC_WS21	AX-170906219	7	34256456	1.08452e-09	0.225
Chl fluorescence	Mother_Array	MLMM	DI0/RC_DSI21	AX-171514337	12	24044526	3.52402e-29	0.383333
Chl fluorescence	Mother_Array	MLMM	DI0/RC_DSI21	AX-171179693	1	6648849	6.01287e-21	0.15
Chl fluorescence	Mother_Array	MLMM	DI0/RC_DSI21	AX-170945625	7	37914109	3.4203e-19	0.291667
Chl fluorescence	Mother_Array	MLMM	DI0/RC_DSI21	AX-171101364	11	28254841	9.32571e-19	0.133333
Chl fluorescence	Mother_Array	MLMM	DI0/RC_DSI21	AX-170656743	4	8160777	4.02313e-16	0.216667
Chl fluorescence	Mother_Array	MLMM	DI0/RC_DSI21	AX-170918381	11	15814817	1.59965e-10	0.416667
Chl fluorescence	Mother_Array	MLMM	DI0/RC_DSI21	AX-170571807	7	20559137	3.90297e-10	0.141667
Chl fluorescence	Mother_Array	MLMM	DI0/RC_DSI21	AX-171231735	2	8589919	4.09347e-10	0.125
Chl fluorescence	Mother_Array	MLMM	ET0/RC_WW21	AX-170916079	1	40926242	7.70893e-12	0.0666667
Chl fluorescence	Mother_Array	MLMM	ET0/RC_WW21	AX-170594476	6	23430558	4.74245e-10	0.4
Chl fluorescence	Mother_Array	MLMM	Fi_DSI21	AX-171552531	3	10618946	6.22194e-09	0.133333
Chl fluorescence	Mother_Array	FarmCPU	Fi_WS21	AX-170754326	2	1174481	1.33391e-07	0.433333
Chl fluorescence	Mother_Array	MLMM	Fi_WS21	AX-171552531	3	10618946	1.16455e-09	0.133333
Chl fluorescence	Mother_Array	MLMM	Fj_DRI22	AX-171538406	15	17654377	7.66123e-24	0.141667
Chl fluorescence	Mother_Array	MLMM	Fj_DRI22	AX-171063035	15	15216274	1.78174e-17	0.158333
Chl fluorescence	Mother_Array	MLMM	Fj_DRI22	AX-171128287	4	15396208	2.48923e-15	0.125
Chl fluorescence	Mother_Array	MLMM	Fj_DRI22	AX-171109794	9	17276140	1.22113e-10	0.241667
Chl fluorescence	Mother_Array	MLMM	Fj_DRI22	AX-170570512	10	5868213	1.62689e-09	0.15
Chl fluorescence	Mother_Array	MLMM	Fj_DSI21	AX-170677071	7	48399766	7.47043e-08	0.308333
Chl fluorescence	Mother_Array	FarmCPU	Fj_WS21	AX-170677071	7	48399766	8.4937e-14	0.308333
Chl fluorescence	Mother_Array	FarmCPU	Fj_WS21	AX-170754326	2	1174481	1.0487e-09	0.433333
Chl fluorescence	Mother_Array	FarmCPU	Fj_WS21	AX-170984350	9	22774652	2.29956e-08	0.0916667
Chl fluorescence	Mother_Array	FarmCPU	Fj_WS21	AX-171158846	12	21344517	2.75681e-08	0.125
Chl fluorescence	Mother_Array	MLMM	Fj_WS21	AX-170754326	2	1174481	3.44171e-14	0.433333
Chl fluorescence	Mother_Array	MLMM	Fm_DSI21	AX-171552531	3	10618946	3.76595e-09	0.133333
Chl fluorescence	Mother_Array	FarmCPU	Fm_WS21	AX-170754326	2	1174481	1.34176e-07	0.433333
Chl fluorescence	Mother_Array	MLMM	Fm_WS21	AX-171552531	3	10618946	8.15388e-10	0.133333
Chl fluorescence	Mother_Array	MLMM	Fm_WS21	AX-171174023	13	10769441	1.32341e-07	0.45
Chl fluorescence	Mother_Array	MLMM	Fm_WW22	AX-171022426	3	9988937	2.58545e-27	0.108333
Chl fluorescence	Mother_Array	MLMM	Fm_WW22	AX-171488728	4	29019481	1.38577e-23	0.291667
Chl fluorescence	Mother_Array	MLMM	Fm_WW22	AX-171534773	13	21445028	2.31284e-17	0.45
Chl fluorescence	Mother_Array	MLMM	Fm_WW22	AX-170681785	12	16829680	3.99478e-16	0.225
Chl fluorescence	Mother_Array	MLMM	Fm_WW22	AX-170882364	13	30325808	6.40289e-14	0.416667
Chl fluorescence	Mother_Array	MLMM	Fm_WW22	AX-170652123	11	34162519	1.14827e-12	0.333333
Chl fluorescence	Mother_Array	MLMM	Fm_WW22	AX-170945948	12	22917114	1.96212e-10	0.358333
Chl fluorescence	Mother_Array	MLMM	Fm_WW22	AX-170954990	6	38201672	9.22654e-09	0.175
Chl fluorescence	Mother_Array	MLMM	FM/F0_DRI22	AX-171083426	9	1826290	7.5641e-19	0.425
Chl fluorescence	Mother_Array	MLMM	FM/F0_DRI22	AX-171515532	7	11436130	8.55768e-16	0.233333
Chl fluorescence	Mother_Array	MLMM	FM/F0_DRI22	AX-171171271	6	36848016	2.64989e-14	0.233333
Chl fluorescence	Mother_Array	MLMM	FM/F0_DRI22	AX-171032514	2	10345703	1.77924e-10	0.4
Chl fluorescence	Mother_Array	MLMM	FM/F0_DRI22	AX-170758580	12	8818374	1.53541e-07	0.216667
Chl fluorescence	Mother_Array	MLMM	FM/F0_DSI21	AX-170754326	2	1174481	3.66498e-16	0.433333
Chl fluorescence	Mother_Array	MLMM	FM/F0_DSI21	AX-170625804	5	7145174	9.68226e-11	0.0666667
Chl fluorescence	Mother_Array	MLMM	FM/F0_DSI21	AX-170811503	3	5370045	3.32827e-10	0.308333
Chl fluorescence	Mother_Array	MLMM	FM/F0_WS21	AX-170754326	2	1174481	3.78983e-30	0.433333
Chl fluorescence	Mother_Array	MLMM	FM/F0_WS21	AX-170884343	2	24814601	1.0474e-29	0.225
Chl fluorescence	Mother_Array	MLMM	FM/F0_WS21	AX-171544349	11	20616575	2.41769e-19	0.441667
Chl fluorescence	Mother_Array	MLMM	FM/F0_WS21	AX-171212226	16	25226489	1.04432e-13	0.316667
Chl fluorescence	Mother_Array	MLMM	FM/F0_WS21	AX-170702707	8	1533600	1.12893e-12	0.341667
Chl fluorescence	Mother_Array	MLMM	FM/F0_WS21	AX-170902873	3	33339175	7.47454e-11	0.283333
Chl fluorescence	Mother_Array	MLMM	FM/F0_WS21	AX-170896311	8	12369208	1.67632e-08	0.225
Chl fluorescence	Mother_Array	MLMM	FM/F0_WS21	AX-170718534	7	37517901	1.19238e-07	0.308333
Chl fluorescence	Mother_Array	MLMM	Fv_DSI21	AX-170754326	2	1174481	7.26604e-31	0.433333
Chl fluorescence	Mother_Array	MLMM	Fv_DSI21	AX-171528693	3	5371677	3.16235e-24	0.3
Chl fluorescence	Mother_Array	MLMM	Fv_DSI21	AX-171542406	10	11994445	3.09219e-20	0.166667
Chl fluorescence	Mother_Array	MLMM	Fv_DSI21	AX-170884343	2	24814601	1.65353e-18	0.225
Chl fluorescence	Mother_Array	MLMM	Fv_DSI21	AX-171171375	8	28485733	1.47518e-13	0.375
Chl fluorescence	Mother_Array	MLMM	Fv_DSI21	AX-170845368	7	39872328	1.09321e-08	0.15
Chl fluorescence	Mother_Array	MLMM	Fv_DSI21	AX-170592374	12	25813425	1.26915e-08	0.383333
Chl fluorescence	Mother_Array	MLMM	Fv_WS21	AX-171552531	3	10618946	9.38086e-32	0.133333
Chl fluorescence	Mother_Array	MLMM	Fv_WS21	AX-171174023	13	10769441	4.37341e-29	0.45
Chl fluorescence	Mother_Array	MLMM	Fv_WS21	AX-171181585	7	10581596	6.4292e-22	0.466667
Chl fluorescence	Mother_Array	MLMM	Fv_WS21	AX-171199492	11	9801905	4.92815e-20	0.0916667
Chl fluorescence	Mother_Array	MLMM	Fv_WS21	AX-171074396	1	39049998	1.64183e-14	0.183333
Chl fluorescence	Mother_Array	MLMM	Fv_WS21	AX-171019798	11	2334547	2.71831e-13	0.0583333
Chl fluorescence	Mother_Array	MLMM	Fv_WS21	AX-170574227	4	25324023	5.18518e-12	0.366667
Chl fluorescence	Mother_Array	MLMM	FV/F0_DRI22	AX-171083426	9	1826290	2.32266e-18	0.425
Chl fluorescence	Mother_Array	MLMM	FV/F0_DRI22	AX-171515532	7	11436130	2.12386e-15	0.233333
Chl fluorescence	Mother_Array	MLMM	FV/F0_DRI22	AX-170698547	6	36847032	7.13413e-14	0.233333
Chl fluorescence	Mother_Array	MLMM	FV/F0_DRI22	AX-171032514	2	10345703	5.1259e-10	0.4
Chl fluorescence	Mother_Array	MLMM	FV/F0_DSI21	AX-170754326	2	1174481	3.31828e-12	0.433333
Chl fluorescence	Mother_Array	MLMM	FV/F0_WS21	AX-170754326	2	1174481	3.78983e-30	0.433333
Chl fluorescence	Mother_Array	MLMM	FV/F0_WS21	AX-170884343	2	24814601	1.0474e-29	0.225
Chl fluorescence	Mother_Array	MLMM	FV/F0_WS21	AX-171544349	11	20616575	2.41769e-19	0.441667
Chl fluorescence	Mother_Array	MLMM	FV/F0_WS21	AX-171212226	16	25226489	1.04432e-13	0.316667
Chl fluorescence	Mother_Array	MLMM	FV/F0_WS21	AX-170702707	8	1533600	1.12893e-12	0.341667
Chl fluorescence	Mother_Array	MLMM	FV/F0_WS21	AX-170902873	3	33339175	7.47454e-11	0.283333
Chl fluorescence	Mother_Array	MLMM	FV/F0_WS21	AX-170896311	8	12369208	1.67632e-08	0.225
Chl fluorescence	Mother_Array	MLMM	FV/F0_WS21	AX-170718534	7	37517901	1.19238e-07	0.308333
Chl fluorescence	Mother_Array	MLMM	FV/FM_DRI22	AX-170648122	4	17796959	3.72983e-09	0.05
Chl fluorescence	Mother_Array	MLMM	FV/FM_DRI22	AX-170951725	13	7890636	2.5392e-08	0.0916667
Chl fluorescence	Mother_Array	MLMM	FV/FM_DSI21	AX-170754326	2	1174481	4.22748e-17	0.433333
Chl fluorescence	Mother_Array	MLMM	FV/FM_DSI21	AX-170783113	7	33413175	9.73844e-16	0.241667
Chl fluorescence	Mother_Array	MLMM	FV/FM_DSI21	AX-170852204	1	39466854	4.63792e-11	0.433333
Chl fluorescence	Mother_Array	MLMM	FV/FM_DSI21	AX-170691705	2	1683606	3.65635e-09	0.458333
Chl fluorescence	Mother_Array	MLMM	FV/FM_WS21	AX-170754326	2	1174481	1.47444e-14	0.433333
Chl fluorescence	Mother_Array	MLMM	FV/FM_WS21	AX-170925599	1	11022575	3.38727e-12	0.133333
Chl fluorescence	Mother_Array	MLMM	FV/FM_WS21	AX-170979352	5	2388737	6.47918e-08	0.441667
Chl fluorescence	Mother_Array	MLMM	M0_DSI21	AX-171107504	10	26272268	4.46794e-25	0.1
Chl fluorescence	Mother_Array	MLMM	M0_DSI21	AX-171054553	2	29774256	6.99595e-22	0.158333
Chl fluorescence	Mother_Array	MLMM	M0_DSI21	AX-170877324	8	9516717	1.06658e-15	0.233333
Chl fluorescence	Mother_Array	MLMM	M0_DSI21	AX-170870762	13	6668159	7.0408e-14	0.108333
Chl fluorescence	Mother_Array	MLMM	M0_DSI21	AX-171503114	15	15021995	7.45734e-08	0.241667
Chl fluorescence	Mother_Array	FarmCPU	M0_WW22	AX-170734431	4	7784618	1.39963e-10	0.0416667
Chl fluorescence	Mother_Array	FarmCPU	M0_WW22	AX-170586758	16	445681	2.02611e-10	0.1
Chl fluorescence	Mother_Array	FarmCPU	M0_WW22	AX-171516178	7	23302971	3.27128e-08	0.25
Chl fluorescence	Mother_Array	MLMM	M0_WW22	AX-170754036	8	17737025	3.29412e-08	0.075
Chl fluorescence	Mother_Array	MLMM	N_WS21	AX-171514337	12	24044526	1.53964e-07	0.383333
Chl fluorescence	Mother_Array	FarmCPU	N_WW21	AX-171552223	7	9720138	1.96943e-15	0.0916667
Chl fluorescence	Mother_Array	FarmCPU	N_WW21	AX-170838192	11	35950855	1.79796e-10	0.075
Chl fluorescence	Mother_Array	FarmCPU	N_WW21	AX-171111691	2	26817574	2.14676e-10	0.05
Chl fluorescence	Mother_Array	FarmCPU	N_WW21	AX-170687165	6	33851629	1.12605e-09	0.0583333
Chl fluorescence	Mother_Array	FarmCPU	N_WW21	AX-171205260	13	33743554	2.26993e-09	0.0416667
Chl fluorescence	Mother_Array	FarmCPU	N_WW21	AX-170981762	4	29364010	1.29906e-08	0.175
Chl fluorescence	Mother_Array	FarmCPU	N_WW21	AX-170719388	3	5584702	4.10804e-08	0.483333
Chl fluorescence	Mother_Array	FarmCPU	N_WW21	AX-170684383	3	2198100	1.15279e-07	0.0583333
Chl fluorescence	Mother_Array	MLMM	N_WW21	AX-170684383	3	2198100	1.18384e-08	0.0583333
Chl fluorescence	Mother_Array	MLMM	PC1_DSI21	AX-170754338	2	1163507	8.25615e-11	0.341667
Chl fluorescence	Mother_Array	MLMM	PC1_DSI21	AX-170811503	3	5370045	5.29525e-10	0.308333
Chl fluorescence	Mother_Array	MLMM	PC1_WS21	AX-170754326	2	1174481	7.89304e-27	0.433333
Chl fluorescence	Mother_Array	MLMM	PC1_WS21	AX-170884343	2	24814601	2.92083e-19	0.225
Chl fluorescence	Mother_Array	MLMM	PC1_WS21	AX-170925599	1	11022575	2.64237e-13	0.133333
Chl fluorescence	Mother_Array	MLMM	PC1_WS21	AX-170832712	7	50858961	1.39482e-12	0.45
Chl fluorescence	Mother_Array	MLMM	PC1_WS21	AX-170918612	11	15531177	1.18379e-09	0.05
Chl fluorescence	Mother_Array	FarmCPU	PC2_DRI22	AX-170992470	4	26827261	1.03892e-07	0.358333
Chl fluorescence	Mother_Array	MLMM	PC2_DRI22	AX-170992470	4	26827261	6.32263e-18	0.358333
Chl fluorescence	Mother_Array	MLMM	PC2_DRI22	AX-170666086	7	36447886	1.90193e-14	0.425
Chl fluorescence	Mother_Array	MLMM	PC2_DRI22	AX-170906065	7	34431758	2.74383e-10	0.175
Chl fluorescence	Mother_Array	MLMM	PC2_DRI22	AX-170663419	6	10183223	1.27835e-07	0.283333
Chl fluorescence	Mother_Array	FarmCPU	PC2_WR22	AX-170734557	4	7876821	6.03092e-08	0.358333
Chl fluorescence	Mother_Array	MLMM	PC2_WR22	AX-170734557	4	7876821	6.87407e-08	0.358333
Chl fluorescence	Mother_Array	MLMM	PC2_WS21	AX-170736776	2	28397358	1.02417e-09	0.391667
Chl fluorescence	Mother_Array	FarmCPU	PC3_DRI22	AX-170612409	16	24107133	4.97543e-08	0.116667
Chl fluorescence	Mother_Array	MLMM	PC3_DRI22	AX-170612409	16	24107133	1.40754e-07	0.116667
Chl fluorescence	Mother_Array	MLMM	PC3_WR22	AX-170867259	2	33786557	7.9932e-32	0.0666667
Chl fluorescence	Mother_Array	MLMM	PC3_WR22	AX-170718015	1	17455792	3.51879e-29	0.0833333
Chl fluorescence	Mother_Array	MLMM	PC3_WR22	AX-170923054	1	42182784	1.45903e-21	0.458333
Chl fluorescence	Mother_Array	MLMM	PC3_WR22	AX-171208941	13	13366486	1.00318e-17	0.358333
Chl fluorescence	Mother_Array	MLMM	PC3_WR22	AX-171015925	16	2013946	2.61027e-15	0.15
Chl fluorescence	Mother_Array	MLMM	PC3_WR22	AX-170720666	2	30700685	6.71673e-13	0.316667
Chl fluorescence	Mother_Array	MLMM	PC3_WR22	AX-171069690	13	26810002	1.4925e-09	0.075
Chl fluorescence	Mother_Array	MLMM	PC3_WR22	AX-170793167	6	35437537	9.88778e-09	0.266667
Chl fluorescence	Mother_Array	MLMM	PC3_WW22	AX-170823936	11	29714558	3.63569e-32	0.4
Chl fluorescence	Mother_Array	MLMM	PC3_WW22	AX-171061196	2	28583762	5.31046e-27	0.45
Chl fluorescence	Mother_Array	MLMM	PC3_WW22	AX-171168341	3	27729959	1.42831e-20	0.116667
Chl fluorescence	Mother_Array	MLMM	PC3_WW22	AX-170980715	8	19381426	5.971e-17	0.191667
Chl fluorescence	Mother_Array	MLMM	PC3_WW22	AX-170771541	1	5335111	1.15848e-12	0.1
Chl fluorescence	Mother_Array	MLMM	PC3_WW22	AX-171543581	11	25186048	1.19002e-11	0.191667
Chl fluorescence	Mother_Array	MLMM	PC3_WW22	AX-170579384	13	28555368	2.38526e-10	0.283333
Chl fluorescence	Mother_Array	MLMM	PC3_WW22	AX-170801330	2	18876594	1.27228e-08	0.441667
Chl fluorescence	Mother_Array	MLMM	PIABS_DSI21	AX-170884343	2	24814601	4.34817e-09	0.225
Chl fluorescence	Mother_Array	FarmCPU	PIABS_WS21	AX-170884343	2	24814601	8.55805e-12	0.225
Chl fluorescence	Mother_Array	FarmCPU	PIABS_WS21	AX-171112397	6	31005994	1.16266e-11	0.216667
Chl fluorescence	Mother_Array	FarmCPU	PIABS_WS21	AX-171103141	16	16562633	2.37688e-10	0.0583333
Chl fluorescence	Mother_Array	FarmCPU	PIABS_WS21	AX-170874504	11	7085645	5.84291e-09	0.125
Chl fluorescence	Mother_Array	FarmCPU	PIABS_WS21	AX-171104078	7	17852091	2.39763e-08	0.116667
Chl fluorescence	Mother_Array	FarmCPU	PIABS_WS21	AX-171524959	7	41065732	2.84543e-08	0.108333
Chl fluorescence	Mother_Array	MLMM	PIABS_WS21	AX-170884343	2	24814601	2.42474e-08	0.225
Chl fluorescence	Mother_Array	MLMM	PIABS_WW21	AX-171107504	10	26272268	3.51296e-09	0.1
Chl fluorescence	Mother_Array	MLMM	TR0/RC_WS21	AX-171132680	11	30590905	2.13867e-11	0.258333
Chl fluorescence	Mother_Array	MLMM	TR0/RC_WS21	AX-171205652	16	9256903	1.17048e-08	0.333333
Chl fluorescence	Mother_Array	MLMM	TR0/RC_WS21	AX-170657263	11	25610091	4.85507e-08	0.15
Chl fluorescence	Mother_Array	MLMM	TR0/RC_WW21	AX-171089925	4	26276700	4.02012e-24	0.225
Chl fluorescence	Mother_Array	MLMM	TR0/RC_WW21	AX-171515940	9	13130882	1.7428e-21	0.191667
Chl fluorescence	Mother_Array	MLMM	TR0/RC_WW21	AX-170711617	11	30471175	7.47844e-13	0.0666667
Chl fluorescence	Mother_Array	MLMM	TR0/RC_WW21	AX-171477551	14	3861722	6.0806e-10	0.4
Chl fluorescence	Mother_Array	FarmCPU	Vj_WW22	AX-171571756	13	2460924	7.13087e-08	0.025
Chl fluorescence	Mother_Array	MLMM	Vj_WW22	AX-171571756	13	2460924	3.98028e-32	0.025
Chl fluorescence	Mother_Array	MLMM	Vj_WW22	AX-170601650	7	18204636	5.69026e-26	0.2
Chl fluorescence	Mother_Array	MLMM	Vj_WW22	AX-170953675	12	2677500	7.21707e-20	0.3
Chl fluorescence	Mother_Array	MLMM	Vj_WW22	AX-170707341	10	29560299	7.6694e-20	0.2
Chl fluorescence	Mother_Array	MLMM	Vj_WW22	AX-171094387	15	16410767	9.89798e-16	0.316667
Chl fluorescence	Mother_Array	MLMM	Vj_WW22	AX-170627889	2	1807818	1.4592e-12	0.216667
Chl fluorescence	Mother_Array	MLMM	Vj_WW22	AX-171184103	9	20726634	3.54106e-10	0.483333
Chl fluorescence	Mother_Array	MLMM	Vj_WW22	AX-170721155	7	49638034	1.17276e-09	0.0916667
Chl fluorescence	Mother_Array	MLMM	φDo_DSI21	AX-170800786	2	18304138	1.21353e-29	0.283333
Chl fluorescence	Mother_Array	MLMM	φDo_DSI21	AX-171517771	2	747221	7.81621e-24	0.291667
Chl fluorescence	Mother_Array	MLMM	φDo_DSI21	AX-171517849	2	105393	6.44422e-21	0.225
Chl fluorescence	Mother_Array	MLMM	φDo_DSI21	AX-171535151	13	19236120	5.85679e-14	0.25
Chl fluorescence	Mother_Array	MLMM	φDo_DSI21	AX-171201798	9	23045786	7.64023e-13	0.441667
Chl fluorescence	Mother_Array	MLMM	φDo_DSI21	AX-170740761	14	1148531	3.86104e-12	0.45
Chl fluorescence	Mother_Array	MLMM	φDo_DSI21	AX-171523078	13	986287	5.08876e-12	0.383333
Chl fluorescence	Mother_Array	MLMM	φDo_WS21	AX-170754326	2	1174481	1.47444e-14	0.433333
Chl fluorescence	Mother_Array	MLMM	φDo_WS21	AX-170925599	1	11022575	3.38727e-12	0.133333
Chl fluorescence	Mother_Array	MLMM	φDo_WS21	AX-170979352	5	2388737	6.47918e-08	0.441667
Chl fluorescence	Mother_Array	FarmCPU	φEo_WS21	AX-170884343	2	24814601	6.9147e-08	0.225
Chl fluorescence	Mother_Array	MLMM	φEo_WS21	AX-170884343	2	24814601	7.42733e-10	0.225
Chl fluorescence	Mother_Array	MLMM	φEo_WS21	AX-170754326	2	1174481	6.95108e-08	0.433333
Chl fluorescence	Mother_Array	FarmCPU	φEo_WW22	AX-171571756	13	2460924	7.05792e-08	0.025
Chl fluorescence	Mother_Array	MLMM	φEo_WW22	AX-171571756	13	2460924	4.98385e-31	0.025
Chl fluorescence	Mother_Array	MLMM	φEo_WW22	AX-171126221	10	13513929	8.02854e-21	0.175
Chl fluorescence	Mother_Array	MLMM	φEo_WW22	AX-171564600	11	32950489	1.84161e-20	0.15
Chl fluorescence	Mother_Array	MLMM	φEo_WW22	AX-170970415	3	13281942	1.46222e-18	0.075
Chl fluorescence	Mother_Array	MLMM	φEo_WW22	AX-170992493	4	26856381	4.89664e-14	0.458333
Chl fluorescence	Mother_Array	MLMM	φEo_WW22	AX-171169728	4	2724924	9.24783e-14	0.316667
Chl fluorescence	Mother_Array	MLMM	φEo_WW22	AX-170690646	14	1404917	4.55419e-12	0.483333
Chl fluorescence	Mother_Array	MLMM	φEo_WW22	AX-170572590	4	31868990	3.92155e-09	0.333333
Chl fluorescence	Mother_Array	FarmCPU	ψ0_WW22	AX-171571756	13	2460924	7.13087e-08	0.025
Chl fluorescence	Mother_Array	MLMM	ψ0_WW22	AX-171571756	13	2460924	3.98028e-32	0.025
Chl fluorescence	Mother_Array	MLMM	ψ0_WW22	AX-170601650	7	18204636	5.69026e-26	0.2
Chl fluorescence	Mother_Array	MLMM	ψ0_WW22	AX-170953675	12	2677500	7.21707e-20	0.3
Chl fluorescence	Mother_Array	MLMM	ψ0_WW22	AX-170707341	10	29560299	7.6694e-20	0.2
Chl fluorescence	Mother_Array	MLMM	ψ0_WW22	AX-171094387	15	16410767	9.89798e-16	0.316667
Chl fluorescence	Mother_Array	MLMM	ψ0_WW22	AX-170627889	2	1807818	1.4592e-12	0.216667
Chl fluorescence	Mother_Array	MLMM	ψ0_WW22	AX-171184103	9	20726634	3.54106e-10	0.483333
Chl fluorescence	Mother_Array	MLMM	ψ0_WW22	AX-170721155	7	49638034	1.17276e-09	0.0916667
Chl fluorescence	Mother_Array	FarmCPU	Fm_WS11	AX-171164154	15	3154576	1.60083e-07	0.234043
Chl fluorescence	Mother_Array	MLMM	Fv_WS12	AX-171042736	2	28695034	1.57828e-07	0.303191
Gas exchange	Mother_Array	MLMM	CE_DRI22	AX-170975113	6	22055958	1.48302e-07	0.0597826
Gas exchange	Mother_Array	FarmCPU	CE_DSI12	AX-170849384	4	14331305	4.68227e-15	0.0860215
Gas exchange	Mother_Array	FarmCPU	CE_DSI12	AX-171526704	2	18251721	9.6323e-14	0.252688
Gas exchange	Mother_Array	FarmCPU	CE_DSI12	AX-170702920	11	35582837	4.31554e-12	0.0645161
Gas exchange	Mother_Array	FarmCPU	CE_DSI12	AX-171161268	11	25869736	2.19153e-09	0.102151
Gas exchange	Mother_Array	FarmCPU	CE_DSI12	AX-171002890	2	3581851	8.31648e-09	0.419355
Gas exchange	Mother_Array	FarmCPU	CE_DSI12	AX-170758570	12	8808366	5.31899e-08	0.392473
Gas exchange	Mother_Array	MLMM	CE_DSI12	AX-170849384	4	14331305	4.00016e-16	0.0860215
Gas exchange	Mother_Array	MLMM	CE_WS21	AX-171562890	4	31159619	6.56518e-08	0.0591398
Gas exchange	Mother_Array	FarmCPU	CE_WW12	AX-171548993	6	12895419	1.64785e-11	0.361702
Gas exchange	Mother_Array	FarmCPU	CE_WW12	AX-171098644	10	36370522	2.4009e-11	0.324468
Gas exchange	Mother_Array	FarmCPU	CE_WW12	AX-170703478	9	21276356	9.1585e-09	0.473404
Gas exchange	Mother_Array	FarmCPU	CE_WW12	AX-170966494	4	11396664	1.5177e-08	0.0638298
Gas exchange	Mother_Array	MLMM	CE_WW21	AX-170906643	4	1894934	2.54977e-19	0.129032
Gas exchange	Mother_Array	MLMM	CE_WW21	AX-171055969	12	6387269	5.98946e-18	0.0913978
Gas exchange	Mother_Array	MLMM	CE_WW21	AX-170623984	16	6588842	1.79639e-16	0.166667
Gas exchange	Mother_Array	MLMM	CE_WW21	AX-171099989	7	7357737	2.47319e-15	0.419355
Gas exchange	Mother_Array	MLMM	CE_WW21	AX-170869237	2	35127485	3.46597e-09	0.446237
Gas exchange	Mother_Array	MLMM	CE_WW21	AX-171478909	1	4825370	2.63693e-08	0.0537634
Gas exchange	Mother_Array	MLMM	Ci_WW12	AX-170655755	6	5411813	4.67184e-11	0.218085
Gas exchange	Mother_Array	MLMM	Ci_WW12	AX-171100611	10	9658181	4.15852e-09	0.319149
Gas exchange	Mother_Array	MLMM	Ci_WW12	AX-170559524	5	8176480	5.09678e-08	0.0531915
Gas exchange	Mother_Array	MLMM	Ci_WW22	AX-171162710	3	4915247	2.90144e-10	0.148936
Gas exchange	Mother_Array	MLMM	Ci_WW22	AX-170688534	15	12828274	2.07553e-08	0.0744681
Gas exchange	Mother_Array	MLMM	gs_WR22	AX-171539240	2	32344995	5.31509e-13	0.132979
Gas exchange	Mother_Array	MLMM	gs_WR22	AX-171532506	15	7187260	4.78661e-09	0.0797872
Gas exchange	Mother_Array	FarmCPU	PC2_WW22	AX-171100568	6	2712571	4.63596e-16	0.340426
Gas exchange	Mother_Array	FarmCPU	PC2_WW22	AX-170618195	13	3599853	3.86532e-09	0.425532
Gas exchange	Mother_Array	FarmCPU	PC2_WW22	AX-171561294	5	1790498	2.36735e-08	0.276596
Gas exchange	Mother_Array	FarmCPU	PC2_WW22	AX-170787890	7	10619955	6.15069e-08	0.297872
Gas exchange	Mother_Array	MLMM	PC2_WW22	AX-171100568	6	2712571	8.24524e-08	0.340426
Gas exchange	Mother_Array	MLMM	PC3_WS12	AX-171076692	10	36439400	1.60377e-07	0.0638298
Gas exchange	Mother_Array	MLMM	PC3_WW22	AX-170900134	6	16278781	3.43442e-11	0.382979
Gas exchange	Mother_Array	MLMM	PC3_WW22	AX-171083379	16	22586760	1.26921e-09	0.414894
Gas exchange	Mother_Array	FarmCPU	Pn_WS12	AX-171141723	2	25470510	1.15637e-12	0.0904255
Gas exchange	Mother_Array	FarmCPU	Pn_WS12	AX-171491282	16	5775710	1.41586e-12	0.414894
Gas exchange	Mother_Array	FarmCPU	Pn_WS12	AX-170895808	5	21813236	1.42258e-12	0.218085
Gas exchange	Mother_Array	FarmCPU	Pn_WS12	AX-171481157	7	20512861	5.47474e-08	0.0531915
Gas exchange	Mother_Array	FarmCPU	Pn_WS12	AX-171066171	9	20928803	1.259e-07	0.228723
Gas exchange	Mother_Array	MLMM	Pn_WS12	AX-171141723	2	25470510	8.41804e-19	0.0904255
Gas exchange	Mother_Array	MLMM	Pn_WS12	AX-170600303	2	2135961	2.40966e-16	0.12766
Gas exchange	Mother_Array	MLMM	Pn_WS12	AX-171066404	5	6955118	3.73172e-13	0.276596
Gas exchange	Mother_Array	MLMM	Pn_WS12	AX-171051889	5	21923392	1.36303e-12	0.18617
Gas exchange	Mother_Array	MLMM	Pn_WS12	AX-170930579	5	9772720	1.33568e-08	0.335106
Gas exchange	Mother_Array	MLMM	Pn_WS12	AX-170995468	11	32760077	1.97103e-08	0.0851064
Gas exchange	Mother_Array	FarmCPU	Pn_WW21	AX-170623984	16	6588842	1.22513e-13	0.175532
Gas exchange	Mother_Array	FarmCPU	Pn_WW21	AX-171124630	7	34161371	7.80324e-12	0.0957447
Gas exchange	Mother_Array	FarmCPU	Pn_WW21	AX-170906654	4	1890073	8.58537e-11	0.170213
Gas exchange	Mother_Array	FarmCPU	Pn_WW21	AX-171101460	1	42015480	5.22758e-08	0.276596
Gas exchange	Mother_Array	FarmCPU	Pn_WW21	AX-170951561	13	8010709	7.27676e-08	0.143617
Gas exchange	Mother_Array	MLMM	Pn_WW21	AX-170623984	16	6588842	5.51803e-08	0.175532
Gas exchange	Mother_Array	FarmCPU	RWC_DSI21	AX-170896247	8	12418225	2.62744e-08	0.12766
Gas exchange	Mother_Array	FarmCPU	RWC_DSI21	AX-170688066	15	1572307	1.28784e-07	0.154255
Gas exchange	Mother_Array	MLMM	RWC_DSI21	AX-170790346	16	20961550	2.4702e-08	0.191489
Gas exchange	Mother_Array	MLMM	WUE_WS12	AX-171228032	11	20384595	9.73104e-09	0.319149
Gas exchange	Mother_Array	MLMM	WUE_WS12	AX-171200888	5	1028365	1.47122e-07	0.271277
Gas exchange	Mother_Array	MLMM	WUEi_DSI12	AX-170865567	2	32249173	1.39292e-07	0.191489

## Sheet: M_Array_Sugg
Table S1. List of suggestive marker-trait associations identified by GWAS analysis using MArray dataset through two approaches (FarmCPU and MLMM) for all the photosynthetic traits in well-watered (WW), water-stress (WS), water-recovery (WR) conditions and for drought stress index (DSI) and drought recovery index (DRI) of traits as a relative measure.
Category	Method	Model	Trait	SNP	CHR	Position	P.value	maf
Chl fluorescence	Mother_Array	FarmCPU	ABS/RC_DSI21	AX-170754288	2	1210860	9.871e-07	0.433333
Chl fluorescence	Mother_Array	FarmCPU	ABS/RC_DSI21	AX-170754264	2	1300024	2.45629e-06	0.391667
Chl fluorescence	Mother_Array	FarmCPU	ABS/RC_DSI21	AX-171177772	2	1297090	2.45629e-06	0.391667
Chl fluorescence	Mother_Array	MLMM	ABS/RC_DSI21	AX-171514337	12	24044526	5.85667e-07	0.383333
Chl fluorescence	Mother_Array	FarmCPU	ABS/RC_WS21	AX-170754288	2	1210860	9.11522e-07	0.433333
Chl fluorescence	Mother_Array	FarmCPU	ABS/RC_WS21	AX-170754264	2	1300024	2.27051e-06	0.391667
Chl fluorescence	Mother_Array	FarmCPU	ABS/RC_WS21	AX-171177772	2	1297090	2.27051e-06	0.391667
Chl fluorescence	Mother_Array	FarmCPU	ABS/RC_WS21	AX-171177763	2	1333541	2.39487e-06	0.483333
Chl fluorescence	Mother_Array	FarmCPU	ABS/RC_WS21	AX-171177764	2	1333517	2.39487e-06	0.483333
Chl fluorescence	Mother_Array	FarmCPU	ABS/RC_WS21	AX-171177765	2	1333358	2.39487e-06	0.483333
Chl fluorescence	Mother_Array	FarmCPU	ABS/RC_WS21	AX-170754281	2	1217325	3.28478e-06	0.425
Chl fluorescence	Mother_Array	MLMM	ABS/RC_WS21	AX-171514337	12	24044526	5.89574e-28	0.383333
Chl fluorescence	Mother_Array	MLMM	ABS/RC_WS21	AX-170800319	5	6827364	2.44366e-23	0.283333
Chl fluorescence	Mother_Array	MLMM	ABS/RC_WS21	AX-170586499	8	29729047	2.93432e-23	0.1
Chl fluorescence	Mother_Array	MLMM	ABS/RC_WS21	AX-170838192	11	35950855	9.72606e-21	0.075
Chl fluorescence	Mother_Array	MLMM	ABS/RC_WS21	AX-171524696	16	20761643	1.16584e-17	0.491667
Chl fluorescence	Mother_Array	MLMM	ABS/RC_WS21	AX-171538851	15	19051216	2.65411e-14	0.408333
Chl fluorescence	Mother_Array	MLMM	ABS/RC_WS21	AX-170881873	14	10367937	2.15138e-12	0.191667
Chl fluorescence	Mother_Array	MLMM	ABS/RC_WS21	AX-170906219	7	34256456	1.08452e-09	0.225
Chl fluorescence	Mother_Array	MLMM	ABS/RC_WS21	AX-170995175	10	817887	8.29987e-07	0.491667
Chl fluorescence	Mother_Array	MLMM	ABS/RC_WS21	AX-171189489	2	34239667	2.94198e-06	0.491667
Chl fluorescence	Mother_Array	FarmCPU	ABS/RC_WW22	AX-170673710	8	12704391	2.39231e-06	0.0916667
Chl fluorescence	Mother_Array	FarmCPU	ABS/RC_WW22	AX-170673717	8	12714345	2.39231e-06	0.0916667
Chl fluorescence	Mother_Array	FarmCPU	DI0/RC_DRI22	AX-170779807	7	4771397	1.33215e-06	0.1
Chl fluorescence	Mother_Array	MLMM	DI0/RC_DRI22	AX-170779807	7	4771397	1.54554e-06	0.1
Chl fluorescence	Mother_Array	FarmCPU	DI0/RC_DSI21	AX-170754288	2	1210860	2.95445e-06	0.433333
Chl fluorescence	Mother_Array	MLMM	DI0/RC_DSI21	AX-171514337	12	24044526	3.52402e-29	0.383333
Chl fluorescence	Mother_Array	MLMM	DI0/RC_DSI21	AX-171179693	1	6648849	6.01287e-21	0.15
Chl fluorescence	Mother_Array	MLMM	DI0/RC_DSI21	AX-170945625	7	37914109	3.4203e-19	0.291667
Chl fluorescence	Mother_Array	MLMM	DI0/RC_DSI21	AX-171101364	11	28254841	9.32571e-19	0.133333
Chl fluorescence	Mother_Array	MLMM	DI0/RC_DSI21	AX-170656743	4	8160777	4.02313e-16	0.216667
Chl fluorescence	Mother_Array	MLMM	DI0/RC_DSI21	AX-170918381	11	15814817	1.59965e-10	0.416667
Chl fluorescence	Mother_Array	MLMM	DI0/RC_DSI21	AX-170571807	7	20559137	3.90297e-10	0.141667
Chl fluorescence	Mother_Array	MLMM	DI0/RC_DSI21	AX-171231735	2	8589919	4.09347e-10	0.125
Chl fluorescence	Mother_Array	FarmCPU	DI0/RC_WR22	AX-171165370	11	34894800	2.89775e-06	0.0416667
Chl fluorescence	Mother_Array	FarmCPU	DI0/RC_WR22	AX-171165373	11	34901832	2.89775e-06	0.0416667
Chl fluorescence	Mother_Array	MLMM	DI0/RC_WR22	AX-171165370	11	34894800	2.66558e-06	0.0416667
Chl fluorescence	Mother_Array	MLMM	DI0/RC_WR22	AX-171165373	11	34901832	2.66558e-06	0.0416667
Chl fluorescence	Mother_Array	FarmCPU	DI0/RC_WS21	AX-170754288	2	1210860	9.46813e-07	0.433333
Chl fluorescence	Mother_Array	FarmCPU	DI0/RC_WS21	AX-170754264	2	1300024	2.27796e-06	0.391667
Chl fluorescence	Mother_Array	FarmCPU	DI0/RC_WS21	AX-171177772	2	1297090	2.27796e-06	0.391667
Chl fluorescence	Mother_Array	FarmCPU	DI0/RC_WS21	AX-171177763	2	1333541	2.31927e-06	0.483333
Chl fluorescence	Mother_Array	FarmCPU	DI0/RC_WS21	AX-171177764	2	1333517	2.31927e-06	0.483333
Chl fluorescence	Mother_Array	FarmCPU	DI0/RC_WS21	AX-171177765	2	1333358	2.31927e-06	0.483333
Chl fluorescence	Mother_Array	MLMM	DI0/RC_WS21	AX-171514337	12	24044526	5.22497e-07	0.383333
Chl fluorescence	Mother_Array	FarmCPU	DI0/RC_WW21	AX-170838192	11	35950855	6.67232e-07	0.075
Chl fluorescence	Mother_Array	MLMM	DI0/RC_WW21	AX-170838192	11	35950855	8.41246e-07	0.075
Chl fluorescence	Mother_Array	FarmCPU	ET0/RC_WR22	AX-170648122	4	17796959	1.01367e-06	0.05
Chl fluorescence	Mother_Array	FarmCPU	ET0/RC_WR22	AX-170648162	4	17770193	3.0505e-06	0.0416667
Chl fluorescence	Mother_Array	FarmCPU	ET0/RC_WR22	AX-170648163	4	17766632	3.0505e-06	0.0416667
Chl fluorescence	Mother_Array	FarmCPU	ET0/RC_WR22	AX-171164563	4	17775646	3.0505e-06	0.0416667
Chl fluorescence	Mother_Array	FarmCPU	ET0/RC_WR22	AX-171164565	4	17772536	3.0505e-06	0.0416667
Chl fluorescence	Mother_Array	FarmCPU	ET0/RC_WR22	AX-171164566	4	17772509	3.0505e-06	0.0416667
Chl fluorescence	Mother_Array	FarmCPU	ET0/RC_WR22	AX-171164567	4	17771686	3.0505e-06	0.0416667
Chl fluorescence	Mother_Array	FarmCPU	ET0/RC_WR22	AX-171496229	4	17771365	3.0505e-06	0.0416667
Chl fluorescence	Mother_Array	FarmCPU	ET0/RC_WR22	AX-170647961	4	17907379	3.29299e-06	0.05
Chl fluorescence	Mother_Array	FarmCPU	ET0/RC_WR22	AX-170647984	4	17897936	3.29299e-06	0.05
Chl fluorescence	Mother_Array	FarmCPU	ET0/RC_WR22	AX-170648052	4	17846553	3.29299e-06	0.05
Chl fluorescence	Mother_Array	FarmCPU	ET0/RC_WR22	AX-170740463	4	17927193	3.29299e-06	0.05
Chl fluorescence	Mother_Array	FarmCPU	ET0/RC_WR22	AX-171176298	4	17931021	3.29299e-06	0.05
Chl fluorescence	Mother_Array	FarmCPU	ET0/RC_WR22	AX-170648004	4	17880772	3.29299e-06	0.05
Chl fluorescence	Mother_Array	FarmCPU	ET0/RC_WR22	AX-170648018	4	17870136	3.29299e-06	0.05
Chl fluorescence	Mother_Array	FarmCPU	ET0/RC_WR22	AX-170648030	4	17859753	3.29299e-06	0.05
Chl fluorescence	Mother_Array	FarmCPU	ET0/RC_WR22	AX-170648073	4	17825715	3.29299e-06	0.05
Chl fluorescence	Mother_Array	FarmCPU	ET0/RC_WR22	AX-170740441	4	17940622	3.29299e-06	0.05
Chl fluorescence	Mother_Array	FarmCPU	ET0/RC_WR22	AX-171514968	4	17952526	3.29299e-06	0.05
Chl fluorescence	Mother_Array	MLMM	ET0/RC_WR22	AX-170648122	4	17796959	1.28314e-06	0.05
Chl fluorescence	Mother_Array	FarmCPU	ET0/RC_WS21	AX-170884343	2	24814601	4.58638e-07	0.225
Chl fluorescence	Mother_Array	MLMM	ET0/RC_WS21	AX-170884343	2	24814601	5.56624e-07	0.225
Chl fluorescence	Mother_Array	MLMM	ET0/RC_WS21	AX-170694045	13	35960366	1.92537e-06	0.283333
Chl fluorescence	Mother_Array	MLMM	ET0/RC_WW21	AX-170916079	1	40926242	7.70893e-12	0.0666667
Chl fluorescence	Mother_Array	MLMM	ET0/RC_WW21	AX-170594476	6	23430558	4.74245e-10	0.4
Chl fluorescence	Mother_Array	MLMM	ET0/RC_WW21	AX-170845959	12	14001560	1.48676e-06	0.2
Chl fluorescence	Mother_Array	MLMM	ET0/RC_WW21	AX-171485820	12	31411483	2.49314e-06	0.125
Chl fluorescence	Mother_Array	MLMM	ET0/RC_WW21	AX-170595436	12	31440728	2.49314e-06	0.125
Chl fluorescence	Mother_Array	MLMM	ET0/RC_WW21	AX-170900023	6	16204498	2.51469e-06	0.4
Chl fluorescence	Mother_Array	FarmCPU	F0_DSI21	AX-170677071	7	48399766	1.44333e-06	0.308333
Chl fluorescence	Mother_Array	MLMM	F0_DSI21	AX-170677071	7	48399766	1.11176e-06	0.308333
Chl fluorescence	Mother_Array	MLMM	F0_DSI21	AX-171136814	9	17195445	2.99375e-06	0.0833333
Chl fluorescence	Mother_Array	FarmCPU	F0_WS21	AX-170754326	2	1174481	1.59553e-06	0.433333
Chl fluorescence	Mother_Array	FarmCPU	F0_WS21	AX-170677071	7	48399766	1.67352e-06	0.308333
Chl fluorescence	Mother_Array	FarmCPU	F0_WS21	AX-171502203	7	48367481	2.68708e-06	0.241667
Chl fluorescence	Mother_Array	FarmCPU	F0_WS21	AX-170677072	7	48399510	2.89961e-06	0.258333
Chl fluorescence	Mother_Array	MLMM	F0_WS21	AX-170677071	7	48399766	1.88503e-06	0.308333
Chl fluorescence	Mother_Array	MLMM	F0_WS21	AX-171502203	7	48367481	3.08486e-06	0.241667
Chl fluorescence	Mother_Array	MLMM	F0_WS21	AX-170677072	7	48399510	3.26116e-06	0.258333
Chl fluorescence	Mother_Array	FarmCPU	F0_WW21	AX-170828135	16	16070415	9.37111e-07	0.366667
Chl fluorescence	Mother_Array	FarmCPU	F0_WW21	AX-170864340	15	19278943	1.48465e-06	0.1
Chl fluorescence	Mother_Array	FarmCPU	F0_WW21	AX-171528990	10	11356242	2.24264e-06	0.075
Chl fluorescence	Mother_Array	MLMM	F0_WW21	AX-170828135	16	16070415	1.03537e-06	0.366667
Chl fluorescence	Mother_Array	MLMM	F0_WW21	AX-170864340	15	19278943	1.63477e-06	0.1
Chl fluorescence	Mother_Array	MLMM	F0_WW21	AX-171528990	10	11356242	2.4623e-06	0.075
Chl fluorescence	Mother_Array	FarmCPU	F0_WW22	AX-171230842	8	27233057	3.03605e-06	0.116667
Chl fluorescence	Mother_Array	FarmCPU	F0_WW22	AX-171230845	8	27222349	3.03605e-06	0.116667
Chl fluorescence	Mother_Array	FarmCPU	Fi_DSI21	AX-170754326	2	1174481	4.87168e-07	0.433333
Chl fluorescence	Mother_Array	FarmCPU	Fi_DSI21	AX-170754338	2	1163507	3.19759e-06	0.341667
Chl fluorescence	Mother_Array	MLMM	Fi_DSI21	AX-171552531	3	10618946	6.22194e-09	0.133333
Chl fluorescence	Mother_Array	MLMM	Fi_DSI21	AX-171174023	13	10769441	1.85338e-07	0.45
Chl fluorescence	Mother_Array	FarmCPU	Fi_WR22	AX-170734557	4	7876821	1.24544e-06	0.358333
Chl fluorescence	Mother_Array	FarmCPU	Fi_WR22	AX-171574072	4	7658950	1.65324e-06	0.5
Chl fluorescence	Mother_Array	FarmCPU	Fi_WR22	AX-170850565	4	12196745	2.63889e-06	0.125
Chl fluorescence	Mother_Array	MLMM	Fi_WR22	AX-170734557	4	7876821	1.45268e-06	0.358333
Chl fluorescence	Mother_Array	MLMM	Fi_WR22	AX-170583099	7	9193249	3.27919e-06	0.241667
Chl fluorescence	Mother_Array	MLMM	Fi_WR22	AX-171155987	7	9208552	3.27919e-06	0.241667
Chl fluorescence	Mother_Array	MLMM	Fi_WR22	AX-170583087	7	9211296	3.27919e-06	0.241667
Chl fluorescence	Mother_Array	MLMM	Fi_WR22	AX-171155990	7	9207828	3.27919e-06	0.241667
Chl fluorescence	Mother_Array	FarmCPU	Fi_WS21	AX-170754326	2	1174481	1.33391e-07	0.433333
Chl fluorescence	Mother_Array	MLMM	Fi_WS21	AX-171552531	3	10618946	1.16455e-09	0.133333
Chl fluorescence	Mother_Array	MLMM	Fi_WS21	AX-171174023	13	10769441	1.73737e-07	0.45
Chl fluorescence	Mother_Array	FarmCPU	Fi_WW22	AX-171087415	10	31618018	3.25507e-06	0.416667
Chl fluorescence	Mother_Array	FarmCPU	Fj_DRI22	AX-170861746	15	17656949	1.9483e-06	0.141667
Chl fluorescence	Mother_Array	FarmCPU	Fj_DRI22	AX-171538406	15	17654377	1.9483e-06	0.141667
Chl fluorescence	Mother_Array	MLMM	Fj_DRI22	AX-171538406	15	17654377	7.66123e-24	0.141667
Chl fluorescence	Mother_Array	MLMM	Fj_DRI22	AX-171063035	15	15216274	1.78174e-17	0.158333
Chl fluorescence	Mother_Array	MLMM	Fj_DRI22	AX-171128287	4	15396208	2.48923e-15	0.125
Chl fluorescence	Mother_Array	MLMM	Fj_DRI22	AX-171109794	9	17276140	1.22113e-10	0.241667
Chl fluorescence	Mother_Array	MLMM	Fj_DRI22	AX-170570512	10	5868213	1.62689e-09	0.15
Chl fluorescence	Mother_Array	MLMM	Fj_DRI22	AX-170724230	3	27362975	5.03431e-07	0.45
Chl fluorescence	Mother_Array	MLMM	Fj_DRI22	AX-171479149	9	7170785	7.85801e-07	0.325
Chl fluorescence	Mother_Array	FarmCPU	Fj_DSI21	AX-170754326	2	1174481	3.06177e-06	0.433333
Chl fluorescence	Mother_Array	MLMM	Fj_DSI21	AX-170677071	7	48399766	7.47043e-08	0.308333
Chl fluorescence	Mother_Array	MLMM	Fj_DSI21	AX-171179454	1	7717597	4.65172e-07	0.233333
Chl fluorescence	Mother_Array	MLMM	Fj_WR22	AX-171574072	4	7658950	7.46962e-07	0.5
Chl fluorescence	Mother_Array	MLMM	Fj_WR22	AX-170834104	7	52125473	1.20701e-06	0.316667
Chl fluorescence	Mother_Array	FarmCPU	Fj_WS21	AX-170677071	7	48399766	8.4937e-14	0.308333
Chl fluorescence	Mother_Array	FarmCPU	Fj_WS21	AX-170754326	2	1174481	1.0487e-09	0.433333
Chl fluorescence	Mother_Array	FarmCPU	Fj_WS21	AX-170984350	9	22774652	2.29956e-08	0.0916667
Chl fluorescence	Mother_Array	FarmCPU	Fj_WS21	AX-171158846	12	21344517	2.75681e-08	0.125
Chl fluorescence	Mother_Array	FarmCPU	Fj_WS21	AX-171109182	5	10533891	1.07502e-06	0.158333
Chl fluorescence	Mother_Array	MLMM	Fj_WS21	AX-170754326	2	1174481	3.44171e-14	0.433333
Chl fluorescence	Mother_Array	MLMM	Fj_WS21	AX-171528693	3	5371677	8.29705e-07	0.3
Chl fluorescence	Mother_Array	MLMM	Fj_WS21	AX-170917454	16	27016883	2.13693e-06	0.0916667
Chl fluorescence	Mother_Array	FarmCPU	Fm_DSI21	AX-170754326	2	1174481	4.92793e-07	0.433333
Chl fluorescence	Mother_Array	FarmCPU	Fm_DSI21	AX-170754338	2	1163507	2.34721e-06	0.341667
Chl fluorescence	Mother_Array	MLMM	Fm_DSI21	AX-171552531	3	10618946	3.76595e-09	0.133333
Chl fluorescence	Mother_Array	MLMM	Fm_DSI21	AX-171174023	13	10769441	1.75975e-07	0.45
Chl fluorescence	Mother_Array	FarmCPU	Fm_WR22	AX-170734557	4	7876821	9.79334e-07	0.358333
Chl fluorescence	Mother_Array	FarmCPU	Fm_WR22	AX-171574072	4	7658950	1.47341e-06	0.5
Chl fluorescence	Mother_Array	FarmCPU	Fm_WR22	AX-171533036	7	51205531	2.99605e-06	0.133333
Chl fluorescence	Mother_Array	FarmCPU	Fm_WR22	AX-170850565	4	12196745	3.21237e-06	0.125
Chl fluorescence	Mother_Array	MLMM	Fm_WR22	AX-170734557	4	7876821	1.16824e-06	0.358333
Chl fluorescence	Mother_Array	MLMM	Fm_WR22	AX-170583087	7	9211296	1.96229e-06	0.241667
Chl fluorescence	Mother_Array	MLMM	Fm_WR22	AX-171155990	7	9207828	1.96229e-06	0.241667
Chl fluorescence	Mother_Array	MLMM	Fm_WR22	AX-170583099	7	9193249	1.96229e-06	0.241667
Chl fluorescence	Mother_Array	MLMM	Fm_WR22	AX-171155987	7	9208552	1.96229e-06	0.241667
Chl fluorescence	Mother_Array	FarmCPU	Fm_WS21	AX-170754326	2	1174481	1.34176e-07	0.433333
Chl fluorescence	Mother_Array	MLMM	Fm_WS21	AX-171552531	3	10618946	8.15388e-10	0.133333
Chl fluorescence	Mother_Array	MLMM	Fm_WS21	AX-171174023	13	10769441	1.32341e-07	0.45
Chl fluorescence	Mother_Array	MLMM	Fm_WW22	AX-171022426	3	9988937	2.58545e-27	0.108333
Chl fluorescence	Mother_Array	MLMM	Fm_WW22	AX-171488728	4	29019481	1.38577e-23	0.291667
Chl fluorescence	Mother_Array	MLMM	Fm_WW22	AX-171534773	13	21445028	2.31284e-17	0.45
Chl fluorescence	Mother_Array	MLMM	Fm_WW22	AX-170681785	12	16829680	3.99478e-16	0.225
Chl fluorescence	Mother_Array	MLMM	Fm_WW22	AX-170882364	13	30325808	6.40289e-14	0.416667
Chl fluorescence	Mother_Array	MLMM	Fm_WW22	AX-170652123	11	34162519	1.14827e-12	0.333333
Chl fluorescence	Mother_Array	MLMM	Fm_WW22	AX-170945948	12	22917114	1.96212e-10	0.358333
Chl fluorescence	Mother_Array	MLMM	Fm_WW22	AX-170954990	6	38201672	9.22654e-09	0.175
Chl fluorescence	Mother_Array	MLMM	FM/F0_DRI22	AX-171083426	9	1826290	7.5641e-19	0.425
Chl fluorescence	Mother_Array	MLMM	FM/F0_DRI22	AX-171515532	7	11436130	8.55768e-16	0.233333
Chl fluorescence	Mother_Array	MLMM	FM/F0_DRI22	AX-171171271	6	36848016	2.64989e-14	0.233333
Chl fluorescence	Mother_Array	MLMM	FM/F0_DRI22	AX-171032514	2	10345703	1.77924e-10	0.4
Chl fluorescence	Mother_Array	MLMM	FM/F0_DRI22	AX-170758580	12	8818374	1.53541e-07	0.216667
Chl fluorescence	Mother_Array	FarmCPU	FM/F0_DSI21	AX-170754326	2	1174481	2.29305e-07	0.433333
Chl fluorescence	Mother_Array	FarmCPU	FM/F0_DSI21	AX-171517771	2	747221	1.70588e-06	0.291667
Chl fluorescence	Mother_Array	MLMM	FM/F0_DSI21	AX-170754326	2	1174481	3.66498e-16	0.433333
Chl fluorescence	Mother_Array	MLMM	FM/F0_DSI21	AX-170625804	5	7145174	9.68226e-11	0.0666667
Chl fluorescence	Mother_Array	MLMM	FM/F0_DSI21	AX-170811503	3	5370045	3.32827e-10	0.308333
Chl fluorescence	Mother_Array	MLMM	FM/F0_DSI21	AX-170806690	7	29167379	2.56831e-06	0.291667
Chl fluorescence	Mother_Array	MLMM	FM/F0_DSI21	AX-171542393	10	12023663	2.91696e-06	0.241667
Chl fluorescence	Mother_Array	FarmCPU	FM/F0_WS21	AX-170754326	2	1174481	3.11424e-07	0.433333
Chl fluorescence	Mother_Array	MLMM	FM/F0_WS21	AX-170754326	2	1174481	3.78983e-30	0.433333
Chl fluorescence	Mother_Array	MLMM	FM/F0_WS21	AX-170884343	2	24814601	1.0474e-29	0.225
Chl fluorescence	Mother_Array	MLMM	FM/F0_WS21	AX-171544349	11	20616575	2.41769e-19	0.441667
Chl fluorescence	Mother_Array	MLMM	FM/F0_WS21	AX-171212226	16	25226489	1.04432e-13	0.316667
Chl fluorescence	Mother_Array	MLMM	FM/F0_WS21	AX-170702707	8	1533600	1.12893e-12	0.341667
Chl fluorescence	Mother_Array	MLMM	FM/F0_WS21	AX-170902873	3	33339175	7.47454e-11	0.283333
Chl fluorescence	Mother_Array	MLMM	FM/F0_WS21	AX-170896311	8	12369208	1.67632e-08	0.225
Chl fluorescence	Mother_Array	MLMM	FM/F0_WS21	AX-170718534	7	37517901	1.19238e-07	0.308333
Chl fluorescence	Mother_Array	MLMM	FM/F0_WS21	AX-170684700	3	2507584	8.50773e-07	0.408333
Chl fluorescence	Mother_Array	MLMM	FM/F0_WS21	AX-170684703	3	2512565	8.50773e-07	0.408333
Chl fluorescence	Mother_Array	FarmCPU	Fv_DRI22	AX-170648122	4	17796959	1.25631e-06	0.05
Chl fluorescence	Mother_Array	MLMM	Fv_DRI22	AX-170648122	4	17796959	1.25029e-06	0.05
Chl fluorescence	Mother_Array	FarmCPU	Fv_DSI21	AX-170754326	2	1174481	2.00162e-07	0.433333
Chl fluorescence	Mother_Array	FarmCPU	Fv_DSI21	AX-170754338	2	1163507	1.65985e-06	0.341667
Chl fluorescence	Mother_Array	MLMM	Fv_DSI21	AX-170754326	2	1174481	7.26604e-31	0.433333
Chl fluorescence	Mother_Array	MLMM	Fv_DSI21	AX-171528693	3	5371677	3.16235e-24	0.3
Chl fluorescence	Mother_Array	MLMM	Fv_DSI21	AX-171542406	10	11994445	3.09219e-20	0.166667
Chl fluorescence	Mother_Array	MLMM	Fv_DSI21	AX-170884343	2	24814601	1.65353e-18	0.225
Chl fluorescence	Mother_Array	MLMM	Fv_DSI21	AX-171171375	8	28485733	1.47518e-13	0.375
Chl fluorescence	Mother_Array	MLMM	Fv_DSI21	AX-170845368	7	39872328	1.09321e-08	0.15
Chl fluorescence	Mother_Array	MLMM	Fv_DSI21	AX-170592374	12	25813425	1.26915e-08	0.383333
Chl fluorescence	Mother_Array	MLMM	Fv_DSI21	AX-170707898	16	26566766	3.01957e-06	0.358333
Chl fluorescence	Mother_Array	FarmCPU	Fv_WR22	AX-170734557	4	7876821	6.31741e-07	0.358333
Chl fluorescence	Mother_Array	FarmCPU	Fv_WR22	AX-171533036	7	51205531	1.05552e-06	0.133333
Chl fluorescence	Mother_Array	FarmCPU	Fv_WR22	AX-171574072	4	7658950	2.71988e-06	0.5
Chl fluorescence	Mother_Array	FarmCPU	Fv_WR22	AX-171559026	4	9677767	2.86901e-06	0.208333
Chl fluorescence	Mother_Array	FarmCPU	Fv_WR22	AX-170965658	4	9754991	3.03771e-06	0.3
Chl fluorescence	Mother_Array	FarmCPU	Fv_WR22	AX-171516959	4	9721146	3.03771e-06	0.3
Chl fluorescence	Mother_Array	FarmCPU	Fv_WR22	AX-170966910	4	9677872	3.03771e-06	0.3
Chl fluorescence	Mother_Array	MLMM	Fv_WR22	AX-170734557	4	7876821	8.46842e-07	0.358333
Chl fluorescence	Mother_Array	FarmCPU	Fv_WS21	AX-170754326	2	1174481	2.33126e-07	0.433333
Chl fluorescence	Mother_Array	MLMM	Fv_WS21	AX-171552531	3	10618946	9.38086e-32	0.133333
Chl fluorescence	Mother_Array	MLMM	Fv_WS21	AX-171174023	13	10769441	4.37341e-29	0.45
Chl fluorescence	Mother_Array	MLMM	Fv_WS21	AX-171181585	7	10581596	6.4292e-22	0.466667
Chl fluorescence	Mother_Array	MLMM	Fv_WS21	AX-171199492	11	9801905	4.92815e-20	0.0916667
Chl fluorescence	Mother_Array	MLMM	Fv_WS21	AX-171074396	1	39049998	1.64183e-14	0.183333
Chl fluorescence	Mother_Array	MLMM	Fv_WS21	AX-171019798	11	2334547	2.71831e-13	0.0583333
Chl fluorescence	Mother_Array	MLMM	Fv_WS21	AX-170574227	4	25324023	5.18518e-12	0.366667
Chl fluorescence	Mother_Array	MLMM	Fv_WS21	AX-171096019	9	11456375	3.21224e-07	0.283333
Chl fluorescence	Mother_Array	MLMM	Fv_WS21	AX-170841332	15	6808535	1.09262e-06	0.433333
Chl fluorescence	Mother_Array	FarmCPU	Fv_WW21	AX-170569747	3	19960746	1.89173e-06	0.425
Chl fluorescence	Mother_Array	FarmCPU	Fv_WW21	AX-170569774	3	19942423	1.89173e-06	0.425
Chl fluorescence	Mother_Array	FarmCPU	Fv_WW21	AX-171480682	3	19953002	1.89173e-06	0.425
Chl fluorescence	Mother_Array	MLMM	Fv_WW21	AX-170569747	3	19960746	1.76548e-06	0.425
Chl fluorescence	Mother_Array	MLMM	Fv_WW21	AX-170569774	3	19942423	1.76548e-06	0.425
Chl fluorescence	Mother_Array	MLMM	Fv_WW21	AX-171480682	3	19953002	1.76548e-06	0.425
Chl fluorescence	Mother_Array	FarmCPU	Fv_WW22	AX-171022426	3	9988937	2.65567e-06	0.108333
Chl fluorescence	Mother_Array	FarmCPU	Fv_WW22	AX-171087415	10	31618018	2.69297e-06	0.416667
Chl fluorescence	Mother_Array	MLMM	Fv_WW22	AX-171022426	3	9988937	1.95969e-06	0.108333
Chl fluorescence	Mother_Array	MLMM	FV/F0_DRI22	AX-171083426	9	1826290	2.32266e-18	0.425
Chl fluorescence	Mother_Array	MLMM	FV/F0_DRI22	AX-171515532	7	11436130	2.12386e-15	0.233333
Chl fluorescence	Mother_Array	MLMM	FV/F0_DRI22	AX-170698547	6	36847032	7.13413e-14	0.233333
Chl fluorescence	Mother_Array	MLMM	FV/F0_DRI22	AX-171032514	2	10345703	5.1259e-10	0.4
Chl fluorescence	Mother_Array	MLMM	FV/F0_DRI22	AX-170758580	12	8818374	3.73381e-07	0.216667
Chl fluorescence	Mother_Array	FarmCPU	FV/F0_DSI21	AX-170754326	2	1174481	1.89132e-07	0.433333
Chl fluorescence	Mother_Array	FarmCPU	FV/F0_DSI21	AX-171517771	2	747221	1.88185e-06	0.291667
Chl fluorescence	Mother_Array	MLMM	FV/F0_DSI21	AX-170754326	2	1174481	3.31828e-12	0.433333
Chl fluorescence	Mother_Array	MLMM	FV/F0_DSI21	AX-170811503	3	5370045	2.24363e-07	0.308333
Chl fluorescence	Mother_Array	MLMM	FV/F0_DSI21	AX-170625804	5	7145174	4.15639e-07	0.0666667
Chl fluorescence	Mother_Array	FarmCPU	FV/F0_WS21	AX-170754326	2	1174481	3.11424e-07	0.433333
Chl fluorescence	Mother_Array	MLMM	FV/F0_WS21	AX-170754326	2	1174481	3.78983e-30	0.433333
Chl fluorescence	Mother_Array	MLMM	FV/F0_WS21	AX-170884343	2	24814601	1.0474e-29	0.225
Chl fluorescence	Mother_Array	MLMM	FV/F0_WS21	AX-171544349	11	20616575	2.41769e-19	0.441667
Chl fluorescence	Mother_Array	MLMM	FV/F0_WS21	AX-171212226	16	25226489	1.04432e-13	0.316667
Chl fluorescence	Mother_Array	MLMM	FV/F0_WS21	AX-170702707	8	1533600	1.12893e-12	0.341667
Chl fluorescence	Mother_Array	MLMM	FV/F0_WS21	AX-170902873	3	33339175	7.47454e-11	0.283333
Chl fluorescence	Mother_Array	MLMM	FV/F0_WS21	AX-170896311	8	12369208	1.67632e-08	0.225
Chl fluorescence	Mother_Array	MLMM	FV/F0_WS21	AX-170718534	7	37517901	1.19238e-07	0.308333
Chl fluorescence	Mother_Array	MLMM	FV/F0_WS21	AX-170684700	3	2507584	8.50773e-07	0.408333
Chl fluorescence	Mother_Array	MLMM	FV/F0_WS21	AX-170684703	3	2512565	8.50773e-07	0.408333
Chl fluorescence	Mother_Array	MLMM	FV/FM_DRI22	AX-170648122	4	17796959	3.72983e-09	0.05
Chl fluorescence	Mother_Array	MLMM	FV/FM_DRI22	AX-170951725	13	7890636	2.5392e-08	0.0916667
Chl fluorescence	Mother_Array	FarmCPU	FV/FM_DSI21	AX-170754326	2	1174481	7.62049e-07	0.433333
Chl fluorescence	Mother_Array	FarmCPU	FV/FM_DSI21	AX-170754288	2	1210860	2.29566e-06	0.433333
Chl fluorescence	Mother_Array	MLMM	FV/FM_DSI21	AX-170754326	2	1174481	4.22748e-17	0.433333
Chl fluorescence	Mother_Array	MLMM	FV/FM_DSI21	AX-170783113	7	33413175	9.73844e-16	0.241667
Chl fluorescence	Mother_Array	MLMM	FV/FM_DSI21	AX-170852204	1	39466854	4.63792e-11	0.433333
Chl fluorescence	Mother_Array	MLMM	FV/FM_DSI21	AX-170691705	2	1683606	3.65635e-09	0.458333
Chl fluorescence	Mother_Array	MLMM	FV/FM_DSI21	AX-170929317	15	13553420	2.75197e-06	0.5
Chl fluorescence	Mother_Array	FarmCPU	FV/FM_WR22	AX-171165370	11	34894800	8.64501e-07	0.0416667
Chl fluorescence	Mother_Array	FarmCPU	FV/FM_WR22	AX-171165373	11	34901832	8.64501e-07	0.0416667
Chl fluorescence	Mother_Array	MLMM	FV/FM_WR22	AX-171165370	11	34894800	8.29465e-07	0.0416667
Chl fluorescence	Mother_Array	FarmCPU	FV/FM_WS21	AX-170754326	2	1174481	9.63986e-07	0.433333
Chl fluorescence	Mother_Array	FarmCPU	FV/FM_WS21	AX-170754288	2	1210860	1.70381e-06	0.433333
Chl fluorescence	Mother_Array	MLMM	FV/FM_WS21	AX-170754326	2	1174481	1.47444e-14	0.433333
Chl fluorescence	Mother_Array	MLMM	FV/FM_WS21	AX-170925599	1	11022575	3.38727e-12	0.133333
Chl fluorescence	Mother_Array	MLMM	FV/FM_WS21	AX-170979352	5	2388737	6.47918e-08	0.441667
Chl fluorescence	Mother_Array	MLMM	FV/FM_WS21	AX-170859131	1	3371715	1.81773e-06	0.175
Chl fluorescence	Mother_Array	FarmCPU	M0_DRI22	AX-170884845	16	21773089	3.34146e-07	0.125
Chl fluorescence	Mother_Array	MLMM	M0_DRI22	AX-170884845	16	21773089	5.00151e-07	0.125
Chl fluorescence	Mother_Array	MLMM	M0_DSI21	AX-171107504	10	26272268	4.46794e-25	0.1
Chl fluorescence	Mother_Array	MLMM	M0_DSI21	AX-171054553	2	29774256	6.99595e-22	0.158333
Chl fluorescence	Mother_Array	MLMM	M0_DSI21	AX-170877324	8	9516717	1.06658e-15	0.233333
Chl fluorescence	Mother_Array	MLMM	M0_DSI21	AX-170870762	13	6668159	7.0408e-14	0.108333
Chl fluorescence	Mother_Array	MLMM	M0_DSI21	AX-171503114	15	15021995	7.45734e-08	0.241667
Chl fluorescence	Mother_Array	MLMM	M0_DSI21	AX-170569133	6	31619962	1.3253e-06	0.325
Chl fluorescence	Mother_Array	MLMM	M0_WR22	AX-171491538	16	6687249	3.33644e-06	0.433333
Chl fluorescence	Mother_Array	FarmCPU	M0_WW22	AX-170734431	4	7784618	1.39963e-10	0.0416667
Chl fluorescence	Mother_Array	FarmCPU	M0_WW22	AX-170586758	16	445681	2.02611e-10	0.1
Chl fluorescence	Mother_Array	FarmCPU	M0_WW22	AX-171516178	7	23302971	3.27128e-08	0.25
Chl fluorescence	Mother_Array	FarmCPU	M0_WW22	AX-171107673	13	35039051	3.37466e-07	0.275
Chl fluorescence	Mother_Array	FarmCPU	M0_WW22	AX-170642967	2	28682820	1.33102e-06	0.233333
Chl fluorescence	Mother_Array	FarmCPU	M0_WW22	AX-171509677	7	1121135	1.55061e-06	0.333333
Chl fluorescence	Mother_Array	FarmCPU	M0_WW22	AX-170754036	8	17737025	1.85712e-06	0.075
Chl fluorescence	Mother_Array	MLMM	M0_WW22	AX-170754036	8	17737025	3.29412e-08	0.075
Chl fluorescence	Mother_Array	FarmCPU	N_DSI21	AX-171514337	12	24044526	2.24966e-06	0.383333
Chl fluorescence	Mother_Array	MLMM	N_DSI21	AX-171514337	12	24044526	4.167e-07	0.383333
Chl fluorescence	Mother_Array	FarmCPU	N_WS21	AX-171514337	12	24044526	5.33164e-07	0.383333
Chl fluorescence	Mother_Array	FarmCPU	N_WS21	AX-170898720	14	23997101	1.77607e-06	0.0833333
Chl fluorescence	Mother_Array	FarmCPU	N_WS21	AX-170898733	14	24010926	1.77607e-06	0.0833333
Chl fluorescence	Mother_Array	FarmCPU	N_WS21	AX-171200681	5	246443	2.47025e-06	0.15
Chl fluorescence	Mother_Array	FarmCPU	N_WS21	AX-171560824	5	251600	2.47025e-06	0.15
Chl fluorescence	Mother_Array	MLMM	N_WS21	AX-171514337	12	24044526	1.53964e-07	0.383333
Chl fluorescence	Mother_Array	FarmCPU	N_WW21	AX-171552223	7	9720138	1.96943e-15	0.0916667
Chl fluorescence	Mother_Array	FarmCPU	N_WW21	AX-170838192	11	35950855	1.79796e-10	0.075
Chl fluorescence	Mother_Array	FarmCPU	N_WW21	AX-171111691	2	26817574	2.14676e-10	0.05
Chl fluorescence	Mother_Array	FarmCPU	N_WW21	AX-170687165	6	33851629	1.12605e-09	0.0583333
Chl fluorescence	Mother_Array	FarmCPU	N_WW21	AX-171205260	13	33743554	2.26993e-09	0.0416667
Chl fluorescence	Mother_Array	FarmCPU	N_WW21	AX-170981762	4	29364010	1.29906e-08	0.175
Chl fluorescence	Mother_Array	FarmCPU	N_WW21	AX-170719388	3	5584702	4.10804e-08	0.483333
Chl fluorescence	Mother_Array	FarmCPU	N_WW21	AX-170684383	3	2198100	1.15279e-07	0.0583333
Chl fluorescence	Mother_Array	FarmCPU	N_WW21	AX-170823813	11	29771888	6.4305e-07	0.341667
Chl fluorescence	Mother_Array	FarmCPU	N_WW21	AX-171030997	7	49993852	1.34684e-06	0.416667
Chl fluorescence	Mother_Array	MLMM	N_WW21	AX-170684383	3	2198100	1.18384e-08	0.0583333
Chl fluorescence	Mother_Array	FarmCPU	PC1_DSI21	AX-170754338	2	1163507	6.82007e-07	0.341667
Chl fluorescence	Mother_Array	FarmCPU	PC1_DSI21	AX-170754326	2	1174481	1.35019e-06	0.433333
Chl fluorescence	Mother_Array	MLMM	PC1_DSI21	AX-170754338	2	1163507	8.25615e-11	0.341667
Chl fluorescence	Mother_Array	MLMM	PC1_DSI21	AX-170811503	3	5370045	5.29525e-10	0.308333
Chl fluorescence	Mother_Array	MLMM	PC1_DSI21	AX-170759460	7	25721464	5.60607e-07	0.425
Chl fluorescence	Mother_Array	FarmCPU	PC1_WR22	AX-171491538	16	6687249	2.81605e-06	0.433333
Chl fluorescence	Mother_Array	MLMM	PC1_WR22	AX-170823789	11	29784665	1.80566e-06	0.5
Chl fluorescence	Mother_Array	MLMM	PC1_WR22	AX-171491538	16	6687249	2.00373e-06	0.433333
Chl fluorescence	Mother_Array	FarmCPU	PC1_WS21	AX-170754326	2	1174481	2.42911e-07	0.433333
Chl fluorescence	Mother_Array	FarmCPU	PC1_WS21	AX-170754338	2	1163507	1.92529e-06	0.341667
Chl fluorescence	Mother_Array	MLMM	PC1_WS21	AX-170754326	2	1174481	7.89304e-27	0.433333
Chl fluorescence	Mother_Array	MLMM	PC1_WS21	AX-170884343	2	24814601	2.92083e-19	0.225
Chl fluorescence	Mother_Array	MLMM	PC1_WS21	AX-170925599	1	11022575	2.64237e-13	0.133333
Chl fluorescence	Mother_Array	MLMM	PC1_WS21	AX-170832712	7	50858961	1.39482e-12	0.45
Chl fluorescence	Mother_Array	MLMM	PC1_WS21	AX-170918612	11	15531177	1.18379e-09	0.05
Chl fluorescence	Mother_Array	MLMM	PC1_WS21	AX-170665825	7	36706588	2.32935e-07	0.325
Chl fluorescence	Mother_Array	MLMM	PC1_WS21	AX-171553325	8	22887028	5.1257e-07	0.241667
Chl fluorescence	Mother_Array	FarmCPU	PC1_WW22	AX-170927189	1	12108612	2.987e-06	0.208333
Chl fluorescence	Mother_Array	FarmCPU	PC2_DRI22	AX-170992470	4	26827261	1.03892e-07	0.358333
Chl fluorescence	Mother_Array	FarmCPU	PC2_DRI22	AX-170992481	4	26849029	4.05308e-07	0.366667
Chl fluorescence	Mother_Array	FarmCPU	PC2_DRI22	AX-171202779	4	26845584	5.59853e-07	0.333333
Chl fluorescence	Mother_Array	FarmCPU	PC2_DRI22	AX-171202778	4	26845552	1.2656e-06	0.3
Chl fluorescence	Mother_Array	FarmCPU	PC2_DRI22	AX-171564077	4	26817272	3.09224e-06	0.325
Chl fluorescence	Mother_Array	MLMM	PC2_DRI22	AX-170992470	4	26827261	6.32263e-18	0.358333
Chl fluorescence	Mother_Array	MLMM	PC2_DRI22	AX-170666086	7	36447886	1.90193e-14	0.425
Chl fluorescence	Mother_Array	MLMM	PC2_DRI22	AX-170906065	7	34431758	2.74383e-10	0.175
Chl fluorescence	Mother_Array	MLMM	PC2_DRI22	AX-170663419	6	10183223	1.27835e-07	0.283333
Chl fluorescence	Mother_Array	FarmCPU	PC2_DSI21	AX-170861427	15	17476937	2.31544e-07	0.05
Chl fluorescence	Mother_Array	MLMM	PC2_DSI21	AX-170861427	15	17476937	3.17011e-07	0.05
Chl fluorescence	Mother_Array	FarmCPU	PC2_WR22	AX-170734557	4	7876821	6.03092e-08	0.358333
Chl fluorescence	Mother_Array	FarmCPU	PC2_WR22	AX-171533036	7	51205531	3.48145e-07	0.133333
Chl fluorescence	Mother_Array	FarmCPU	PC2_WR22	AX-171559026	4	9677767	8.05029e-07	0.208333
Chl fluorescence	Mother_Array	FarmCPU	PC2_WR22	AX-170833228	7	51281266	1.94192e-06	0.125
Chl fluorescence	Mother_Array	FarmCPU	PC2_WR22	AX-171185839	7	51280489	1.94192e-06	0.125
Chl fluorescence	Mother_Array	FarmCPU	PC2_WR22	AX-170743308	4	8421065	2.04857e-06	0.283333
Chl fluorescence	Mother_Array	FarmCPU	PC2_WR22	AX-171584744	4	8422897	2.04857e-06	0.283333
Chl fluorescence	Mother_Array	FarmCPU	PC2_WR22	AX-171094678	4	8415980	2.04857e-06	0.283333
Chl fluorescence	Mother_Array	FarmCPU	PC2_WR22	AX-171574072	4	7658950	2.96694e-06	0.5
Chl fluorescence	Mother_Array	FarmCPU	PC2_WR22	AX-170734497	4	7827821	2.97695e-06	0.3
Chl fluorescence	Mother_Array	FarmCPU	PC2_WR22	AX-171175665	4	7842099	3.20874e-06	0.308333
Chl fluorescence	Mother_Array	FarmCPU	PC2_WR22	AX-170734508	4	7838430	3.20874e-06	0.308333
Chl fluorescence	Mother_Array	FarmCPU	PC2_WR22	AX-171175666	4	7842126	3.20874e-06	0.308333
Chl fluorescence	Mother_Array	MLMM	PC2_WR22	AX-170734557	4	7876821	6.87407e-08	0.358333
Chl fluorescence	Mother_Array	MLMM	PC2_WS21	AX-170736776	2	28397358	1.02417e-09	0.391667
Chl fluorescence	Mother_Array	MLMM	PC2_WS21	AX-170970120	3	13027862	8.74982e-07	0.216667
Chl fluorescence	Mother_Array	FarmCPU	PC2_WW21	AX-170828135	16	16070415	1.09425e-06	0.366667
Chl fluorescence	Mother_Array	MLMM	PC2_WW21	AX-170828135	16	16070415	8.51798e-07	0.366667
Chl fluorescence	Mother_Array	FarmCPU	PC3_DRI22	AX-170612409	16	24107133	4.97543e-08	0.116667
Chl fluorescence	Mother_Array	FarmCPU	PC3_DRI22	AX-170841373	15	6826384	1.84748e-06	0.383333
Chl fluorescence	Mother_Array	FarmCPU	PC3_DRI22	AX-170841392	15	6837221	1.84748e-06	0.383333
Chl fluorescence	Mother_Array	MLMM	PC3_DRI22	AX-170612409	16	24107133	1.40754e-07	0.116667
Chl fluorescence	Mother_Array	MLMM	PC3_DSI21	AX-170970334	3	13215585	1.29959e-06	0.35
Chl fluorescence	Mother_Array	FarmCPU	PC3_WR22	AX-170835673	11	8580641	2.20882e-06	0.0583333
Chl fluorescence	Mother_Array	FarmCPU	PC3_WR22	AX-170835736	11	8532355	2.20882e-06	0.0583333
Chl fluorescence	Mother_Array	FarmCPU	PC3_WR22	AX-171533541	11	8510807	2.20882e-06	0.0583333
Chl fluorescence	Mother_Array	MLMM	PC3_WR22	AX-170867259	2	33786557	7.9932e-32	0.0666667
Chl fluorescence	Mother_Array	MLMM	PC3_WR22	AX-170718015	1	17455792	3.51879e-29	0.0833333
Chl fluorescence	Mother_Array	MLMM	PC3_WR22	AX-170923054	1	42182784	1.45903e-21	0.458333
Chl fluorescence	Mother_Array	MLMM	PC3_WR22	AX-171208941	13	13366486	1.00318e-17	0.358333
Chl fluorescence	Mother_Array	MLMM	PC3_WR22	AX-171015925	16	2013946	2.61027e-15	0.15
Chl fluorescence	Mother_Array	MLMM	PC3_WR22	AX-170720666	2	30700685	6.71673e-13	0.316667
Chl fluorescence	Mother_Array	MLMM	PC3_WR22	AX-171069690	13	26810002	1.4925e-09	0.075
Chl fluorescence	Mother_Array	MLMM	PC3_WR22	AX-170793167	6	35437537	9.88778e-09	0.266667
Chl fluorescence	Mother_Array	MLMM	PC3_WR22	AX-171116332	10	30894574	9.65668e-07	0.433333
Chl fluorescence	Mother_Array	MLMM	PC3_WR22	AX-170901788	12	19908909	2.68872e-06	0.0916667
Chl fluorescence	Mother_Array	MLMM	PC3_WW22	AX-170823936	11	29714558	3.63569e-32	0.4
Chl fluorescence	Mother_Array	MLMM	PC3_WW22	AX-171061196	2	28583762	5.31046e-27	0.45
Chl fluorescence	Mother_Array	MLMM	PC3_WW22	AX-171168341	3	27729959	1.42831e-20	0.116667
Chl fluorescence	Mother_Array	MLMM	PC3_WW22	AX-170980715	8	19381426	5.971e-17	0.191667
Chl fluorescence	Mother_Array	MLMM	PC3_WW22	AX-170771541	1	5335111	1.15848e-12	0.1
Chl fluorescence	Mother_Array	MLMM	PC3_WW22	AX-171543581	11	25186048	1.19002e-11	0.191667
Chl fluorescence	Mother_Array	MLMM	PC3_WW22	AX-170579384	13	28555368	2.38526e-10	0.283333
Chl fluorescence	Mother_Array	MLMM	PC3_WW22	AX-170801330	2	18876594	1.27228e-08	0.441667
Chl fluorescence	Mother_Array	MLMM	PC3_WW22	AX-171134243	13	2669465	2.06506e-06	0.408333
Chl fluorescence	Mother_Array	FarmCPU	PIABS_DRI22	AX-170914378	16	7862347	2.51937e-06	0.258333
Chl fluorescence	Mother_Array	MLMM	PIABS_DRI22	AX-170914378	16	7862347	2.71295e-06	0.258333
Chl fluorescence	Mother_Array	FarmCPU	PIABS_DSI21	AX-170625804	5	7145174	3.19355e-07	0.0666667
Chl fluorescence	Mother_Array	FarmCPU	PIABS_DSI21	AX-170884343	2	24814601	7.20716e-07	0.225
Chl fluorescence	Mother_Array	FarmCPU	PIABS_DSI21	AX-171031537	12	27266569	7.88395e-07	0.0666667
Chl fluorescence	Mother_Array	FarmCPU	PIABS_DSI21	AX-170649895	16	19677591	1.12551e-06	0.166667
Chl fluorescence	Mother_Array	FarmCPU	PIABS_DSI21	AX-171104078	7	17852091	1.19057e-06	0.116667
Chl fluorescence	Mother_Array	FarmCPU	PIABS_DSI21	AX-171104075	7	17851684	1.19057e-06	0.116667
Chl fluorescence	Mother_Array	FarmCPU	PIABS_DSI21	AX-171552531	3	10618946	2.7535e-06	0.133333
Chl fluorescence	Mother_Array	MLMM	PIABS_DSI21	AX-170884343	2	24814601	4.34817e-09	0.225
Chl fluorescence	Mother_Array	MLMM	PIABS_DSI21	AX-171575623	7	8227187	8.66441e-07	0.116667
Chl fluorescence	Mother_Array	FarmCPU	PIABS_WS21	AX-170884343	2	24814601	8.55805e-12	0.225
Chl fluorescence	Mother_Array	FarmCPU	PIABS_WS21	AX-171112397	6	31005994	1.16266e-11	0.216667
Chl fluorescence	Mother_Array	FarmCPU	PIABS_WS21	AX-171103141	16	16562633	2.37688e-10	0.0583333
Chl fluorescence	Mother_Array	FarmCPU	PIABS_WS21	AX-170874504	11	7085645	5.84291e-09	0.125
Chl fluorescence	Mother_Array	FarmCPU	PIABS_WS21	AX-171104078	7	17852091	2.39763e-08	0.116667
Chl fluorescence	Mother_Array	FarmCPU	PIABS_WS21	AX-171524959	7	41065732	2.84543e-08	0.108333
Chl fluorescence	Mother_Array	FarmCPU	PIABS_WS21	AX-170755393	1	37812101	1.71333e-07	0.116667
Chl fluorescence	Mother_Array	FarmCPU	PIABS_WS21	AX-171213954	9	20899047	2.56092e-06	0.2
Chl fluorescence	Mother_Array	FarmCPU	PIABS_WS21	AX-171213955	9	20898845	2.56092e-06	0.2
Chl fluorescence	Mother_Array	MLMM	PIABS_WS21	AX-170884343	2	24814601	2.42474e-08	0.225
Chl fluorescence	Mother_Array	MLMM	PIABS_WS21	AX-171575623	7	8227187	1.46213e-06	0.116667
Chl fluorescence	Mother_Array	MLMM	PIABS_WS21	AX-170591790	7	6703870	1.88405e-06	0.108333
Chl fluorescence	Mother_Array	FarmCPU	PIABS_WW21	AX-171107504	10	26272268	1.2952e-06	0.1
Chl fluorescence	Mother_Array	FarmCPU	PIABS_WW21	AX-170625091	16	7465731	3.11965e-06	0.0916667
Chl fluorescence	Mother_Array	MLMM	PIABS_WW21	AX-171107504	10	26272268	3.51296e-09	0.1
Chl fluorescence	Mother_Array	MLMM	PIABS_WW21	AX-170904078	3	32285685	7.10574e-07	0.35
Chl fluorescence	Mother_Array	FarmCPU	PIABS_WW22	AX-170962265	8	15684776	2.58898e-06	0.1
Chl fluorescence	Mother_Array	FarmCPU	TR0/RC_DRI22	AX-171203854	2	4623724	5.80375e-07	0.408333
Chl fluorescence	Mother_Array	FarmCPU	TR0/RC_DRI22	AX-171532645	15	7580251	2.69807e-06	0.391667
Chl fluorescence	Mother_Array	MLMM	TR0/RC_DRI22	AX-171203854	2	4623724	9.76483e-07	0.408333
Chl fluorescence	Mother_Array	FarmCPU	TR0/RC_DSI21	AX-170760200	7	26659894	3.1899e-06	0.483333
Chl fluorescence	Mother_Array	FarmCPU	TR0/RC_WR22	AX-171003950	2	4589368	3.28312e-06	0.366667
Chl fluorescence	Mother_Array	MLMM	TR0/RC_WR22	AX-171003950	2	4589368	2.91458e-06	0.366667
Chl fluorescence	Mother_Array	MLMM	TR0/RC_WS21	AX-171132680	11	30590905	2.13867e-11	0.258333
Chl fluorescence	Mother_Array	MLMM	TR0/RC_WS21	AX-171205652	16	9256903	1.17048e-08	0.333333
Chl fluorescence	Mother_Array	MLMM	TR0/RC_WS21	AX-170657263	11	25610091	4.85507e-08	0.15
Chl fluorescence	Mother_Array	FarmCPU	TR0/RC_WW21	AX-170828135	16	16070415	2.8265e-06	0.366667
Chl fluorescence	Mother_Array	MLMM	TR0/RC_WW21	AX-171089925	4	26276700	4.02012e-24	0.225
Chl fluorescence	Mother_Array	MLMM	TR0/RC_WW21	AX-171515940	9	13130882	1.7428e-21	0.191667
Chl fluorescence	Mother_Array	MLMM	TR0/RC_WW21	AX-170711617	11	30471175	7.47844e-13	0.0666667
Chl fluorescence	Mother_Array	MLMM	TR0/RC_WW21	AX-171477551	14	3861722	6.0806e-10	0.4
Chl fluorescence	Mother_Array	MLMM	TR0/RC_WW21	AX-170580934	13	26985772	5.13407e-07	0.116667
Chl fluorescence	Mother_Array	MLMM	TR0/RC_WW21	AX-170816267	3	26111704	1.33008e-06	0.2
Chl fluorescence	Mother_Array	FarmCPU	Vi_DRI22	AX-170555888	13	4314412	2.38071e-06	0.166667
Chl fluorescence	Mother_Array	FarmCPU	Vi_DRI22	AX-171559346	2	13150715	3.09991e-06	0.491667
Chl fluorescence	Mother_Array	FarmCPU	Vi_DRI22	AX-170968564	2	13210220	3.34037e-06	0.233333
Chl fluorescence	Mother_Array	FarmCPU	Vi_DRI22	AX-170968675	2	13126920	3.34037e-06	0.233333
Chl fluorescence	Mother_Array	FarmCPU	Vi_DRI22	AX-170968750	2	13081797	3.34037e-06	0.233333
Chl fluorescence	Mother_Array	FarmCPU	Vi_DRI22	AX-170968779	2	13060921	3.34037e-06	0.233333
Chl fluorescence	Mother_Array	FarmCPU	Vi_DRI22	AX-171200013	2	13108552	3.34037e-06	0.233333
Chl fluorescence	Mother_Array	FarmCPU	Vi_DRI22	AX-171559333	2	13189559	3.34037e-06	0.233333
Chl fluorescence	Mother_Array	FarmCPU	Vi_DRI22	AX-171559347	2	13150384	3.34037e-06	0.233333
Chl fluorescence	Mother_Array	FarmCPU	Vi_DRI22	AX-170968530	2	13232959	3.34037e-06	0.233333
Chl fluorescence	Mother_Array	FarmCPU	Vi_DRI22	AX-170968631	2	13161066	3.34037e-06	0.233333
Chl fluorescence	Mother_Array	FarmCPU	Vi_DRI22	AX-170968632	2	13160440	3.34037e-06	0.233333
Chl fluorescence	Mother_Array	FarmCPU	Vi_DRI22	AX-170968639	2	13150948	3.34037e-06	0.233333
Chl fluorescence	Mother_Array	FarmCPU	Vi_DRI22	AX-170968661	2	13132678	3.34037e-06	0.233333
Chl fluorescence	Mother_Array	FarmCPU	Vi_DRI22	AX-170968664	2	13130470	3.34037e-06	0.233333
Chl fluorescence	Mother_Array	FarmCPU	Vi_DRI22	AX-170968679	2	13124986	3.34037e-06	0.233333
Chl fluorescence	Mother_Array	FarmCPU	Vi_DRI22	AX-170968681	2	13124676	3.34037e-06	0.233333
Chl fluorescence	Mother_Array	FarmCPU	Vi_DRI22	AX-170968730	2	13105430	3.34037e-06	0.233333
Chl fluorescence	Mother_Array	FarmCPU	Vi_DRI22	AX-171200020	2	13088532	3.34037e-06	0.233333
Chl fluorescence	Mother_Array	FarmCPU	Vi_DRI22	AX-171200021	2	13084206	3.34037e-06	0.233333
Chl fluorescence	Mother_Array	FarmCPU	Vi_DRI22	AX-171559330	2	13196590	3.34037e-06	0.233333
Chl fluorescence	Mother_Array	FarmCPU	Vi_DRI22	AX-171559340	2	13171673	3.34037e-06	0.233333
Chl fluorescence	Mother_Array	FarmCPU	Vi_DRI22	AX-171559341	2	13170669	3.34037e-06	0.233333
Chl fluorescence	Mother_Array	FarmCPU	Vi_DRI22	AX-170968653	2	13140454	3.37833e-06	0.225
Chl fluorescence	Mother_Array	FarmCPU	Vi_WR22	AX-171491242	16	5616801	1.112e-06	0.191667
Chl fluorescence	Mother_Array	FarmCPU	Vi_WR22	AX-170622693	16	5707813	1.42351e-06	0.141667
Chl fluorescence	Mother_Array	MLMM	Vi_WR22	AX-171059556	8	6586019	1.037e-06	0.0833333
Chl fluorescence	Mother_Array	MLMM	Vi_WR22	AX-171209078	8	6587543	1.037e-06	0.0833333
Chl fluorescence	Mother_Array	MLMM	Vi_WR22	AX-171491242	16	5616801	1.44391e-06	0.191667
Chl fluorescence	Mother_Array	MLMM	Vi_WR22	AX-170680712	10	12464389	2.87176e-06	0.283333
Chl fluorescence	Mother_Array	FarmCPU	Vi_WS21	AX-170648162	4	17770193	1.77471e-06	0.0416667
Chl fluorescence	Mother_Array	FarmCPU	Vi_WS21	AX-170648163	4	17766632	1.77471e-06	0.0416667
Chl fluorescence	Mother_Array	FarmCPU	Vi_WS21	AX-171164563	4	17775646	1.77471e-06	0.0416667
Chl fluorescence	Mother_Array	FarmCPU	Vi_WS21	AX-171164565	4	17772536	1.77471e-06	0.0416667
Chl fluorescence	Mother_Array	FarmCPU	Vi_WS21	AX-171164566	4	17772509	1.77471e-06	0.0416667
Chl fluorescence	Mother_Array	FarmCPU	Vi_WS21	AX-171164567	4	17771686	1.77471e-06	0.0416667
Chl fluorescence	Mother_Array	FarmCPU	Vi_WS21	AX-171496229	4	17771365	1.77471e-06	0.0416667
Chl fluorescence	Mother_Array	MLMM	Vi_WS21	AX-170648163	4	17766632	2.61058e-06	0.0416667
Chl fluorescence	Mother_Array	FarmCPU	Vi_WW22	AX-170949150	10	34713060	1.58868e-06	0.075
Chl fluorescence	Mother_Array	MLMM	Vi_WW22	AX-170949150	10	34713060	1.66784e-06	0.075
Chl fluorescence	Mother_Array	FarmCPU	Vj_WS21	AX-170884343	2	24814601	6.73298e-07	0.225
Chl fluorescence	Mother_Array	MLMM	Vj_WS21	AX-170884343	2	24814601	8.19129e-07	0.225
Chl fluorescence	Mother_Array	MLMM	Vj_WW21	AX-170648858	7	1345428	1.94934e-06	0.391667
Chl fluorescence	Mother_Array	FarmCPU	Vj_WW22	AX-171571756	13	2460924	7.13087e-08	0.025
Chl fluorescence	Mother_Array	FarmCPU	Vj_WW22	AX-170754135	8	17896114	9.06622e-07	0.075
Chl fluorescence	Mother_Array	FarmCPU	Vj_WW22	AX-170754036	8	17737025	1.12051e-06	0.075
Chl fluorescence	Mother_Array	FarmCPU	Vj_WW22	AX-171484152	8	18177933	1.12051e-06	0.075
Chl fluorescence	Mother_Array	MLMM	Vj_WW22	AX-171571756	13	2460924	3.98028e-32	0.025
Chl fluorescence	Mother_Array	MLMM	Vj_WW22	AX-170601650	7	18204636	5.69026e-26	0.2
Chl fluorescence	Mother_Array	MLMM	Vj_WW22	AX-170953675	12	2677500	7.21707e-20	0.3
Chl fluorescence	Mother_Array	MLMM	Vj_WW22	AX-170707341	10	29560299	7.6694e-20	0.2
Chl fluorescence	Mother_Array	MLMM	Vj_WW22	AX-171094387	15	16410767	9.89798e-16	0.316667
Chl fluorescence	Mother_Array	MLMM	Vj_WW22	AX-170627889	2	1807818	1.4592e-12	0.216667
Chl fluorescence	Mother_Array	MLMM	Vj_WW22	AX-171184103	9	20726634	3.54106e-10	0.483333
Chl fluorescence	Mother_Array	MLMM	Vj_WW22	AX-170721155	7	49638034	1.17276e-09	0.0916667
Chl fluorescence	Mother_Array	MLMM	Vj_WW22	AX-171480471	16	26816047	4.65654e-07	0.183333
Chl fluorescence	Mother_Array	FarmCPU	φDo_DSI21	AX-170754326	2	1174481	6.27625e-07	0.433333
Chl fluorescence	Mother_Array	FarmCPU	φDo_DSI21	AX-171517771	2	747221	1.75657e-06	0.291667
Chl fluorescence	Mother_Array	MLMM	φDo_DSI21	AX-170800786	2	18304138	1.21353e-29	0.283333
Chl fluorescence	Mother_Array	MLMM	φDo_DSI21	AX-171517771	2	747221	7.81621e-24	0.291667
Chl fluorescence	Mother_Array	MLMM	φDo_DSI21	AX-171517849	2	105393	6.44422e-21	0.225
Chl fluorescence	Mother_Array	MLMM	φDo_DSI21	AX-171535151	13	19236120	5.85679e-14	0.25
Chl fluorescence	Mother_Array	MLMM	φDo_DSI21	AX-171201798	9	23045786	7.64023e-13	0.441667
Chl fluorescence	Mother_Array	MLMM	φDo_DSI21	AX-170740761	14	1148531	3.86104e-12	0.45
Chl fluorescence	Mother_Array	MLMM	φDo_DSI21	AX-171523078	13	986287	5.08876e-12	0.383333
Chl fluorescence	Mother_Array	MLMM	φDo_DSI21	AX-171144036	3	30073322	1.09296e-06	0.458333
Chl fluorescence	Mother_Array	MLMM	φDo_DSI21	AX-170929826	15	9045851	2.96883e-06	0.3
Chl fluorescence	Mother_Array	FarmCPU	φDo_WR22	AX-171165370	11	34894800	8.64501e-07	0.0416667
Chl fluorescence	Mother_Array	FarmCPU	φDo_WR22	AX-171165373	11	34901832	8.64501e-07	0.0416667
Chl fluorescence	Mother_Array	MLMM	φDo_WR22	AX-171165370	11	34894800	8.29465e-07	0.0416667
Chl fluorescence	Mother_Array	FarmCPU	φDo_WS21	AX-170754326	2	1174481	9.63986e-07	0.433333
Chl fluorescence	Mother_Array	FarmCPU	φDo_WS21	AX-170754288	2	1210860	1.70381e-06	0.433333
Chl fluorescence	Mother_Array	MLMM	φDo_WS21	AX-170754326	2	1174481	1.47444e-14	0.433333
Chl fluorescence	Mother_Array	MLMM	φDo_WS21	AX-170925599	1	11022575	3.38727e-12	0.133333
Chl fluorescence	Mother_Array	MLMM	φDo_WS21	AX-170979352	5	2388737	6.47918e-08	0.441667
Chl fluorescence	Mother_Array	MLMM	φDo_WS21	AX-170859131	1	3371715	1.81773e-06	0.175
Chl fluorescence	Mother_Array	FarmCPU	φEo_DSI21	AX-170754338	2	1163507	9.85094e-07	0.341667
Chl fluorescence	Mother_Array	FarmCPU	φEo_DSI21	AX-171485426	12	24845150	1.57554e-06	0.4
Chl fluorescence	Mother_Array	FarmCPU	φEo_DSI21	AX-170914395	16	7879279	2.50998e-06	0.075
Chl fluorescence	Mother_Array	MLMM	φEo_DSI21	AX-170914395	16	7879279	5.68085e-07	0.075
Chl fluorescence	Mother_Array	MLMM	φEo_WR22	AX-171491538	16	6687249	2.19639e-06	0.433333
Chl fluorescence	Mother_Array	FarmCPU	φEo_WS21	AX-170884343	2	24814601	6.9147e-08	0.225
Chl fluorescence	Mother_Array	MLMM	φEo_WS21	AX-170884343	2	24814601	7.42733e-10	0.225
Chl fluorescence	Mother_Array	MLMM	φEo_WS21	AX-170754326	2	1174481	6.95108e-08	0.433333
Chl fluorescence	Mother_Array	FarmCPU	φEo_WW22	AX-171571756	13	2460924	7.05792e-08	0.025
Chl fluorescence	Mother_Array	FarmCPU	φEo_WW22	AX-170754135	8	17896114	4.09674e-07	0.075
Chl fluorescence	Mother_Array	FarmCPU	φEo_WW22	AX-170754036	8	17737025	7.76469e-07	0.075
Chl fluorescence	Mother_Array	FarmCPU	φEo_WW22	AX-171484152	8	18177933	7.76469e-07	0.075
Chl fluorescence	Mother_Array	FarmCPU	φEo_WW22	AX-170736345	8	18525463	1.12688e-06	0.075
Chl fluorescence	Mother_Array	FarmCPU	φEo_WW22	AX-170586758	16	445681	1.46358e-06	0.1
Chl fluorescence	Mother_Array	FarmCPU	φEo_WW22	AX-170962265	8	15684776	1.5008e-06	0.1
Chl fluorescence	Mother_Array	FarmCPU	φEo_WW22	AX-170962251	8	15694370	1.69037e-06	0.0833333
Chl fluorescence	Mother_Array	FarmCPU	φEo_WW22	AX-170587546	8	17988018	2.75517e-06	0.0666667
Chl fluorescence	Mother_Array	FarmCPU	φEo_WW22	AX-170964785	8	19052392	2.75517e-06	0.0666667
Chl fluorescence	Mother_Array	FarmCPU	φEo_WW22	AX-170964864	8	18973898	2.75517e-06	0.0666667
Chl fluorescence	Mother_Array	FarmCPU	φEo_WW22	AX-170964875	8	18965386	2.75517e-06	0.0666667
Chl fluorescence	Mother_Array	FarmCPU	φEo_WW22	AX-170964921	8	18923788	2.75517e-06	0.0666667
Chl fluorescence	Mother_Array	FarmCPU	φEo_WW22	AX-170964979	8	18865408	2.75517e-06	0.0666667
Chl fluorescence	Mother_Array	FarmCPU	φEo_WW22	AX-171561679	8	19074266	2.75517e-06	0.0666667
Chl fluorescence	Mother_Array	FarmCPU	φEo_WW22	AX-170753964	8	17575596	2.75517e-06	0.0666667
Chl fluorescence	Mother_Array	FarmCPU	φEo_WW22	AX-170964830	8	19010070	2.75517e-06	0.0666667
Chl fluorescence	Mother_Array	FarmCPU	φEo_WW22	AX-170964870	8	18969507	2.75517e-06	0.0666667
Chl fluorescence	Mother_Array	FarmCPU	φEo_WW22	AX-170964961	8	18888258	2.75517e-06	0.0666667
Chl fluorescence	Mother_Array	FarmCPU	φEo_WW22	AX-171199797	8	18795919	2.75517e-06	0.0666667
Chl fluorescence	Mother_Array	FarmCPU	φEo_WW22	AX-170962210	8	15718374	3.16616e-06	0.1
Chl fluorescence	Mother_Array	FarmCPU	φEo_WW22	AX-170962186	8	15734578	3.16616e-06	0.1
Chl fluorescence	Mother_Array	MLMM	φEo_WW22	AX-171571756	13	2460924	4.98385e-31	0.025
Chl fluorescence	Mother_Array	MLMM	φEo_WW22	AX-171126221	10	13513929	8.02854e-21	0.175
Chl fluorescence	Mother_Array	MLMM	φEo_WW22	AX-171564600	11	32950489	1.84161e-20	0.15
Chl fluorescence	Mother_Array	MLMM	φEo_WW22	AX-170970415	3	13281942	1.46222e-18	0.075
Chl fluorescence	Mother_Array	MLMM	φEo_WW22	AX-170992493	4	26856381	4.89664e-14	0.458333
Chl fluorescence	Mother_Array	MLMM	φEo_WW22	AX-171169728	4	2724924	9.24783e-14	0.316667
Chl fluorescence	Mother_Array	MLMM	φEo_WW22	AX-170690646	14	1404917	4.55419e-12	0.483333
Chl fluorescence	Mother_Array	MLMM	φEo_WW22	AX-170572590	4	31868990	3.92155e-09	0.333333
Chl fluorescence	Mother_Array	MLMM	φEo_WW22	AX-171524166	13	2793177	1.5415e-06	0.308333
Chl fluorescence	Mother_Array	MLMM	φEo_WW22	AX-170945885	12	22864850	3.12012e-06	0.141667
Chl fluorescence	Mother_Array	FarmCPU	φPav_WR22	AX-170689200	15	12154705	1.25611e-06	0.416667
Chl fluorescence	Mother_Array	FarmCPU	φPav_WR22	AX-171211407	13	24154650	2.58282e-06	0.208333
Chl fluorescence	Mother_Array	FarmCPU	φPav_WR22	AX-171551652	15	9252449	2.70342e-06	0.458333
Chl fluorescence	Mother_Array	MLMM	φPav_WR22	AX-170689200	15	12154705	1.12642e-06	0.416667
Chl fluorescence	Mother_Array	MLMM	φPav_WR22	AX-171211407	13	24154650	2.05618e-06	0.208333
Chl fluorescence	Mother_Array	MLMM	φPav_WR22	AX-171551652	15	9252449	2.68016e-06	0.458333
Chl fluorescence	Mother_Array	FarmCPU	φPav_WW22	AX-170814546	13	24909508	2.91579e-06	0.0666667
Chl fluorescence	Mother_Array	MLMM	φPav_WW22	AX-170814546	13	24909508	3.19801e-06	0.0666667
Chl fluorescence	Mother_Array	FarmCPU	ψ0_WS21	AX-170884343	2	24814601	6.73298e-07	0.225
Chl fluorescence	Mother_Array	MLMM	ψ0_WS21	AX-170884343	2	24814601	8.19129e-07	0.225
Chl fluorescence	Mother_Array	MLMM	ψ0_WW21	AX-170648858	7	1345428	1.94934e-06	0.391667
Chl fluorescence	Mother_Array	FarmCPU	ψ0_WW22	AX-171571756	13	2460924	7.13087e-08	0.025
Chl fluorescence	Mother_Array	FarmCPU	ψ0_WW22	AX-170754135	8	17896114	9.06622e-07	0.075
Chl fluorescence	Mother_Array	FarmCPU	ψ0_WW22	AX-170754036	8	17737025	1.12051e-06	0.075
Chl fluorescence	Mother_Array	FarmCPU	ψ0_WW22	AX-171484152	8	18177933	1.12051e-06	0.075
Chl fluorescence	Mother_Array	MLMM	ψ0_WW22	AX-171571756	13	2460924	3.98028e-32	0.025
Chl fluorescence	Mother_Array	MLMM	ψ0_WW22	AX-170601650	7	18204636	5.69026e-26	0.2
Chl fluorescence	Mother_Array	MLMM	ψ0_WW22	AX-170953675	12	2677500	7.21707e-20	0.3
Chl fluorescence	Mother_Array	MLMM	ψ0_WW22	AX-170707341	10	29560299	7.6694e-20	0.2
Chl fluorescence	Mother_Array	MLMM	ψ0_WW22	AX-171094387	15	16410767	9.89798e-16	0.316667
Chl fluorescence	Mother_Array	MLMM	ψ0_WW22	AX-170627889	2	1807818	1.4592e-12	0.216667
Chl fluorescence	Mother_Array	MLMM	ψ0_WW22	AX-171184103	9	20726634	3.54106e-10	0.483333
Chl fluorescence	Mother_Array	MLMM	ψ0_WW22	AX-170721155	7	49638034	1.17276e-09	0.0916667
Chl fluorescence	Mother_Array	MLMM	ψ0_WW22	AX-171480471	16	26816047	4.65654e-07	0.183333
Chl fluorescence	Mother_Array	FarmCPU	F0_WS12	AX-170927233	1	12132315	5.0022e-07	0.0904255
Chl fluorescence	Mother_Array	MLMM	F0_WS12	AX-170927233	1	12132315	4.93508e-07	0.0904255
Chl fluorescence	Mother_Array	FarmCPU	Fm_DSI11	AX-171164154	15	3154576	1.95307e-06	0.234043
Chl fluorescence	Mother_Array	FarmCPU	Fm_WS11	AX-171164154	15	3154576	1.60083e-07	0.234043
Chl fluorescence	Mother_Array	FarmCPU	Fm_WS11	AX-170644704	15	3165316	3.47246e-07	0.218085
Chl fluorescence	Mother_Array	FarmCPU	Fm_WS11	AX-170644715	15	3159451	3.47246e-07	0.218085
Chl fluorescence	Mother_Array	FarmCPU	Fm_WS11	AX-170644725	15	3150288	3.15525e-06	0.212766
Chl fluorescence	Mother_Array	MLMM	Fm_WS11	AX-171164154	15	3154576	1.91179e-07	0.234043
Chl fluorescence	Mother_Array	FarmCPU	Fm/F0_WS11	AX-170884283	2	24744241	2.17458e-06	0.398936
Chl fluorescence	Mother_Array	FarmCPU	Fm/F0_WS11	AX-170884286	2	24745653	2.17458e-06	0.398936
Chl fluorescence	Mother_Array	FarmCPU	Fv_DSI11	AX-170779567	2	25125421	1.54934e-06	0.324468
Chl fluorescence	Mother_Array	FarmCPU	Fv_DSI11	AX-171213415	2	25556833	1.91983e-06	0.441489
Chl fluorescence	Mother_Array	MLMM	Fv_DSI11	AX-171213415	2	25556833	2.46543e-07	0.441489
Chl fluorescence	Mother_Array	MLMM	Fv_DSI11	AX-171035013	6	37740267	2.65415e-07	0.12234
Chl fluorescence	Mother_Array	MLMM	Fv_DSI11	AX-171206055	2	21180097	1.6439e-06	0.425532
Chl fluorescence	Mother_Array	FarmCPU	Fv_DSI12	AX-171042736	2	28695034	2.87044e-06	0.303191
Chl fluorescence	Mother_Array	FarmCPU	Fv_WS11	AX-170779567	2	25125421	7.63843e-07	0.324468
Chl fluorescence	Mother_Array	FarmCPU	Fv_WS11	AX-170786853	16	20462436	3.09435e-06	0.393617
Chl fluorescence	Mother_Array	FarmCPU	Fv_WS12	AX-171042736	2	28695034	2.46608e-07	0.303191
Chl fluorescence	Mother_Array	MLMM	Fv_WS12	AX-171042736	2	28695034	1.57828e-07	0.303191
Chl fluorescence	Mother_Array	FarmCPU	Fv_WW12	AX-170552049	12	5067511	6.57434e-07	0.0797872
Chl fluorescence	Mother_Array	FarmCPU	Fv_WW12	AX-170552054	12	5072212	6.57434e-07	0.0797872
Chl fluorescence	Mother_Array	MLMM	Fv_WW12	AX-170552049	12	5067511	2.54599e-06	0.0797872
Chl fluorescence	Mother_Array	MLMM	Fv_WW12	AX-170552054	12	5072212	2.54599e-06	0.0797872
Chl fluorescence	Mother_Array	FarmCPU	Fv/F0_DSI11	AX-171583473	3	5089327	3.23205e-06	0.414894
Chl fluorescence	Mother_Array	FarmCPU	Fv/F0_DSI11	AX-171594231	2	25441092	3.27694e-06	0.382979
Chl fluorescence	Mother_Array	FarmCPU	Fv/F0_DSI11	AX-170658957	2	25408626	3.27694e-06	0.382979
Chl fluorescence	Mother_Array	FarmCPU	Fv/F0_DSI12	AX-171042736	2	28695034	1.35751e-06	0.303191
Chl fluorescence	Mother_Array	MLMM	Fv/F0_DSI12	AX-171042736	2	28695034	1.81256e-06	0.303191
Chl fluorescence	Mother_Array	FarmCPU	Fv/F0_WS11	AX-170884283	2	24744241	1.5511e-06	0.398936
Chl fluorescence	Mother_Array	FarmCPU	Fv/F0_WS11	AX-170884286	2	24745653	1.5511e-06	0.398936
Chl fluorescence	Mother_Array	FarmCPU	Fv/F0_WS11	AX-171522632	2	25160420	2.45591e-06	0.31383
Chl fluorescence	Mother_Array	FarmCPU	Fv/F0_WS12	AX-170561104	8	2021580	1.99517e-06	0.0904255
Chl fluorescence	Mother_Array	MLMM	Fv/F0_WS12	AX-170561104	8	2021580	1.27418e-06	0.0904255
Chl fluorescence	Mother_Array	MLMM	Fv/Fm_DSI11	AX-171565668	6	30309620	2.45221e-06	0.404255
Chl fluorescence	Mother_Array	MLMM	Fv/Fm_DSI11	AX-171000791	6	30305764	2.45221e-06	0.404255
Chl fluorescence	Mother_Array	MLMM	Fv/Fm_DSI11	AX-171565665	6	30294063	2.45221e-06	0.404255
Chl fluorescence	Mother_Array	FarmCPU	Fv/Fm_WS11	AX-170884283	2	24744241	5.90402e-07	0.398936
Chl fluorescence	Mother_Array	FarmCPU	Fv/Fm_WS11	AX-170884286	2	24745653	5.90402e-07	0.398936
Chl fluorescence	Mother_Array	FarmCPU	Fv/Fm_WS12	AX-170927233	1	12132315	3.78267e-07	0.0904255
Chl fluorescence	Mother_Array	MLMM	Fv/Fm_WS12	AX-170927233	1	12132315	4.82028e-07	0.0904255
Gas exchange	Mother_Array	FarmCPU	CE_DRI22	AX-170975113	6	22055958	5.00006e-07	0.0597826
Gas exchange	Mother_Array	FarmCPU	CE_DRI22	AX-170922428	6	21740967	2.44504e-06	0.0597826
Gas exchange	Mother_Array	FarmCPU	CE_DRI22	AX-170922455	6	21760135	2.44504e-06	0.0597826
Gas exchange	Mother_Array	MLMM	CE_DRI22	AX-170975113	6	22055958	1.48302e-07	0.0597826
Gas exchange	Mother_Array	FarmCPU	CE_DSI12	AX-170849384	4	14331305	4.68227e-15	0.0860215
Gas exchange	Mother_Array	FarmCPU	CE_DSI12	AX-171526704	2	18251721	9.6323e-14	0.252688
Gas exchange	Mother_Array	FarmCPU	CE_DSI12	AX-170702920	11	35582837	4.31554e-12	0.0645161
Gas exchange	Mother_Array	FarmCPU	CE_DSI12	AX-171161268	11	25869736	2.19153e-09	0.102151
Gas exchange	Mother_Array	FarmCPU	CE_DSI12	AX-171002890	2	3581851	8.31648e-09	0.419355
Gas exchange	Mother_Array	FarmCPU	CE_DSI12	AX-170758570	12	8808366	5.31899e-08	0.392473
Gas exchange	Mother_Array	FarmCPU	CE_DSI12	AX-170689866	3	3296765	2.25025e-07	0.177419
Gas exchange	Mother_Array	MLMM	CE_DSI12	AX-170849384	4	14331305	4.00016e-16	0.0860215
Gas exchange	Mother_Array	MLMM	CE_DSI12	AX-170702240	2	12512264	1.19098e-06	0.0591398
Gas exchange	Mother_Array	FarmCPU	CE_DSI21	AX-170612727	16	23936333	2.15929e-06	0.190217
Gas exchange	Mother_Array	FarmCPU	CE_WS12	AX-171076692	10	36439400	1.12331e-06	0.0638298
Gas exchange	Mother_Array	FarmCPU	CE_WS12	AX-170573885	12	29445802	1.31467e-06	0.430851
Gas exchange	Mother_Array	FarmCPU	CE_WS12	AX-170573888	12	29447639	2.26588e-06	0.425532
Gas exchange	Mother_Array	FarmCPU	CE_WS12	AX-170836085	11	8278577	3.05388e-06	0.106383
Gas exchange	Mother_Array	MLMM	CE_WS12	AX-170573885	12	29445802	6.50526e-07	0.430851
Gas exchange	Mother_Array	FarmCPU	CE_WS21	AX-171562890	4	31159619	1.9584e-07	0.0591398
Gas exchange	Mother_Array	FarmCPU	CE_WS21	AX-171171631	14	27146726	2.88404e-07	0.0537634
Gas exchange	Mother_Array	FarmCPU	CE_WS21	AX-171506482	7	42012584	1.09801e-06	0.0967742
Gas exchange	Mother_Array	FarmCPU	CE_WS21	AX-171129974	3	251053	1.73044e-06	0.129032
Gas exchange	Mother_Array	FarmCPU	CE_WS21	AX-171508801	4	33320912	3.19209e-06	0.0913978
Gas exchange	Mother_Array	MLMM	CE_WS21	AX-171562890	4	31159619	6.56518e-08	0.0591398
Gas exchange	Mother_Array	MLMM	CE_WS21	AX-171146049	3	840613	2.91027e-06	0.5
Gas exchange	Mother_Array	FarmCPU	CE_WW12	AX-171548993	6	12895419	1.64785e-11	0.361702
Gas exchange	Mother_Array	FarmCPU	CE_WW12	AX-171098644	10	36370522	2.4009e-11	0.324468
Gas exchange	Mother_Array	FarmCPU	CE_WW12	AX-170703478	9	21276356	9.1585e-09	0.473404
Gas exchange	Mother_Array	FarmCPU	CE_WW12	AX-170966494	4	11396664	1.5177e-08	0.0638298
Gas exchange	Mother_Array	FarmCPU	CE_WW12	AX-171489327	16	23832280	2.65627e-07	0.239362
Gas exchange	Mother_Array	FarmCPU	CE_WW12	AX-170851481	8	20536731	3.56915e-07	0.276596
Gas exchange	Mother_Array	FarmCPU	CE_WW12	AX-170885375	14	3315696	9.382e-07	0.452128
Gas exchange	Mother_Array	FarmCPU	CE_WW12	AX-170663329	6	10263284	1.72274e-06	0.164894
Gas exchange	Mother_Array	FarmCPU	CE_WW12	AX-171568474	1	29661582	1.72695e-06	0.382979
Gas exchange	Mother_Array	MLMM	CE_WW12	AX-170885375	14	3315696	8.01866e-07	0.452128
Gas exchange	Mother_Array	MLMM	CE_WW12	AX-170966494	4	11396664	1.17718e-06	0.0638298
Gas exchange	Mother_Array	MLMM	CE_WW12	AX-171548993	6	12895419	1.27305e-06	0.361702
Gas exchange	Mother_Array	MLMM	CE_WW12	AX-171199866	4	11388317	2.93115e-06	0.0585106
Gas exchange	Mother_Array	MLMM	CE_WW12	AX-170966462	4	11379574	2.93115e-06	0.0585106
Gas exchange	Mother_Array	MLMM	CE_WW12	AX-170966614	4	11512549	2.93115e-06	0.0585106
Gas exchange	Mother_Array	MLMM	CE_WW12	AX-170966700	4	11593727	2.93115e-06	0.0585106
Gas exchange	Mother_Array	MLMM	CE_WW12	AX-171092523	4	11585064	2.93115e-06	0.0585106
Gas exchange	Mother_Array	MLMM	CE_WW12	AX-171199873	4	11509773	2.93115e-06	0.0585106
Gas exchange	Mother_Array	MLMM	CE_WW12	AX-171558937	4	11388147	2.93115e-06	0.0585106
Gas exchange	Mother_Array	MLMM	CE_WW12	AX-171558967	4	11499537	2.93115e-06	0.0585106
Gas exchange	Mother_Array	MLMM	CE_WW12	AX-171570926	4	11455036	2.93115e-06	0.0585106
Gas exchange	Mother_Array	FarmCPU	CE_WW21	AX-170623984	16	6588842	6.48385e-07	0.166667
Gas exchange	Mother_Array	FarmCPU	CE_WW21	AX-170624094	16	6685519	6.48385e-07	0.166667
Gas exchange	Mother_Array	FarmCPU	CE_WW21	AX-171161782	16	6654073	6.48385e-07	0.166667
Gas exchange	Mother_Array	FarmCPU	CE_WW21	AX-170624087	16	6680945	6.48385e-07	0.166667
Gas exchange	Mother_Array	FarmCPU	CE_WW21	AX-170623999	16	6599523	1.42396e-06	0.139785
Gas exchange	Mother_Array	FarmCPU	CE_WW21	AX-171161778	16	6606817	1.42396e-06	0.139785
Gas exchange	Mother_Array	FarmCPU	CE_WW21	AX-171491515	16	6579688	1.42396e-06	0.139785
Gas exchange	Mother_Array	MLMM	CE_WW21	AX-170906643	4	1894934	2.54977e-19	0.129032
Gas exchange	Mother_Array	MLMM	CE_WW21	AX-171055969	12	6387269	5.98946e-18	0.0913978
Gas exchange	Mother_Array	MLMM	CE_WW21	AX-170623984	16	6588842	1.79639e-16	0.166667
Gas exchange	Mother_Array	MLMM	CE_WW21	AX-171099989	7	7357737	2.47319e-15	0.419355
Gas exchange	Mother_Array	MLMM	CE_WW21	AX-170869237	2	35127485	3.46597e-09	0.446237
Gas exchange	Mother_Array	MLMM	CE_WW21	AX-171478909	1	4825370	2.63693e-08	0.0537634
Gas exchange	Mother_Array	MLMM	CE_WW21	AX-171014572	15	4105962	2.92234e-06	0.327957
Gas exchange	Mother_Array	FarmCPU	CE_WW22	AX-170857567	1	37394966	2.60584e-06	0.430851
Gas exchange	Mother_Array	MLMM	CE_WW22	AX-170857500	1	37437368	3.36077e-06	0.37234
Gas exchange	Mother_Array	FarmCPU	Ci_DSI21	AX-170765733	8	28295941	2.20668e-06	0.175532
Gas exchange	Mother_Array	MLMM	Ci_DSI21	AX-170765733	8	28295941	3.0264e-06	0.175532
Gas exchange	Mother_Array	FarmCPU	Ci_WW12	AX-170655755	6	5411813	9.42138e-07	0.218085
Gas exchange	Mother_Array	MLMM	Ci_WW12	AX-170655755	6	5411813	4.67184e-11	0.218085
Gas exchange	Mother_Array	MLMM	Ci_WW12	AX-171100611	10	9658181	4.15852e-09	0.319149
Gas exchange	Mother_Array	MLMM	Ci_WW12	AX-170559524	5	8176480	5.09678e-08	0.0531915
Gas exchange	Mother_Array	MLMM	Ci_WW21	AX-170741574	8	15234998	1.22955e-06	0.111702
Gas exchange	Mother_Array	FarmCPU	Ci_WW22	AX-171162710	3	4915247	1.21257e-06	0.148936
Gas exchange	Mother_Array	MLMM	Ci_WW22	AX-171162710	3	4915247	2.90144e-10	0.148936
Gas exchange	Mother_Array	MLMM	Ci_WW22	AX-170688534	15	12828274	2.07553e-08	0.0744681
Gas exchange	Mother_Array	MLMM	Ci_WW22	AX-171093141	7	6289310	4.58002e-07	0.478723
Gas exchange	Mother_Array	FarmCPU	Ci.Ca_WW22	AX-170984821	9	23100692	2.50544e-06	0.303191
Gas exchange	Mother_Array	MLMM	Ci.Ca_WW22	AX-170984821	9	23100692	2.48097e-06	0.303191
Gas exchange	Mother_Array	FarmCPU	gs_DSI21	AX-171216070	12	24258306	3.24719e-06	0.155914
Gas exchange	Mother_Array	FarmCPU	gs_WR22	AX-171098639	10	36367783	9.83578e-07	0.303191
Gas exchange	Mother_Array	FarmCPU	gs_WR22	AX-171213123	10	36360130	9.83578e-07	0.303191
Gas exchange	Mother_Array	FarmCPU	gs_WR22	AX-171098633	10	36361634	9.83578e-07	0.303191
Gas exchange	Mother_Array	FarmCPU	gs_WR22	AX-170956293	10	36109280	1.36876e-06	0.228723
Gas exchange	Mother_Array	FarmCPU	gs_WR22	AX-171556884	10	36106607	1.36876e-06	0.228723
Gas exchange	Mother_Array	FarmCPU	gs_WR22	AX-170830227	15	7028277	3.27578e-06	0.0531915
Gas exchange	Mother_Array	MLMM	gs_WR22	AX-171539240	2	32344995	5.31509e-13	0.132979
Gas exchange	Mother_Array	MLMM	gs_WR22	AX-171532506	15	7187260	4.78661e-09	0.0797872
Gas exchange	Mother_Array	MLMM	gs_WR22	AX-170885751	14	2985277	2.31774e-07	0.223404
Gas exchange	Mother_Array	FarmCPU	gs_WS12	AX-171004394	2	5028178	1.83181e-06	0.12234
Gas exchange	Mother_Array	FarmCPU	gs_WS12	AX-171203902	2	5022076	1.83181e-06	0.12234
Gas exchange	Mother_Array	FarmCPU	gs_WS12	AX-171203906	2	5028296	1.83181e-06	0.12234
Gas exchange	Mother_Array	FarmCPU	gs_WS12	AX-171203900	2	5019961	1.83181e-06	0.12234
Gas exchange	Mother_Array	FarmCPU	gs_WS12	AX-171203901	2	5020777	1.83181e-06	0.12234
Gas exchange	Mother_Array	FarmCPU	gs_WS12	AX-171203904	2	5027475	1.83181e-06	0.12234
Gas exchange	Mother_Array	MLMM	gs_WS21	AX-171580555	3	7688526	2.52253e-06	0.12766
Gas exchange	Mother_Array	MLMM	gs_WS21	AX-170691679	2	1663684	3.06541e-06	0.207447
Gas exchange	Mother_Array	FarmCPU	gs_WW12	AX-170966480	4	11388142	2.22512e-06	0.0638298
Gas exchange	Mother_Array	FarmCPU	gs_WW12	AX-170622834	16	5810147	2.2332e-06	0.462766
Gas exchange	Mother_Array	FarmCPU	gs_WW12	AX-171548993	6	12895419	3.29646e-06	0.361702
Gas exchange	Mother_Array	MLMM	gs_WW12	AX-171197365	9	20319134	8.01754e-07	0.0691489
Gas exchange	Mother_Array	MLMM	gs_WW12	AX-171548993	6	12895419	1.82628e-06	0.361702
Gas exchange	Mother_Array	FarmCPU	gs_WW21	AX-170623984	16	6588842	2.13664e-06	0.175532
Gas exchange	Mother_Array	FarmCPU	gs_WW21	AX-170624094	16	6685519	2.13664e-06	0.175532
Gas exchange	Mother_Array	FarmCPU	gs_WW21	AX-171161782	16	6654073	2.13664e-06	0.175532
Gas exchange	Mother_Array	FarmCPU	gs_WW21	AX-170624087	16	6680945	2.13664e-06	0.175532
Gas exchange	Mother_Array	FarmCPU	gs_WW21	AX-171491314	16	5869701	3.01441e-06	0.409574
Gas exchange	Mother_Array	FarmCPU	gs_WW21	AX-170623999	16	6599523	3.11165e-06	0.148936
Gas exchange	Mother_Array	FarmCPU	gs_WW21	AX-171161778	16	6606817	3.11165e-06	0.148936
Gas exchange	Mother_Array	FarmCPU	gs_WW21	AX-171491515	16	6579688	3.11165e-06	0.148936
Gas exchange	Mother_Array	MLMM	gs_WW21	AX-170623999	16	6599523	3.34937e-06	0.148936
Gas exchange	Mother_Array	MLMM	gs_WW21	AX-171161778	16	6606817	3.34937e-06	0.148936
Gas exchange	Mother_Array	MLMM	gs_WW21	AX-171491515	16	6579688	3.34937e-06	0.148936
Gas exchange	Mother_Array	FarmCPU	gs_WW22	AX-170966494	4	11396664	1.2101e-06	0.0638298
Gas exchange	Mother_Array	MLMM	gs_WW22	AX-170966494	4	11396664	2.65409e-06	0.0638298
Gas exchange	Mother_Array	FarmCPU	PC1_WS12	AX-171525443	16	4606472	2.00214e-06	0.297872
Gas exchange	Mother_Array	FarmCPU	PC1_WS12	AX-170622964	16	5873234	2.28281e-06	0.335106
Gas exchange	Mother_Array	MLMM	PC1_WS12	AX-170622964	16	5873234	6.03367e-07	0.335106
Gas exchange	Mother_Array	FarmCPU	PC1_WS21	AX-170977543	5	1091790	2.57057e-06	0.37766
Gas exchange	Mother_Array	MLMM	PC1_WS21	AX-170977543	5	1091790	3.14989e-06	0.37766
Gas exchange	Mother_Array	FarmCPU	PC1_WW21	AX-171491314	16	5869701	1.3008e-06	0.409574
Gas exchange	Mother_Array	MLMM	PC1_WW21	AX-171491314	16	5869701	2.58592e-06	0.409574
Gas exchange	Mother_Array	FarmCPU	PC2_DRI22	AX-170997401	9	5409849	2.27788e-06	0.223404
Gas exchange	Mother_Array	MLMM	PC2_DRI22	AX-170997401	9	5409849	2.37603e-06	0.223404
Gas exchange	Mother_Array	FarmCPU	PC2_DSI21	AX-170810762	7	38500515	1.04703e-06	0.239362
Gas exchange	Mother_Array	FarmCPU	PC2_DSI21	AX-171528548	7	38514811	2.84504e-06	0.335106
Gas exchange	Mother_Array	MLMM	PC2_DSI21	AX-170810762	7	38500515	1.98653e-06	0.239362
Gas exchange	Mother_Array	FarmCPU	PC2_WR22	AX-171539240	2	32344995	5.85631e-07	0.132979
Gas exchange	Mother_Array	MLMM	PC2_WR22	AX-171539240	2	32344995	2.21021e-07	0.132979
Gas exchange	Mother_Array	FarmCPU	PC2_WW21	AX-171100568	6	2712571	2.78037e-06	0.340426
Gas exchange	Mother_Array	MLMM	PC2_WW21	AX-171100568	6	2712571	7.95766e-07	0.340426
Gas exchange	Mother_Array	FarmCPU	PC2_WW22	AX-171100568	6	2712571	4.63596e-16	0.340426
Gas exchange	Mother_Array	FarmCPU	PC2_WW22	AX-170618195	13	3599853	3.86532e-09	0.425532
Gas exchange	Mother_Array	FarmCPU	PC2_WW22	AX-171561294	5	1790498	2.36735e-08	0.276596
Gas exchange	Mother_Array	FarmCPU	PC2_WW22	AX-170787890	7	10619955	6.15069e-08	0.297872
Gas exchange	Mother_Array	FarmCPU	PC2_WW22	AX-171549126	1	40890983	2.17057e-07	0.18617
Gas exchange	Mother_Array	FarmCPU	PC2_WW22	AX-171532410	6	31955612	4.77583e-07	0.101064
Gas exchange	Mother_Array	FarmCPU	PC2_WW22	AX-170577210	9	16312448	9.31495e-07	0.0904255
Gas exchange	Mother_Array	FarmCPU	PC2_WW22	AX-170865991	2	32673533	2.74725e-06	0.478723
Gas exchange	Mother_Array	MLMM	PC2_WW22	AX-171100568	6	2712571	8.24524e-08	0.340426
Gas exchange	Mother_Array	FarmCPU	PC3_DRI22	AX-170612821	16	23884211	1.45913e-06	0.425532
Gas exchange	Mother_Array	FarmCPU	PC3_DRI22	AX-171489312	16	23887824	1.45913e-06	0.425532
Gas exchange	Mother_Array	FarmCPU	PC3_DRI22	AX-170612806	16	23895772	1.45913e-06	0.425532
Gas exchange	Mother_Array	MLMM	PC3_DRI22	AX-170612821	16	23884211	6.37811e-07	0.425532
Gas exchange	Mother_Array	MLMM	PC3_DRI22	AX-170975578	6	22571191	1.9917e-06	0.468085
Gas exchange	Mother_Array	FarmCPU	PC3_DSI12	AX-170703017	11	35686757	3.13611e-07	0.0691489
Gas exchange	Mother_Array	FarmCPU	PC3_DSI12	AX-170702920	11	35582837	4.51632e-07	0.0638298
Gas exchange	Mother_Array	FarmCPU	PC3_DSI12	AX-170955661	13	38719704	2.80465e-06	0.0957447
Gas exchange	Mother_Array	FarmCPU	PC3_DSI12	AX-170838107	11	35888481	3.01713e-06	0.0585106
Gas exchange	Mother_Array	MLMM	PC3_DSI12	AX-170703017	11	35686757	1.74621e-07	0.0691489
Gas exchange	Mother_Array	FarmCPU	PC3_WS12	AX-171076692	10	36439400	3.29567e-07	0.0638298
Gas exchange	Mother_Array	FarmCPU	PC3_WS12	AX-170728167	8	26494154	2.55854e-06	0.111702
Gas exchange	Mother_Array	MLMM	PC3_WS12	AX-171076692	10	36439400	1.60377e-07	0.0638298
Gas exchange	Mother_Array	MLMM	PC3_WS12	AX-170728167	8	26494154	1.24046e-06	0.111702
Gas exchange	Mother_Array	FarmCPU	PC3_WW21	AX-171551559	13	1432182	1.12784e-06	0.361702
Gas exchange	Mother_Array	FarmCPU	PC3_WW21	AX-171195950	13	1291896	1.33731e-06	0.382979
Gas exchange	Mother_Array	FarmCPU	PC3_WW21	AX-170928762	13	1291757	1.33731e-06	0.382979
Gas exchange	Mother_Array	FarmCPU	PC3_WW21	AX-171544802	9	15349808	3.00771e-06	0.101064
Gas exchange	Mother_Array	MLMM	PC3_WW21	AX-171551559	13	1432182	4.65187e-07	0.361702
Gas exchange	Mother_Array	MLMM	PC3_WW22	AX-170900134	6	16278781	3.43442e-11	0.382979
Gas exchange	Mother_Array	MLMM	PC3_WW22	AX-171083379	16	22586760	1.26921e-09	0.414894
Gas exchange	Mother_Array	FarmCPU	Pn_WR22	AX-171098633	10	36361634	1.96204e-06	0.303191
Gas exchange	Mother_Array	FarmCPU	Pn_WR22	AX-171098639	10	36367783	1.96204e-06	0.303191
Gas exchange	Mother_Array	FarmCPU	Pn_WR22	AX-171213123	10	36360130	1.96204e-06	0.303191
Gas exchange	Mother_Array	MLMM	Pn_WR22	AX-171213123	10	36360130	7.24147e-07	0.303191
Gas exchange	Mother_Array	FarmCPU	Pn_WS12	AX-171141723	2	25470510	1.15637e-12	0.0904255
Gas exchange	Mother_Array	FarmCPU	Pn_WS12	AX-171491282	16	5775710	1.41586e-12	0.414894
Gas exchange	Mother_Array	FarmCPU	Pn_WS12	AX-170895808	5	21813236	1.42258e-12	0.218085
Gas exchange	Mother_Array	FarmCPU	Pn_WS12	AX-171481157	7	20512861	5.47474e-08	0.0531915
Gas exchange	Mother_Array	FarmCPU	Pn_WS12	AX-171066171	9	20928803	1.259e-07	0.228723
Gas exchange	Mother_Array	FarmCPU	Pn_WS12	AX-171104918	15	11257474	2.94075e-06	0.207447
Gas exchange	Mother_Array	MLMM	Pn_WS12	AX-171141723	2	25470510	8.41804e-19	0.0904255
Gas exchange	Mother_Array	MLMM	Pn_WS12	AX-170600303	2	2135961	2.40966e-16	0.12766
Gas exchange	Mother_Array	MLMM	Pn_WS12	AX-171066404	5	6955118	3.73172e-13	0.276596
Gas exchange	Mother_Array	MLMM	Pn_WS12	AX-171051889	5	21923392	1.36303e-12	0.18617
Gas exchange	Mother_Array	MLMM	Pn_WS12	AX-170930579	5	9772720	1.33568e-08	0.335106
Gas exchange	Mother_Array	MLMM	Pn_WS12	AX-170995468	11	32760077	1.97103e-08	0.0851064
Gas exchange	Mother_Array	FarmCPU	Pn_WS21	AX-170623975	16	6579721	2.90837e-06	0.175532
Gas exchange	Mother_Array	FarmCPU	Pn_WW12	AX-170850630	4	12255314	7.06717e-07	0.0638298
Gas exchange	Mother_Array	FarmCPU	Pn_WW12	AX-170885375	14	3315696	2.33787e-06	0.452128
Gas exchange	Mother_Array	FarmCPU	Pn_WW12	AX-171187598	7	47657362	2.63853e-06	0.0744681
Gas exchange	Mother_Array	MLMM	Pn_WW12	AX-170850630	4	12255314	4.02113e-07	0.0638298
Gas exchange	Mother_Array	MLMM	Pn_WW12	AX-171197365	9	20319134	6.50855e-07	0.0691489
Gas exchange	Mother_Array	FarmCPU	Pn_WW21	AX-170623984	16	6588842	1.22513e-13	0.175532
Gas exchange	Mother_Array	FarmCPU	Pn_WW21	AX-171124630	7	34161371	7.80324e-12	0.0957447
Gas exchange	Mother_Array	FarmCPU	Pn_WW21	AX-170906654	4	1890073	8.58537e-11	0.170213
Gas exchange	Mother_Array	FarmCPU	Pn_WW21	AX-171101460	1	42015480	5.22758e-08	0.276596
Gas exchange	Mother_Array	FarmCPU	Pn_WW21	AX-170951561	13	8010709	7.27676e-08	0.143617
Gas exchange	Mother_Array	FarmCPU	Pn_WW21	AX-170867001	2	33510582	1.08836e-06	0.276596
Gas exchange	Mother_Array	FarmCPU	Pn_WW21	AX-171536756	10	27906475	1.72226e-06	0.244681
Gas exchange	Mother_Array	FarmCPU	Pn_WW21	AX-170896183	8	12460503	3.05469e-06	0.239362
Gas exchange	Mother_Array	MLMM	Pn_WW21	AX-170623984	16	6588842	5.51803e-08	0.175532
Gas exchange	Mother_Array	MLMM	Pn_WW22	AX-171548993	6	12895419	2.46946e-06	0.361702
Gas exchange	Mother_Array	FarmCPU	RWC_DRI22	AX-170790346	16	20961550	2.77697e-06	0.191489
Gas exchange	Mother_Array	MLMM	RWC_DRI22	AX-170790346	16	20961550	1.66684e-06	0.191489
Gas exchange	Mother_Array	MLMM	RWC_DRI22	AX-170896213	8	12439062	2.70769e-06	0.12766
Gas exchange	Mother_Array	MLMM	RWC_DRI22	AX-170896247	8	12418225	2.70769e-06	0.12766
Gas exchange	Mother_Array	FarmCPU	RWC_DSI12	AX-170896213	8	12439062	8.60743e-07	0.12766
Gas exchange	Mother_Array	FarmCPU	RWC_DSI12	AX-170896247	8	12418225	8.60743e-07	0.12766
Gas exchange	Mother_Array	FarmCPU	RWC_DSI12	AX-170790346	16	20961550	1.53745e-06	0.191489
Gas exchange	Mother_Array	MLMM	RWC_DSI12	AX-170896247	8	12418225	2.83099e-07	0.12766
Gas exchange	Mother_Array	FarmCPU	RWC_DSI21	AX-170896247	8	12418225	2.62744e-08	0.12766
Gas exchange	Mother_Array	FarmCPU	RWC_DSI21	AX-170688066	15	1572307	1.28784e-07	0.154255
Gas exchange	Mother_Array	FarmCPU	RWC_DSI21	AX-170560139	12	5997134	9.36816e-07	0.111702
Gas exchange	Mother_Array	MLMM	RWC_DSI21	AX-170790346	16	20961550	2.4702e-08	0.191489
Gas exchange	Mother_Array	FarmCPU	RWC_WS12	AX-170896213	8	12439062	4.47332e-07	0.12766
Gas exchange	Mother_Array	FarmCPU	RWC_WS12	AX-170896247	8	12418225	4.47332e-07	0.12766
Gas exchange	Mother_Array	FarmCPU	RWC_WS12	AX-171216189	8	10388797	2.75599e-06	0.12766
Gas exchange	Mother_Array	FarmCPU	RWC_WS12	AX-171216193	8	10389741	2.75599e-06	0.12766
Gas exchange	Mother_Array	FarmCPU	RWC_WS12	AX-171216197	8	10390650	2.75599e-06	0.12766
Gas exchange	Mother_Array	FarmCPU	RWC_WS12	AX-171216199	8	10390694	2.75599e-06	0.12766
Gas exchange	Mother_Array	FarmCPU	RWC_WS12	AX-171216200	8	10391586	2.75599e-06	0.12766
Gas exchange	Mother_Array	FarmCPU	RWC_WS12	AX-171216201	8	10391616	2.75599e-06	0.12766
Gas exchange	Mother_Array	FarmCPU	RWC_WS12	AX-171216202	8	10391724	2.75599e-06	0.12766
Gas exchange	Mother_Array	FarmCPU	RWC_WS12	AX-171130284	8	10393206	2.75599e-06	0.12766
Gas exchange	Mother_Array	FarmCPU	RWC_WS12	AX-171216190	8	10388976	2.75599e-06	0.12766
Gas exchange	Mother_Array	FarmCPU	RWC_WS12	AX-171216191	8	10389014	2.75599e-06	0.12766
Gas exchange	Mother_Array	FarmCPU	RWC_WS12	AX-171216195	8	10390547	2.75599e-06	0.12766
Gas exchange	Mother_Array	FarmCPU	RWC_WS12	AX-171216198	8	10390656	2.75599e-06	0.12766
Gas exchange	Mother_Array	MLMM	RWC_WS12	AX-170896247	8	12418225	3.78092e-07	0.12766
Gas exchange	Mother_Array	FarmCPU	RWC_WW21	AX-171551560	13	1433210	1.99238e-06	0.191489
Gas exchange	Mother_Array	FarmCPU	RWC_WW21	AX-170928973	13	1425893	2.72814e-06	0.196809
Gas exchange	Mother_Array	MLMM	RWC_WW21	AX-171551560	13	1433210	2.10861e-06	0.191489
Gas exchange	Mother_Array	MLMM	RWC_WW21	AX-170928973	13	1425893	2.37394e-06	0.196809
Gas exchange	Mother_Array	FarmCPU	Tr_DSI21	AX-171206654	15	4079994	2.04311e-06	0.0478723
Gas exchange	Mother_Array	MLMM	Tr_DSI21	AX-171206654	15	4079994	2.25953e-06	0.0478723
Gas exchange	Mother_Array	FarmCPU	Tr_WW12	AX-171548993	6	12895419	1.91153e-06	0.361702
Gas exchange	Mother_Array	MLMM	Tr_WW12	AX-171548993	6	12895419	6.70175e-07	0.361702
Gas exchange	Mother_Array	FarmCPU	Tr_WW21	AX-171491314	16	5869701	3.07896e-06	0.409574
Gas exchange	Mother_Array	FarmCPU	Trans_WR22	AX-170896178	8	12462638	1.32927e-06	0.138298
Gas exchange	Mother_Array	FarmCPU	Trans_WR22	AX-170830507	15	7191465	1.9738e-06	0.0638298
Gas exchange	Mother_Array	MLMM	Trans_WR22	AX-170896178	8	12462638	6.76834e-07	0.138298
Gas exchange	Mother_Array	FarmCPU	Trans_WW12	AX-171548993	6	12895419	1.91153e-06	0.361702
Gas exchange	Mother_Array	MLMM	Trans_WW12	AX-171548993	6	12895419	6.70174e-07	0.361702
Gas exchange	Mother_Array	FarmCPU	Trans_WW21	AX-171491314	16	5869701	3.07896e-06	0.409574
Gas exchange	Mother_Array	FarmCPU	WUE_DRI22	AX-170960310	11	9611181	2.2678e-06	0.303191
Gas exchange	Mother_Array	MLMM	WUE_DRI22	AX-170960310	11	9611181	8.55756e-07	0.303191
Gas exchange	Mother_Array	MLMM	WUE_DRI22	AX-170960321	11	9602622	1.22919e-06	0.297872
Gas exchange	Mother_Array	MLMM	WUE_DRI22	AX-170960337	11	9588131	1.22919e-06	0.297872
Gas exchange	Mother_Array	MLMM	WUE_DRI22	AX-170644677	15	3179172	1.54331e-06	0.398936
Gas exchange	Mother_Array	MLMM	WUE_DRI22	AX-171495515	15	3179241	1.54331e-06	0.398936
Gas exchange	Mother_Array	FarmCPU	WUE_DSI21	AX-170949221	16	4715601	1.11525e-06	0.12766
Gas exchange	Mother_Array	FarmCPU	WUE_DSI21	AX-170793722	16	4599739	3.07303e-06	0.138298
Gas exchange	Mother_Array	MLMM	WUE_DSI21	AX-170949221	16	4715601	1.62596e-06	0.12766
Gas exchange	Mother_Array	FarmCPU	WUE_WS12	AX-170977543	5	1091790	2.33416e-06	0.37766
Gas exchange	Mother_Array	MLMM	WUE_WS12	AX-171228032	11	20384595	9.73104e-09	0.319149
Gas exchange	Mother_Array	MLMM	WUE_WS12	AX-171200888	5	1028365	1.47122e-07	0.271277
Gas exchange	Mother_Array	MLMM	WUE_WS12	AX-171556678	6	38188838	4.94253e-07	0.345745
Gas exchange	Mother_Array	MLMM	WUE_WS12	AX-170697768	7	42100970	1.21409e-06	0.0957447
Gas exchange	Mother_Array	MLMM	WUE_WS12	AX-170697792	7	42089637	1.21409e-06	0.0957447
Gas exchange	Mother_Array	MLMM	WUE_WS12	AX-170697724	7	42149371	2.56395e-06	0.164894
Gas exchange	Mother_Array	MLMM	WUE_WS12	AX-171129110	12	24305100	3.14032e-06	0.329787
Gas exchange	Mother_Array	FarmCPU	WUE_WS21	AX-170978037	5	1447733	1.04325e-06	0.180851
Gas exchange	Mother_Array	MLMM	WUE_WS21	AX-170693631	16	2441470	1.98622e-06	0.494681
Gas exchange	Mother_Array	MLMM	WUE_WS21	AX-170978037	5	1447733	2.41509e-06	0.180851
Gas exchange	Mother_Array	FarmCPU	WUE_WW21	AX-170978037	5	1447733	1.07228e-06	0.180851
Gas exchange	Mother_Array	FarmCPU	WUE_WW21	AX-170978466	5	1748183	2.92432e-06	0.159574
Gas exchange	Mother_Array	MLMM	WUE_WW21	AX-170978037	5	1447733	6.04159e-07	0.180851
Gas exchange	Mother_Array	FarmCPU	WUEi_DSI12	AX-170865567	2	32249173	6.80879e-07	0.191489
Gas exchange	Mother_Array	FarmCPU	WUEi_DSI12	AX-171077229	10	35411101	1.40805e-06	0.191489
Gas exchange	Mother_Array	FarmCPU	WUEi_DSI12	AX-170647611	1	34153182	2.22737e-06	0.0957447
Gas exchange	Mother_Array	FarmCPU	WUEi_DSI12	AX-171517147	10	3179092	2.43032e-06	0.0531915
Gas exchange	Mother_Array	FarmCPU	WUEi_DSI12	AX-171222284	15	12851746	3.28372e-06	0.175532
Gas exchange	Mother_Array	FarmCPU	WUEi_DSI12	AX-171222286	15	12851557	3.28372e-06	0.175532
Gas exchange	Mother_Array	FarmCPU	WUEi_DSI12	AX-171222285	15	12851729	3.28372e-06	0.175532
Gas exchange	Mother_Array	MLMM	WUEi_DSI12	AX-170865567	2	32249173	1.39292e-07	0.191489
Gas exchange	Mother_Array	MLMM	WUEi_DSI12	AX-170647611	1	34153182	4.70928e-07	0.0957447
Gas exchange	Mother_Array	FarmCPU	WUEi_WS12	AX-171556678	6	38188838	3.3086e-06	0.345745
Gas exchange	Mother_Array	MLMM	WUEi_WW22	AX-170695427	11	2535259	1.74952e-06	0.398936

## Sheet: Table
M_Array_Sig	Column Labels								M_Array_Unique_Sig	Column Labels
Row Labels	DRI	DSI	WR	WS	WW	Grand Total			Row Labels	DRI	DSI	WR	WS	WW	Grand Total
Chl fluorescence	23	41	10	69	63	206			Chl fluorescence	18	35	9	41	50	146
Gas exchange	1	11	2	15	28	57			Gas exchange	1	10	2	14	25	52
Grand Total	24	52	12	84	91	263			Grand Total	19	45	11	55	75	198
M_Array_Sig	Column Labels								M_Array_Unique_Sig	Column Labels
Row Labels	DRI	DSI	WR	WS	WW	Grand Total			Row Labels	DRI	DSI	WR	WS	WW	Grand Total
FarmCPU	2	8	1	19	27	57			FarmCPU	2	8	1	16	25	52
MLMM	22	44	11	65	64	206			MLMM	19	38	11	42	54	159
Grand Total	24	52	12	84	91	263			Grand Total	19	45	11	55	75	198
M_Array_Sugg	Column Labels								M_Array_Unique_Sugg	Column Labels
Row Labels	DRI	DSI	WR	WS	WW	Grand Total			Row Labels	DRI	DSI	WR	WS	WW	Grand Total
Chl fluorescence	69	112	103	161	147	592			Chl fluorescence	56	71	67	91	103	362
Gas exchange	21	43	18	69	115	266			Gas exchange	16	31	11	57	73	182
Grand Total	90	155	121	230	262	858			Grand Total	72	102	78	148	176	544
M_Array_Sugg	Column Labels								M_Array_Unique_Sugg	Column Labels
Row Labels	DRI	DSI	WR	WS	WW	Grand Total			Row Labels	DRI	DSI	WR	WS	WW	Grand Total
FarmCPU	49	75	74	119	136	453			FarmCPU	49	56	57	90	104	332
MLMM	41	80	47	111	126	405			MLMM	36	68	35	79	105	307
Grand Total	90	155	121	230	262	858			Grand Total	72	102	78	148	176	544
