# Supplementary material for: Genome-wide association analysis and pathway enrichment provide insights into the genetic basis of photosynthetic responses to drought stress in Persian walnut
Source: Hortic Res. 2022 Jun 7;9:uhac124. doi: 10.1093/hr/uhac124 (PMC9343916; doi:10.1093/hr/uhac124)
Supplement: Web_Material_uhac124 [file web_material_uhac124.zip › Supplementary dataset S2.xls]

## Sheet: M_GBS_Sig
Table S2. List of significant marker-trait associations identified by GWAS analysis using MGBS dataset through two approaches (FarmCPU and MLMM) for all the photosynthetic traits across in well-water (WW), water-stress (WS), water-recovery (WR) conditions and for drought stress index (DSI) and drought recovery index (DRI) of traits as a relative measure.
Category	Method	Model	Trait	SNP	CHR	Position	P.value	maf
Chl fluorescence	Mother_GBS	FarmCPU	ABS/RC_DSI21	S14_23645375	14	23645375	3.51577e-10	0.275
Chl fluorescence	Mother_GBS	FarmCPU	ABS/RC_DSI21	S7_7963636	7	7963636	8.20364e-08	0.266667
Chl fluorescence	Mother_GBS	FarmCPU	ABS/RC_DSI21	S13_4982631	13	4982631	2.93941e-07	0.341667
Chl fluorescence	Mother_GBS	FarmCPU	ABS/RC_DSI21	S6_16992972	6	16992972	5.81993e-07	0.216667
Chl fluorescence	Mother_GBS	MLMM	ABS/RC_DSI21	S4_5195821	4	5195821	1.96367e-08	0.175
Chl fluorescence	Mother_GBS	FarmCPU	ABS/RC_WS21	S14_23645375	14	23645375	1.74025e-08	0.275
Chl fluorescence	Mother_GBS	FarmCPU	ABS/RC_WS21	S6_2120954	6	2120954	1.71913e-07	0.191667
Chl fluorescence	Mother_GBS	FarmCPU	ABS/RC_WS21	S4_5195821	4	5195821	5.73299e-07	0.175
Chl fluorescence	Mother_GBS	MLMM	ABS/RC_WS21	S4_5195821	4	5195821	6.64894e-27	0.175
Chl fluorescence	Mother_GBS	MLMM	ABS/RC_WS21	S6_24038405	6	24038405	1.43801e-16	0.0833333
Chl fluorescence	Mother_GBS	MLMM	ABS/RC_WS21	S6_36849548	6	36849548	1.97265e-16	0.208333
Chl fluorescence	Mother_GBS	MLMM	ABS/RC_WS21	S14_22605980	14	22605980	9.58304e-16	0.416667
Chl fluorescence	Mother_GBS	MLMM	ABS/RC_WS21	S11_3711362	11	3711362	1.84513e-13	0.125
Chl fluorescence	Mother_GBS	MLMM	ABS/RC_WS21	S5_3093285	5	3093285	6.04973e-10	0.266667
Chl fluorescence	Mother_GBS	MLMM	ABS/RC_WS21	S6_13992155	6	13992155	6.1202e-09	0.208333
Chl fluorescence	Mother_GBS	MLMM	ABS/RC_WS21	S7_14348187	7	14348187	1.99926e-08	0.108333
Chl fluorescence	Mother_GBS	FarmCPU	DI0/RC_DRI22	S16_16084005	16	16084005	1.41911e-07	0.05
Chl fluorescence	Mother_GBS	FarmCPU	DI0/RC_DRI22	S7_7541313	7	7541313	1.91366e-07	0.3
Chl fluorescence	Mother_GBS	MLMM	DI0/RC_DRI22	S4_5195821	4	5195821	2.33349e-07	0.175
Chl fluorescence	Mother_GBS	FarmCPU	DI0/RC_DSI21	S12_19195822	12	19195822	4.23616e-09	0.466667
Chl fluorescence	Mother_GBS	FarmCPU	DI0/RC_DSI21	S9_20127007	9	20127007	4.58392e-07	0.433333
Chl fluorescence	Mother_GBS	MLMM	DI0/RC_DSI21	S4_5195821	4	5195821	5.80781e-09	0.175
Chl fluorescence	Mother_GBS	FarmCPU	DI0/RC_WS21	S14_23645375	14	23645375	5.78537e-13	0.275
Chl fluorescence	Mother_GBS	FarmCPU	DI0/RC_WS21	S8_29912581	8	29912581	5.74158e-10	0.0916667
Chl fluorescence	Mother_GBS	FarmCPU	DI0/RC_WS21	S4_5195821	4	5195821	4.65971e-09	0.175
Chl fluorescence	Mother_GBS	FarmCPU	DI0/RC_WS21	S12_12953359	12	12953359	5.46418e-08	0.075
Chl fluorescence	Mother_GBS	FarmCPU	DI0/RC_WS21	S16_13390411	16	13390411	1.86727e-07	0.366667
Chl fluorescence	Mother_GBS	FarmCPU	DI0/RC_WS21	S7_3865366	7	3865366	6.43523e-07	0.141667
Chl fluorescence	Mother_GBS	MLMM	DI0/RC_WS21	S4_5195821	4	5195821	5.31245e-09	0.175
Chl fluorescence	Mother_GBS	MLMM	DI0/RC_WW21	S7_22786200	7	22786200	1.28403e-21	0.15
Chl fluorescence	Mother_GBS	MLMM	DI0/RC_WW21	S11_36562727	11	36562727	2.10322e-20	0.416667
Chl fluorescence	Mother_GBS	MLMM	DI0/RC_WW21	S15_4923333	15	4923333	1.87404e-13	0.15
Chl fluorescence	Mother_GBS	MLMM	DI0/RC_WW21	S16_28128930	16	28128930	2.64356e-12	0.225
Chl fluorescence	Mother_GBS	MLMM	DI0/RC_WW21	S7_38019773	7	38019773	1.50269e-10	0.116667
Chl fluorescence	Mother_GBS	MLMM	DI0/RC_WW21	S1_7237465	1	7237465	1.42007e-08	0.2
Chl fluorescence	Mother_GBS	MLMM	DI0/RC_WW21	S8_20190873	8	20190873	2.30854e-07	0.2
Chl fluorescence	Mother_GBS	MLMM	DI0/RC_WW21	S1_19996768	1	19996768	7.05057e-07	0.425
Chl fluorescence	Mother_GBS	MLMM	F0_WR22	S1_3020891	1	3020891	7.60799e-11	0.0916667
Chl fluorescence	Mother_GBS	MLMM	F0_WR22	S11_21436901	11	21436901	2.71482e-08	0.116667
Chl fluorescence	Mother_GBS	MLMM	F0_WR22	S3_23618876	3	23618876	3.964e-08	0.5
Chl fluorescence	Mother_GBS	MLMM	Fi_WR22	S1_3020891	1	3020891	6.40205e-11	0.0916667
Chl fluorescence	Mother_GBS	MLMM	Fi_WR22	S10_32292292	10	32292292	2.71817e-07	0.208333
Chl fluorescence	Mother_GBS	MLMM	Fi_WR22	S4_31244295	4	31244295	1.05641e-06	0.291667
Chl fluorescence	Mother_GBS	MLMM	Fi_WS21	S13_14212006	13	14212006	1.80949e-08	0.141667
Chl fluorescence	Mother_GBS	FarmCPU	Fi_WW21	S16_16256460	16	16256460	8.62514e-07	0.35
Chl fluorescence	Mother_GBS	MLMM	Fi_WW21	S16_16256460	16	16256460	9.7593e-07	0.35
Chl fluorescence	Mother_GBS	MLMM	Fm_WR22	S1_3020891	1	3020891	1.21413e-12	0.0916667
Chl fluorescence	Mother_GBS	MLMM	Fm_WR22	S4_31244295	4	31244295	2.33351e-09	0.291667
Chl fluorescence	Mother_GBS	MLMM	Fm_WR22	S10_32292292	10	32292292	6.85688e-08	0.208333
Chl fluorescence	Mother_GBS	MLMM	Fm_WS21	S13_14212006	13	14212006	1.9213e-08	0.141667
Chl fluorescence	Mother_GBS	MLMM	FM/F0_DSI21	S7_4088661	7	4088661	1.06677e-19	0.0833333
Chl fluorescence	Mother_GBS	MLMM	FM/F0_DSI21	S13_7413575	13	7413575	1.18778e-16	0.216667
Chl fluorescence	Mother_GBS	MLMM	FM/F0_DSI21	S6_24038405	6	24038405	4.03062e-16	0.0833333
Chl fluorescence	Mother_GBS	MLMM	FM/F0_DSI21	S3_30953764	3	30953764	1.62279e-15	0.133333
Chl fluorescence	Mother_GBS	MLMM	FM/F0_DSI21	S7_23344891	7	23344891	1.89836e-12	0.308333
Chl fluorescence	Mother_GBS	MLMM	FM/F0_DSI21	S12_23294164	12	23294164	1.54088e-09	0.0916667
Chl fluorescence	Mother_GBS	MLMM	FM/F0_DSI21	S10_12091799	10	12091799	4.19982e-08	0.0916667
Chl fluorescence	Mother_GBS	MLMM	FM/F0_WS21	S2_24815707	2	24815707	1.08769e-17	0.0833333
Chl fluorescence	Mother_GBS	MLMM	FM/F0_WS21	S7_17681036	7	17681036	1.22558e-16	0.416667
Chl fluorescence	Mother_GBS	MLMM	FM/F0_WS21	S5_3317476	5	3317476	1.93354e-12	0.0666667
Chl fluorescence	Mother_GBS	MLMM	FM/F0_WS21	S13_29522698	13	29522698	7.36038e-12	0.316667
Chl fluorescence	Mother_GBS	MLMM	FM/F0_WS21	S14_23645352	14	23645352	2.71164e-11	0.283333
Chl fluorescence	Mother_GBS	MLMM	FM/F0_WS21	S11_5585648	11	5585648	2.06325e-08	0.483333
Chl fluorescence	Mother_GBS	MLMM	FM/F0_WS21	S12_23384774	12	23384774	2.73146e-08	0.383333
Chl fluorescence	Mother_GBS	MLMM	Fv_WR22	S1_3020891	1	3020891	9.04746e-25	0.0916667
Chl fluorescence	Mother_GBS	MLMM	Fv_WR22	S10_32292345	10	32292345	5.57622e-23	0.208333
Chl fluorescence	Mother_GBS	MLMM	Fv_WR22	S4_31244295	4	31244295	1.43826e-21	0.291667
Chl fluorescence	Mother_GBS	MLMM	Fv_WR22	S3_26932234	3	26932234	1.71483e-12	0.108333
Chl fluorescence	Mother_GBS	MLMM	Fv_WR22	S8_2848191	8	2848191	1.95347e-11	0.116667
Chl fluorescence	Mother_GBS	MLMM	Fv_WR22	S9_3258976	9	3258976	1.35714e-10	0.408333
Chl fluorescence	Mother_GBS	MLMM	Fv_WR22	S10_6224259	10	6224259	8.14424e-09	0.208333
Chl fluorescence	Mother_GBS	MLMM	Fv_WS21	S2_24815707	2	24815707	7.00421e-27	0.0833333
Chl fluorescence	Mother_GBS	MLMM	Fv_WS21	S16_4888074	16	4888074	1.43342e-20	0.0833333
Chl fluorescence	Mother_GBS	MLMM	Fv_WS21	S3_6725335	3	6725335	3.63643e-18	0.2
Chl fluorescence	Mother_GBS	MLMM	Fv_WS21	S2_996717	2	996717	6.07898e-16	0.191667
Chl fluorescence	Mother_GBS	MLMM	Fv_WS21	S4_708645	4	708645	3.63757e-15	0.425
Chl fluorescence	Mother_GBS	MLMM	Fv_WS21	S8_6145810	8	6145810	2.14592e-07	0.491667
Chl fluorescence	Mother_GBS	MLMM	Fv_WW22	S15_16138505	15	16138505	3.28782e-12	0.1
Chl fluorescence	Mother_GBS	MLMM	Fv_WW22	S6_17574312	6	17574312	7.61718e-10	0.425
Chl fluorescence	Mother_GBS	MLMM	Fv_WW22	S11_18565361	11	18565361	8.11105e-08	0.341667
Chl fluorescence	Mother_GBS	MLMM	FV/F0_DSI21	S6_24038405	6	24038405	4.56763e-21	0.0833333
Chl fluorescence	Mother_GBS	MLMM	FV/F0_DSI21	S7_4088661	7	4088661	3.88953e-19	0.0833333
Chl fluorescence	Mother_GBS	MLMM	FV/F0_DSI21	S5_1068886	5	1068886	7.85752e-14	0.233333
Chl fluorescence	Mother_GBS	MLMM	FV/F0_DSI21	S13_7413575	13	7413575	8.97165e-12	0.216667
Chl fluorescence	Mother_GBS	MLMM	FV/F0_DSI21	S16_13676480	16	13676480	5.61229e-10	0.458333
Chl fluorescence	Mother_GBS	MLMM	FV/F0_DSI21	S5_3317476	5	3317476	1.47643e-09	0.0666667
Chl fluorescence	Mother_GBS	MLMM	FV/F0_WS21	S2_24815707	2	24815707	1.08769e-17	0.0833333
Chl fluorescence	Mother_GBS	MLMM	FV/F0_WS21	S7_17681036	7	17681036	1.22558e-16	0.416667
Chl fluorescence	Mother_GBS	MLMM	FV/F0_WS21	S5_3317476	5	3317476	1.93354e-12	0.0666667
Chl fluorescence	Mother_GBS	MLMM	FV/F0_WS21	S13_29522698	13	29522698	7.36038e-12	0.316667
Chl fluorescence	Mother_GBS	MLMM	FV/F0_WS21	S14_23645352	14	23645352	2.71164e-11	0.283333
Chl fluorescence	Mother_GBS	MLMM	FV/F0_WS21	S11_5585648	11	5585648	2.06325e-08	0.483333
Chl fluorescence	Mother_GBS	MLMM	FV/F0_WS21	S12_23384774	12	23384774	2.73146e-08	0.383333
Chl fluorescence	Mother_GBS	FarmCPU	FV/FM_DRI22	S4_5254337	4	5254337	8.6314e-07	0.233333
Chl fluorescence	Mother_GBS	MLMM	FV/FM_DRI22	S4_5254337	4	5254337	4.91804e-07	0.233333
Chl fluorescence	Mother_GBS	MLMM	FV/FM_DSI21	S6_24038405	6	24038405	1.53745e-14	0.0833333
Chl fluorescence	Mother_GBS	MLMM	FV/FM_DSI21	S4_5195821	4	5195821	4.94565e-13	0.175
Chl fluorescence	Mother_GBS	MLMM	FV/FM_DSI21	S6_36849548	6	36849548	1.08542e-12	0.208333
Chl fluorescence	Mother_GBS	MLMM	FV/FM_DSI21	S14_22534688	14	22534688	1.00339e-08	0.416667
Chl fluorescence	Mother_GBS	MLMM	FV/FM_WW21	S2_30542271	2	30542271	1.30155e-13	0.2
Chl fluorescence	Mother_GBS	MLMM	FV/FM_WW21	S13_13316056	13	13316056	4.09751e-13	0.125
Chl fluorescence	Mother_GBS	MLMM	FV/FM_WW21	S7_22786200	7	22786200	7.29383e-11	0.15
Chl fluorescence	Mother_GBS	MLMM	FV/FM_WW21	S4_5254337	4	5254337	9.06182e-10	0.233333
Chl fluorescence	Mother_GBS	MLMM	M0_WR22	S10_21608542	10	21608542	1.83418e-24	0.433333
Chl fluorescence	Mother_GBS	MLMM	M0_WR22	S1_1298690	1	1298690	4.6469e-24	0.208333
Chl fluorescence	Mother_GBS	MLMM	M0_WR22	S6_12145183	6	12145183	1.08621e-13	0.191667
Chl fluorescence	Mother_GBS	MLMM	M0_WR22	S8_1415244	8	1415244	6.44007e-11	0.175
Chl fluorescence	Mother_GBS	MLMM	M0_WR22	S14_23833439	14	23833439	6.97389e-10	0.383333
Chl fluorescence	Mother_GBS	MLMM	M0_WR22	S11_16380500	11	16380500	6.8587e-09	0.216667
Chl fluorescence	Mother_GBS	MLMM	M0_WR22	S4_32305325	4	32305325	5.39346e-08	0.275
Chl fluorescence	Mother_GBS	FarmCPU	N_DSI21	S13_5076657	13	5076657	2.25311e-10	0.075
Chl fluorescence	Mother_GBS	FarmCPU	N_DSI21	S8_20509538	8	20509538	3.33094e-09	0.075
Chl fluorescence	Mother_GBS	MLMM	N_DSI21	S8_20509538	8	20509538	1.68608e-07	0.075
Chl fluorescence	Mother_GBS	MLMM	N_WS21	S14_25328205	14	25328205	1.05484e-29	0.075
Chl fluorescence	Mother_GBS	MLMM	N_WS21	S15_11319797	15	11319797	2.97711e-25	0.075
Chl fluorescence	Mother_GBS	MLMM	N_WS21	S12_27222528	12	27222528	8.58964e-18	0.2
Chl fluorescence	Mother_GBS	MLMM	N_WS21	S7_12659054	7	12659054	9.6409e-15	0.3
Chl fluorescence	Mother_GBS	MLMM	N_WS21	S7_25984067	7	25984067	8.99806e-14	0.0833333
Chl fluorescence	Mother_GBS	MLMM	N_WS21	S13_18499357	13	18499357	8.46892e-10	0.5
Chl fluorescence	Mother_GBS	MLMM	N_WS21	S5_4024551	5	4024551	7.4794e-08	0.233333
Chl fluorescence	Mother_GBS	FarmCPU	N_WW21	S3_2450393	3	2450393	4.45372e-08	0.075
Chl fluorescence	Mother_GBS	FarmCPU	N_WW21	S13_36498365	13	36498365	1.81738e-07	0.383333
Chl fluorescence	Mother_GBS	FarmCPU	N_WW21	S16_22611504	16	22611504	3.52781e-07	0.05
Chl fluorescence	Mother_GBS	FarmCPU	N_WW21	S12_12615801	12	12615801	1.13169e-06	0.0583333
Chl fluorescence	Mother_GBS	MLMM	N_WW21	S16_22611504	16	22611504	2.09621e-07	0.05
Chl fluorescence	Mother_GBS	MLMM	PC2_WR22	S15_17226793	15	17226793	6.97388e-07	0.0333333
Chl fluorescence	Mother_GBS	MLMM	PC3_WR22	S7_3450898	7	3450898	4.59081e-23	0.0833333
Chl fluorescence	Mother_GBS	MLMM	PC3_WR22	S8_28089844	8	28089844	4.12658e-20	0.141667
Chl fluorescence	Mother_GBS	MLMM	PC3_WR22	S2_14645122	2	14645122	2.93211e-19	0.233333
Chl fluorescence	Mother_GBS	MLMM	PC3_WR22	S3_246145	3	246145	1.40046e-16	0.133333
Chl fluorescence	Mother_GBS	MLMM	PC3_WR22	S1_41524529	1	41524529	2.82923e-15	0.166667
Chl fluorescence	Mother_GBS	MLMM	PC3_WR22	S10_31194257	10	31194257	2.59746e-14	0.408333
Chl fluorescence	Mother_GBS	MLMM	PC3_WR22	S13_6524526	13	6524526	5.20693e-08	0.166667
Chl fluorescence	Mother_GBS	MLMM	PC3_WR22	S13_14516742	13	14516742	1.06079e-07	0.45
Chl fluorescence	Mother_GBS	FarmCPU	PIABS_WS21	S7_4088661	7	4088661	4.25187e-10	0.0833333
Chl fluorescence	Mother_GBS	FarmCPU	PIABS_WS21	S2_24941457	2	24941457	1.12214e-07	0.0916667
Chl fluorescence	Mother_GBS	MLMM	PIABS_WS21	S2_24941457	2	24941457	4.68595e-09	0.0916667
Chl fluorescence	Mother_GBS	MLMM	PIABS_WW21	S10_5181343	10	5181343	1.09689e-25	0.0916667
Chl fluorescence	Mother_GBS	MLMM	PIABS_WW21	S1_12862307	1	12862307	4.12e-18	0.0333333
Chl fluorescence	Mother_GBS	MLMM	PIABS_WW21	S11_13639406	11	13639406	6.29089e-15	0.158333
Chl fluorescence	Mother_GBS	MLMM	PIABS_WW21	S16_8028562	16	8028562	1.78309e-14	0.1
Chl fluorescence	Mother_GBS	MLMM	PIABS_WW21	S7_9315804	7	9315804	4.14867e-11	0.191667
Chl fluorescence	Mother_GBS	MLMM	PIABS_WW21	S4_23587693	4	23587693	8.27723e-10	0.0833333
Chl fluorescence	Mother_GBS	MLMM	PIABS_WW21	S7_79152	7	79152	5.63553e-09	0.233333
Chl fluorescence	Mother_GBS	MLMM	PIABS_WW21	S12_25438924	12	25438924	6.82839e-08	0.341667
Chl fluorescence	Mother_GBS	MLMM	TR0/RC_WW21	S16_16256460	16	16256460	2.82881e-22	0.35
Chl fluorescence	Mother_GBS	MLMM	TR0/RC_WW21	S8_25180492	8	25180492	9.68886e-13	0.308333
Chl fluorescence	Mother_GBS	MLMM	TR0/RC_WW21	S13_33205386	13	33205386	1.38556e-12	0.125
Chl fluorescence	Mother_GBS	MLMM	TR0/RC_WW21	S5_1127414	5	1127414	2.26503e-12	0.308333
Chl fluorescence	Mother_GBS	MLMM	TR0/RC_WW21	S6_12533533	6	12533533	1.57868e-08	0.225
Chl fluorescence	Mother_GBS	MLMM	TR0/RC_WW21	S16_15164553	16	15164553	4.0988e-08	0.225
Chl fluorescence	Mother_GBS	MLMM	Vj_WW21	S6_13474062	6	13474062	4.70033e-22	0.441667
Chl fluorescence	Mother_GBS	MLMM	Vj_WW21	S9_12958746	9	12958746	2.78018e-14	0.0916667
Chl fluorescence	Mother_GBS	MLMM	Vj_WW21	S8_19249634	8	19249634	8.9578e-14	0.125
Chl fluorescence	Mother_GBS	MLMM	Vj_WW21	S5_2656360	5	2656360	1.92032e-12	0.141667
Chl fluorescence	Mother_GBS	MLMM	Vj_WW21	S9_15608338	9	15608338	2.27459e-10	0.208333
Chl fluorescence	Mother_GBS	MLMM	Vj_WW21	S12_19957363	12	19957363	2.70679e-10	0.266667
Chl fluorescence	Mother_GBS	MLMM	Vj_WW21	S6_15471620	6	15471620	1.84231e-09	0.325
Chl fluorescence	Mother_GBS	FarmCPU	φDo_DRI22	S4_5254337	4	5254337	1.01015e-06	0.233333
Chl fluorescence	Mother_GBS	FarmCPU	φDo_DRI22	S4_5195821	4	5195821	1.11263e-06	0.175
Chl fluorescence	Mother_GBS	FarmCPU	φDo_DRI22	S4_5224150	4	5224150	1.13106e-06	0.15
Chl fluorescence	Mother_GBS	MLMM	φDo_DRI22	S4_5254337	4	5254337	6.77595e-07	0.233333
Chl fluorescence	Mother_GBS	MLMM	φDo_WW21	S2_30542271	2	30542271	1.30155e-13	0.2
Chl fluorescence	Mother_GBS	MLMM	φDo_WW21	S13_13316056	13	13316056	4.09751e-13	0.125
Chl fluorescence	Mother_GBS	MLMM	φDo_WW21	S7_22786200	7	22786200	7.29383e-11	0.15
Chl fluorescence	Mother_GBS	MLMM	φDo_WW21	S4_5254337	4	5254337	9.06182e-10	0.233333
Chl fluorescence	Mother_GBS	FarmCPU	φEo_WS21	S2_24941457	2	24941457	9.80222e-07	0.0916667
Chl fluorescence	Mother_GBS	MLMM	φPav_WS21	S7_4088661	7	4088661	1.18556e-08	0.0833333
Chl fluorescence	Mother_GBS	MLMM	ψ0_WW21	S6_13474062	6	13474062	4.70033e-22	0.441667
Chl fluorescence	Mother_GBS	MLMM	ψ0_WW21	S9_12958746	9	12958746	2.78018e-14	0.0916667
Chl fluorescence	Mother_GBS	MLMM	ψ0_WW21	S8_19249634	8	19249634	8.9578e-14	0.125
Chl fluorescence	Mother_GBS	MLMM	ψ0_WW21	S5_2656360	5	2656360	1.92032e-12	0.141667
Chl fluorescence	Mother_GBS	MLMM	ψ0_WW21	S9_15608338	9	15608338	2.27459e-10	0.208333
Chl fluorescence	Mother_GBS	MLMM	ψ0_WW21	S12_19957363	12	19957363	2.70679e-10	0.266667
Chl fluorescence	Mother_GBS	MLMM	ψ0_WW21	S6_15471620	6	15471620	1.84231e-09	0.325
Chl fluorescence	Mother_GBS	FarmCPU	F0_DSI11	S13_39530050	13	39530050	1.18313e-06	0.390805
Chl fluorescence	Mother_GBS	MLMM	F0_DSI11	S13_39530050	13	39530050	4.50414e-07	0.390805
Chl fluorescence	Mother_GBS	MLMM	Fm/F0_WW11	S16_5478988	16	5478988	1.66468e-07	0.402299
Chl fluorescence	Mother_GBS	FarmCPU	Fv_DSI11	S6_37858494	6	37858494	5.45924e-07	0.385057
Chl fluorescence	Mother_GBS	FarmCPU	Fv_WS11	S6_37858494	6	37858494	1.18438e-10	0.385057
Chl fluorescence	Mother_GBS	FarmCPU	Fv_WS11	S5_20298387	5	20298387	9.70043e-10	0.212644
Chl fluorescence	Mother_GBS	FarmCPU	Fv_WS11	S2_25552901	2	25552901	1.01081e-09	0.494253
Chl fluorescence	Mother_GBS	FarmCPU	Fv_WS11	S12_2495554	12	2495554	1.26338e-08	0.091954
Chl fluorescence	Mother_GBS	FarmCPU	Fv_WS11	S1_32833789	1	32833789	2.20552e-07	0.0517241
Chl fluorescence	Mother_GBS	MLMM	Fv_WS11	S6_37858494	6	37858494	3.94637e-08	0.385057
Chl fluorescence	Mother_GBS	FarmCPU	Fv_WS12	S6_37858494	6	37858494	5.65273e-09	0.385057
Chl fluorescence	Mother_GBS	FarmCPU	Fv_WS12	S3_4907530	3	4907530	6.02751e-07	0.390805
Chl fluorescence	Mother_GBS	FarmCPU	Fv_WS12	S9_3378336	9	3378336	6.48227e-07	0.178161
Chl fluorescence	Mother_GBS	MLMM	Fv_WS12	S6_37858494	6	37858494	2.24913e-07	0.385057
Chl fluorescence	Mother_GBS	MLMM	Fv_WW12	S1_20443764	1	20443764	4.84718e-09	0.091954
Chl fluorescence	Mother_GBS	MLMM	Fv_WW12	S11_30267584	11	30267584	4.29447e-07	0.091954
Chl fluorescence	Mother_GBS	MLMM	Fv/F0_WW11	S16_5478988	16	5478988	1.11475e-07	0.402299
Chl fluorescence	Mother_GBS	MLMM	Fv/F0_WW11	S16_12977337	16	12977337	1.07724e-06	0.0632184
Chl fluorescence	Mother_GBS	MLMM	Fv/Fm_WS12	S13_24698483	13	24698483	5.48634e-08	0.0689655
Chl fluorescence	Mother_GBS	MLMM	Fv/Fm_WS12	S3_9652715	3	9652715	2.69865e-07	0.0517241
Gas exchange	Mother_GBS	MLMM	CE_DSI12	S1_6614026	1	6614026	7.18314e-07	0.0813953
Gas exchange	Mother_GBS	MLMM	CE_WS21	S2_587016	2	587016	2.27646e-08	0.133721
Gas exchange	Mother_GBS	MLMM	CE_WS21	S7_28638211	7	28638211	5.95247e-08	0.0639535
Gas exchange	Mother_GBS	MLMM	CE_WS21	S12_20680314	12	20680314	9.19679e-07	0.203488
Gas exchange	Mother_GBS	MLMM	gs_DRI22	S13_36115104	13	36115104	2.19517e-14	0.296512
Gas exchange	Mother_GBS	MLMM	gs_DRI22	S12_5949978	12	5949978	2.43512e-09	0.19186
Gas exchange	Mother_GBS	MLMM	gs_DRI22	S9_15248799	9	15248799	9.43277e-08	0.0755814
Gas exchange	Mother_GBS	MLMM	gs_DRI22	S6_13047461	6	13047461	1.36987e-07	0.436047
Gas exchange	Mother_GBS	FarmCPU	gs_WR22	S7_42456133	7	42456133	2.4915e-11	0.12069
Gas exchange	Mother_GBS	FarmCPU	gs_WR22	S8_2372636	8	2372636	4.08561e-10	0.0574713
Gas exchange	Mother_GBS	FarmCPU	gs_WR22	S4_11206853	4	11206853	1.56411e-08	0.385057
Gas exchange	Mother_GBS	FarmCPU	gs_WR22	S8_12133003	8	12133003	2.34344e-08	0.218391
Gas exchange	Mother_GBS	FarmCPU	gs_WR22	S11_36439456	11	36439456	3.10648e-08	0.0632184
Gas exchange	Mother_GBS	FarmCPU	gs_WR22	S4_8472686	4	8472686	3.21039e-08	0.16092
Gas exchange	Mother_GBS	FarmCPU	gs_WR22	S15_16234306	15	16234306	4.94655e-08	0.327586
Gas exchange	Mother_GBS	MLMM	gs_WR22	S4_20095205	4	20095205	2.19156e-08	0.0747126
Gas exchange	Mother_GBS	MLMM	gs_WR22	S4_8472686	4	8472686	1.12929e-07	0.16092
Gas exchange	Mother_GBS	MLMM	gs_WW21	S4_11984744	4	11984744	1.75964e-19	0.0574713
Gas exchange	Mother_GBS	MLMM	gs_WW21	S10_35227291	10	35227291	1.00935e-12	0.143678
Gas exchange	Mother_GBS	MLMM	gs_WW21	S9_15931331	9	15931331	5.09e-11	0.114943
Gas exchange	Mother_GBS	MLMM	gs_WW21	S6_11562820	6	11562820	5.69459e-10	0.137931
Gas exchange	Mother_GBS	MLMM	gs_WW21	S14_6286769	14	6286769	1.7615e-09	0.281609
Gas exchange	Mother_GBS	MLMM	gs_WW21	S11_28397687	11	28397687	8.53725e-08	0.206897
Gas exchange	Mother_GBS	FarmCPU	PC1_DSI21	S7_10087888	7	10087888	6.02231e-07	0.0804598
Gas exchange	Mother_GBS	FarmCPU	PC1_WW21	S11_6736851	11	6736851	1.56457e-10	0.270115
Gas exchange	Mother_GBS	FarmCPU	PC1_WW21	S9_15604511	9	15604511	2.29508e-10	0.12069
Gas exchange	Mother_GBS	FarmCPU	PC1_WW21	S8_23362194	8	23362194	1.804e-07	0.0689655
Gas exchange	Mother_GBS	FarmCPU	PC1_WW21	S13_30789392	13	30789392	7.31955e-07	0.321839
Gas exchange	Mother_GBS	MLMM	PC2_DRI22	S2_19900994	2	19900994	5.08707e-11	0.402299
Gas exchange	Mother_GBS	MLMM	PC2_DRI22	S11_29346190	11	29346190	8.28762e-09	0.224138
Gas exchange	Mother_GBS	MLMM	PC2_DRI22	S9_6301230	9	6301230	2.62206e-08	0.0632184
Gas exchange	Mother_GBS	MLMM	PC2_DRI22	S12_12914605	12	12914605	1.59261e-07	0.109195
Gas exchange	Mother_GBS	MLMM	PC2_WR22	S4_8472686	4	8472686	1.08163e-06	0.16092
Gas exchange	Mother_GBS	MLMM	PC2_WS21	S11_17565812	11	17565812	2.82223e-15	0.0574713
Gas exchange	Mother_GBS	MLMM	PC2_WS21	S1_18115532	1	18115532	1.59693e-10	0.235632
Gas exchange	Mother_GBS	MLMM	PC2_WS21	S10_36037624	10	36037624	7.33087e-09	0.218391
Gas exchange	Mother_GBS	MLMM	PC2_WW21	S11_17565812	11	17565812	2.01979e-08	0.0574713
Gas exchange	Mother_GBS	FarmCPU	PC2_WW22	S11_17565812	11	17565812	1.1352e-08	0.0574713
Gas exchange	Mother_GBS	FarmCPU	PC2_WW22	S6_4457787	6	4457787	2.00133e-07	0.327586
Gas exchange	Mother_GBS	FarmCPU	PC2_WW22	S2_25093652	2	25093652	5.90263e-07	0.275862
Gas exchange	Mother_GBS	MLMM	PC2_WW22	S11_17565812	11	17565812	3.2179e-08	0.0574713
Gas exchange	Mother_GBS	MLMM	PC3_DSI12	S9_17304684	9	17304684	4.26004e-09	0.0689655
Gas exchange	Mother_GBS	MLMM	PC3_WS12	S6_12778499	6	12778499	2.61675e-08	0.350575
Gas exchange	Mother_GBS	MLMM	Pn_DRI22	S13_36115104	13	36115104	5.1566e-08	0.296512
Gas exchange	Mother_GBS	MLMM	Pn_WR22	S4_8472686	4	8472686	5.49077e-08	0.16092
Gas exchange	Mother_GBS	MLMM	Pn_WS12	S11_17565812	11	17565812	3.21346e-22	0.0574713
Gas exchange	Mother_GBS	MLMM	Pn_WS12	S10_5181343	10	5181343	3.06128e-11	0.0747126
Gas exchange	Mother_GBS	MLMM	Pn_WS12	S16_14640191	16	14640191	7.20583e-11	0.298851
Gas exchange	Mother_GBS	MLMM	Pn_WS12	S3_21321293	3	21321293	2.47606e-10	0.212644
Gas exchange	Mother_GBS	MLMM	Pn_WS12	S6_14810666	6	14810666	5.38782e-09	0.195402
Gas exchange	Mother_GBS	MLMM	Pn_WS12	S13_14034534	13	14034534	5.84124e-07	0.109195
Gas exchange	Mother_GBS	MLMM	Pn_WS21	S5_13317853	5	13317853	1.375e-08	0.206897
Gas exchange	Mother_GBS	MLMM	Pn_WS21	S7_16961261	7	16961261	1.05569e-07	0.0804598
Gas exchange	Mother_GBS	FarmCPU	RWC_DRI22	S2_19901008	2	19901008	4.23962e-08	0.0747126
Gas exchange	Mother_GBS	FarmCPU	RWC_DRI22	S13_25109228	13	25109228	1.02536e-07	0.224138
Gas exchange	Mother_GBS	FarmCPU	RWC_DRI22	S16_23665852	16	23665852	1.34448e-07	0.252874
Gas exchange	Mother_GBS	FarmCPU	RWC_DRI22	S11_10591497	11	10591497	9.81332e-07	0.155172
Gas exchange	Mother_GBS	MLMM	RWC_DRI22	S11_10591497	11	10591497	3.65128e-25	0.155172
Gas exchange	Mother_GBS	MLMM	RWC_DRI22	S6_21828586	6	21828586	5.07355e-15	0.212644
Gas exchange	Mother_GBS	MLMM	RWC_DRI22	S9_2546443	9	2546443	3.55074e-14	0.172414
Gas exchange	Mother_GBS	MLMM	RWC_DRI22	S7_16312300	7	16312300	2.6948e-12	0.189655
Gas exchange	Mother_GBS	MLMM	RWC_DRI22	S15_1436277	15	1436277	6.24641e-12	0.224138
Gas exchange	Mother_GBS	MLMM	RWC_DRI22	S1_3981164	1	3981164	4.10902e-09	0.091954
Gas exchange	Mother_GBS	MLMM	RWC_DSI12	S10_35665369	10	35665369	1.55806e-16	0.0517241
Gas exchange	Mother_GBS	MLMM	RWC_DSI12	S2_19900994	2	19900994	9.92657e-15	0.402299
Gas exchange	Mother_GBS	MLMM	RWC_DSI12	S6_8609551	6	8609551	3.79474e-13	0.178161
Gas exchange	Mother_GBS	MLMM	RWC_DSI12	S4_14609626	4	14609626	1.34328e-08	0.413793
Gas exchange	Mother_GBS	MLMM	RWC_DSI12	S10_14590765	10	14590765	8.37299e-08	0.367816
Gas exchange	Mother_GBS	MLMM	RWC_DSI12	S5_7784699	5	7784699	1.37065e-07	0.33908
Gas exchange	Mother_GBS	MLMM	RWC_DSI12	S5_4656329	5	4656329	1.97847e-07	0.385057
Gas exchange	Mother_GBS	MLMM	RWC_WR22	S11_10591497	11	10591497	8.43162e-07	0.155172
Gas exchange	Mother_GBS	FarmCPU	RWC_WS12	S10_35665369	10	35665369	1.77137e-09	0.0517241
Gas exchange	Mother_GBS	FarmCPU	RWC_WS12	S2_19900994	2	19900994	2.04193e-09	0.402299
Gas exchange	Mother_GBS	FarmCPU	RWC_WS12	S5_16387254	5	16387254	1.80075e-07	0.143678
Gas exchange	Mother_GBS	FarmCPU	RWC_WS12	S8_12323005	8	12323005	1.13308e-06	0.172414
Gas exchange	Mother_GBS	MLMM	RWC_WS12	S2_19900994	2	19900994	4.9753e-21	0.402299
Gas exchange	Mother_GBS	MLMM	RWC_WS12	S6_8609551	6	8609551	1.81037e-15	0.178161
Gas exchange	Mother_GBS	MLMM	RWC_WS12	S5_7784699	5	7784699	5.07036e-14	0.33908
Gas exchange	Mother_GBS	MLMM	RWC_WS12	S9_6301230	9	6301230	5.89858e-10	0.0632184
Gas exchange	Mother_GBS	MLMM	RWC_WS12	S11_2407558	11	2407558	1.77052e-07	0.0977011
Gas exchange	Mother_GBS	MLMM	RWC_WS12	S10_35665369	10	35665369	8.07041e-07	0.0517241
Gas exchange	Mother_GBS	FarmCPU	RWC_WS21	S2_19901008	2	19901008	7.44342e-07	0.0747126
Gas exchange	Mother_GBS	MLMM	RWC_WS21	S2_19901008	2	19901008	2.67895e-07	0.0747126
Gas exchange	Mother_GBS	MLMM	RWC_WW21	S11_13498131	11	13498131	1.21726e-08	0.0747126
Gas exchange	Mother_GBS	MLMM	Tr_WS12	S1_19787041	1	19787041	4.93698e-14	0.218391
Gas exchange	Mother_GBS	MLMM	Tr_WS12	S6_29963364	6	29963364	3.16638e-10	0.0632184
Gas exchange	Mother_GBS	MLMM	Tr_WS12	S4_8251757	4	8251757	1.28654e-09	0.241379
Gas exchange	Mother_GBS	MLMM	Tr_WS12	S10_27163801	10	27163801	2.83378e-07	0.0862069
Gas exchange	Mother_GBS	FarmCPU	Tr_WW12	S7_8897502	7	8897502	8.34718e-12	0.287356
Gas exchange	Mother_GBS	FarmCPU	Tr_WW12	S15_3376734	15	3376734	4.96368e-11	0.149425
Gas exchange	Mother_GBS	FarmCPU	Tr_WW12	S14_1221762	14	1221762	3.56577e-09	0.143678
Gas exchange	Mother_GBS	FarmCPU	Tr_WW12	S6_12522474	6	12522474	1.66794e-08	0.218391
Gas exchange	Mother_GBS	FarmCPU	Tr_WW12	S11_11434912	11	11434912	4.83254e-08	0.45977
Gas exchange	Mother_GBS	FarmCPU	Tr_WW12	S12_28313005	12	28313005	5.79646e-08	0.281609
Gas exchange	Mother_GBS	FarmCPU	Tr_WW12	S9_15604511	9	15604511	9.52351e-08	0.12069
Gas exchange	Mother_GBS	MLMM	Tr_WW12	S7_49345430	7	49345430	4.33403e-14	0.0632184
Gas exchange	Mother_GBS	MLMM	Tr_WW12	S14_6286769	14	6286769	6.01306e-13	0.281609
Gas exchange	Mother_GBS	MLMM	Tr_WW12	S8_20212533	8	20212533	2.17123e-11	0.241379
Gas exchange	Mother_GBS	MLMM	Tr_WW12	S9_15931331	9	15931331	3.22047e-11	0.114943
Gas exchange	Mother_GBS	MLMM	Tr_WW12	S9_23845135	9	23845135	2.47774e-08	0.16092
Gas exchange	Mother_GBS	FarmCPU	Tr_WW21	S11_6736851	11	6736851	6.19027e-11	0.270115
Gas exchange	Mother_GBS	FarmCPU	Tr_WW21	S11_17129472	11	17129472	2.55759e-08	0.344828
Gas exchange	Mother_GBS	FarmCPU	Tr_WW21	S3_24681407	3	24681407	1.14218e-07	0.201149
Gas exchange	Mother_GBS	FarmCPU	Tr_WW21	S9_15604511	9	15604511	7.21531e-07	0.12069
Gas exchange	Mother_GBS	FarmCPU	Trans_WR22	S5_2646209	5	2646209	2.63747e-08	0.0574713
Gas exchange	Mother_GBS	MLMM	Trans_WS12	S1_19787041	1	19787041	4.93701e-14	0.218391
Gas exchange	Mother_GBS	MLMM	Trans_WS12	S6_29963364	6	29963364	3.16639e-10	0.0632184
Gas exchange	Mother_GBS	MLMM	Trans_WS12	S4_8251757	4	8251757	1.28655e-09	0.241379
Gas exchange	Mother_GBS	MLMM	Trans_WS12	S10_27163801	10	27163801	2.83378e-07	0.0862069
Gas exchange	Mother_GBS	FarmCPU	Trans_WW12	S7_8897502	7	8897502	8.34728e-12	0.287356
Gas exchange	Mother_GBS	FarmCPU	Trans_WW12	S15_3376734	15	3376734	4.96369e-11	0.149425
Gas exchange	Mother_GBS	FarmCPU	Trans_WW12	S14_1221762	14	1221762	3.56578e-09	0.143678
Gas exchange	Mother_GBS	FarmCPU	Trans_WW12	S6_12522474	6	12522474	1.66793e-08	0.218391
Gas exchange	Mother_GBS	FarmCPU	Trans_WW12	S11_11434912	11	11434912	4.83254e-08	0.45977
Gas exchange	Mother_GBS	FarmCPU	Trans_WW12	S12_28313005	12	28313005	5.79647e-08	0.281609
Gas exchange	Mother_GBS	FarmCPU	Trans_WW12	S9_15604511	9	15604511	9.52356e-08	0.12069
Gas exchange	Mother_GBS	MLMM	Trans_WW12	S7_49345430	7	49345430	4.33404e-14	0.0632184
Gas exchange	Mother_GBS	MLMM	Trans_WW12	S14_6286769	14	6286769	6.01309e-13	0.281609
Gas exchange	Mother_GBS	MLMM	Trans_WW12	S8_20212533	8	20212533	2.17124e-11	0.241379
Gas exchange	Mother_GBS	MLMM	Trans_WW12	S9_15931331	9	15931331	3.22049e-11	0.114943
Gas exchange	Mother_GBS	MLMM	Trans_WW12	S9_23845135	9	23845135	2.47775e-08	0.16092
Gas exchange	Mother_GBS	FarmCPU	Trans_WW21	S11_6736851	11	6736851	6.19025e-11	0.270115
Gas exchange	Mother_GBS	FarmCPU	Trans_WW21	S11_17129472	11	17129472	2.55759e-08	0.344828
Gas exchange	Mother_GBS	FarmCPU	Trans_WW21	S3_24681407	3	24681407	1.14217e-07	0.201149
Gas exchange	Mother_GBS	FarmCPU	Trans_WW21	S9_15604511	9	15604511	7.21531e-07	0.12069
Gas exchange	Mother_GBS	FarmCPU	WUE_DRI22	S6_12802790	6	12802790	4.51175e-08	0.126437
Gas exchange	Mother_GBS	FarmCPU	WUE_DRI22	S15_3376734	15	3376734	6.56417e-08	0.149425
Gas exchange	Mother_GBS	FarmCPU	WUE_DRI22	S4_27989770	4	27989770	4.40309e-07	0.482759
Gas exchange	Mother_GBS	FarmCPU	WUE_DRI22	S7_18152485	7	18152485	8.2658e-07	0.247126
Gas exchange	Mother_GBS	MLMM	WUE_DRI22	S6_12802790	6	12802790	1.19833e-06	0.126437
Gas exchange	Mother_GBS	FarmCPU	WUEi_DSI12	S1_40631359	1	40631359	9.09016e-09	0.482759
Gas exchange	Mother_GBS	FarmCPU	WUEi_DSI12	S5_1189559	5	1189559	1.19561e-08	0.0977011
Gas exchange	Mother_GBS	FarmCPU	WUEi_DSI12	S3_14833284	3	14833284	2.33478e-07	0.195402
Gas exchange	Mother_GBS	MLMM	WUEi_DSI12	S11_10893392	11	10893392	1.48636e-09	0.0574713
Gas exchange	Mother_GBS	MLMM	WUEi_WS21	S7_41873354	7	41873354	2.30828e-10	0.0517241
Gas exchange	Mother_GBS	MLMM	WUEi_WS21	S11_17565812	11	17565812	6.22007e-09	0.0574713
Gas exchange	Mother_GBS	MLMM	WUEi_WS21	S11_4710738	11	4710738	2.62461e-07	0.37931
Gas exchange	Mother_GBS	MLMM	WUEi_WW21	S9_24187449	9	24187449	6.78409e-17	0.109195
Gas exchange	Mother_GBS	MLMM	WUEi_WW21	S5_11211000	5	11211000	6.41563e-16	0.166667
Gas exchange	Mother_GBS	MLMM	WUEi_WW21	S8_469363	8	469363	2.43629e-14	0.465517
Gas exchange	Mother_GBS	MLMM	WUEi_WW21	S1_32825226	1	32825226	1.38471e-11	0.270115
Gas exchange	Mother_GBS	MLMM	WUEi_WW21	S14_25105840	14	25105840	8.56025e-10	0.431034
Gas exchange	Mother_GBS	MLMM	WUEi_WW21	S3_12318612	3	12318612	2.425e-07	0.132184
Gas exchange	Mother_GBS	MLMM	WUEi_WW22	S7_8897502	7	8897502	1.40646e-07	0.287356
Gas exchange	Mother_GBS	MLMM	WUEi_WW22	S7_18152493	7	18152493	1.06084e-06	0.362069

## Sheet: M_GBS_Sugg
Table S2. List of suggestive marker-trait associations identified by GWAS analysis using MGBS dataset through two approaches (FarmCPU and MLMM) for all the photosynthetic traits in well-watered (WW), water-stress (WS), water-recovery (WR) conditions and for drought stress index (DSI) and drought recovery index (DRI) of traits as a relative measure.
Category	Method	Model	Trait	SNP	CHR	Position	P.value	maf
Chl fluorescence	Mother_GBS	FarmCPU	ABS/RC_DRI22	S4_5195821	4	5195821	5.82587e-06	0.175
Chl fluorescence	Mother_GBS	FarmCPU	ABS/RC_DRI22	S4_5180414	4	5180414	9.09986e-06	0.233333
Chl fluorescence	Mother_GBS	FarmCPU	ABS/RC_DRI22	S7_7505358	7	7505358	1.1219e-05	0.141667
Chl fluorescence	Mother_GBS	FarmCPU	ABS/RC_DRI22	S7_7505731	7	7505731	1.1219e-05	0.141667
Chl fluorescence	Mother_GBS	FarmCPU	ABS/RC_DRI22	S7_7505765	7	7505765	1.1219e-05	0.141667
Chl fluorescence	Mother_GBS	FarmCPU	ABS/RC_DRI22	S7_7503213	7	7503213	1.77964e-05	0.133333
Chl fluorescence	Mother_GBS	FarmCPU	ABS/RC_DRI22	S4_5224150	4	5224150	2.19045e-05	0.15
Chl fluorescence	Mother_GBS	MLMM	ABS/RC_DRI22	S4_5195821	4	5195821	8.45995e-06	0.175
Chl fluorescence	Mother_GBS	FarmCPU	ABS/RC_DSI21	S14_23645375	14	23645375	3.51577e-10	0.275
Chl fluorescence	Mother_GBS	FarmCPU	ABS/RC_DSI21	S7_7963636	7	7963636	8.20364e-08	0.266667
Chl fluorescence	Mother_GBS	FarmCPU	ABS/RC_DSI21	S13_4982631	13	4982631	2.93941e-07	0.341667
Chl fluorescence	Mother_GBS	FarmCPU	ABS/RC_DSI21	S6_16992972	6	16992972	5.81993e-07	0.216667
Chl fluorescence	Mother_GBS	FarmCPU	ABS/RC_DSI21	S4_5195821	4	5195821	2.0709e-06	0.175
Chl fluorescence	Mother_GBS	FarmCPU	ABS/RC_DSI21	S7_41814890	7	41814890	2.39551e-06	0.375
Chl fluorescence	Mother_GBS	FarmCPU	ABS/RC_DSI21	S9_20127007	9	20127007	6.23722e-06	0.433333
Chl fluorescence	Mother_GBS	FarmCPU	ABS/RC_DSI21	S6_2120954	6	2120954	1.21404e-05	0.191667
Chl fluorescence	Mother_GBS	MLMM	ABS/RC_DSI21	S4_5195821	4	5195821	1.96367e-08	0.175
Chl fluorescence	Mother_GBS	MLMM	ABS/RC_WR22	S10_22992951	10	22992951	1.80012e-05	0.35
Chl fluorescence	Mother_GBS	FarmCPU	ABS/RC_WS21	S14_23645375	14	23645375	1.74025e-08	0.275
Chl fluorescence	Mother_GBS	FarmCPU	ABS/RC_WS21	S6_2120954	6	2120954	1.71913e-07	0.191667
Chl fluorescence	Mother_GBS	FarmCPU	ABS/RC_WS21	S4_5195821	4	5195821	5.73299e-07	0.175
Chl fluorescence	Mother_GBS	FarmCPU	ABS/RC_WS21	S7_7963636	7	7963636	3.26308e-06	0.266667
Chl fluorescence	Mother_GBS	FarmCPU	ABS/RC_WS21	S8_29912581	8	29912581	9.76901e-06	0.0916667
Chl fluorescence	Mother_GBS	FarmCPU	ABS/RC_WS21	S16_14672161	16	14672161	1.43835e-05	0.158333
Chl fluorescence	Mother_GBS	MLMM	ABS/RC_WS21	S4_5195821	4	5195821	6.64894e-27	0.175
Chl fluorescence	Mother_GBS	MLMM	ABS/RC_WS21	S6_24038405	6	24038405	1.43801e-16	0.0833333
Chl fluorescence	Mother_GBS	MLMM	ABS/RC_WS21	S6_36849548	6	36849548	1.97265e-16	0.208333
Chl fluorescence	Mother_GBS	MLMM	ABS/RC_WS21	S14_22605980	14	22605980	9.58304e-16	0.416667
Chl fluorescence	Mother_GBS	MLMM	ABS/RC_WS21	S11_3711362	11	3711362	1.84513e-13	0.125
Chl fluorescence	Mother_GBS	MLMM	ABS/RC_WS21	S5_3093285	5	3093285	6.04973e-10	0.266667
Chl fluorescence	Mother_GBS	MLMM	ABS/RC_WS21	S6_13992155	6	13992155	6.1202e-09	0.208333
Chl fluorescence	Mother_GBS	MLMM	ABS/RC_WS21	S7_14348187	7	14348187	1.99926e-08	0.108333
Chl fluorescence	Mother_GBS	MLMM	ABS/RC_WS21	S3_4939676	3	4939676	1.10941e-05	0.375
Chl fluorescence	Mother_GBS	MLMM	ABS/RC_WS21	S1_42375864	1	42375864	1.1556e-05	0.391667
Chl fluorescence	Mother_GBS	MLMM	ABS/RC_WS21	S6_24702249	6	24702249	1.53245e-05	0.483333
Chl fluorescence	Mother_GBS	MLMM	ABS/RC_WS21	S6_24702231	6	24702231	1.53245e-05	0.483333
Chl fluorescence	Mother_GBS	MLMM	ABS/RC_WS21	S6_24702251	6	24702251	1.53245e-05	0.483333
Chl fluorescence	Mother_GBS	FarmCPU	DI0/RC_DRI22	S16_16084005	16	16084005	1.41911e-07	0.05
Chl fluorescence	Mother_GBS	FarmCPU	DI0/RC_DRI22	S7_7541313	7	7541313	1.91366e-07	0.3
Chl fluorescence	Mother_GBS	FarmCPU	DI0/RC_DRI22	S15_16100791	15	16100791	2.05148e-06	0.416667
Chl fluorescence	Mother_GBS	FarmCPU	DI0/RC_DRI22	S4_5195821	4	5195821	3.61803e-06	0.175
Chl fluorescence	Mother_GBS	FarmCPU	DI0/RC_DRI22	S3_19797013	3	19797013	4.93645e-06	0.266667
Chl fluorescence	Mother_GBS	MLMM	DI0/RC_DRI22	S4_5195821	4	5195821	2.33349e-07	0.175
Chl fluorescence	Mother_GBS	FarmCPU	DI0/RC_DSI21	S12_19195822	12	19195822	4.23616e-09	0.466667
Chl fluorescence	Mother_GBS	FarmCPU	DI0/RC_DSI21	S9_20127007	9	20127007	4.58392e-07	0.433333
Chl fluorescence	Mother_GBS	FarmCPU	DI0/RC_DSI21	S12_21754474	12	21754474	1.62055e-06	0.275
Chl fluorescence	Mother_GBS	FarmCPU	DI0/RC_DSI21	S1_35505554	1	35505554	6.0557e-06	0.241667
Chl fluorescence	Mother_GBS	FarmCPU	DI0/RC_DSI21	S16_14640232	16	14640232	1.49817e-05	0.166667
Chl fluorescence	Mother_GBS	FarmCPU	DI0/RC_DSI21	S4_5195821	4	5195821	1.72819e-05	0.175
Chl fluorescence	Mother_GBS	MLMM	DI0/RC_DSI21	S4_5195821	4	5195821	5.80781e-09	0.175
Chl fluorescence	Mother_GBS	FarmCPU	DI0/RC_WR22	S14_23645375	14	23645375	2.04187e-06	0.275
Chl fluorescence	Mother_GBS	FarmCPU	DI0/RC_WR22	S14_23645352	14	23645352	3.63757e-06	0.283333
Chl fluorescence	Mother_GBS	FarmCPU	DI0/RC_WR22	S14_23645384	14	23645384	3.63757e-06	0.283333
Chl fluorescence	Mother_GBS	MLMM	DI0/RC_WR22	S14_23645375	14	23645375	8.99655e-06	0.275
Chl fluorescence	Mother_GBS	MLMM	DI0/RC_WR22	S14_23645352	14	23645352	1.31492e-05	0.283333
Chl fluorescence	Mother_GBS	MLMM	DI0/RC_WR22	S14_23645384	14	23645384	1.31492e-05	0.283333
Chl fluorescence	Mother_GBS	FarmCPU	DI0/RC_WS21	S14_23645375	14	23645375	5.78537e-13	0.275
Chl fluorescence	Mother_GBS	FarmCPU	DI0/RC_WS21	S8_29912581	8	29912581	5.74158e-10	0.0916667
Chl fluorescence	Mother_GBS	FarmCPU	DI0/RC_WS21	S4_5195821	4	5195821	4.65971e-09	0.175
Chl fluorescence	Mother_GBS	FarmCPU	DI0/RC_WS21	S12_12953359	12	12953359	5.46418e-08	0.075
Chl fluorescence	Mother_GBS	FarmCPU	DI0/RC_WS21	S16_13390411	16	13390411	1.86727e-07	0.366667
Chl fluorescence	Mother_GBS	FarmCPU	DI0/RC_WS21	S7_3865366	7	3865366	6.43523e-07	0.141667
Chl fluorescence	Mother_GBS	FarmCPU	DI0/RC_WS21	S7_7963636	7	7963636	2.00346e-06	0.266667
Chl fluorescence	Mother_GBS	FarmCPU	DI0/RC_WS21	S13_4197108	13	4197108	3.23118e-06	0.125
Chl fluorescence	Mother_GBS	MLMM	DI0/RC_WS21	S4_5195821	4	5195821	5.31245e-09	0.175
Chl fluorescence	Mother_GBS	FarmCPU	DI0/RC_WW21	S6_34354960	6	34354960	1.08313e-05	0.116667
Chl fluorescence	Mother_GBS	MLMM	DI0/RC_WW21	S7_22786200	7	22786200	1.28403e-21	0.15
Chl fluorescence	Mother_GBS	MLMM	DI0/RC_WW21	S11_36562727	11	36562727	2.10322e-20	0.416667
Chl fluorescence	Mother_GBS	MLMM	DI0/RC_WW21	S15_4923333	15	4923333	1.87404e-13	0.15
Chl fluorescence	Mother_GBS	MLMM	DI0/RC_WW21	S16_28128930	16	28128930	2.64356e-12	0.225
Chl fluorescence	Mother_GBS	MLMM	DI0/RC_WW21	S7_38019773	7	38019773	1.50269e-10	0.116667
Chl fluorescence	Mother_GBS	MLMM	DI0/RC_WW21	S1_7237465	1	7237465	1.42007e-08	0.2
Chl fluorescence	Mother_GBS	MLMM	DI0/RC_WW21	S8_20190873	8	20190873	2.30854e-07	0.2
Chl fluorescence	Mother_GBS	MLMM	DI0/RC_WW21	S1_19996768	1	19996768	7.05057e-07	0.425
Chl fluorescence	Mother_GBS	MLMM	DI0/RC_WW21	S14_25530303	14	25530303	1.47813e-05	0.183333
Chl fluorescence	Mother_GBS	FarmCPU	ET0/RC_DSI21	S16_19677591	16	19677591	1.30479e-05	0.141667
Chl fluorescence	Mother_GBS	FarmCPU	ET0/RC_DSI21	S16_20352326	16	20352326	1.68213e-05	0.125
Chl fluorescence	Mother_GBS	MLMM	ET0/RC_DSI21	S16_19677591	16	19677591	1.81493e-05	0.141667
Chl fluorescence	Mother_GBS	MLMM	ET0/RC_DSI21	S16_20352326	16	20352326	2.32217e-05	0.125
Chl fluorescence	Mother_GBS	FarmCPU	ET0/RC_WW21	S2_34223749	2	34223749	3.10661e-06	0.0916667
Chl fluorescence	Mother_GBS	FarmCPU	ET0/RC_WW21	S2_20760837	2	20760837	6.14584e-06	0.275
Chl fluorescence	Mother_GBS	FarmCPU	ET0/RC_WW21	S10_15674233	10	15674233	6.75024e-06	0.191667
Chl fluorescence	Mother_GBS	FarmCPU	ET0/RC_WW21	S10_15674200	10	15674200	6.75024e-06	0.191667
Chl fluorescence	Mother_GBS	FarmCPU	ET0/RC_WW21	S10_15674210	10	15674210	6.75024e-06	0.191667
Chl fluorescence	Mother_GBS	FarmCPU	ET0/RC_WW21	S10_15674217	10	15674217	6.75024e-06	0.191667
Chl fluorescence	Mother_GBS	MLMM	ET0/RC_WW21	S2_20760837	2	20760837	4.15997e-06	0.275
Chl fluorescence	Mother_GBS	MLMM	ET0/RC_WW21	S13_39177750	13	39177750	2.00177e-05	0.366667
Chl fluorescence	Mother_GBS	FarmCPU	ET0/RC_WW22	S15_16481947	15	16481947	1.47731e-05	0.141667
Chl fluorescence	Mother_GBS	FarmCPU	ET0/RC_WW22	S8_14890527	8	14890527	1.9308e-05	0.15
Chl fluorescence	Mother_GBS	MLMM	ET0/RC_WW22	S15_16481947	15	16481947	2.31225e-05	0.141667
Chl fluorescence	Mother_GBS	MLMM	F0_WR22	S1_3020891	1	3020891	7.60799e-11	0.0916667
Chl fluorescence	Mother_GBS	MLMM	F0_WR22	S11_21436901	11	21436901	2.71482e-08	0.116667
Chl fluorescence	Mother_GBS	MLMM	F0_WR22	S3_23618876	3	23618876	3.964e-08	0.5
Chl fluorescence	Mother_GBS	MLMM	F0_WR22	S3_4104822	3	4104822	6.38815e-06	0.25
Chl fluorescence	Mother_GBS	FarmCPU	F0_WS21	S2_1138183	2	1138183	2.53469e-06	0.466667
Chl fluorescence	Mother_GBS	FarmCPU	F0_WS21	S2_1138179	2	1138179	2.53469e-06	0.466667
Chl fluorescence	Mother_GBS	FarmCPU	F0_WS21	S2_1161584	2	1161584	2.7652e-06	0.491667
Chl fluorescence	Mother_GBS	FarmCPU	F0_WS21	S2_1122685	2	1122685	5.34018e-06	0.45
Chl fluorescence	Mother_GBS	FarmCPU	F0_WS21	S2_1116661	2	1116661	9.82818e-06	0.466667
Chl fluorescence	Mother_GBS	FarmCPU	F0_WS21	S2_1130373	2	1130373	1.0636e-05	0.475
Chl fluorescence	Mother_GBS	FarmCPU	F0_WS21	S2_1116691	2	1116691	1.37762e-05	0.45
Chl fluorescence	Mother_GBS	MLMM	F0_WS21	S2_1138179	2	1138179	3.01779e-06	0.466667
Chl fluorescence	Mother_GBS	FarmCPU	F0_WW21	S16_16256460	16	16256460	9.09033e-06	0.35
Chl fluorescence	Mother_GBS	FarmCPU	F0_WW21	S16_16250543	16	16250543	2.09413e-05	0.358333
Chl fluorescence	Mother_GBS	FarmCPU	F0_WW21	S16_16250540	16	16250540	2.09413e-05	0.358333
Chl fluorescence	Mother_GBS	MLMM	F0_WW21	S16_16256460	16	16256460	1.33838e-05	0.35
Chl fluorescence	Mother_GBS	FarmCPU	Fi_DRI22	S5_7104853	5	7104853	1.40245e-05	0.125
Chl fluorescence	Mother_GBS	FarmCPU	Fi_DRI22	S5_7104823	5	7104823	1.40245e-05	0.125
Chl fluorescence	Mother_GBS	MLMM	Fi_DRI22	S5_7104823	5	7104823	1.59918e-05	0.125
Chl fluorescence	Mother_GBS	MLMM	Fi_DRI22	S5_7104853	5	7104853	1.59918e-05	0.125
Chl fluorescence	Mother_GBS	FarmCPU	Fi_DSI21	S13_14212006	13	14212006	1.4706e-05	0.141667
Chl fluorescence	Mother_GBS	FarmCPU	Fi_DSI21	S2_1122685	2	1122685	2.23954e-05	0.45
Chl fluorescence	Mother_GBS	MLMM	Fi_DSI21	S2_1122685	2	1122685	1.16039e-05	0.45
Chl fluorescence	Mother_GBS	FarmCPU	Fi_WR22	S1_3020891	1	3020891	1.29096e-05	0.0916667
Chl fluorescence	Mother_GBS	MLMM	Fi_WR22	S1_3020891	1	3020891	6.40205e-11	0.0916667
Chl fluorescence	Mother_GBS	MLMM	Fi_WR22	S10_32292292	10	32292292	2.71817e-07	0.208333
Chl fluorescence	Mother_GBS	MLMM	Fi_WR22	S4_31244295	4	31244295	1.05641e-06	0.291667
Chl fluorescence	Mother_GBS	MLMM	Fi_WR22	S1_31180387	1	31180387	1.16977e-05	0.1
Chl fluorescence	Mother_GBS	MLMM	Fi_WR22	S9_1799284	9	1799284	1.17935e-05	0.408333
Chl fluorescence	Mother_GBS	MLMM	Fi_WR22	S13_15360598	13	15360598	2.41854e-05	0.341667
Chl fluorescence	Mother_GBS	MLMM	Fi_WR22	S13_15360642	13	15360642	2.41854e-05	0.341667
Chl fluorescence	Mother_GBS	FarmCPU	Fi_WS21	S13_14212006	13	14212006	4.67032e-06	0.141667
Chl fluorescence	Mother_GBS	FarmCPU	Fi_WS21	S2_24815707	2	24815707	6.97293e-06	0.0833333
Chl fluorescence	Mother_GBS	FarmCPU	Fi_WS21	S2_24389405	2	24389405	1.72217e-05	0.166667
Chl fluorescence	Mother_GBS	FarmCPU	Fi_WS21	S2_1122685	2	1122685	1.82945e-05	0.45
Chl fluorescence	Mother_GBS	MLMM	Fi_WS21	S13_14212006	13	14212006	1.80949e-08	0.141667
Chl fluorescence	Mother_GBS	MLMM	Fi_WS21	S3_4491305	3	4491305	2.86855e-06	0.1
Chl fluorescence	Mother_GBS	MLMM	Fi_WS21	S12_26420608	12	26420608	6.87402e-06	0.116667
Chl fluorescence	Mother_GBS	FarmCPU	Fi_WW21	S16_16256460	16	16256460	8.62514e-07	0.35
Chl fluorescence	Mother_GBS	FarmCPU	Fi_WW21	S16_16250540	16	16250540	2.60325e-06	0.358333
Chl fluorescence	Mother_GBS	FarmCPU	Fi_WW21	S16_16250543	16	16250543	2.60325e-06	0.358333
Chl fluorescence	Mother_GBS	MLMM	Fi_WW21	S16_16256460	16	16256460	9.7593e-07	0.35
Chl fluorescence	Mother_GBS	FarmCPU	Fi_WW22	S6_38495375	6	38495375	1.93163e-05	0.291667
Chl fluorescence	Mother_GBS	MLMM	Fi_WW22	S6_38495375	6	38495375	1.01307e-05	0.291667
Chl fluorescence	Mother_GBS	FarmCPU	Fj_DSI21	S14_23645352	14	23645352	2.3777e-05	0.283333
Chl fluorescence	Mother_GBS	FarmCPU	Fj_DSI21	S14_23645384	14	23645384	2.3777e-05	0.283333
Chl fluorescence	Mother_GBS	MLMM	Fj_DSI21	S16_27034362	16	27034362	8.63211e-06	0.1
Chl fluorescence	Mother_GBS	MLMM	Fj_DSI21	S8_3158452	8	3158452	1.73451e-05	0.308333
Chl fluorescence	Mother_GBS	MLMM	Fj_WR22	S1_3020891	1	3020891	5.65936e-06	0.0916667
Chl fluorescence	Mother_GBS	FarmCPU	Fj_WS21	S2_1122685	2	1122685	1.2321e-05	0.45
Chl fluorescence	Mother_GBS	FarmCPU	Fj_WS21	S13_14212006	13	14212006	1.77812e-05	0.141667
Chl fluorescence	Mother_GBS	FarmCPU	Fj_WS21	S2_1138179	2	1138179	2.02843e-05	0.466667
Chl fluorescence	Mother_GBS	FarmCPU	Fj_WS21	S2_1138183	2	1138183	2.02843e-05	0.466667
Chl fluorescence	Mother_GBS	MLMM	Fj_WS21	S2_1122685	2	1122685	9.35401e-06	0.45
Chl fluorescence	Mother_GBS	FarmCPU	Fj_WW21	S16_16256460	16	16256460	1.06752e-05	0.35
Chl fluorescence	Mother_GBS	FarmCPU	Fj_WW21	S16_16250540	16	16250540	1.92172e-05	0.358333
Chl fluorescence	Mother_GBS	FarmCPU	Fj_WW21	S16_16250543	16	16250543	1.92172e-05	0.358333
Chl fluorescence	Mother_GBS	MLMM	Fj_WW21	S16_16256460	16	16256460	1.43955e-05	0.35
Chl fluorescence	Mother_GBS	FarmCPU	Fj_WW22	S6_38495375	6	38495375	1.7134e-05	0.291667
Chl fluorescence	Mother_GBS	MLMM	Fj_WW22	S6_38495375	6	38495375	1.7865e-05	0.291667
Chl fluorescence	Mother_GBS	FarmCPU	Fm_DRI22	S5_7104823	5	7104823	1.4726e-05	0.125
Chl fluorescence	Mother_GBS	FarmCPU	Fm_DRI22	S5_7104853	5	7104853	1.4726e-05	0.125
Chl fluorescence	Mother_GBS	MLMM	Fm_DRI22	S5_7104823	5	7104823	1.53018e-05	0.125
Chl fluorescence	Mother_GBS	MLMM	Fm_DRI22	S5_7104853	5	7104853	1.53018e-05	0.125
Chl fluorescence	Mother_GBS	FarmCPU	Fm_DSI21	S13_14212006	13	14212006	1.41099e-05	0.141667
Chl fluorescence	Mother_GBS	FarmCPU	Fm_DSI21	S2_1122685	2	1122685	1.60524e-05	0.45
Chl fluorescence	Mother_GBS	MLMM	Fm_DSI21	S2_1122685	2	1122685	9.32789e-06	0.45
Chl fluorescence	Mother_GBS	MLMM	Fm_WR22	S1_3020891	1	3020891	1.21413e-12	0.0916667
Chl fluorescence	Mother_GBS	MLMM	Fm_WR22	S4_31244295	4	31244295	2.33351e-09	0.291667
Chl fluorescence	Mother_GBS	MLMM	Fm_WR22	S10_32292292	10	32292292	6.85688e-08	0.208333
Chl fluorescence	Mother_GBS	MLMM	Fm_WR22	S9_3258976	9	3258976	6.23089e-06	0.408333
Chl fluorescence	Mother_GBS	FarmCPU	Fm_WS21	S13_14212006	13	14212006	4.22185e-06	0.141667
Chl fluorescence	Mother_GBS	FarmCPU	Fm_WS21	S2_24815707	2	24815707	6.67922e-06	0.0833333
Chl fluorescence	Mother_GBS	FarmCPU	Fm_WS21	S2_24389405	2	24389405	1.63369e-05	0.166667
Chl fluorescence	Mother_GBS	FarmCPU	Fm_WS21	S2_1122685	2	1122685	1.83096e-05	0.45
Chl fluorescence	Mother_GBS	MLMM	Fm_WS21	S13_14212006	13	14212006	1.9213e-08	0.141667
Chl fluorescence	Mother_GBS	MLMM	Fm_WS21	S3_4491305	3	4491305	3.82905e-06	0.1
Chl fluorescence	Mother_GBS	MLMM	Fm_WS21	S12_26420608	12	26420608	6.86937e-06	0.116667
Chl fluorescence	Mother_GBS	FarmCPU	Fm_WW21	S16_16256460	16	16256460	1.23348e-06	0.35
Chl fluorescence	Mother_GBS	FarmCPU	Fm_WW21	S16_16250540	16	16250540	3.12435e-06	0.358333
Chl fluorescence	Mother_GBS	FarmCPU	Fm_WW21	S16_16250543	16	16250543	3.12435e-06	0.358333
Chl fluorescence	Mother_GBS	MLMM	Fm_WW21	S16_16256460	16	16256460	1.29257e-06	0.35
Chl fluorescence	Mother_GBS	FarmCPU	Fm_WW22	S6_38495375	6	38495375	5.15554e-06	0.291667
Chl fluorescence	Mother_GBS	MLMM	Fm_WW22	S6_38495375	6	38495375	2.6654e-06	0.291667
Chl fluorescence	Mother_GBS	FarmCPU	FM/F0_DRI22	S4_5195821	4	5195821	4.82819e-06	0.175
Chl fluorescence	Mother_GBS	FarmCPU	FM/F0_DRI22	S4_5186175	4	5186175	9.48999e-06	0.2
Chl fluorescence	Mother_GBS	FarmCPU	FM/F0_DRI22	S4_5186169	4	5186169	9.48999e-06	0.2
Chl fluorescence	Mother_GBS	FarmCPU	FM/F0_DRI22	S4_5191626	4	5191626	9.48999e-06	0.2
Chl fluorescence	Mother_GBS	FarmCPU	FM/F0_DRI22	S4_5224150	4	5224150	1.09786e-05	0.15
Chl fluorescence	Mother_GBS	FarmCPU	FM/F0_DRI22	S4_5254337	4	5254337	1.41423e-05	0.233333
Chl fluorescence	Mother_GBS	FarmCPU	FM/F0_DRI22	S4_5256466	4	5256466	2.1687e-05	0.458333
Chl fluorescence	Mother_GBS	MLMM	FM/F0_DRI22	S4_5195821	4	5195821	5.32957e-06	0.175
Chl fluorescence	Mother_GBS	MLMM	FM/F0_DRI22	S4_5254337	4	5254337	8.59594e-06	0.233333
Chl fluorescence	Mother_GBS	MLMM	FM/F0_DRI22	S4_5224150	4	5224150	1.02178e-05	0.15
Chl fluorescence	Mother_GBS	MLMM	FM/F0_DRI22	S4_5256466	4	5256466	1.17785e-05	0.458333
Chl fluorescence	Mother_GBS	MLMM	FM/F0_DRI22	S4_5186169	4	5186169	1.22781e-05	0.2
Chl fluorescence	Mother_GBS	MLMM	FM/F0_DRI22	S4_5191626	4	5191626	1.22781e-05	0.2
Chl fluorescence	Mother_GBS	MLMM	FM/F0_DRI22	S4_5186175	4	5186175	1.22781e-05	0.2
Chl fluorescence	Mother_GBS	MLMM	FM/F0_DRI22	S4_6042910	4	6042910	1.95955e-05	0.325
Chl fluorescence	Mother_GBS	MLMM	FM/F0_DRI22	S4_5258916	4	5258916	1.96451e-05	0.225
Chl fluorescence	Mother_GBS	MLMM	FM/F0_DRI22	S12_23249354	12	23249354	2.16326e-05	0.333333
Chl fluorescence	Mother_GBS	FarmCPU	FM/F0_DSI21	S7_4088661	7	4088661	5.82031e-06	0.0833333
Chl fluorescence	Mother_GBS	FarmCPU	FM/F0_DSI21	S13_14212006	13	14212006	1.56359e-05	0.141667
Chl fluorescence	Mother_GBS	MLMM	FM/F0_DSI21	S7_4088661	7	4088661	1.06677e-19	0.0833333
Chl fluorescence	Mother_GBS	MLMM	FM/F0_DSI21	S13_7413575	13	7413575	1.18778e-16	0.216667
Chl fluorescence	Mother_GBS	MLMM	FM/F0_DSI21	S6_24038405	6	24038405	4.03062e-16	0.0833333
Chl fluorescence	Mother_GBS	MLMM	FM/F0_DSI21	S3_30953764	3	30953764	1.62279e-15	0.133333
Chl fluorescence	Mother_GBS	MLMM	FM/F0_DSI21	S7_23344891	7	23344891	1.89836e-12	0.308333
Chl fluorescence	Mother_GBS	MLMM	FM/F0_DSI21	S12_23294164	12	23294164	1.54088e-09	0.0916667
Chl fluorescence	Mother_GBS	MLMM	FM/F0_DSI21	S10_12091799	10	12091799	4.19982e-08	0.0916667
Chl fluorescence	Mother_GBS	MLMM	FM/F0_DSI21	S15_16456050	15	16456050	3.50931e-06	0.191667
Chl fluorescence	Mother_GBS	MLMM	FM/F0_DSI21	S12_19957392	12	19957392	9.09154e-06	0.175
Chl fluorescence	Mother_GBS	FarmCPU	FM/F0_WR22	S14_23645375	14	23645375	8.98485e-06	0.275
Chl fluorescence	Mother_GBS	FarmCPU	FM/F0_WR22	S14_23645352	14	23645352	1.31478e-05	0.283333
Chl fluorescence	Mother_GBS	FarmCPU	FM/F0_WR22	S14_23645384	14	23645384	1.31478e-05	0.283333
Chl fluorescence	Mother_GBS	FarmCPU	FM/F0_WS21	S2_24815707	2	24815707	7.72615e-06	0.0833333
Chl fluorescence	Mother_GBS	FarmCPU	FM/F0_WS21	S2_24941457	2	24941457	1.47273e-05	0.0916667
Chl fluorescence	Mother_GBS	FarmCPU	FM/F0_WS21	S13_14212006	13	14212006	1.64306e-05	0.141667
Chl fluorescence	Mother_GBS	MLMM	FM/F0_WS21	S2_24815707	2	24815707	1.08769e-17	0.0833333
Chl fluorescence	Mother_GBS	MLMM	FM/F0_WS21	S7_17681036	7	17681036	1.22558e-16	0.416667
Chl fluorescence	Mother_GBS	MLMM	FM/F0_WS21	S5_3317476	5	3317476	1.93354e-12	0.0666667
Chl fluorescence	Mother_GBS	MLMM	FM/F0_WS21	S13_29522698	13	29522698	7.36038e-12	0.316667
Chl fluorescence	Mother_GBS	MLMM	FM/F0_WS21	S14_23645352	14	23645352	2.71164e-11	0.283333
Chl fluorescence	Mother_GBS	MLMM	FM/F0_WS21	S11_5585648	11	5585648	2.06325e-08	0.483333
Chl fluorescence	Mother_GBS	MLMM	FM/F0_WS21	S12_23384774	12	23384774	2.73146e-08	0.383333
Chl fluorescence	Mother_GBS	MLMM	FM/F0_WS21	S7_42521681	7	42521681	1.93277e-05	0.4
Chl fluorescence	Mother_GBS	FarmCPU	FM/F0_WW21	S16_7386945	16	7386945	6.45951e-06	0.108333
Chl fluorescence	Mother_GBS	MLMM	FM/F0_WW21	S16_7386945	16	7386945	6.97703e-06	0.108333
Chl fluorescence	Mother_GBS	MLMM	FM/F0_WW21	S2_30542271	2	30542271	1.65697e-05	0.2
Chl fluorescence	Mother_GBS	MLMM	Fv_DRI22	S5_7104823	5	7104823	2.30136e-05	0.125
Chl fluorescence	Mother_GBS	MLMM	Fv_DRI22	S5_7104853	5	7104853	2.30136e-05	0.125
Chl fluorescence	Mother_GBS	FarmCPU	Fv_DSI21	S13_14212006	13	14212006	6.44986e-06	0.141667
Chl fluorescence	Mother_GBS	FarmCPU	Fv_DSI21	S2_24815707	2	24815707	1.14744e-05	0.0833333
Chl fluorescence	Mother_GBS	FarmCPU	Fv_DSI21	S2_24389405	2	24389405	2.19421e-05	0.166667
Chl fluorescence	Mother_GBS	MLMM	Fv_DSI21	S2_24815707	2	24815707	1.09636e-05	0.0833333
Chl fluorescence	Mother_GBS	MLMM	Fv_DSI21	S13_14212006	13	14212006	1.19448e-05	0.141667
Chl fluorescence	Mother_GBS	MLMM	Fv_DSI21	S2_24389405	2	24389405	1.95835e-05	0.166667
Chl fluorescence	Mother_GBS	MLMM	Fv_DSI21	S2_1122685	2	1122685	2.36021e-05	0.45
Chl fluorescence	Mother_GBS	MLMM	Fv_WR22	S1_3020891	1	3020891	9.04746e-25	0.0916667
Chl fluorescence	Mother_GBS	MLMM	Fv_WR22	S10_32292345	10	32292345	5.57622e-23	0.208333
Chl fluorescence	Mother_GBS	MLMM	Fv_WR22	S4_31244295	4	31244295	1.43826e-21	0.291667
Chl fluorescence	Mother_GBS	MLMM	Fv_WR22	S3_26932234	3	26932234	1.71483e-12	0.108333
Chl fluorescence	Mother_GBS	MLMM	Fv_WR22	S8_2848191	8	2848191	1.95347e-11	0.116667
Chl fluorescence	Mother_GBS	MLMM	Fv_WR22	S9_3258976	9	3258976	1.35714e-10	0.408333
Chl fluorescence	Mother_GBS	MLMM	Fv_WR22	S10_6224259	10	6224259	8.14424e-09	0.208333
Chl fluorescence	Mother_GBS	MLMM	Fv_WR22	S2_1391069	2	1391069	9.48628e-06	0.225
Chl fluorescence	Mother_GBS	MLMM	Fv_WR22	S6_11775289	6	11775289	1.37169e-05	0.291667
Chl fluorescence	Mother_GBS	FarmCPU	Fv_WS21	S2_24815707	2	24815707	1.46786e-06	0.0833333
Chl fluorescence	Mother_GBS	FarmCPU	Fv_WS21	S13_14212006	13	14212006	2.98839e-06	0.141667
Chl fluorescence	Mother_GBS	FarmCPU	Fv_WS21	S2_24941457	2	24941457	7.10754e-06	0.0916667
Chl fluorescence	Mother_GBS	FarmCPU	Fv_WS21	S2_24389405	2	24389405	8.42204e-06	0.166667
Chl fluorescence	Mother_GBS	FarmCPU	Fv_WS21	S2_24911378	2	24911378	1.65642e-05	0.108333
Chl fluorescence	Mother_GBS	MLMM	Fv_WS21	S2_24815707	2	24815707	7.00421e-27	0.0833333
Chl fluorescence	Mother_GBS	MLMM	Fv_WS21	S16_4888074	16	4888074	1.43342e-20	0.0833333
Chl fluorescence	Mother_GBS	MLMM	Fv_WS21	S3_6725335	3	6725335	3.63643e-18	0.2
Chl fluorescence	Mother_GBS	MLMM	Fv_WS21	S2_996717	2	996717	6.07898e-16	0.191667
Chl fluorescence	Mother_GBS	MLMM	Fv_WS21	S4_708645	4	708645	3.63757e-15	0.425
Chl fluorescence	Mother_GBS	MLMM	Fv_WS21	S8_6145810	8	6145810	2.14592e-07	0.491667
Chl fluorescence	Mother_GBS	MLMM	Fv_WS21	S6_13408446	6	13408446	1.25886e-06	0.35
Chl fluorescence	Mother_GBS	MLMM	Fv_WS21	S7_47115550	7	47115550	7.98842e-06	0.366667
Chl fluorescence	Mother_GBS	MLMM	Fv_WS21	S4_17965408	4	17965408	1.98054e-05	0.0583333
Chl fluorescence	Mother_GBS	FarmCPU	Fv_WW21	S16_16256460	16	16256460	4.58308e-06	0.35
Chl fluorescence	Mother_GBS	FarmCPU	Fv_WW21	S16_16250540	16	16250540	1.01027e-05	0.358333
Chl fluorescence	Mother_GBS	FarmCPU	Fv_WW21	S16_16250543	16	16250543	1.01027e-05	0.358333
Chl fluorescence	Mother_GBS	FarmCPU	Fv_WW21	S3_2450393	3	2450393	1.74869e-05	0.075
Chl fluorescence	Mother_GBS	MLMM	Fv_WW21	S16_16256460	16	16256460	4.08074e-06	0.35
Chl fluorescence	Mother_GBS	FarmCPU	Fv_WW22	S6_38495375	6	38495375	4.79021e-06	0.291667
Chl fluorescence	Mother_GBS	MLMM	Fv_WW22	S15_16138505	15	16138505	3.28782e-12	0.1
Chl fluorescence	Mother_GBS	MLMM	Fv_WW22	S6_17574312	6	17574312	7.61718e-10	0.425
Chl fluorescence	Mother_GBS	MLMM	Fv_WW22	S11_18565361	11	18565361	8.11105e-08	0.341667
Chl fluorescence	Mother_GBS	MLMM	Fv_WW22	S14_8855495	14	8855495	2.14988e-05	0.275
Chl fluorescence	Mother_GBS	FarmCPU	FV/F0_DRI22	S4_5195821	4	5195821	5.18778e-06	0.175
Chl fluorescence	Mother_GBS	FarmCPU	FV/F0_DRI22	S4_5186175	4	5186175	1.03528e-05	0.2
Chl fluorescence	Mother_GBS	FarmCPU	FV/F0_DRI22	S4_5186169	4	5186169	1.03528e-05	0.2
Chl fluorescence	Mother_GBS	FarmCPU	FV/F0_DRI22	S4_5191626	4	5191626	1.03528e-05	0.2
Chl fluorescence	Mother_GBS	FarmCPU	FV/F0_DRI22	S4_5224150	4	5224150	1.15489e-05	0.15
Chl fluorescence	Mother_GBS	FarmCPU	FV/F0_DRI22	S4_5254337	4	5254337	1.27234e-05	0.233333
Chl fluorescence	Mother_GBS	FarmCPU	FV/F0_DRI22	S4_5256466	4	5256466	2.09423e-05	0.458333
Chl fluorescence	Mother_GBS	MLMM	FV/F0_DRI22	S4_5195821	4	5195821	6.60713e-06	0.175
Chl fluorescence	Mother_GBS	MLMM	FV/F0_DRI22	S4_5254337	4	5254337	7.92024e-06	0.233333
Chl fluorescence	Mother_GBS	MLMM	FV/F0_DRI22	S4_5256466	4	5256466	1.0634e-05	0.458333
Chl fluorescence	Mother_GBS	MLMM	FV/F0_DRI22	S4_5224150	4	5224150	1.18256e-05	0.15
Chl fluorescence	Mother_GBS	MLMM	FV/F0_DRI22	S4_5186169	4	5186169	1.59723e-05	0.2
Chl fluorescence	Mother_GBS	MLMM	FV/F0_DRI22	S4_5186175	4	5186175	1.59723e-05	0.2
Chl fluorescence	Mother_GBS	MLMM	FV/F0_DRI22	S4_5191626	4	5191626	1.59723e-05	0.2
Chl fluorescence	Mother_GBS	MLMM	FV/F0_DRI22	S4_6042910	4	6042910	1.74776e-05	0.325
Chl fluorescence	Mother_GBS	MLMM	FV/F0_DRI22	S4_5258916	4	5258916	1.9181e-05	0.225
Chl fluorescence	Mother_GBS	FarmCPU	FV/F0_DSI21	S7_4088661	7	4088661	7.95953e-06	0.0833333
Chl fluorescence	Mother_GBS	FarmCPU	FV/F0_DSI21	S13_14212006	13	14212006	1.70733e-05	0.141667
Chl fluorescence	Mother_GBS	MLMM	FV/F0_DSI21	S6_24038405	6	24038405	4.56763e-21	0.0833333
Chl fluorescence	Mother_GBS	MLMM	FV/F0_DSI21	S7_4088661	7	4088661	3.88953e-19	0.0833333
Chl fluorescence	Mother_GBS	MLMM	FV/F0_DSI21	S5_1068886	5	1068886	7.85752e-14	0.233333
Chl fluorescence	Mother_GBS	MLMM	FV/F0_DSI21	S13_7413575	13	7413575	8.97165e-12	0.216667
Chl fluorescence	Mother_GBS	MLMM	FV/F0_DSI21	S16_13676480	16	13676480	5.61229e-10	0.458333
Chl fluorescence	Mother_GBS	MLMM	FV/F0_DSI21	S5_3317476	5	3317476	1.47643e-09	0.0666667
Chl fluorescence	Mother_GBS	MLMM	FV/F0_DSI21	S4_13648663	4	13648663	1.086e-05	0.183333
Chl fluorescence	Mother_GBS	FarmCPU	FV/F0_WR22	S14_23645375	14	23645375	8.98485e-06	0.275
Chl fluorescence	Mother_GBS	FarmCPU	FV/F0_WR22	S14_23645352	14	23645352	1.31478e-05	0.283333
Chl fluorescence	Mother_GBS	FarmCPU	FV/F0_WR22	S14_23645384	14	23645384	1.31478e-05	0.283333
Chl fluorescence	Mother_GBS	FarmCPU	FV/F0_WS21	S2_24815707	2	24815707	7.72615e-06	0.0833333
Chl fluorescence	Mother_GBS	FarmCPU	FV/F0_WS21	S2_24941457	2	24941457	1.47273e-05	0.0916667
Chl fluorescence	Mother_GBS	FarmCPU	FV/F0_WS21	S13_14212006	13	14212006	1.64306e-05	0.141667
Chl fluorescence	Mother_GBS	MLMM	FV/F0_WS21	S2_24815707	2	24815707	1.08769e-17	0.0833333
Chl fluorescence	Mother_GBS	MLMM	FV/F0_WS21	S7_17681036	7	17681036	1.22558e-16	0.416667
Chl fluorescence	Mother_GBS	MLMM	FV/F0_WS21	S5_3317476	5	3317476	1.93354e-12	0.0666667
Chl fluorescence	Mother_GBS	MLMM	FV/F0_WS21	S13_29522698	13	29522698	7.36038e-12	0.316667
Chl fluorescence	Mother_GBS	MLMM	FV/F0_WS21	S14_23645352	14	23645352	2.71164e-11	0.283333
Chl fluorescence	Mother_GBS	MLMM	FV/F0_WS21	S11_5585648	11	5585648	2.06325e-08	0.483333
Chl fluorescence	Mother_GBS	MLMM	FV/F0_WS21	S12_23384774	12	23384774	2.73146e-08	0.383333
Chl fluorescence	Mother_GBS	MLMM	FV/F0_WS21	S7_42521681	7	42521681	1.93277e-05	0.4
Chl fluorescence	Mother_GBS	FarmCPU	FV/F0_WW21	S16_7386945	16	7386945	6.45951e-06	0.108333
Chl fluorescence	Mother_GBS	MLMM	FV/F0_WW21	S16_7386945	16	7386945	6.97703e-06	0.108333
Chl fluorescence	Mother_GBS	MLMM	FV/F0_WW21	S2_30542271	2	30542271	1.65697e-05	0.2
Chl fluorescence	Mother_GBS	FarmCPU	FV/FM_DRI22	S4_5254337	4	5254337	8.6314e-07	0.233333
Chl fluorescence	Mother_GBS	FarmCPU	FV/FM_DRI22	S4_5224150	4	5224150	2.06168e-06	0.15
Chl fluorescence	Mother_GBS	FarmCPU	FV/FM_DRI22	S4_5195821	4	5195821	2.17845e-06	0.175
Chl fluorescence	Mother_GBS	FarmCPU	FV/FM_DRI22	S4_5256466	4	5256466	4.91378e-06	0.458333
Chl fluorescence	Mother_GBS	FarmCPU	FV/FM_DRI22	S4_5186175	4	5186175	5.53077e-06	0.2
Chl fluorescence	Mother_GBS	FarmCPU	FV/FM_DRI22	S4_5186169	4	5186169	5.53077e-06	0.2
Chl fluorescence	Mother_GBS	FarmCPU	FV/FM_DRI22	S4_5191626	4	5191626	5.53077e-06	0.2
Chl fluorescence	Mother_GBS	FarmCPU	FV/FM_DRI22	S4_5258916	4	5258916	5.77182e-06	0.225
Chl fluorescence	Mother_GBS	FarmCPU	FV/FM_DRI22	S12_23249354	12	23249354	2.07398e-05	0.333333
Chl fluorescence	Mother_GBS	FarmCPU	FV/FM_DRI22	S4_5180414	4	5180414	2.11187e-05	0.233333
Chl fluorescence	Mother_GBS	MLMM	FV/FM_DRI22	S4_5254337	4	5254337	4.91804e-07	0.233333
Chl fluorescence	Mother_GBS	FarmCPU	FV/FM_DSI21	S4_5195821	4	5195821	1.24694e-05	0.175
Chl fluorescence	Mother_GBS	FarmCPU	FV/FM_DSI21	S7_7963636	7	7963636	1.75292e-05	0.266667
Chl fluorescence	Mother_GBS	FarmCPU	FV/FM_DSI21	S7_7963642	7	7963642	1.75292e-05	0.266667
Chl fluorescence	Mother_GBS	MLMM	FV/FM_DSI21	S6_24038405	6	24038405	1.53745e-14	0.0833333
Chl fluorescence	Mother_GBS	MLMM	FV/FM_DSI21	S4_5195821	4	5195821	4.94565e-13	0.175
Chl fluorescence	Mother_GBS	MLMM	FV/FM_DSI21	S6_36849548	6	36849548	1.08542e-12	0.208333
Chl fluorescence	Mother_GBS	MLMM	FV/FM_DSI21	S14_22534688	14	22534688	1.00339e-08	0.416667
Chl fluorescence	Mother_GBS	MLMM	FV/FM_DSI21	S6_8751693	6	8751693	1.60184e-05	0.133333
Chl fluorescence	Mother_GBS	MLMM	FV/FM_DSI21	S16_25810570	16	25810570	1.89673e-05	0.35
Chl fluorescence	Mother_GBS	FarmCPU	FV/FM_WR22	S14_23645375	14	23645375	2.81878e-06	0.275
Chl fluorescence	Mother_GBS	FarmCPU	FV/FM_WR22	S14_23645352	14	23645352	5.64789e-06	0.283333
Chl fluorescence	Mother_GBS	FarmCPU	FV/FM_WR22	S14_23645384	14	23645384	5.64789e-06	0.283333
Chl fluorescence	Mother_GBS	FarmCPU	FV/FM_WR22	S4_5254337	4	5254337	1.37459e-05	0.233333
Chl fluorescence	Mother_GBS	MLMM	FV/FM_WR22	S14_23645375	14	23645375	8.65101e-06	0.275
Chl fluorescence	Mother_GBS	MLMM	FV/FM_WR22	S14_25328205	14	25328205	1.15745e-05	0.075
Chl fluorescence	Mother_GBS	MLMM	FV/FM_WR22	S14_23645352	14	23645352	1.45558e-05	0.283333
Chl fluorescence	Mother_GBS	MLMM	FV/FM_WR22	S14_23645384	14	23645384	1.45558e-05	0.283333
Chl fluorescence	Mother_GBS	MLMM	FV/FM_WR22	S4_5254337	4	5254337	2.233e-05	0.233333
Chl fluorescence	Mother_GBS	FarmCPU	FV/FM_WS21	S4_5195821	4	5195821	1.08177e-05	0.175
Chl fluorescence	Mother_GBS	FarmCPU	FV/FM_WS21	S7_7963636	7	7963636	1.55216e-05	0.266667
Chl fluorescence	Mother_GBS	FarmCPU	FV/FM_WS21	S7_7963642	7	7963642	1.55216e-05	0.266667
Chl fluorescence	Mother_GBS	FarmCPU	FV/FM_WS21	S14_23645352	14	23645352	1.88471e-05	0.283333
Chl fluorescence	Mother_GBS	FarmCPU	FV/FM_WS21	S14_23645384	14	23645384	1.88471e-05	0.283333
Chl fluorescence	Mother_GBS	FarmCPU	FV/FM_WS21	S14_23645375	14	23645375	2.16596e-05	0.275
Chl fluorescence	Mother_GBS	MLMM	FV/FM_WS21	S14_23645352	14	23645352	2.04708e-05	0.283333
Chl fluorescence	Mother_GBS	MLMM	FV/FM_WS21	S14_23645384	14	23645384	2.04708e-05	0.283333
Chl fluorescence	Mother_GBS	MLMM	FV/FM_WS21	S6_24038405	6	24038405	2.34117e-05	0.0833333
Chl fluorescence	Mother_GBS	MLMM	FV/FM_WW21	S2_30542271	2	30542271	1.30155e-13	0.2
Chl fluorescence	Mother_GBS	MLMM	FV/FM_WW21	S13_13316056	13	13316056	4.09751e-13	0.125
Chl fluorescence	Mother_GBS	MLMM	FV/FM_WW21	S7_22786200	7	22786200	7.29383e-11	0.15
Chl fluorescence	Mother_GBS	MLMM	FV/FM_WW21	S4_5254337	4	5254337	9.06182e-10	0.233333
Chl fluorescence	Mother_GBS	MLMM	FV/FM_WW21	S10_31546391	10	31546391	2.42136e-06	0.15
Chl fluorescence	Mother_GBS	MLMM	M0_WR22	S10_21608542	10	21608542	1.83418e-24	0.433333
Chl fluorescence	Mother_GBS	MLMM	M0_WR22	S1_1298690	1	1298690	4.6469e-24	0.208333
Chl fluorescence	Mother_GBS	MLMM	M0_WR22	S6_12145183	6	12145183	1.08621e-13	0.191667
Chl fluorescence	Mother_GBS	MLMM	M0_WR22	S8_1415244	8	1415244	6.44007e-11	0.175
Chl fluorescence	Mother_GBS	MLMM	M0_WR22	S14_23833439	14	23833439	6.97389e-10	0.383333
Chl fluorescence	Mother_GBS	MLMM	M0_WR22	S11_16380500	11	16380500	6.8587e-09	0.216667
Chl fluorescence	Mother_GBS	MLMM	M0_WR22	S4_32305325	4	32305325	5.39346e-08	0.275
Chl fluorescence	Mother_GBS	MLMM	M0_WR22	S11_4825288	11	4825288	1.47621e-06	0.0916667
Chl fluorescence	Mother_GBS	MLMM	M0_WR22	S13_11048066	13	11048066	1.57144e-05	0.0583333
Chl fluorescence	Mother_GBS	MLMM	M0_WR22	S13_11056750	13	11056750	1.65097e-05	0.05
Chl fluorescence	Mother_GBS	FarmCPU	M0_WW21	S6_13474062	6	13474062	7.51112e-06	0.441667
Chl fluorescence	Mother_GBS	MLMM	M0_WW21	S6_13474062	6	13474062	4.00601e-06	0.441667
Chl fluorescence	Mother_GBS	FarmCPU	M0_WW22	S6_24084891	6	24084891	2.66203e-06	0.225
Chl fluorescence	Mother_GBS	FarmCPU	M0_WW22	S6_12363272	6	12363272	1.69601e-05	0.0666667
Chl fluorescence	Mother_GBS	MLMM	M0_WW22	S6_24084891	6	24084891	2.20275e-06	0.225
Chl fluorescence	Mother_GBS	FarmCPU	N_DRI22	S6_13174653	6	13174653	6.9134e-06	0.125
Chl fluorescence	Mother_GBS	FarmCPU	N_DRI22	S3_11716001	3	11716001	8.29083e-06	0.183333
Chl fluorescence	Mother_GBS	MLMM	N_DRI22	S6_13174653	6	13174653	7.34124e-06	0.125
Chl fluorescence	Mother_GBS	MLMM	N_DRI22	S3_11716001	3	11716001	7.35516e-06	0.183333
Chl fluorescence	Mother_GBS	FarmCPU	N_DSI21	S13_5076657	13	5076657	2.25311e-10	0.075
Chl fluorescence	Mother_GBS	FarmCPU	N_DSI21	S8_20509538	8	20509538	3.33094e-09	0.075
Chl fluorescence	Mother_GBS	FarmCPU	N_DSI21	S3_10026944	3	10026944	3.81168e-06	0.4
Chl fluorescence	Mother_GBS	FarmCPU	N_DSI21	S3_31199627	3	31199627	1.64274e-05	0.466667
Chl fluorescence	Mother_GBS	FarmCPU	N_DSI21	S10_31663070	10	31663070	1.86671e-05	0.075
Chl fluorescence	Mother_GBS	MLMM	N_DSI21	S8_20509538	8	20509538	1.68608e-07	0.075
Chl fluorescence	Mother_GBS	MLMM	N_DSI21	S6_23670411	6	23670411	1.64785e-05	0.341667
Chl fluorescence	Mother_GBS	MLMM	N_DSI21	S16_14640232	16	14640232	1.84951e-05	0.166667
Chl fluorescence	Mother_GBS	MLMM	N_DSI21	S16_14672161	16	14672161	2.38912e-05	0.158333
Chl fluorescence	Mother_GBS	FarmCPU	N_WS21	S8_20509538	8	20509538	1.97356e-06	0.075
Chl fluorescence	Mother_GBS	FarmCPU	N_WS21	S14_25328205	14	25328205	1.46511e-05	0.075
Chl fluorescence	Mother_GBS	FarmCPU	N_WS21	S7_7963636	7	7963636	1.76264e-05	0.266667
Chl fluorescence	Mother_GBS	FarmCPU	N_WS21	S7_7963642	7	7963642	1.76264e-05	0.266667
Chl fluorescence	Mother_GBS	FarmCPU	N_WS21	S9_12284846	9	12284846	1.90515e-05	0.158333
Chl fluorescence	Mother_GBS	FarmCPU	N_WS21	S9_12284848	9	12284848	1.90515e-05	0.158333
Chl fluorescence	Mother_GBS	MLMM	N_WS21	S14_25328205	14	25328205	1.05484e-29	0.075
Chl fluorescence	Mother_GBS	MLMM	N_WS21	S15_11319797	15	11319797	2.97711e-25	0.075
Chl fluorescence	Mother_GBS	MLMM	N_WS21	S12_27222528	12	27222528	8.58964e-18	0.2
Chl fluorescence	Mother_GBS	MLMM	N_WS21	S7_12659054	7	12659054	9.6409e-15	0.3
Chl fluorescence	Mother_GBS	MLMM	N_WS21	S7_25984067	7	25984067	8.99806e-14	0.0833333
Chl fluorescence	Mother_GBS	MLMM	N_WS21	S13_18499357	13	18499357	8.46892e-10	0.5
Chl fluorescence	Mother_GBS	MLMM	N_WS21	S5_4024551	5	4024551	7.4794e-08	0.233333
Chl fluorescence	Mother_GBS	MLMM	N_WS21	S5_16958248	5	16958248	5.57139e-06	0.283333
Chl fluorescence	Mother_GBS	MLMM	N_WS21	S14_22929095	14	22929095	1.08183e-05	0.325
Chl fluorescence	Mother_GBS	FarmCPU	N_WW21	S3_2450393	3	2450393	4.45372e-08	0.075
Chl fluorescence	Mother_GBS	FarmCPU	N_WW21	S13_36498365	13	36498365	1.81738e-07	0.383333
Chl fluorescence	Mother_GBS	FarmCPU	N_WW21	S16_22611504	16	22611504	3.52781e-07	0.05
Chl fluorescence	Mother_GBS	FarmCPU	N_WW21	S12_12615801	12	12615801	1.13169e-06	0.0583333
Chl fluorescence	Mother_GBS	FarmCPU	N_WW21	S13_666861	13	666861	3.54679e-06	0.0833333
Chl fluorescence	Mother_GBS	FarmCPU	N_WW21	S4_7139843	4	7139843	1.30814e-05	0.233333
Chl fluorescence	Mother_GBS	FarmCPU	N_WW21	S11_18051401	11	18051401	2.14853e-05	0.0833333
Chl fluorescence	Mother_GBS	MLMM	N_WW21	S16_22611504	16	22611504	2.09621e-07	0.05
Chl fluorescence	Mother_GBS	FarmCPU	PC1_DRI22	S4_5224150	4	5224150	3.41643e-06	0.15
Chl fluorescence	Mother_GBS	FarmCPU	PC1_DRI22	S4_5195821	4	5195821	4.37346e-06	0.175
Chl fluorescence	Mother_GBS	FarmCPU	PC1_DRI22	S4_5180414	4	5180414	2.04767e-05	0.233333
Chl fluorescence	Mother_GBS	MLMM	PC1_DRI22	S4_5224150	4	5224150	3.1429e-06	0.15
Chl fluorescence	Mother_GBS	FarmCPU	PC1_WR22	S14_23645352	14	23645352	1.21493e-05	0.283333
Chl fluorescence	Mother_GBS	FarmCPU	PC1_WR22	S14_23645384	14	23645384	1.21493e-05	0.283333
Chl fluorescence	Mother_GBS	FarmCPU	PC1_WR22	S14_23645375	14	23645375	1.4042e-05	0.275
Chl fluorescence	Mother_GBS	FarmCPU	PC1_WW21	S16_7386945	16	7386945	1.51493e-05	0.108333
Chl fluorescence	Mother_GBS	MLMM	PC1_WW21	S16_7386945	16	7386945	1.39273e-05	0.108333
Chl fluorescence	Mother_GBS	FarmCPU	PC1_WW22	S3_14924986	3	14924986	1.45204e-05	0.25
Chl fluorescence	Mother_GBS	FarmCPU	PC1_WW22	S3_14925941	3	14925941	1.79105e-05	0.333333
Chl fluorescence	Mother_GBS	FarmCPU	PC1_WW22	S3_14925950	3	14925950	1.79105e-05	0.333333
Chl fluorescence	Mother_GBS	MLMM	PC1_WW22	S3_14924986	3	14924986	1.14286e-05	0.25
Chl fluorescence	Mother_GBS	MLMM	PC1_WW22	S3_14925941	3	14925941	1.53602e-05	0.333333
Chl fluorescence	Mother_GBS	MLMM	PC1_WW22	S3_14925950	3	14925950	1.53602e-05	0.333333
Chl fluorescence	Mother_GBS	FarmCPU	PC2_DRI22	S4_28366617	4	28366617	7.57808e-06	0.3
Chl fluorescence	Mother_GBS	FarmCPU	PC2_DRI22	S4_28136066	4	28136066	1.1264e-05	0.3
Chl fluorescence	Mother_GBS	MLMM	PC2_DRI22	S4_28366617	4	28366617	3.82921e-06	0.3
Chl fluorescence	Mother_GBS	FarmCPU	PC2_DSI21	S3_30282409	3	30282409	7.68196e-06	0.108333
Chl fluorescence	Mother_GBS	MLMM	PC2_DSI21	S3_30282409	3	30282409	2.29485e-05	0.108333
Chl fluorescence	Mother_GBS	FarmCPU	PC2_WR22	S15_17226793	15	17226793	3.59549e-06	0.0333333
Chl fluorescence	Mother_GBS	MLMM	PC2_WR22	S15_17226793	15	17226793	6.97388e-07	0.0333333
Chl fluorescence	Mother_GBS	MLMM	PC2_WR22	S4_7768092	4	7768092	8.93077e-06	0.283333
Chl fluorescence	Mother_GBS	MLMM	PC2_WR22	S4_8100266	4	8100266	2.31211e-05	0.275
Chl fluorescence	Mother_GBS	FarmCPU	PC2_WS21	S4_8511491	4	8511491	2.38212e-05	0.383333
Chl fluorescence	Mother_GBS	FarmCPU	PC2_WW21	S16_16256460	16	16256460	1.2334e-06	0.35
Chl fluorescence	Mother_GBS	FarmCPU	PC2_WW21	S16_16250543	16	16250543	3.83985e-06	0.358333
Chl fluorescence	Mother_GBS	FarmCPU	PC2_WW21	S16_16250540	16	16250540	3.83985e-06	0.358333
Chl fluorescence	Mother_GBS	MLMM	PC2_WW21	S16_16256460	16	16256460	1.29915e-06	0.35
Chl fluorescence	Mother_GBS	FarmCPU	PC3_DRI22	S1_26946943	1	26946943	1.84145e-05	0.0666667
Chl fluorescence	Mother_GBS	MLMM	PC3_WR22	S7_3450898	7	3450898	4.59081e-23	0.0833333
Chl fluorescence	Mother_GBS	MLMM	PC3_WR22	S8_28089844	8	28089844	4.12658e-20	0.141667
Chl fluorescence	Mother_GBS	MLMM	PC3_WR22	S2_14645122	2	14645122	2.93211e-19	0.233333
Chl fluorescence	Mother_GBS	MLMM	PC3_WR22	S3_246145	3	246145	1.40046e-16	0.133333
Chl fluorescence	Mother_GBS	MLMM	PC3_WR22	S1_41524529	1	41524529	2.82923e-15	0.166667
Chl fluorescence	Mother_GBS	MLMM	PC3_WR22	S10_31194257	10	31194257	2.59746e-14	0.408333
Chl fluorescence	Mother_GBS	MLMM	PC3_WR22	S13_6524526	13	6524526	5.20693e-08	0.166667
Chl fluorescence	Mother_GBS	MLMM	PC3_WR22	S13_14516742	13	14516742	1.06079e-07	0.45
Chl fluorescence	Mother_GBS	FarmCPU	PC3_WS21	S2_22208968	2	22208968	6.68571e-06	0.175
Chl fluorescence	Mother_GBS	MLMM	PC3_WS21	S2_22208968	2	22208968	1.31095e-05	0.175
Chl fluorescence	Mother_GBS	FarmCPU	PIABS_DSI21	S16_19677591	16	19677591	1.27412e-06	0.141667
Chl fluorescence	Mother_GBS	FarmCPU	PIABS_DSI21	S2_24389405	2	24389405	1.95287e-06	0.166667
Chl fluorescence	Mother_GBS	FarmCPU	PIABS_DSI21	S2_24941457	2	24941457	2.08358e-06	0.0916667
Chl fluorescence	Mother_GBS	FarmCPU	PIABS_DSI21	S13_10712662	13	10712662	2.76484e-06	0.125
Chl fluorescence	Mother_GBS	FarmCPU	PIABS_DSI21	S2_24815707	2	24815707	3.15511e-06	0.0833333
Chl fluorescence	Mother_GBS	FarmCPU	PIABS_DSI21	S7_4088661	7	4088661	5.11978e-06	0.0833333
Chl fluorescence	Mother_GBS	FarmCPU	PIABS_DSI21	S2_24911378	2	24911378	5.18827e-06	0.108333
Chl fluorescence	Mother_GBS	FarmCPU	PIABS_DSI21	S16_16826747	16	16826747	5.91085e-06	0.141667
Chl fluorescence	Mother_GBS	MLMM	PIABS_DSI21	S16_19677591	16	19677591	1.27215e-06	0.141667
Chl fluorescence	Mother_GBS	FarmCPU	PIABS_WR22	S14_23645352	14	23645352	2.40651e-05	0.283333
Chl fluorescence	Mother_GBS	FarmCPU	PIABS_WR22	S14_23645384	14	23645384	2.40651e-05	0.283333
Chl fluorescence	Mother_GBS	FarmCPU	PIABS_WS21	S7_4088661	7	4088661	4.25187e-10	0.0833333
Chl fluorescence	Mother_GBS	FarmCPU	PIABS_WS21	S2_24941457	2	24941457	1.12214e-07	0.0916667
Chl fluorescence	Mother_GBS	FarmCPU	PIABS_WS21	S10_24825754	10	24825754	2.88764e-06	0.05
Chl fluorescence	Mother_GBS	FarmCPU	PIABS_WS21	S6_24038405	6	24038405	2.99243e-06	0.0833333
Chl fluorescence	Mother_GBS	FarmCPU	PIABS_WS21	S16_20352326	16	20352326	7.50694e-06	0.125
Chl fluorescence	Mother_GBS	FarmCPU	PIABS_WS21	S4_3297044	4	3297044	1.54856e-05	0.158333
Chl fluorescence	Mother_GBS	MLMM	PIABS_WS21	S2_24941457	2	24941457	4.68595e-09	0.0916667
Chl fluorescence	Mother_GBS	MLMM	PIABS_WS21	S10_24825754	10	24825754	8.1774e-06	0.05
Chl fluorescence	Mother_GBS	MLMM	PIABS_WS21	S10_24852184	10	24852184	1.19004e-05	0.0583333
Chl fluorescence	Mother_GBS	MLMM	PIABS_WW21	S10_5181343	10	5181343	1.09689e-25	0.0916667
Chl fluorescence	Mother_GBS	MLMM	PIABS_WW21	S1_12862307	1	12862307	4.12e-18	0.0333333
Chl fluorescence	Mother_GBS	MLMM	PIABS_WW21	S11_13639406	11	13639406	6.29089e-15	0.158333
Chl fluorescence	Mother_GBS	MLMM	PIABS_WW21	S16_8028562	16	8028562	1.78309e-14	0.1
Chl fluorescence	Mother_GBS	MLMM	PIABS_WW21	S7_9315804	7	9315804	4.14867e-11	0.191667
Chl fluorescence	Mother_GBS	MLMM	PIABS_WW21	S4_23587693	4	23587693	8.27723e-10	0.0833333
Chl fluorescence	Mother_GBS	MLMM	PIABS_WW21	S7_79152	7	79152	5.63553e-09	0.233333
Chl fluorescence	Mother_GBS	MLMM	PIABS_WW21	S12_25438924	12	25438924	6.82839e-08	0.341667
Chl fluorescence	Mother_GBS	FarmCPU	PIABS_WW22	S3_14925941	3	14925941	7.47039e-06	0.333333
Chl fluorescence	Mother_GBS	FarmCPU	PIABS_WW22	S3_14925950	3	14925950	7.47039e-06	0.333333
Chl fluorescence	Mother_GBS	MLMM	PIABS_WW22	S3_14925941	3	14925941	2.01177e-05	0.333333
Chl fluorescence	Mother_GBS	MLMM	PIABS_WW22	S3_14925950	3	14925950	2.01177e-05	0.333333
Chl fluorescence	Mother_GBS	MLMM	TR0/RC_WR22	S10_22984578	10	22984578	2.43209e-05	0.316667
Chl fluorescence	Mother_GBS	FarmCPU	TR0/RC_WS21	S13_12186910	13	12186910	1.54898e-05	0.0833333
Chl fluorescence	Mother_GBS	FarmCPU	TR0/RC_WS21	S7_45316854	7	45316854	1.61065e-05	0.108333
Chl fluorescence	Mother_GBS	MLMM	TR0/RC_WS21	S13_12186910	13	12186910	1.79672e-05	0.0833333
Chl fluorescence	Mother_GBS	MLMM	TR0/RC_WS21	S7_45316854	7	45316854	1.86712e-05	0.108333
Chl fluorescence	Mother_GBS	FarmCPU	TR0/RC_WW21	S10_29991071	10	29991071	1.86826e-05	0.0583333
Chl fluorescence	Mother_GBS	MLMM	TR0/RC_WW21	S16_16256460	16	16256460	2.82881e-22	0.35
Chl fluorescence	Mother_GBS	MLMM	TR0/RC_WW21	S8_25180492	8	25180492	9.68886e-13	0.308333
Chl fluorescence	Mother_GBS	MLMM	TR0/RC_WW21	S13_33205386	13	33205386	1.38556e-12	0.125
Chl fluorescence	Mother_GBS	MLMM	TR0/RC_WW21	S5_1127414	5	1127414	2.26503e-12	0.308333
Chl fluorescence	Mother_GBS	MLMM	TR0/RC_WW21	S6_12533533	6	12533533	1.57868e-08	0.225
Chl fluorescence	Mother_GBS	MLMM	TR0/RC_WW21	S16_15164553	16	15164553	4.0988e-08	0.225
Chl fluorescence	Mother_GBS	MLMM	TR0/RC_WW21	S1_11265696	1	11265696	2.22874e-05	0.125
Chl fluorescence	Mother_GBS	FarmCPU	Vi_DRI22	S6_30539299	6	30539299	1.81117e-06	0.191667
Chl fluorescence	Mother_GBS	FarmCPU	Vi_DRI22	S3_1381913	3	1381913	4.45933e-06	0.416667
Chl fluorescence	Mother_GBS	MLMM	Vi_DRI22	S16_7386945	16	7386945	2.46897e-06	0.108333
Chl fluorescence	Mother_GBS	MLMM	Vi_DRI22	S6_30539299	6	30539299	2.56841e-06	0.191667
Chl fluorescence	Mother_GBS	MLMM	Vi_DRI22	S3_1381913	3	1381913	1.78449e-05	0.416667
Chl fluorescence	Mother_GBS	FarmCPU	Vi_WS21	S7_22516256	7	22516256	9.77451e-06	0.0583333
Chl fluorescence	Mother_GBS	MLMM	Vi_WS21	S7_22516256	7	22516256	1.07727e-05	0.0583333
Chl fluorescence	Mother_GBS	FarmCPU	Vi_WW22	S11_15910780	11	15910780	2.12777e-05	0.191667
Chl fluorescence	Mother_GBS	MLMM	Vi_WW22	S11_15910780	11	15910780	1.62661e-05	0.191667
Chl fluorescence	Mother_GBS	FarmCPU	Vj_DRI22	S7_531633	7	531633	1.36648e-05	0.0416667
Chl fluorescence	Mother_GBS	MLMM	Vj_DRI22	S7_531633	7	531633	1.99047e-05	0.0416667
Chl fluorescence	Mother_GBS	FarmCPU	Vj_DSI21	S1_17100930	1	17100930	1.03778e-05	0.15
Chl fluorescence	Mother_GBS	MLMM	Vj_DSI21	S1_17100930	1	17100930	1.16832e-05	0.15
Chl fluorescence	Mother_GBS	FarmCPU	Vj_WS21	S10_24852184	10	24852184	2.21567e-05	0.0583333
Chl fluorescence	Mother_GBS	FarmCPU	Vj_WW21	S6_13474062	6	13474062	2.48931e-06	0.441667
Chl fluorescence	Mother_GBS	FarmCPU	Vj_WW21	S10_15674233	10	15674233	9.21645e-06	0.191667
Chl fluorescence	Mother_GBS	FarmCPU	Vj_WW21	S10_15674200	10	15674200	9.21645e-06	0.191667
Chl fluorescence	Mother_GBS	FarmCPU	Vj_WW21	S10_15674210	10	15674210	9.21645e-06	0.191667
Chl fluorescence	Mother_GBS	FarmCPU	Vj_WW21	S10_15674217	10	15674217	9.21645e-06	0.191667
Chl fluorescence	Mother_GBS	FarmCPU	Vj_WW21	S2_20760837	2	20760837	1.58758e-05	0.275
Chl fluorescence	Mother_GBS	FarmCPU	Vj_WW21	S6_13510242	6	13510242	2.29134e-05	0.383333
Chl fluorescence	Mother_GBS	MLMM	Vj_WW21	S6_13474062	6	13474062	4.70033e-22	0.441667
Chl fluorescence	Mother_GBS	MLMM	Vj_WW21	S9_12958746	9	12958746	2.78018e-14	0.0916667
Chl fluorescence	Mother_GBS	MLMM	Vj_WW21	S8_19249634	8	19249634	8.9578e-14	0.125
Chl fluorescence	Mother_GBS	MLMM	Vj_WW21	S5_2656360	5	2656360	1.92032e-12	0.141667
Chl fluorescence	Mother_GBS	MLMM	Vj_WW21	S9_15608338	9	15608338	2.27459e-10	0.208333
Chl fluorescence	Mother_GBS	MLMM	Vj_WW21	S12_19957363	12	19957363	2.70679e-10	0.266667
Chl fluorescence	Mother_GBS	MLMM	Vj_WW21	S6_15471620	6	15471620	1.84231e-09	0.325
Chl fluorescence	Mother_GBS	MLMM	Vj_WW21	S4_11686519	4	11686519	1.54511e-05	0.4
Chl fluorescence	Mother_GBS	FarmCPU	Vj_WW22	S6_24084891	6	24084891	1.70599e-06	0.225
Chl fluorescence	Mother_GBS	FarmCPU	Vj_WW22	S6_24746467	6	24746467	7.45941e-06	0.1
Chl fluorescence	Mother_GBS	MLMM	Vj_WW22	S6_24084891	6	24084891	1.31988e-06	0.225
Chl fluorescence	Mother_GBS	FarmCPU	φDo_DRI22	S4_5254337	4	5254337	1.01015e-06	0.233333
Chl fluorescence	Mother_GBS	FarmCPU	φDo_DRI22	S4_5195821	4	5195821	1.11263e-06	0.175
Chl fluorescence	Mother_GBS	FarmCPU	φDo_DRI22	S4_5224150	4	5224150	1.13106e-06	0.15
Chl fluorescence	Mother_GBS	FarmCPU	φDo_DRI22	S4_5186175	4	5186175	2.66008e-06	0.2
Chl fluorescence	Mother_GBS	FarmCPU	φDo_DRI22	S4_5186169	4	5186169	2.66008e-06	0.2
Chl fluorescence	Mother_GBS	FarmCPU	φDo_DRI22	S4_5191626	4	5191626	2.66008e-06	0.2
Chl fluorescence	Mother_GBS	FarmCPU	φDo_DRI22	S4_5256466	4	5256466	4.28236e-06	0.458333
Chl fluorescence	Mother_GBS	FarmCPU	φDo_DRI22	S4_5258916	4	5258916	5.20588e-06	0.225
Chl fluorescence	Mother_GBS	FarmCPU	φDo_DRI22	S12_23249354	12	23249354	5.70799e-06	0.333333
Chl fluorescence	Mother_GBS	FarmCPU	φDo_DRI22	S4_5180414	4	5180414	8.38435e-06	0.233333
Chl fluorescence	Mother_GBS	FarmCPU	φDo_DRI22	S4_5165560	4	5165560	1.60381e-05	0.216667
Chl fluorescence	Mother_GBS	MLMM	φDo_DRI22	S4_5254337	4	5254337	6.77595e-07	0.233333
Chl fluorescence	Mother_GBS	MLMM	φDo_DRI22	S12_23249354	12	23249354	1.59017e-05	0.333333
Chl fluorescence	Mother_GBS	MLMM	φDo_DRI22	S10_15644095	10	15644095	1.88941e-05	0.183333
Chl fluorescence	Mother_GBS	MLMM	φDo_DSI21	S2_1122685	2	1122685	1.47276e-05	0.45
Chl fluorescence	Mother_GBS	FarmCPU	φDo_WR22	S14_23645375	14	23645375	2.81878e-06	0.275
Chl fluorescence	Mother_GBS	FarmCPU	φDo_WR22	S14_23645352	14	23645352	5.64789e-06	0.283333
Chl fluorescence	Mother_GBS	FarmCPU	φDo_WR22	S14_23645384	14	23645384	5.64789e-06	0.283333
Chl fluorescence	Mother_GBS	FarmCPU	φDo_WR22	S4_5254337	4	5254337	1.37459e-05	0.233333
Chl fluorescence	Mother_GBS	MLMM	φDo_WR22	S14_23645375	14	23645375	8.65101e-06	0.275
Chl fluorescence	Mother_GBS	MLMM	φDo_WR22	S14_25328205	14	25328205	1.15745e-05	0.075
Chl fluorescence	Mother_GBS	MLMM	φDo_WR22	S14_23645352	14	23645352	1.45558e-05	0.283333
Chl fluorescence	Mother_GBS	MLMM	φDo_WR22	S14_23645384	14	23645384	1.45558e-05	0.283333
Chl fluorescence	Mother_GBS	MLMM	φDo_WR22	S4_5254337	4	5254337	2.233e-05	0.233333
Chl fluorescence	Mother_GBS	FarmCPU	φDo_WS21	S4_5195821	4	5195821	1.08177e-05	0.175
Chl fluorescence	Mother_GBS	FarmCPU	φDo_WS21	S7_7963636	7	7963636	1.55216e-05	0.266667
Chl fluorescence	Mother_GBS	FarmCPU	φDo_WS21	S7_7963642	7	7963642	1.55216e-05	0.266667
Chl fluorescence	Mother_GBS	FarmCPU	φDo_WS21	S14_23645352	14	23645352	1.88471e-05	0.283333
Chl fluorescence	Mother_GBS	FarmCPU	φDo_WS21	S14_23645384	14	23645384	1.88471e-05	0.283333
Chl fluorescence	Mother_GBS	FarmCPU	φDo_WS21	S14_23645375	14	23645375	2.16596e-05	0.275
Chl fluorescence	Mother_GBS	MLMM	φDo_WS21	S14_23645352	14	23645352	2.04708e-05	0.283333
Chl fluorescence	Mother_GBS	MLMM	φDo_WS21	S14_23645384	14	23645384	2.04708e-05	0.283333
Chl fluorescence	Mother_GBS	MLMM	φDo_WS21	S6_24038405	6	24038405	2.34117e-05	0.0833333
Chl fluorescence	Mother_GBS	MLMM	φDo_WW21	S2_30542271	2	30542271	1.30155e-13	0.2
Chl fluorescence	Mother_GBS	MLMM	φDo_WW21	S13_13316056	13	13316056	4.09751e-13	0.125
Chl fluorescence	Mother_GBS	MLMM	φDo_WW21	S7_22786200	7	22786200	7.29383e-11	0.15
Chl fluorescence	Mother_GBS	MLMM	φDo_WW21	S4_5254337	4	5254337	9.06182e-10	0.233333
Chl fluorescence	Mother_GBS	MLMM	φDo_WW21	S10_31546391	10	31546391	2.42136e-06	0.15
Chl fluorescence	Mother_GBS	FarmCPU	φEo_DRI22	S4_5224150	4	5224150	1.77267e-05	0.15
Chl fluorescence	Mother_GBS	MLMM	φEo_DRI22	S4_5224150	4	5224150	2.00267e-05	0.15
Chl fluorescence	Mother_GBS	FarmCPU	φEo_DSI21	S16_19677591	16	19677591	2.24802e-05	0.141667
Chl fluorescence	Mother_GBS	MLMM	φEo_DSI21	S16_19677591	16	19677591	2.25096e-05	0.141667
Chl fluorescence	Mother_GBS	FarmCPU	φEo_WR22	S14_25328205	14	25328205	9.61824e-06	0.075
Chl fluorescence	Mother_GBS	FarmCPU	φEo_WR22	S14_23645352	14	23645352	1.08151e-05	0.283333
Chl fluorescence	Mother_GBS	FarmCPU	φEo_WR22	S14_23645384	14	23645384	1.08151e-05	0.283333
Chl fluorescence	Mother_GBS	FarmCPU	φEo_WR22	S14_23645375	14	23645375	1.16231e-05	0.275
Chl fluorescence	Mother_GBS	MLMM	φEo_WR22	S14_25328205	14	25328205	1.11438e-05	0.075
Chl fluorescence	Mother_GBS	MLMM	φEo_WR22	S10_33686838	10	33686838	2.04194e-05	0.408333
Chl fluorescence	Mother_GBS	MLMM	φEo_WR22	S14_23645352	14	23645352	2.34307e-05	0.283333
Chl fluorescence	Mother_GBS	MLMM	φEo_WR22	S14_23645384	14	23645384	2.34307e-05	0.283333
Chl fluorescence	Mother_GBS	FarmCPU	φEo_WS21	S2_24941457	2	24941457	9.80222e-07	0.0916667
Chl fluorescence	Mother_GBS	FarmCPU	φEo_WS21	S10_24852184	10	24852184	5.58513e-06	0.0583333
Chl fluorescence	Mother_GBS	FarmCPU	φEo_WS21	S2_24911378	2	24911378	6.01139e-06	0.108333
Chl fluorescence	Mother_GBS	FarmCPU	φEo_WS21	S10_24825754	10	24825754	1.02451e-05	0.05
Chl fluorescence	Mother_GBS	FarmCPU	φEo_WS21	S2_24815707	2	24815707	1.76364e-05	0.0833333
Chl fluorescence	Mother_GBS	MLMM	φEo_WS21	S2_24941457	2	24941457	1.53006e-06	0.0916667
Chl fluorescence	Mother_GBS	FarmCPU	φEo_WW21	S6_13474062	6	13474062	5.07211e-06	0.441667
Chl fluorescence	Mother_GBS	FarmCPU	φEo_WW21	S10_15674233	10	15674233	1.14181e-05	0.191667
Chl fluorescence	Mother_GBS	FarmCPU	φEo_WW21	S10_15674200	10	15674200	1.14181e-05	0.191667
Chl fluorescence	Mother_GBS	FarmCPU	φEo_WW21	S10_15674210	10	15674210	1.14181e-05	0.191667
Chl fluorescence	Mother_GBS	FarmCPU	φEo_WW21	S10_15674217	10	15674217	1.14181e-05	0.191667
Chl fluorescence	Mother_GBS	MLMM	φEo_WW21	S6_13474062	6	13474062	2.04471e-06	0.441667
Chl fluorescence	Mother_GBS	FarmCPU	φEo_WW22	S6_24084891	6	24084891	5.13842e-06	0.225
Chl fluorescence	Mother_GBS	FarmCPU	φEo_WW22	S3_14925941	3	14925941	5.44578e-06	0.333333
Chl fluorescence	Mother_GBS	FarmCPU	φEo_WW22	S3_14925950	3	14925950	5.44578e-06	0.333333
Chl fluorescence	Mother_GBS	MLMM	φEo_WW22	S6_24084891	6	24084891	5.48925e-06	0.225
Chl fluorescence	Mother_GBS	MLMM	φEo_WW22	S3_14925941	3	14925941	5.81576e-06	0.333333
Chl fluorescence	Mother_GBS	MLMM	φEo_WW22	S3_14925950	3	14925950	5.81576e-06	0.333333
Chl fluorescence	Mother_GBS	FarmCPU	φPav_WS21	S7_4088661	7	4088661	4.78352e-06	0.0833333
Chl fluorescence	Mother_GBS	FarmCPU	φPav_WS21	S7_4136854	7	4136854	1.49676e-05	0.075
Chl fluorescence	Mother_GBS	MLMM	φPav_WS21	S7_4088661	7	4088661	1.18556e-08	0.0833333
Chl fluorescence	Mother_GBS	MLMM	φPav_WS21	S13_25913089	13	25913089	7.89238e-06	0.316667
Chl fluorescence	Mother_GBS	MLMM	φPav_WS21	S16_11455720	16	11455720	2.18067e-05	0.183333
Chl fluorescence	Mother_GBS	FarmCPU	ψ0_DSI21	S16_19677591	16	19677591	1.03962e-05	0.141667
Chl fluorescence	Mother_GBS	FarmCPU	ψ0_DSI21	S16_20352326	16	20352326	2.21717e-05	0.125
Chl fluorescence	Mother_GBS	MLMM	ψ0_DSI21	S16_19677591	16	19677591	1.35979e-05	0.141667
Chl fluorescence	Mother_GBS	FarmCPU	ψ0_WS21	S10_24852184	10	24852184	2.21567e-05	0.0583333
Chl fluorescence	Mother_GBS	FarmCPU	ψ0_WW21	S6_13474062	6	13474062	2.48931e-06	0.441667
Chl fluorescence	Mother_GBS	FarmCPU	ψ0_WW21	S10_15674233	10	15674233	9.21645e-06	0.191667
Chl fluorescence	Mother_GBS	FarmCPU	ψ0_WW21	S10_15674200	10	15674200	9.21645e-06	0.191667
Chl fluorescence	Mother_GBS	FarmCPU	ψ0_WW21	S10_15674210	10	15674210	9.21645e-06	0.191667
Chl fluorescence	Mother_GBS	FarmCPU	ψ0_WW21	S10_15674217	10	15674217	9.21645e-06	0.191667
Chl fluorescence	Mother_GBS	FarmCPU	ψ0_WW21	S2_20760837	2	20760837	1.58758e-05	0.275
Chl fluorescence	Mother_GBS	FarmCPU	ψ0_WW21	S6_13510242	6	13510242	2.29134e-05	0.383333
Chl fluorescence	Mother_GBS	MLMM	ψ0_WW21	S6_13474062	6	13474062	4.70033e-22	0.441667
Chl fluorescence	Mother_GBS	MLMM	ψ0_WW21	S9_12958746	9	12958746	2.78018e-14	0.0916667
Chl fluorescence	Mother_GBS	MLMM	ψ0_WW21	S8_19249634	8	19249634	8.9578e-14	0.125
Chl fluorescence	Mother_GBS	MLMM	ψ0_WW21	S5_2656360	5	2656360	1.92032e-12	0.141667
Chl fluorescence	Mother_GBS	MLMM	ψ0_WW21	S9_15608338	9	15608338	2.27459e-10	0.208333
Chl fluorescence	Mother_GBS	MLMM	ψ0_WW21	S12_19957363	12	19957363	2.70679e-10	0.266667
Chl fluorescence	Mother_GBS	MLMM	ψ0_WW21	S6_15471620	6	15471620	1.84231e-09	0.325
Chl fluorescence	Mother_GBS	MLMM	ψ0_WW21	S4_11686519	4	11686519	1.54511e-05	0.4
Chl fluorescence	Mother_GBS	FarmCPU	ψ0_WW22	S6_24084891	6	24084891	1.70599e-06	0.225
Chl fluorescence	Mother_GBS	FarmCPU	ψ0_WW22	S6_24746467	6	24746467	7.45941e-06	0.1
Chl fluorescence	Mother_GBS	MLMM	ψ0_WW22	S6_24084891	6	24084891	1.31988e-06	0.225
Chl fluorescence	Mother_GBS	FarmCPU	F0_DSI11	S13_39530050	13	39530050	1.18313e-06	0.390805
Chl fluorescence	Mother_GBS	FarmCPU	F0_DSI11	S3_26463834	3	26463834	2.16684e-05	0.0862069
Chl fluorescence	Mother_GBS	MLMM	F0_DSI11	S13_39530050	13	39530050	4.50414e-07	0.390805
Chl fluorescence	Mother_GBS	MLMM	F0_DSI12	S9_24237937	9	24237937	1.94815e-05	0.0747126
Chl fluorescence	Mother_GBS	MLMM	F0_DSI12	S10_13480637	10	13480637	2.24925e-05	0.155172
Chl fluorescence	Mother_GBS	FarmCPU	F0_WS12	S7_26861800	7	26861800	1.32901e-05	0.0632184
Chl fluorescence	Mother_GBS	FarmCPU	F0_WS12	S7_26861822	7	26861822	1.32901e-05	0.0632184
Chl fluorescence	Mother_GBS	MLMM	F0_WS12	S7_26861800	7	26861800	8.10641e-06	0.0632184
Chl fluorescence	Mother_GBS	MLMM	F0_WS12	S7_26861822	7	26861822	8.10641e-06	0.0632184
Chl fluorescence	Mother_GBS	MLMM	F0_WS12	S10_25165150	10	25165150	1.81557e-05	0.091954
Chl fluorescence	Mother_GBS	FarmCPU	F0_WW11	S16_12958531	16	12958531	1.97997e-05	0.41954
Chl fluorescence	Mother_GBS	FarmCPU	F0_WW12	S8_18618786	8	18618786	1.90394e-05	0.201149
Chl fluorescence	Mother_GBS	MLMM	F0_WW12	S8_18618786	8	18618786	1.57937e-05	0.201149
Chl fluorescence	Mother_GBS	FarmCPU	Fm_WW11	S14_20461919	14	20461919	4.45719e-06	0.0862069
Chl fluorescence	Mother_GBS	MLMM	Fm_WW11	S14_20461919	14	20461919	2.01273e-06	0.0862069
Chl fluorescence	Mother_GBS	MLMM	Fm_WW11	S16_16472362	16	16472362	1.83091e-05	0.373563
Chl fluorescence	Mother_GBS	MLMM	Fm_WW11	S10_30477061	10	30477061	1.96741e-05	0.091954
Chl fluorescence	Mother_GBS	MLMM	Fm_WW12	S6_3069912	6	3069912	8.72557e-06	0.149425
Chl fluorescence	Mother_GBS	MLMM	Fm_WW12	S5_12501153	5	12501153	1.66518e-05	0.0862069
Chl fluorescence	Mother_GBS	FarmCPU	Fm/F0_DSI12	S1_26832193	1	26832193	5.12082e-06	0.0632184
Chl fluorescence	Mother_GBS	MLMM	Fm/F0_DSI12	S1_26832193	1	26832193	2.24898e-06	0.0632184
Chl fluorescence	Mother_GBS	MLMM	Fm/F0_WW11	S16_5478988	16	5478988	1.66468e-07	0.402299
Chl fluorescence	Mother_GBS	MLMM	Fm/F0_WW11	S12_348327	12	348327	2.27847e-06	0.114943
Chl fluorescence	Mother_GBS	FarmCPU	Fm/F0_WW12	S4_26467953	4	26467953	1.57739e-05	0.252874
Chl fluorescence	Mother_GBS	MLMM	Fm/F0_WW12	S13_23359681	13	23359681	1.86851e-05	0.229885
Chl fluorescence	Mother_GBS	FarmCPU	Fv_DSI11	S6_37858494	6	37858494	6.24846e-06	0.385057
Chl fluorescence	Mother_GBS	FarmCPU	Fv_DSI11	S6_37858494	6	37858494	5.45924e-07	0.385057
Chl fluorescence	Mother_GBS	MLMM	Fv_DSI11	S14_1224042	14	1224042	9.88655e-06	0.281609
Chl fluorescence	Mother_GBS	FarmCPU	Fv_DSI12	S6_37858494	6	37858494	6.9738e-06	0.385057
Chl fluorescence	Mother_GBS	MLMM	Fv_DSI12	S6_37858494	6	37858494	3.70459e-06	0.385057
Chl fluorescence	Mother_GBS	FarmCPU	Fv_WS11	S6_37858494	6	37858494	1.18438e-10	0.385057
Chl fluorescence	Mother_GBS	FarmCPU	Fv_WS11	S5_20298387	5	20298387	9.70043e-10	0.212644
Chl fluorescence	Mother_GBS	FarmCPU	Fv_WS11	S2_25552901	2	25552901	1.01081e-09	0.494253
Chl fluorescence	Mother_GBS	FarmCPU	Fv_WS11	S12_2495554	12	2495554	1.26338e-08	0.091954
Chl fluorescence	Mother_GBS	FarmCPU	Fv_WS11	S1_32833789	1	32833789	2.20552e-07	0.0517241
Chl fluorescence	Mother_GBS	FarmCPU	Fv_WS11	S15_15926659	15	15926659	2.12344e-06	0.287356
Chl fluorescence	Mother_GBS	FarmCPU	Fv_WS11	S13_10822795	13	10822795	2.68981e-06	0.114943
Chl fluorescence	Mother_GBS	FarmCPU	Fv_WS11	S16_22044930	16	22044930	8.51529e-06	0.258621
Chl fluorescence	Mother_GBS	MLMM	Fv_WS11	S6_37858494	6	37858494	3.94637e-08	0.385057
Chl fluorescence	Mother_GBS	MLMM	Fv_WS11	S14_1224042	14	1224042	1.49242e-05	0.281609
Chl fluorescence	Mother_GBS	FarmCPU	Fv_WS12	S6_37858494	6	37858494	5.65273e-09	0.385057
Chl fluorescence	Mother_GBS	FarmCPU	Fv_WS12	S3_4907530	3	4907530	6.02751e-07	0.390805
Chl fluorescence	Mother_GBS	FarmCPU	Fv_WS12	S9_3378336	9	3378336	6.48227e-07	0.178161
Chl fluorescence	Mother_GBS	FarmCPU	Fv_WS12	S7_47209165	7	47209165	3.7716e-06	0.247126
Chl fluorescence	Mother_GBS	FarmCPU	Fv_WS12	S2_28849897	2	28849897	5.77187e-06	0.436782
Chl fluorescence	Mother_GBS	FarmCPU	Fv_WS12	S15_11848491	15	11848491	1.0071e-05	0.298851
Chl fluorescence	Mother_GBS	MLMM	Fv_WS12	S6_37858494	6	37858494	2.24913e-07	0.385057
Chl fluorescence	Mother_GBS	FarmCPU	Fv_WW11	S7_4468338	7	4468338	3.49361e-06	0.109195
Chl fluorescence	Mother_GBS	FarmCPU	Fv_WW11	S7_4468326	7	4468326	3.49361e-06	0.109195
Chl fluorescence	Mother_GBS	FarmCPU	Fv_WW11	S7_4465367	7	4465367	1.15076e-05	0.103448
Chl fluorescence	Mother_GBS	MLMM	Fv_WW11	S7_4468326	7	4468326	2.85035e-06	0.109195
Chl fluorescence	Mother_GBS	MLMM	Fv_WW11	S7_4468338	7	4468338	2.85035e-06	0.109195
Chl fluorescence	Mother_GBS	MLMM	Fv_WW11	S7_4465367	7	4465367	9.52097e-06	0.103448
Chl fluorescence	Mother_GBS	FarmCPU	Fv_WW12	S6_3069912	6	3069912	3.55551e-06	0.149425
Chl fluorescence	Mother_GBS	FarmCPU	Fv_WW12	S6_4010635	6	4010635	2.06269e-05	0.12069
Chl fluorescence	Mother_GBS	FarmCPU	Fv_WW12	S6_3942208	6	3942208	2.24694e-05	0.0977011
Chl fluorescence	Mother_GBS	FarmCPU	Fv_WW12	S10_22177863	10	22177863	2.34273e-05	0.0747126
Chl fluorescence	Mother_GBS	MLMM	Fv_WW12	S1_20443764	1	20443764	4.84718e-09	0.091954
Chl fluorescence	Mother_GBS	MLMM	Fv_WW12	S11_30267584	11	30267584	4.29447e-07	0.091954
Chl fluorescence	Mother_GBS	MLMM	Fv_WW12	S6_3069912	6	3069912	2.1002e-05	0.149425
Chl fluorescence	Mother_GBS	FarmCPU	Fv/F0_DSI11	S8_10272811	8	10272811	2.18695e-05	0.258621
Chl fluorescence	Mother_GBS	FarmCPU	Fv/F0_DSI11	S9_2693791	9	2693791	2.28695e-05	0.270115
Chl fluorescence	Mother_GBS	MLMM	Fv/F0_DSI11	S8_10272811	8	10272811	5.54028e-06	0.258621
Chl fluorescence	Mother_GBS	MLMM	Fv/F0_DSI12	S7_10199450	7	10199450	1.95313e-05	0.0862069
Chl fluorescence	Mother_GBS	FarmCPU	Fv/F0_WS12	S11_4136962	11	4136962	2.16424e-05	0.0632184
Chl fluorescence	Mother_GBS	MLMM	Fv/F0_WS12	S8_21069487	8	21069487	1.90898e-05	0.12069
Chl fluorescence	Mother_GBS	MLMM	Fv/F0_WS12	S4_11561372	4	11561372	2.3453e-05	0.12069
Chl fluorescence	Mother_GBS	MLMM	Fv/F0_WS12	S11_4462334	11	4462334	2.42251e-05	0.114943
Chl fluorescence	Mother_GBS	MLMM	Fv/F0_WS12	S11_4462362	11	4462362	2.42251e-05	0.114943
Chl fluorescence	Mother_GBS	MLMM	Fv/F0_WS12	S11_4462385	11	4462385	2.42251e-05	0.114943
Chl fluorescence	Mother_GBS	MLMM	Fv/F0_WW11	S16_5478988	16	5478988	1.11475e-07	0.402299
Chl fluorescence	Mother_GBS	MLMM	Fv/F0_WW11	S16_12977337	16	12977337	1.07724e-06	0.0632184
Chl fluorescence	Mother_GBS	MLMM	Fv/F0_WW11	S6_28754507	6	28754507	2.10945e-05	0.0632184
Chl fluorescence	Mother_GBS	FarmCPU	Fv/F0_WW12	S6_10969399	6	10969399	1.11158e-05	0.0862069
Chl fluorescence	Mother_GBS	FarmCPU	Fv/F0_WW12	S6_10969405	6	10969405	2.38788e-05	0.0977011
Chl fluorescence	Mother_GBS	MLMM	Fv/F0_WW12	S13_23359681	13	23359681	1.53591e-05	0.229885
Chl fluorescence	Mother_GBS	MLMM	Fv/Fm_DSI11	S8_10272811	8	10272811	9.05064e-06	0.258621
Chl fluorescence	Mother_GBS	MLMM	Fv/Fm_DSI11	S2_24969724	2	24969724	9.59198e-06	0.362069
Chl fluorescence	Mother_GBS	FarmCPU	Fv/Fm_DSI12	S13_24698483	13	24698483	4.22404e-06	0.0689655
Chl fluorescence	Mother_GBS	MLMM	Fv/Fm_DSI12	S7_26861800	7	26861800	3.02664e-06	0.0632184
Chl fluorescence	Mother_GBS	MLMM	Fv/Fm_DSI12	S7_26861822	7	26861822	3.02664e-06	0.0632184
Chl fluorescence	Mother_GBS	MLMM	Fv/Fm_DSI12	S13_24698483	13	24698483	3.84773e-06	0.0689655
Chl fluorescence	Mother_GBS	MLMM	Fv/Fm_DSI12	S6_38109077	6	38109077	1.38467e-05	0.0747126
Chl fluorescence	Mother_GBS	FarmCPU	Fv/Fm_WS12	S13_24698483	13	24698483	2.81042e-06	0.0689655
Chl fluorescence	Mother_GBS	FarmCPU	Fv/Fm_WS12	S6_38109077	6	38109077	3.42776e-06	0.0747126
Chl fluorescence	Mother_GBS	FarmCPU	Fv/Fm_WS12	S3_9652715	3	9652715	1.09781e-05	0.0517241
Chl fluorescence	Mother_GBS	FarmCPU	Fv/Fm_WS12	S7_26861800	7	26861800	1.85545e-05	0.0632184
Chl fluorescence	Mother_GBS	FarmCPU	Fv/Fm_WS12	S7_26861822	7	26861822	1.85545e-05	0.0632184
Chl fluorescence	Mother_GBS	FarmCPU	Fv/Fm_WS12	S6_38176345	6	38176345	2.15518e-05	0.0689655
Chl fluorescence	Mother_GBS	MLMM	Fv/Fm_WS12	S13_24698483	13	24698483	5.48634e-08	0.0689655
Chl fluorescence	Mother_GBS	MLMM	Fv/Fm_WS12	S3_9652715	3	9652715	2.69865e-07	0.0517241
Chl fluorescence	Mother_GBS	FarmCPU	Fv/Fm_WW11	S16_12958531	16	12958531	1.12644e-05	0.41954
Chl fluorescence	Mother_GBS	FarmCPU	Fv/Fm_WW11	S16_5478988	16	5478988	1.85227e-05	0.402299
Gas exchange	Mother_GBS	FarmCPU	CE_DRI22	S6_20279523	6	20279523	2.65512e-06	0.0813953
Gas exchange	Mother_GBS	FarmCPU	CE_DRI22	S11_4360438	11	4360438	1.03223e-05	0.343023
Gas exchange	Mother_GBS	MLMM	CE_DRI22	S6_20279523	6	20279523	1.56316e-06	0.0813953
Gas exchange	Mother_GBS	FarmCPU	CE_DSI12	S1_6614026	1	6614026	1.25701e-06	0.0813953
Gas exchange	Mother_GBS	FarmCPU	CE_DSI12	S12_16602206	12	16602206	2.35973e-05	0.0639535
Gas exchange	Mother_GBS	FarmCPU	CE_DSI12	S12_16602203	12	16602203	2.35973e-05	0.0639535
Gas exchange	Mother_GBS	MLMM	CE_DSI12	S1_6614026	1	6614026	7.18314e-07	0.0813953
Gas exchange	Mother_GBS	MLMM	CE_DSI12	S15_4933490	15	4933490	1.53494e-05	0.162791
Gas exchange	Mother_GBS	FarmCPU	CE_WR22	S3_32294595	3	32294595	9.60483e-06	0.33908
Gas exchange	Mother_GBS	MLMM	CE_WR22	S3_32294595	3	32294595	9.93242e-06	0.33908
Gas exchange	Mother_GBS	FarmCPU	CE_WS21	S12_20680314	12	20680314	6.98503e-06	0.203488
Gas exchange	Mother_GBS	FarmCPU	CE_WS21	S13_3537204	13	3537204	8.3469e-06	0.0813953
Gas exchange	Mother_GBS	FarmCPU	CE_WS21	S2_587016	2	587016	9.07402e-06	0.133721
Gas exchange	Mother_GBS	FarmCPU	CE_WS21	S7_28638211	7	28638211	1.06711e-05	0.0639535
Gas exchange	Mother_GBS	FarmCPU	CE_WS21	S2_5077188	2	5077188	1.16798e-05	0.110465
Gas exchange	Mother_GBS	FarmCPU	CE_WS21	S7_42189383	7	42189383	2.27328e-05	0.0581395
Gas exchange	Mother_GBS	MLMM	CE_WS21	S2_587016	2	587016	2.27646e-08	0.133721
Gas exchange	Mother_GBS	MLMM	CE_WS21	S7_28638211	7	28638211	5.95247e-08	0.0639535
Gas exchange	Mother_GBS	MLMM	CE_WS21	S12_20680314	12	20680314	9.19679e-07	0.203488
Gas exchange	Mother_GBS	MLMM	CE_WS21	S3_11157477	3	11157477	9.06854e-06	0.0813953
Gas exchange	Mother_GBS	FarmCPU	CE_WW12	S9_15604511	9	15604511	5.72622e-06	0.12069
Gas exchange	Mother_GBS	FarmCPU	CE_WW12	S9_15604536	9	15604536	5.72622e-06	0.12069
Gas exchange	Mother_GBS	FarmCPU	CE_WW12	S4_11483989	4	11483989	9.13828e-06	0.0574713
Gas exchange	Mother_GBS	MLMM	CE_WW12	S9_15604511	9	15604511	1.87873e-05	0.12069
Gas exchange	Mother_GBS	MLMM	CE_WW12	S9_15604536	9	15604536	1.87873e-05	0.12069
Gas exchange	Mother_GBS	MLMM	CE_WW12	S12_9200337	12	9200337	2.33846e-05	0.321839
Gas exchange	Mother_GBS	MLMM	CE_WW12	S4_11483989	4	11483989	2.37398e-05	0.0574713
Gas exchange	Mother_GBS	MLMM	CE_WW12	S8_6244428	8	6244428	2.38501e-05	0.195402
Gas exchange	Mother_GBS	FarmCPU	CE_WW21	S4_8472686	4	8472686	8.66192e-06	0.156977
Gas exchange	Mother_GBS	FarmCPU	CE_WW21	S16_5471319	16	5471319	1.76447e-05	0.406977
Gas exchange	Mother_GBS	FarmCPU	Ci_DRI22	S7_8897502	7	8897502	1.34392e-05	0.288235
Gas exchange	Mother_GBS	FarmCPU	Ci_DRI22	S7_8897505	7	8897505	1.34392e-05	0.288235
Gas exchange	Mother_GBS	MLMM	Ci_DRI22	S11_23948425	11	23948425	1.31915e-05	0.0823529
Gas exchange	Mother_GBS	FarmCPU	Ci_DSI12	S16_9260155	16	9260155	8.27145e-06	0.366279
Gas exchange	Mother_GBS	FarmCPU	Ci_DSI12	S16_9260178	16	9260178	8.27145e-06	0.366279
Gas exchange	Mother_GBS	FarmCPU	Ci_DSI12	S16_9260161	16	9260161	8.27145e-06	0.366279
Gas exchange	Mother_GBS	MLMM	Ci_DSI12	S16_9260161	16	9260161	6.30804e-06	0.366279
Gas exchange	Mother_GBS	MLMM	Ci_DSI12	S16_9260155	16	9260155	6.30804e-06	0.366279
Gas exchange	Mother_GBS	MLMM	Ci_DSI12	S16_9260178	16	9260178	6.30804e-06	0.366279
Gas exchange	Mother_GBS	FarmCPU	Ci_DSI21	S6_37951176	6	37951176	1.31428e-05	0.132184
Gas exchange	Mother_GBS	FarmCPU	Ci_WS21	S2_33393401	2	33393401	8.01713e-06	0.0517241
Gas exchange	Mother_GBS	FarmCPU	Ci_WS21	S2_33393439	2	33393439	8.01713e-06	0.0517241
Gas exchange	Mother_GBS	FarmCPU	Ci_WS21	S1_4862095	1	4862095	1.41049e-05	0.0747126
Gas exchange	Mother_GBS	MLMM	Ci_WS21	S2_33393401	2	33393401	1.12292e-05	0.0517241
Gas exchange	Mother_GBS	MLMM	Ci_WS21	S2_33393439	2	33393439	1.12292e-05	0.0517241
Gas exchange	Mother_GBS	MLMM	Ci_WS21	S1_4862095	1	4862095	1.94418e-05	0.0747126
Gas exchange	Mother_GBS	MLMM	Ci_WW12	S16_27193477	16	27193477	2.07021e-05	0.298851
Gas exchange	Mother_GBS	MLMM	Ci_WW12	S10_26613440	10	26613440	2.19519e-05	0.091954
Gas exchange	Mother_GBS	MLMM	Ci.Ca_DRI22	S5_11454972	5	11454972	2.06109e-05	0.302326
Gas exchange	Mother_GBS	FarmCPU	Ci.Ca_DSI12	S11_20612077	11	20612077	1.70135e-05	0.244186
Gas exchange	Mother_GBS	FarmCPU	Ci.Ca_DSI12	S11_20612125	11	20612125	1.70135e-05	0.244186
Gas exchange	Mother_GBS	FarmCPU	Ci.Ca_DSI21	S6_37951176	6	37951176	1.08887e-05	0.132184
Gas exchange	Mother_GBS	FarmCPU	Ci.Ca_DSI21	S1_20251662	1	20251662	2.05684e-05	0.178161
Gas exchange	Mother_GBS	MLMM	Ci.Ca_DSI21	S6_37951176	6	37951176	2.02189e-05	0.132184
Gas exchange	Mother_GBS	MLMM	Ci.Ca_WR22	S4_8236810	4	8236810	1.70201e-05	0.310345
Gas exchange	Mother_GBS	FarmCPU	Ci.Ca_WS21	S2_33393401	2	33393401	1.24183e-05	0.0517241
Gas exchange	Mother_GBS	FarmCPU	Ci.Ca_WS21	S2_33393439	2	33393439	1.24183e-05	0.0517241
Gas exchange	Mother_GBS	MLMM	Ci.Ca_WS21	S2_33393401	2	33393401	1.03345e-05	0.0517241
Gas exchange	Mother_GBS	MLMM	Ci.Ca_WS21	S2_33393439	2	33393439	1.03345e-05	0.0517241
Gas exchange	Mother_GBS	FarmCPU	gs_DRI22	S13_36115104	13	36115104	6.93736e-06	0.296512
Gas exchange	Mother_GBS	MLMM	gs_DRI22	S13_36115104	13	36115104	2.19517e-14	0.296512
Gas exchange	Mother_GBS	MLMM	gs_DRI22	S12_5949978	12	5949978	2.43512e-09	0.19186
Gas exchange	Mother_GBS	MLMM	gs_DRI22	S9_15248799	9	15248799	9.43277e-08	0.0755814
Gas exchange	Mother_GBS	MLMM	gs_DRI22	S6_13047461	6	13047461	1.36987e-07	0.436047
Gas exchange	Mother_GBS	FarmCPU	gs_DSI21	S7_10087888	7	10087888	1.46837e-05	0.0804598
Gas exchange	Mother_GBS	FarmCPU	gs_WR22	S7_42456133	7	42456133	2.4915e-11	0.12069
Gas exchange	Mother_GBS	FarmCPU	gs_WR22	S8_2372636	8	2372636	4.08561e-10	0.0574713
Gas exchange	Mother_GBS	FarmCPU	gs_WR22	S4_11206853	4	11206853	1.56411e-08	0.385057
Gas exchange	Mother_GBS	FarmCPU	gs_WR22	S8_12133003	8	12133003	2.34344e-08	0.218391
Gas exchange	Mother_GBS	FarmCPU	gs_WR22	S11_36439456	11	36439456	3.10648e-08	0.0632184
Gas exchange	Mother_GBS	FarmCPU	gs_WR22	S4_8472686	4	8472686	3.21039e-08	0.16092
Gas exchange	Mother_GBS	FarmCPU	gs_WR22	S15_16234306	15	16234306	4.94655e-08	0.327586
Gas exchange	Mother_GBS	FarmCPU	gs_WR22	S12_20680314	12	20680314	4.30789e-06	0.206897
Gas exchange	Mother_GBS	MLMM	gs_WR22	S4_20095205	4	20095205	2.19156e-08	0.0747126
Gas exchange	Mother_GBS	MLMM	gs_WR22	S4_8472686	4	8472686	1.12929e-07	0.16092
Gas exchange	Mother_GBS	MLMM	gs_WR22	S5_9351847	5	9351847	5.46996e-06	0.109195
Gas exchange	Mother_GBS	MLMM	gs_WS12	S7_16961261	7	16961261	2.12343e-05	0.0804598
Gas exchange	Mother_GBS	FarmCPU	gs_WW12	S9_15931331	9	15931331	9.78285e-06	0.114943
Gas exchange	Mother_GBS	FarmCPU	gs_WW12	S9_15604511	9	15604511	1.25993e-05	0.12069
Gas exchange	Mother_GBS	FarmCPU	gs_WW12	S9_15604536	9	15604536	1.25993e-05	0.12069
Gas exchange	Mother_GBS	MLMM	gs_WW12	S9_15931331	9	15931331	3.12005e-06	0.114943
Gas exchange	Mother_GBS	MLMM	gs_WW12	S16_4167172	16	4167172	5.9329e-06	0.183908
Gas exchange	Mother_GBS	MLMM	gs_WW12	S4_8389095	4	8389095	6.59411e-06	0.103448
Gas exchange	Mother_GBS	FarmCPU	gs_WW21	S16_5478474	16	5478474	1.3629e-05	0.488506
Gas exchange	Mother_GBS	FarmCPU	gs_WW21	S16_5478526	16	5478526	1.3629e-05	0.488506
Gas exchange	Mother_GBS	MLMM	gs_WW21	S4_11984744	4	11984744	1.75964e-19	0.0574713
Gas exchange	Mother_GBS	MLMM	gs_WW21	S10_35227291	10	35227291	1.00935e-12	0.143678
Gas exchange	Mother_GBS	MLMM	gs_WW21	S9_15931331	9	15931331	5.09e-11	0.114943
Gas exchange	Mother_GBS	MLMM	gs_WW21	S6_11562820	6	11562820	5.69459e-10	0.137931
Gas exchange	Mother_GBS	MLMM	gs_WW21	S14_6286769	14	6286769	1.7615e-09	0.281609
Gas exchange	Mother_GBS	MLMM	gs_WW21	S11_28397687	11	28397687	8.53725e-08	0.206897
Gas exchange	Mother_GBS	MLMM	gs_WW21	S12_1228553	12	1228553	3.93424e-06	0.218391
Gas exchange	Mother_GBS	MLMM	gs_WW22	S8_27188523	8	27188523	1.89131e-05	0.109195
Gas exchange	Mother_GBS	FarmCPU	PC1_DSI21	S7_10087888	7	10087888	6.02231e-07	0.0804598
Gas exchange	Mother_GBS	FarmCPU	PC1_DSI21	S7_10096752	7	10096752	4.99488e-06	0.132184
Gas exchange	Mother_GBS	FarmCPU	PC1_DSI21	S7_10096741	7	10096741	4.99488e-06	0.132184
Gas exchange	Mother_GBS	MLMM	PC1_DSI21	S7_10087888	7	10087888	2.1655e-06	0.0804598
Gas exchange	Mother_GBS	FarmCPU	PC1_WW21	S11_6736851	11	6736851	1.56457e-10	0.270115
Gas exchange	Mother_GBS	FarmCPU	PC1_WW21	S9_15604511	9	15604511	2.29508e-10	0.12069
Gas exchange	Mother_GBS	FarmCPU	PC1_WW21	S8_23362194	8	23362194	1.804e-07	0.0689655
Gas exchange	Mother_GBS	FarmCPU	PC1_WW21	S13_30789392	13	30789392	7.31955e-07	0.321839
Gas exchange	Mother_GBS	FarmCPU	PC1_WW21	S1_43584953	1	43584953	6.17466e-06	0.350575
Gas exchange	Mother_GBS	FarmCPU	PC1_WW21	S10_27006231	10	27006231	9.1695e-06	0.454023
Gas exchange	Mother_GBS	FarmCPU	PC1_WW21	S6_16768261	6	16768261	1.4974e-05	0.327586
Gas exchange	Mother_GBS	MLMM	PC2_DRI22	S2_19900994	2	19900994	5.08707e-11	0.402299
Gas exchange	Mother_GBS	MLMM	PC2_DRI22	S11_29346190	11	29346190	8.28762e-09	0.224138
Gas exchange	Mother_GBS	MLMM	PC2_DRI22	S9_6301230	9	6301230	2.62206e-08	0.0632184
Gas exchange	Mother_GBS	MLMM	PC2_DRI22	S12_12914605	12	12914605	1.59261e-07	0.109195
Gas exchange	Mother_GBS	MLMM	PC2_DRI22	S11_15758172	11	15758172	3.52076e-06	0.344828
Gas exchange	Mother_GBS	FarmCPU	PC2_DSI21	S9_14619217	9	14619217	3.79674e-06	0.218391
Gas exchange	Mother_GBS	FarmCPU	PC2_DSI21	S2_26340176	2	26340176	6.53734e-06	0.316092
Gas exchange	Mother_GBS	MLMM	PC2_DSI21	S2_26340176	2	26340176	1.38759e-05	0.316092
Gas exchange	Mother_GBS	MLMM	PC2_WR22	S4_8472686	4	8472686	1.08163e-06	0.16092
Gas exchange	Mother_GBS	MLMM	PC2_WR22	S11_17565812	11	17565812	1.63733e-06	0.0574713
Gas exchange	Mother_GBS	FarmCPU	PC2_WS21	S11_17565812	11	17565812	1.35057e-05	0.0574713
Gas exchange	Mother_GBS	MLMM	PC2_WS21	S11_17565812	11	17565812	2.82223e-15	0.0574713
Gas exchange	Mother_GBS	MLMM	PC2_WS21	S1_18115532	1	18115532	1.59693e-10	0.235632
Gas exchange	Mother_GBS	MLMM	PC2_WS21	S10_36037624	10	36037624	7.33087e-09	0.218391
Gas exchange	Mother_GBS	MLMM	PC2_WS21	S11_3553182	11	3553182	2.10975e-06	0.155172
Gas exchange	Mother_GBS	FarmCPU	PC2_WW21	S11_17565812	11	17565812	1.09474e-05	0.0574713
Gas exchange	Mother_GBS	MLMM	PC2_WW21	S11_17565812	11	17565812	2.01979e-08	0.0574713
Gas exchange	Mother_GBS	MLMM	PC2_WW21	S15_17842903	15	17842903	1.39985e-06	0.413793
Gas exchange	Mother_GBS	FarmCPU	PC2_WW22	S11_17565812	11	17565812	1.1352e-08	0.0574713
Gas exchange	Mother_GBS	FarmCPU	PC2_WW22	S6_4457787	6	4457787	2.00133e-07	0.327586
Gas exchange	Mother_GBS	FarmCPU	PC2_WW22	S2_25093652	2	25093652	5.90263e-07	0.275862
Gas exchange	Mother_GBS	FarmCPU	PC2_WW22	S11_15487381	11	15487381	5.68219e-06	0.287356
Gas exchange	Mother_GBS	FarmCPU	PC2_WW22	S10_1210110	10	1210110	1.01457e-05	0.212644
Gas exchange	Mother_GBS	MLMM	PC2_WW22	S11_17565812	11	17565812	3.2179e-08	0.0574713
Gas exchange	Mother_GBS	FarmCPU	PC3_DSI12	S10_14710584	10	14710584	2.24731e-06	0.385057
Gas exchange	Mother_GBS	FarmCPU	PC3_DSI12	S9_17304684	9	17304684	3.12309e-06	0.0689655
Gas exchange	Mother_GBS	MLMM	PC3_DSI12	S9_17304684	9	17304684	4.26004e-09	0.0689655
Gas exchange	Mother_GBS	MLMM	PC3_DSI12	S2_5501003	2	5501003	1.51288e-06	0.0632184
Gas exchange	Mother_GBS	FarmCPU	PC3_WR22	S7_40150579	7	40150579	1.83913e-05	0.166667
Gas exchange	Mother_GBS	FarmCPU	PC3_WS12	S6_12778499	6	12778499	8.25004e-06	0.350575
Gas exchange	Mother_GBS	FarmCPU	PC3_WS12	S11_17565812	11	17565812	2.37135e-05	0.0574713
Gas exchange	Mother_GBS	MLMM	PC3_WS12	S6_12778499	6	12778499	2.61675e-08	0.350575
Gas exchange	Mother_GBS	MLMM	PC3_WS12	S16_13174420	16	13174420	4.96115e-06	0.126437
Gas exchange	Mother_GBS	MLMM	PC3_WS21	S4_32505450	4	32505450	1.8911e-05	0.201149
Gas exchange	Mother_GBS	FarmCPU	PC3_WW12	S6_4215771	6	4215771	4.54498e-06	0.114943
Gas exchange	Mother_GBS	FarmCPU	PC3_WW12	S13_15375003	13	15375003	1.90568e-05	0.195402
Gas exchange	Mother_GBS	MLMM	PC3_WW12	S6_4215771	6	4215771	5.42946e-06	0.114943
Gas exchange	Mother_GBS	FarmCPU	Pn_DRI22	S13_36115104	13	36115104	1.17283e-05	0.296512
Gas exchange	Mother_GBS	MLMM	Pn_DRI22	S13_36115104	13	36115104	5.1566e-08	0.296512
Gas exchange	Mother_GBS	MLMM	Pn_DRI22	S12_5949978	12	5949978	5.99115e-06	0.19186
Gas exchange	Mother_GBS	FarmCPU	Pn_DSI12	S12_13901647	12	13901647	7.98151e-06	0.488506
Gas exchange	Mother_GBS	FarmCPU	Pn_DSI12	S12_13901656	12	13901656	7.98151e-06	0.488506
Gas exchange	Mother_GBS	FarmCPU	Pn_DSI12	S12_13901637	12	13901637	7.98151e-06	0.488506
Gas exchange	Mother_GBS	MLMM	Pn_DSI12	S12_13901647	12	13901647	4.98081e-06	0.488506
Gas exchange	Mother_GBS	FarmCPU	Pn_WR22	S7_42456133	7	42456133	3.15574e-06	0.12069
Gas exchange	Mother_GBS	FarmCPU	Pn_WR22	S4_8472686	4	8472686	6.22047e-06	0.16092
Gas exchange	Mother_GBS	MLMM	Pn_WR22	S4_8472686	4	8472686	5.49077e-08	0.16092
Gas exchange	Mother_GBS	MLMM	Pn_WR22	S4_9869198	4	9869198	3.33989e-06	0.0689655
Gas exchange	Mother_GBS	MLMM	Pn_WR22	S8_2372636	8	2372636	2.33427e-05	0.0574713
Gas exchange	Mother_GBS	MLMM	Pn_WR22	S4_20095205	4	20095205	2.39185e-05	0.0747126
Gas exchange	Mother_GBS	MLMM	Pn_WS12	S11_17565812	11	17565812	3.21346e-22	0.0574713
Gas exchange	Mother_GBS	MLMM	Pn_WS12	S10_5181343	10	5181343	3.06128e-11	0.0747126
Gas exchange	Mother_GBS	MLMM	Pn_WS12	S16_14640191	16	14640191	7.20583e-11	0.298851
Gas exchange	Mother_GBS	MLMM	Pn_WS12	S3_21321293	3	21321293	2.47606e-10	0.212644
Gas exchange	Mother_GBS	MLMM	Pn_WS12	S6_14810666	6	14810666	5.38782e-09	0.195402
Gas exchange	Mother_GBS	MLMM	Pn_WS12	S13_14034534	13	14034534	5.84124e-07	0.109195
Gas exchange	Mother_GBS	MLMM	Pn_WS12	S1_3866920	1	3866920	1.9802e-05	0.172414
Gas exchange	Mother_GBS	MLMM	Pn_WS21	S5_13317853	5	13317853	1.375e-08	0.206897
Gas exchange	Mother_GBS	MLMM	Pn_WS21	S7_16961261	7	16961261	1.05569e-07	0.0804598
Gas exchange	Mother_GBS	MLMM	Pn_WS21	S16_5478474	16	5478474	1.24553e-06	0.488506
Gas exchange	Mother_GBS	FarmCPU	Pn_WW12	S16_4167172	16	4167172	1.25224e-05	0.183908
Gas exchange	Mother_GBS	MLMM	Pn_WW12	S7_4288074	7	4288074	8.65169e-06	0.143678
Gas exchange	Mother_GBS	MLMM	Pn_WW12	S7_4302494	7	4302494	1.7944e-05	0.149425
Gas exchange	Mother_GBS	MLMM	Pn_WW12	S12_386233	12	386233	2.30604e-05	0.114943
Gas exchange	Mother_GBS	FarmCPU	Pn_WW21	S16_4360330	16	4360330	7.2783e-06	0.178161
Gas exchange	Mother_GBS	FarmCPU	Pn_WW21	S16_5478474	16	5478474	1.7973e-05	0.488506
Gas exchange	Mother_GBS	FarmCPU	Pn_WW21	S16_5478526	16	5478526	1.7973e-05	0.488506
Gas exchange	Mother_GBS	FarmCPU	Pn_WW21	S8_4951640	8	4951640	2.12458e-05	0.0632184
Gas exchange	Mother_GBS	FarmCPU	Pn_WW21	S16_6672730	16	6672730	2.15309e-05	0.143678
Gas exchange	Mother_GBS	MLMM	Pn_WW21	S15_12404266	15	12404266	7.2923e-06	0.0574713
Gas exchange	Mother_GBS	MLMM	Pn_WW21	S13_25356391	13	25356391	1.65913e-05	0.0517241
Gas exchange	Mother_GBS	MLMM	Pn_WW21	S8_4951640	8	4951640	1.9249e-05	0.0632184
Gas exchange	Mother_GBS	FarmCPU	RWC_DRI22	S2_19901008	2	19901008	4.23962e-08	0.0747126
Gas exchange	Mother_GBS	FarmCPU	RWC_DRI22	S13_25109228	13	25109228	1.02536e-07	0.224138
Gas exchange	Mother_GBS	FarmCPU	RWC_DRI22	S16_23665852	16	23665852	1.34448e-07	0.252874
Gas exchange	Mother_GBS	FarmCPU	RWC_DRI22	S11_10591497	11	10591497	9.81332e-07	0.155172
Gas exchange	Mother_GBS	FarmCPU	RWC_DRI22	S13_18919061	13	18919061	3.3269e-06	0.178161
Gas exchange	Mother_GBS	FarmCPU	RWC_DRI22	S16_4167182	16	4167182	4.01646e-06	0.224138
Gas exchange	Mother_GBS	MLMM	RWC_DRI22	S11_10591497	11	10591497	3.65128e-25	0.155172
Gas exchange	Mother_GBS	MLMM	RWC_DRI22	S6_21828586	6	21828586	5.07355e-15	0.212644
Gas exchange	Mother_GBS	MLMM	RWC_DRI22	S9_2546443	9	2546443	3.55074e-14	0.172414
Gas exchange	Mother_GBS	MLMM	RWC_DRI22	S7_16312300	7	16312300	2.6948e-12	0.189655
Gas exchange	Mother_GBS	MLMM	RWC_DRI22	S15_1436277	15	1436277	6.24641e-12	0.224138
Gas exchange	Mother_GBS	MLMM	RWC_DRI22	S1_3981164	1	3981164	4.10902e-09	0.091954
Gas exchange	Mother_GBS	MLMM	RWC_DRI22	S10_24847598	10	24847598	1.79456e-05	0.0862069
Gas exchange	Mother_GBS	FarmCPU	RWC_DSI12	S2_19900994	2	19900994	2.00485e-06	0.402299
Gas exchange	Mother_GBS	FarmCPU	RWC_DSI12	S2_19901008	2	19901008	5.21955e-06	0.0747126
Gas exchange	Mother_GBS	FarmCPU	RWC_DSI12	S11_10591497	11	10591497	6.05314e-06	0.155172
Gas exchange	Mother_GBS	FarmCPU	RWC_DSI12	S11_10580741	11	10580741	2.17116e-05	0.149425
Gas exchange	Mother_GBS	FarmCPU	RWC_DSI12	S1_7237465	1	7237465	2.42901e-05	0.235632
Gas exchange	Mother_GBS	MLMM	RWC_DSI12	S10_35665369	10	35665369	1.55806e-16	0.0517241
Gas exchange	Mother_GBS	MLMM	RWC_DSI12	S2_19900994	2	19900994	9.92657e-15	0.402299
Gas exchange	Mother_GBS	MLMM	RWC_DSI12	S6_8609551	6	8609551	3.79474e-13	0.178161
Gas exchange	Mother_GBS	MLMM	RWC_DSI12	S4_14609626	4	14609626	1.34328e-08	0.413793
Gas exchange	Mother_GBS	MLMM	RWC_DSI12	S10_14590765	10	14590765	8.37299e-08	0.367816
Gas exchange	Mother_GBS	MLMM	RWC_DSI12	S5_7784699	5	7784699	1.37065e-07	0.33908
Gas exchange	Mother_GBS	MLMM	RWC_DSI12	S5_4656329	5	4656329	1.97847e-07	0.385057
Gas exchange	Mother_GBS	MLMM	RWC_DSI12	S12_17001507	12	17001507	5.00542e-06	0.408046
Gas exchange	Mother_GBS	FarmCPU	RWC_DSI21	S2_19901008	2	19901008	6.81677e-06	0.0747126
Gas exchange	Mother_GBS	FarmCPU	RWC_DSI21	S2_19900994	2	19900994	1.94113e-05	0.402299
Gas exchange	Mother_GBS	MLMM	RWC_DSI21	S2_19900994	2	19900994	9.60221e-06	0.402299
Gas exchange	Mother_GBS	FarmCPU	RWC_WR22	S11_10591497	11	10591497	2.01394e-06	0.155172
Gas exchange	Mother_GBS	FarmCPU	RWC_WR22	S2_19901008	2	19901008	2.36289e-06	0.0747126
Gas exchange	Mother_GBS	FarmCPU	RWC_WR22	S2_19900994	2	19900994	2.10283e-05	0.402299
Gas exchange	Mother_GBS	FarmCPU	RWC_WR22	S11_10580741	11	10580741	2.15571e-05	0.149425
Gas exchange	Mother_GBS	MLMM	RWC_WR22	S11_10591497	11	10591497	8.43162e-07	0.155172
Gas exchange	Mother_GBS	FarmCPU	RWC_WS12	S10_35665369	10	35665369	1.77137e-09	0.0517241
Gas exchange	Mother_GBS	FarmCPU	RWC_WS12	S2_19900994	2	19900994	2.04193e-09	0.402299
Gas exchange	Mother_GBS	FarmCPU	RWC_WS12	S5_16387254	5	16387254	1.80075e-07	0.143678
Gas exchange	Mother_GBS	FarmCPU	RWC_WS12	S8_12323005	8	12323005	1.13308e-06	0.172414
Gas exchange	Mother_GBS	FarmCPU	RWC_WS12	S1_17262541	1	17262541	3.2578e-06	0.321839
Gas exchange	Mother_GBS	FarmCPU	RWC_WS12	S3_6725335	3	6725335	4.74377e-06	0.183908
Gas exchange	Mother_GBS	MLMM	RWC_WS12	S2_19900994	2	19900994	4.9753e-21	0.402299
Gas exchange	Mother_GBS	MLMM	RWC_WS12	S6_8609551	6	8609551	1.81037e-15	0.178161
Gas exchange	Mother_GBS	MLMM	RWC_WS12	S5_7784699	5	7784699	5.07036e-14	0.33908
Gas exchange	Mother_GBS	MLMM	RWC_WS12	S9_6301230	9	6301230	5.89858e-10	0.0632184
Gas exchange	Mother_GBS	MLMM	RWC_WS12	S11_2407558	11	2407558	1.77052e-07	0.0977011
Gas exchange	Mother_GBS	MLMM	RWC_WS12	S10_35665369	10	35665369	8.07041e-07	0.0517241
Gas exchange	Mother_GBS	MLMM	RWC_WS12	S16_15879388	16	15879388	1.73653e-06	0.310345
Gas exchange	Mother_GBS	FarmCPU	RWC_WS21	S2_19901008	2	19901008	7.44342e-07	0.0747126
Gas exchange	Mother_GBS	FarmCPU	RWC_WS21	S3_6725335	3	6725335	1.00589e-05	0.183908
Gas exchange	Mother_GBS	FarmCPU	RWC_WS21	S3_6725336	3	6725336	1.00589e-05	0.183908
Gas exchange	Mother_GBS	FarmCPU	RWC_WS21	S2_19900994	2	19900994	1.10863e-05	0.402299
Gas exchange	Mother_GBS	FarmCPU	RWC_WS21	S16_21147423	16	21147423	1.70776e-05	0.16092
Gas exchange	Mother_GBS	FarmCPU	RWC_WS21	S16_21147393	16	21147393	1.76827e-05	0.172414
Gas exchange	Mother_GBS	FarmCPU	RWC_WS21	S2_19396537	2	19396537	1.9669e-05	0.091954
Gas exchange	Mother_GBS	MLMM	RWC_WS21	S2_19901008	2	19901008	2.67895e-07	0.0747126
Gas exchange	Mother_GBS	MLMM	RWC_WS21	S3_6725335	3	6725335	1.27711e-06	0.183908
Gas exchange	Mother_GBS	FarmCPU	RWC_WW21	S11_13498131	11	13498131	8.73314e-06	0.0747126
Gas exchange	Mother_GBS	FarmCPU	RWC_WW21	S11_13471209	11	13471209	2.11973e-05	0.0689655
Gas exchange	Mother_GBS	MLMM	RWC_WW21	S11_13498131	11	13498131	1.21726e-08	0.0747126
Gas exchange	Mother_GBS	MLMM	RWC_WW21	S9_22777864	9	22777864	1.84698e-06	0.0574713
Gas exchange	Mother_GBS	MLMM	RWC_WW21	S16_26080760	16	26080760	1.33628e-05	0.270115
Gas exchange	Mother_GBS	MLMM	RWC_WW21	S11_17983919	11	17983919	1.7159e-05	0.12069
Gas exchange	Mother_GBS	MLMM	RWC_WW21	S16_26082424	16	26082424	2.05665e-05	0.281609
Gas exchange	Mother_GBS	MLMM	Tr_DRI22	S13_36115104	13	36115104	1.85525e-05	0.296512
Gas exchange	Mother_GBS	FarmCPU	Tr_DSI21	S7_10087888	7	10087888	3.09359e-06	0.0804598
Gas exchange	Mother_GBS	MLMM	Tr_DSI21	S7_10087888	7	10087888	8.15085e-06	0.0804598
Gas exchange	Mother_GBS	MLMM	Tr_WS12	S1_19787041	1	19787041	4.93698e-14	0.218391
Gas exchange	Mother_GBS	MLMM	Tr_WS12	S6_29963364	6	29963364	3.16638e-10	0.0632184
Gas exchange	Mother_GBS	MLMM	Tr_WS12	S4_8251757	4	8251757	1.28654e-09	0.241379
Gas exchange	Mother_GBS	MLMM	Tr_WS12	S10_27163801	10	27163801	2.83378e-07	0.0862069
Gas exchange	Mother_GBS	MLMM	Tr_WS12	S3_18264450	3	18264450	2.08999e-06	0.327586
Gas exchange	Mother_GBS	FarmCPU	Tr_WS21	S16_3849408	16	3849408	1.94507e-05	0.298851
Gas exchange	Mother_GBS	FarmCPU	Tr_WS21	S16_3849384	16	3849384	1.94507e-05	0.298851
Gas exchange	Mother_GBS	FarmCPU	Tr_WS21	S16_3849420	16	3849420	1.94507e-05	0.298851
Gas exchange	Mother_GBS	FarmCPU	Tr_WW12	S7_8897502	7	8897502	8.34718e-12	0.287356
Gas exchange	Mother_GBS	FarmCPU	Tr_WW12	S15_3376734	15	3376734	4.96368e-11	0.149425
Gas exchange	Mother_GBS	FarmCPU	Tr_WW12	S14_1221762	14	1221762	3.56577e-09	0.143678
Gas exchange	Mother_GBS	FarmCPU	Tr_WW12	S6_12522474	6	12522474	1.66794e-08	0.218391
Gas exchange	Mother_GBS	FarmCPU	Tr_WW12	S11_11434912	11	11434912	4.83254e-08	0.45977
Gas exchange	Mother_GBS	FarmCPU	Tr_WW12	S12_28313005	12	28313005	5.79646e-08	0.281609
Gas exchange	Mother_GBS	FarmCPU	Tr_WW12	S9_15604511	9	15604511	9.52351e-08	0.12069
Gas exchange	Mother_GBS	FarmCPU	Tr_WW12	S9_18624915	9	18624915	3.66172e-06	0.0632184
Gas exchange	Mother_GBS	FarmCPU	Tr_WW12	S11_7364806	11	7364806	4.51951e-06	0.195402
Gas exchange	Mother_GBS	FarmCPU	Tr_WW12	S2_24454245	2	24454245	7.90287e-06	0.114943
Gas exchange	Mother_GBS	MLMM	Tr_WW12	S7_49345430	7	49345430	4.33403e-14	0.0632184
Gas exchange	Mother_GBS	MLMM	Tr_WW12	S14_6286769	14	6286769	6.01306e-13	0.281609
Gas exchange	Mother_GBS	MLMM	Tr_WW12	S8_20212533	8	20212533	2.17123e-11	0.241379
Gas exchange	Mother_GBS	MLMM	Tr_WW12	S9_15931331	9	15931331	3.22047e-11	0.114943
Gas exchange	Mother_GBS	MLMM	Tr_WW12	S9_23845135	9	23845135	2.47774e-08	0.16092
Gas exchange	Mother_GBS	MLMM	Tr_WW12	S6_12522474	6	12522474	2.21334e-06	0.218391
Gas exchange	Mother_GBS	MLMM	Tr_WW12	S4_17889851	4	17889851	1.18141e-05	0.321839
Gas exchange	Mother_GBS	FarmCPU	Tr_WW21	S11_6736851	11	6736851	6.19027e-11	0.270115
Gas exchange	Mother_GBS	FarmCPU	Tr_WW21	S11_17129472	11	17129472	2.55759e-08	0.344828
Gas exchange	Mother_GBS	FarmCPU	Tr_WW21	S3_24681407	3	24681407	1.14218e-07	0.201149
Gas exchange	Mother_GBS	FarmCPU	Tr_WW21	S9_15604511	9	15604511	7.21531e-07	0.12069
Gas exchange	Mother_GBS	FarmCPU	Tr_WW21	S15_8355375	15	8355375	1.85181e-06	0.189655
Gas exchange	Mother_GBS	FarmCPU	Tr_WW21	S1_43584953	1	43584953	9.47768e-06	0.350575
Gas exchange	Mother_GBS	FarmCPU	Tr_WW21	S10_27006224	10	27006224	1.32055e-05	0.454023
Gas exchange	Mother_GBS	MLMM	Tr_WW21	S9_15931331	9	15931331	1.29034e-05	0.114943
Gas exchange	Mother_GBS	MLMM	Tr_WW21	S9_15604511	9	15604511	1.91841e-05	0.12069
Gas exchange	Mother_GBS	MLMM	Tr_WW21	S9_15604536	9	15604536	1.91841e-05	0.12069
Gas exchange	Mother_GBS	MLMM	Trans_DRI22	S13_36115104	13	36115104	1.85525e-05	0.296512
Gas exchange	Mother_GBS	FarmCPU	Trans_DSI21	S7_10087888	7	10087888	3.09359e-06	0.0804598
Gas exchange	Mother_GBS	MLMM	Trans_DSI21	S7_10087888	7	10087888	8.15085e-06	0.0804598
Gas exchange	Mother_GBS	FarmCPU	Trans_WR22	S5_2646209	5	2646209	2.63747e-08	0.0574713
Gas exchange	Mother_GBS	FarmCPU	Trans_WR22	S13_37038663	13	37038663	9.63235e-06	0.0574713
Gas exchange	Mother_GBS	FarmCPU	Trans_WR22	S15_4280273	15	4280273	1.41812e-05	0.321839
Gas exchange	Mother_GBS	MLMM	Trans_WR22	S7_42456133	7	42456133	1.96581e-06	0.12069
Gas exchange	Mother_GBS	MLMM	Trans_WR22	S4_11206853	4	11206853	2.36816e-05	0.385057
Gas exchange	Mother_GBS	MLMM	Trans_WS12	S1_19787041	1	19787041	4.93701e-14	0.218391
Gas exchange	Mother_GBS	MLMM	Trans_WS12	S6_29963364	6	29963364	3.16639e-10	0.0632184
Gas exchange	Mother_GBS	MLMM	Trans_WS12	S4_8251757	4	8251757	1.28655e-09	0.241379
Gas exchange	Mother_GBS	MLMM	Trans_WS12	S10_27163801	10	27163801	2.83378e-07	0.0862069
Gas exchange	Mother_GBS	MLMM	Trans_WS12	S3_18264476	3	18264476	2.08998e-06	0.327586
Gas exchange	Mother_GBS	FarmCPU	Trans_WS21	S16_3849384	16	3849384	1.94507e-05	0.298851
Gas exchange	Mother_GBS	FarmCPU	Trans_WS21	S16_3849420	16	3849420	1.94507e-05	0.298851
Gas exchange	Mother_GBS	FarmCPU	Trans_WS21	S16_3849408	16	3849408	1.94507e-05	0.298851
Gas exchange	Mother_GBS	FarmCPU	Trans_WW12	S7_8897502	7	8897502	8.34728e-12	0.287356
Gas exchange	Mother_GBS	FarmCPU	Trans_WW12	S15_3376734	15	3376734	4.96369e-11	0.149425
Gas exchange	Mother_GBS	FarmCPU	Trans_WW12	S14_1221762	14	1221762	3.56578e-09	0.143678
Gas exchange	Mother_GBS	FarmCPU	Trans_WW12	S6_12522474	6	12522474	1.66793e-08	0.218391
Gas exchange	Mother_GBS	FarmCPU	Trans_WW12	S11_11434912	11	11434912	4.83254e-08	0.45977
Gas exchange	Mother_GBS	FarmCPU	Trans_WW12	S12_28313005	12	28313005	5.79647e-08	0.281609
Gas exchange	Mother_GBS	FarmCPU	Trans_WW12	S9_15604511	9	15604511	9.52356e-08	0.12069
Gas exchange	Mother_GBS	FarmCPU	Trans_WW12	S9_18624915	9	18624915	3.66172e-06	0.0632184
Gas exchange	Mother_GBS	FarmCPU	Trans_WW12	S11_7364806	11	7364806	4.51953e-06	0.195402
Gas exchange	Mother_GBS	FarmCPU	Trans_WW12	S2_24454245	2	24454245	7.90287e-06	0.114943
Gas exchange	Mother_GBS	MLMM	Trans_WW12	S7_49345430	7	49345430	4.33404e-14	0.0632184
Gas exchange	Mother_GBS	MLMM	Trans_WW12	S14_6286769	14	6286769	6.01309e-13	0.281609
Gas exchange	Mother_GBS	MLMM	Trans_WW12	S8_20212533	8	20212533	2.17124e-11	0.241379
Gas exchange	Mother_GBS	MLMM	Trans_WW12	S9_15931331	9	15931331	3.22049e-11	0.114943
Gas exchange	Mother_GBS	MLMM	Trans_WW12	S9_23845135	9	23845135	2.47775e-08	0.16092
Gas exchange	Mother_GBS	MLMM	Trans_WW12	S6_12522474	6	12522474	2.21333e-06	0.218391
Gas exchange	Mother_GBS	MLMM	Trans_WW12	S4_17889851	4	17889851	1.18141e-05	0.321839
Gas exchange	Mother_GBS	FarmCPU	Trans_WW21	S11_6736851	11	6736851	6.19025e-11	0.270115
Gas exchange	Mother_GBS	FarmCPU	Trans_WW21	S11_17129472	11	17129472	2.55759e-08	0.344828
Gas exchange	Mother_GBS	FarmCPU	Trans_WW21	S3_24681407	3	24681407	1.14217e-07	0.201149
Gas exchange	Mother_GBS	FarmCPU	Trans_WW21	S9_15604511	9	15604511	7.21531e-07	0.12069
Gas exchange	Mother_GBS	FarmCPU	Trans_WW21	S15_8355375	15	8355375	1.85181e-06	0.189655
Gas exchange	Mother_GBS	FarmCPU	Trans_WW21	S1_43584953	1	43584953	9.47768e-06	0.350575
Gas exchange	Mother_GBS	FarmCPU	Trans_WW21	S10_27006231	10	27006231	1.32054e-05	0.454023
Gas exchange	Mother_GBS	MLMM	Trans_WW21	S9_15931331	9	15931331	1.29034e-05	0.114943
Gas exchange	Mother_GBS	MLMM	Trans_WW21	S9_15604511	9	15604511	1.91841e-05	0.12069
Gas exchange	Mother_GBS	MLMM	Trans_WW21	S9_15604536	9	15604536	1.91841e-05	0.12069
Gas exchange	Mother_GBS	FarmCPU	WUE_DRI22	S6_12802790	6	12802790	4.51175e-08	0.126437
Gas exchange	Mother_GBS	FarmCPU	WUE_DRI22	S15_3376734	15	3376734	6.56417e-08	0.149425
Gas exchange	Mother_GBS	FarmCPU	WUE_DRI22	S4_27989770	4	27989770	4.40309e-07	0.482759
Gas exchange	Mother_GBS	FarmCPU	WUE_DRI22	S7_18152485	7	18152485	8.2658e-07	0.247126
Gas exchange	Mother_GBS	FarmCPU	WUE_DRI22	S11_8250283	11	8250283	1.27624e-06	0.258621
Gas exchange	Mother_GBS	FarmCPU	WUE_DRI22	S1_20328459	1	20328459	5.05607e-06	0.0632184
Gas exchange	Mother_GBS	MLMM	WUE_DRI22	S6_12802790	6	12802790	1.19833e-06	0.126437
Gas exchange	Mother_GBS	MLMM	WUE_DRI22	S12_15659447	12	15659447	1.07844e-05	0.16092
Gas exchange	Mother_GBS	MLMM	WUE_DRI22	S4_1620681	4	1620681	1.81482e-05	0.333333
Gas exchange	Mother_GBS	MLMM	WUE_DRI22	S4_27989717	4	27989717	1.96534e-05	0.488506
Gas exchange	Mother_GBS	FarmCPU	WUE_DSI21	S7_16640746	7	16640746	3.18904e-06	0.494253
Gas exchange	Mother_GBS	MLMM	WUE_DSI21	S7_16640746	7	16640746	5.3746e-06	0.494253
Gas exchange	Mother_GBS	MLMM	WUE_WR22	S1_32721616	1	32721616	1.61696e-05	0.413793
Gas exchange	Mother_GBS	MLMM	WUE_WR22	S12_16705381	12	16705381	1.81155e-05	0.316092
Gas exchange	Mother_GBS	MLMM	WUE_WR22	S12_16712977	12	16712977	1.92068e-05	0.298851
Gas exchange	Mother_GBS	FarmCPU	WUE_WS12	S7_8897502	7	8897502	2.28914e-05	0.287356
Gas exchange	Mother_GBS	FarmCPU	WUE_WS12	S7_8897505	7	8897505	2.28914e-05	0.287356
Gas exchange	Mother_GBS	FarmCPU	WUE_WW22	S7_8897502	7	8897502	1.86728e-05	0.287356
Gas exchange	Mother_GBS	FarmCPU	WUE_WW22	S7_8897505	7	8897505	1.86728e-05	0.287356
Gas exchange	Mother_GBS	MLMM	WUEi_DRI22	S7_18152485	7	18152485	7.15905e-06	0.247126
Gas exchange	Mother_GBS	MLMM	WUEi_DRI22	S4_1620681	4	1620681	1.211e-05	0.333333
Gas exchange	Mother_GBS	FarmCPU	WUEi_DSI12	S1_40631359	1	40631359	9.09016e-09	0.482759
Gas exchange	Mother_GBS	FarmCPU	WUEi_DSI12	S5_1189559	5	1189559	1.19561e-08	0.0977011
Gas exchange	Mother_GBS	FarmCPU	WUEi_DSI12	S3_14833284	3	14833284	2.33478e-07	0.195402
Gas exchange	Mother_GBS	FarmCPU	WUEi_DSI12	S1_13234678	1	13234678	1.74246e-06	0.114943
Gas exchange	Mother_GBS	FarmCPU	WUEi_DSI12	S1_26643417	1	26643417	3.67425e-06	0.0747126
Gas exchange	Mother_GBS	FarmCPU	WUEi_DSI12	S13_3213113	13	3213113	1.06542e-05	0.229885
Gas exchange	Mother_GBS	MLMM	WUEi_DSI12	S11_10893392	11	10893392	1.48636e-09	0.0574713
Gas exchange	Mother_GBS	MLMM	WUEi_DSI12	S15_12888751	15	12888751	4.03689e-06	0.0977011
Gas exchange	Mother_GBS	MLMM	WUEi_DSI12	S5_16971607	5	16971607	1.95328e-05	0.448276
Gas exchange	Mother_GBS	MLMM	WUEi_DSI12	S5_16971621	5	16971621	1.95328e-05	0.448276
Gas exchange	Mother_GBS	MLMM	WUEi_DSI12	S5_16971625	5	16971625	1.95328e-05	0.448276
Gas exchange	Mother_GBS	FarmCPU	WUEi_DSI21	S12_10357023	12	10357023	7.56859e-06	0.206897
Gas exchange	Mother_GBS	FarmCPU	WUEi_DSI21	S12_10357046	12	10357046	7.56859e-06	0.206897
Gas exchange	Mother_GBS	FarmCPU	WUEi_DSI21	S12_10357023	12	10357023	1.68586e-05	0.206897
Gas exchange	Mother_GBS	FarmCPU	WUEi_DSI21	S12_10357046	12	10357046	1.68586e-05	0.206897
Gas exchange	Mother_GBS	FarmCPU	WUEi_WS21	S11_17565812	11	17565812	1.61981e-05	0.0574713
Gas exchange	Mother_GBS	MLMM	WUEi_WS21	S7_41873354	7	41873354	2.30828e-10	0.0517241
Gas exchange	Mother_GBS	MLMM	WUEi_WS21	S11_17565812	11	17565812	6.22007e-09	0.0574713
Gas exchange	Mother_GBS	MLMM	WUEi_WS21	S11_4710738	11	4710738	2.62461e-07	0.37931
Gas exchange	Mother_GBS	MLMM	WUEi_WS21	S2_22864101	2	22864101	5.5426e-06	0.304598
Gas exchange	Mother_GBS	MLMM	WUEi_WW21	S9_24187449	9	24187449	6.78409e-17	0.109195
Gas exchange	Mother_GBS	MLMM	WUEi_WW21	S5_11211000	5	11211000	6.41563e-16	0.166667
Gas exchange	Mother_GBS	MLMM	WUEi_WW21	S8_469363	8	469363	2.43629e-14	0.465517
Gas exchange	Mother_GBS	MLMM	WUEi_WW21	S1_32825226	1	32825226	1.38471e-11	0.270115
Gas exchange	Mother_GBS	MLMM	WUEi_WW21	S14_25105840	14	25105840	8.56025e-10	0.431034
Gas exchange	Mother_GBS	MLMM	WUEi_WW21	S3_12318612	3	12318612	2.425e-07	0.132184
Gas exchange	Mother_GBS	MLMM	WUEi_WW21	S13_27965013	13	27965013	2.13651e-06	0.0632184
Gas exchange	Mother_GBS	MLMM	WUEi_WW21	S15_17842903	15	17842903	1.54564e-05	0.413793
Gas exchange	Mother_GBS	FarmCPU	WUEi_WW22	S7_8897502	7	8897502	1.00415e-05	0.287356
Gas exchange	Mother_GBS	FarmCPU	WUEi_WW22	S7_8897505	7	8897505	1.00415e-05	0.287356
Gas exchange	Mother_GBS	MLMM	WUEi_WW22	S7_8897502	7	8897502	1.40646e-07	0.287356
Gas exchange	Mother_GBS	MLMM	WUEi_WW22	S7_18152493	7	18152493	1.06084e-06	0.362069

## Sheet: Table
M_GBS_Sig	Column Labels								M_GBS_Unique_Sig	Column Labels
Row Labels	DRI	DSI	WR	WS	WW	Grand Total			Row Labels	DRI	DSI	WR	WS	WW	Grand Total
Chl fluorescence	9	31	32	64	59	195			Chl fluorescence	5	23	26	45	43	133
Gas exchange	24	14	13	38	56	145			Gas exchange	21	14	10	29	32	96
Grand Total	33	45	45	102	115	340			Grand Total	26	37	36	74	75	228
M_GBS_Sig	Column Labels								M_GBS_Unique_Sig	Column Labels
Row Labels	DRI	DSI	WR	WS	WW	Grand Total			Row Labels	DRI	DSI	WR	WS	WW	Grand Total
FarmCPU	14	14	8	25	34	95			FarmCPU	13	14	8	21	20	71
MLMM	19	31	37	77	81	245			MLMM	17	25	29	60	59	174
Grand Total	33	45	45	102	115	340			Grand Total	26	37	36	74	75	228
M_GBS_Sugg	Column Labels								M_GBS_Unique_Sugg	Column Labels
Row Labels	DRI	DSI	WR	WS	WW	Grand Total			Row Labels	DRI	DSI	WR	WS	WW	Grand Total
Chl fluorescence	103	117	93	191	198	702			Chl fluorescence	32	68	46	105	93	310
Gas exchange	47	70	36	86	134	373			Gas exchange	36	48	25	56	75	217
Grand Total	150	187	129	277	332	1075			Grand Total	68	116	71	160	168	524
M_GBS_Sugg	Column Labels								M_GBS_Unique_Sugg	Column Labels
Row Labels	DRI	DSI	WR	WS	WW	Grand Total			Row Labels	DRI	DSI	WR	WS	WW	Grand Total
FarmCPU	81	101	47	141	164	534			FarmCPU	46	74	24	88	86	278
MLMM	69	86	82	136	168	541			MLMM	44	70	60	106	112	362
Grand Total	150	187	129	277	332	1075			Grand Total	68	116	71	160	168	524
