# Supplementary material for: Genome-wide association analysis and pathway enrichment provide insights into the genetic basis of photosynthetic responses to drought stress in Persian walnut
Source: Hortic Res. 2022 Jun 7;9:uhac124. doi: 10.1093/hr/uhac124 (PMC9343916; doi:10.1093/hr/uhac124)
Supplement: Web_Material_uhac124 [file web_material_uhac124.zip › Supplementary dataset S3.xls]

## Sheet: P_GBS_Sig
Table S3. List of significant marker-trait associations identified by GWAS analysis using PGBS dataset through two approaches (FarmCPU and MLMM) for all the photosynthetic traits in well-water (WW), water-stress (WS), water-recovery (WR) conditions and for drought stress index (DSI) and drought recovery index (DRI) of traits as a relative measure.
Category	Method	Model	Trait	SNP	CHR	Position	P.value	maf
Chl fluorescence	Progeny_GBS	FarmCPU	DI0/RC_DRI22	S11_15758875	11	15758875	5.37774e-07	0.25
Chl fluorescence	Progeny_GBS	MLMM	DI0/RC_DRI22	S11_15758875	11	15758875	8.95391e-08	0.25
Chl fluorescence	Progeny_GBS	FarmCPU	DI0/RC_WR22	S14_23499981	14	23499981	9.66631e-07	0.0689655
Chl fluorescence	Progeny_GBS	MLMM	DI0/RC_WR22	S14_23499981	14	23499981	1.05062e-07	0.0689655
Chl fluorescence	Progeny_GBS	MLMM	DI0/RC_WS21	S6_14285826	6	14285826	1.03843e-07	0.0344828
Chl fluorescence	Progeny_GBS	MLMM	DI0/RC_WW21	S12_23330096	12	23330096	7.81405e-22	0.103448
Chl fluorescence	Progeny_GBS	MLMM	DI0/RC_WW21	S9_22694930	9	22694930	1.35602e-19	0.112069
Chl fluorescence	Progeny_GBS	MLMM	DI0/RC_WW21	S10_12274889	10	12274889	6.08035e-15	0.232759
Chl fluorescence	Progeny_GBS	MLMM	DI0/RC_WW21	S8_23659947	8	23659947	7.08951e-15	0.0603448
Chl fluorescence	Progeny_GBS	MLMM	DI0/RC_WW21	S13_30285764	13	30285764	1.57927e-09	0.0689655
Chl fluorescence	Progeny_GBS	MLMM	DI0/RC_WW21	S12_20171415	12	20171415	2.18788e-09	0.25
Chl fluorescence	Progeny_GBS	MLMM	F0_DSI21	S10_32396802	10	32396802	1.60079e-11	0.215517
Chl fluorescence	Progeny_GBS	MLMM	F0_DSI21	S6_26422105	6	26422105	2.24016e-08	0.448276
Chl fluorescence	Progeny_GBS	MLMM	F0_DSI21	S12_4515751	12	4515751	5.03692e-07	0.318966
Chl fluorescence	Progeny_GBS	MLMM	Fi_DRI22	S13_22514107	13	22514107	1.74823e-31	0.0948276
Chl fluorescence	Progeny_GBS	MLMM	Fi_DRI22	S3_32532769	3	32532769	6.63963e-22	0.327586
Chl fluorescence	Progeny_GBS	MLMM	Fi_DRI22	S10_34569420	10	34569420	4.68106e-20	0.362069
Chl fluorescence	Progeny_GBS	MLMM	Fi_DRI22	S2_22731682	2	22731682	7.27427e-17	0.198276
Chl fluorescence	Progeny_GBS	MLMM	Fi_DRI22	S12_28294492	12	28294492	2.79161e-15	0.0431034
Chl fluorescence	Progeny_GBS	MLMM	Fi_DRI22	S11_10580741	11	10580741	5.09678e-12	0.25
Chl fluorescence	Progeny_GBS	MLMM	Fi_DRI22	S8_15115218	8	15115218	4.10277e-08	0.103448
Chl fluorescence	Progeny_GBS	MLMM	Fi_WS21	S7_13458210	7	13458210	4.17537e-07	0.224138
Chl fluorescence	Progeny_GBS	MLMM	Fi_WS21	S4_1477560	4	1477560	6.44875e-07	0.387931
Chl fluorescence	Progeny_GBS	MLMM	Fi_WW21	S2_4343904	2	4343904	4.41654e-22	0.0603448
Chl fluorescence	Progeny_GBS	MLMM	Fi_WW21	S13_38835422	13	38835422	4.63564e-20	0.362069
Chl fluorescence	Progeny_GBS	MLMM	Fi_WW21	S12_27038222	12	27038222	1.36969e-19	0.327586
Chl fluorescence	Progeny_GBS	MLMM	Fi_WW21	S2_22827348	2	22827348	1.23695e-11	0.163793
Chl fluorescence	Progeny_GBS	MLMM	Fi_WW21	S7_45956238	7	45956238	6.24023e-11	0.163793
Chl fluorescence	Progeny_GBS	MLMM	Fi_WW21	S10_29667972	10	29667972	7.51605e-11	0.189655
Chl fluorescence	Progeny_GBS	MLMM	Fi_WW21	S8_9787034	8	9787034	3.80056e-08	0.103448
Chl fluorescence	Progeny_GBS	MLMM	Fj_DRI22	S1_23858119	1	23858119	2.96983e-23	0.215517
Chl fluorescence	Progeny_GBS	MLMM	Fj_DRI22	S3_12026298	3	12026298	1.68376e-14	0.215517
Chl fluorescence	Progeny_GBS	MLMM	Fj_DRI22	S7_16205806	7	16205806	3.28745e-11	0.12069
Chl fluorescence	Progeny_GBS	MLMM	Fj_DRI22	S3_20583469	3	20583469	1.60531e-10	0.439655
Chl fluorescence	Progeny_GBS	MLMM	Fj_DRI22	S15_6291357	15	6291357	1.25606e-09	0.267241
Chl fluorescence	Progeny_GBS	MLMM	Fj_DRI22	S7_28694339	7	28694339	1.94605e-08	0.206897
Chl fluorescence	Progeny_GBS	MLMM	Fm_DRI22	S1_23252274	1	23252274	4.33879e-23	0.0862069
Chl fluorescence	Progeny_GBS	MLMM	Fm_DRI22	S13_12945157	13	12945157	1.44233e-18	0.310345
Chl fluorescence	Progeny_GBS	MLMM	Fm_DRI22	S13_13142784	13	13142784	5.51641e-16	0.439655
Chl fluorescence	Progeny_GBS	MLMM	Fm_DRI22	S8_24152751	8	24152751	5.37825e-11	0.267241
Chl fluorescence	Progeny_GBS	MLMM	Fm_DRI22	S3_31311089	3	31311089	3.82282e-10	0.189655
Chl fluorescence	Progeny_GBS	MLMM	Fm_DRI22	S10_10771479	10	10771479	1.82146e-09	0.146552
Chl fluorescence	Progeny_GBS	MLMM	Fm_DRI22	S13_22110155	13	22110155	1.13065e-08	0.275862
Chl fluorescence	Progeny_GBS	MLMM	Fm_WS21	S4_1477560	4	1477560	5.785e-07	0.387931
Chl fluorescence	Progeny_GBS	MLMM	Fm_WS21	S7_13458210	7	13458210	5.95003e-07	0.224138
Chl fluorescence	Progeny_GBS	FarmCPU	FM/F0_DRI22	S11_15758875	11	15758875	1.12645e-06	0.25
Chl fluorescence	Progeny_GBS	MLMM	FM/F0_DRI22	S11_15758875	11	15758875	4.78859e-07	0.25
Chl fluorescence	Progeny_GBS	MLMM	FM/F0_WW21	S2_4137625	2	4137625	9.28734e-18	0.181034
Chl fluorescence	Progeny_GBS	MLMM	FM/F0_WW21	S14_28044644	14	28044644	6.03458e-14	0.146552
Chl fluorescence	Progeny_GBS	MLMM	FM/F0_WW21	S14_24587826	14	24587826	1.29101e-11	0.0862069
Chl fluorescence	Progeny_GBS	MLMM	FM/F0_WW21	S6_1405032	6	1405032	4.63722e-11	0.396552
Chl fluorescence	Progeny_GBS	MLMM	FM/F0_WW21	S9_18921937	9	18921937	2.88543e-09	0.146552
Chl fluorescence	Progeny_GBS	MLMM	FM/F0_WW21	S1_37704499	1	37704499	2.16731e-07	0.267241
Chl fluorescence	Progeny_GBS	MLMM	FM/F0_WW21	S10_13583078	10	13583078	2.76993e-07	0.0862069
Chl fluorescence	Progeny_GBS	MLMM	Fv_DRI22	S1_23252274	1	23252274	7.83381e-09	0.0862069
Chl fluorescence	Progeny_GBS	FarmCPU	FV/F0_DRI22	S11_15758875	11	15758875	1.1007e-06	0.25
Chl fluorescence	Progeny_GBS	MLMM	FV/F0_DRI22	S11_15758875	11	15758875	4.80495e-07	0.25
Chl fluorescence	Progeny_GBS	MLMM	FV/F0_WW21	S2_4137625	2	4137625	9.28734e-18	0.181034
Chl fluorescence	Progeny_GBS	MLMM	FV/F0_WW21	S14_28044644	14	28044644	6.03458e-14	0.146552
Chl fluorescence	Progeny_GBS	MLMM	FV/F0_WW21	S14_24587826	14	24587826	1.29101e-11	0.0862069
Chl fluorescence	Progeny_GBS	MLMM	FV/F0_WW21	S6_1405032	6	1405032	4.63722e-11	0.396552
Chl fluorescence	Progeny_GBS	MLMM	FV/F0_WW21	S9_18921937	9	18921937	2.88543e-09	0.146552
Chl fluorescence	Progeny_GBS	MLMM	FV/F0_WW21	S1_37704499	1	37704499	2.16731e-07	0.267241
Chl fluorescence	Progeny_GBS	MLMM	FV/F0_WW21	S10_13583078	10	13583078	2.76993e-07	0.0862069
Chl fluorescence	Progeny_GBS	FarmCPU	FV/FM_DRI22	S11_15758875	11	15758875	2.25257e-07	0.25
Chl fluorescence	Progeny_GBS	MLMM	FV/FM_DRI22	S5_2909182	5	2909182	5.02313e-27	0.318966
Chl fluorescence	Progeny_GBS	MLMM	FV/FM_DRI22	S11_15758875	11	15758875	9.06643e-24	0.25
Chl fluorescence	Progeny_GBS	MLMM	FV/FM_DRI22	S6_26034303	6	26034303	5.21438e-19	0.474138
Chl fluorescence	Progeny_GBS	MLMM	FV/FM_DRI22	S9_15980172	9	15980172	5.81249e-13	0.189655
Chl fluorescence	Progeny_GBS	MLMM	FV/FM_DRI22	S13_18188833	13	18188833	1.38063e-11	0.172414
Chl fluorescence	Progeny_GBS	MLMM	FV/FM_DRI22	S4_25604901	4	25604901	7.77524e-11	0.482759
Chl fluorescence	Progeny_GBS	MLMM	FV/FM_DRI22	S10_25790733	10	25790733	1.26802e-07	0.232759
Chl fluorescence	Progeny_GBS	MLMM	FV/FM_WW21	S3_14833290	3	14833290	1.69027e-15	0.172414
Chl fluorescence	Progeny_GBS	MLMM	FV/FM_WW21	S10_26392556	10	26392556	4.37893e-10	0.474138
Chl fluorescence	Progeny_GBS	MLMM	FV/FM_WW21	S10_12265766	10	12265766	1.18768e-09	0.232759
Chl fluorescence	Progeny_GBS	MLMM	M0_WS21	S13_37661994	13	37661994	1.11384e-06	0.25
Chl fluorescence	Progeny_GBS	FarmCPU	N_DSI21	S1_41066973	1	41066973	5.50003e-07	0.310345
Chl fluorescence	Progeny_GBS	FarmCPU	N_DSI21	S1_41066980	1	41066980	5.50003e-07	0.310345
Chl fluorescence	Progeny_GBS	MLMM	N_DSI21	S1_41066973	1	41066973	9.63335e-07	0.310345
Chl fluorescence	Progeny_GBS	FarmCPU	N_WS21	S1_41066980	1	41066980	8.06281e-07	0.310345
Chl fluorescence	Progeny_GBS	FarmCPU	N_WS21	S1_41066973	1	41066973	8.06281e-07	0.310345
Chl fluorescence	Progeny_GBS	MLMM	N_WS21	S1_41066973	1	41066973	9.81929e-07	0.310345
Chl fluorescence	Progeny_GBS	FarmCPU	N_WW21	S1_30122181	1	30122181	1.3314e-11	0.0344828
Chl fluorescence	Progeny_GBS	FarmCPU	N_WW21	S13_21412053	13	21412053	1.53416e-09	0.0862069
Chl fluorescence	Progeny_GBS	FarmCPU	N_WW21	S4_32104455	4	32104455	1.15245e-08	0.103448
Chl fluorescence	Progeny_GBS	FarmCPU	N_WW21	S8_11861408	8	11861408	1.07889e-06	0.12069
Chl fluorescence	Progeny_GBS	MLMM	N_WW21	S1_30122181	1	30122181	9.89894e-13	0.0344828
Chl fluorescence	Progeny_GBS	MLMM	PC1_DRI22	S11_15758875	11	15758875	1.53207e-07	0.25
Chl fluorescence	Progeny_GBS	MLMM	PC1_WR22	S3_30496524	3	30496524	9.66395e-23	0.5
Chl fluorescence	Progeny_GBS	MLMM	PC1_WR22	S11_17931206	11	17931206	8.24931e-22	0.0689655
Chl fluorescence	Progeny_GBS	MLMM	PC1_WR22	S1_7095488	1	7095488	1.06071e-18	0.301724
Chl fluorescence	Progeny_GBS	MLMM	PC1_WR22	S10_14742878	10	14742878	5.14811e-17	0.431034
Chl fluorescence	Progeny_GBS	MLMM	PC1_WR22	S9_9177102	9	9177102	5.56785e-11	0.112069
Chl fluorescence	Progeny_GBS	MLMM	PC1_WR22	S11_3937765	11	3937765	3.11847e-09	0.206897
Chl fluorescence	Progeny_GBS	MLMM	PC1_WR22	S13_28319337	13	28319337	9.93021e-07	0.396552
Chl fluorescence	Progeny_GBS	MLMM	PC2_DRI22	S13_4367326	13	4367326	6.33769e-22	0.275862
Chl fluorescence	Progeny_GBS	MLMM	PC2_DRI22	S13_5484981	13	5484981	6.28628e-21	0.474138
Chl fluorescence	Progeny_GBS	MLMM	PC2_DRI22	S3_12454642	3	12454642	2.13952e-12	0.491379
Chl fluorescence	Progeny_GBS	MLMM	PC2_DRI22	S4_24854414	4	24854414	8.09324e-12	0.163793
Chl fluorescence	Progeny_GBS	MLMM	PC2_DRI22	S1_2168323	1	2168323	1.86137e-10	0.258621
Chl fluorescence	Progeny_GBS	MLMM	PC2_DRI22	S11_14394495	11	14394495	1.78389e-08	0.0775862
Chl fluorescence	Progeny_GBS	MLMM	PC2_DRI22	S4_31349809	4	31349809	2.33845e-07	0.387931
Chl fluorescence	Progeny_GBS	MLMM	PC2_DRI22	S15_9166203	15	9166203	4.87969e-07	0.258621
Chl fluorescence	Progeny_GBS	MLMM	PC3_WR22	S3_25688852	3	25688852	1.0251e-27	0.0948276
Chl fluorescence	Progeny_GBS	MLMM	PC3_WR22	S4_4096624	4	4096624	1.19365e-20	0.37931
Chl fluorescence	Progeny_GBS	MLMM	PC3_WR22	S12_5710200	12	5710200	5.93206e-20	0.301724
Chl fluorescence	Progeny_GBS	MLMM	PC3_WR22	S9_22608087	9	22608087	1.72615e-12	0.482759
Chl fluorescence	Progeny_GBS	MLMM	PC3_WR22	S1_2161459	1	2161459	3.16256e-12	0.37931
Chl fluorescence	Progeny_GBS	MLMM	PC3_WR22	S13_4535614	13	4535614	7.78861e-10	0.0603448
Chl fluorescence	Progeny_GBS	MLMM	PC3_WR22	S11_8932161	11	8932161	3.70669e-09	0.232759
Chl fluorescence	Progeny_GBS	MLMM	PC3_WR22	S13_11639816	13	11639816	1.26441e-07	0.37069
Chl fluorescence	Progeny_GBS	MLMM	PC3_WS21	S10_8568490	10	8568490	1.29574e-11	0.146552
Chl fluorescence	Progeny_GBS	MLMM	PC3_WS21	S7_22929845	7	22929845	7.39735e-09	0.310345
Chl fluorescence	Progeny_GBS	MLMM	PC3_WS21	S7_43913567	7	43913567	1.19385e-08	0.275862
Chl fluorescence	Progeny_GBS	MLMM	PIABS_DRI22	S11_15758875	11	15758875	4.02874e-27	0.25
Chl fluorescence	Progeny_GBS	MLMM	PIABS_DRI22	S6_26422105	6	26422105	8.07711e-20	0.448276
Chl fluorescence	Progeny_GBS	MLMM	PIABS_DRI22	S2_10531823	2	10531823	3.28158e-19	0.155172
Chl fluorescence	Progeny_GBS	MLMM	PIABS_DRI22	S1_41066973	1	41066973	1.20757e-16	0.310345
Chl fluorescence	Progeny_GBS	MLMM	PIABS_DRI22	S5_19163486	5	19163486	3.78286e-13	0.353448
Chl fluorescence	Progeny_GBS	MLMM	PIABS_DRI22	S12_13947272	12	13947272	9.8532e-11	0.0603448
Chl fluorescence	Progeny_GBS	MLMM	PIABS_DRI22	S8_26585365	8	26585365	3.48045e-08	0.0258621
Chl fluorescence	Progeny_GBS	MLMM	PIABS_DRI22	S1_14760367	1	14760367	3.52063e-08	0.465517
Chl fluorescence	Progeny_GBS	MLMM	PIABS_DRI22	S1_36459841	1	36459841	5.46445e-07	0.258621
Chl fluorescence	Progeny_GBS	MLMM	PIABS_DRI22	S1_36459850	1	36459850	5.46445e-07	0.258621
Chl fluorescence	Progeny_GBS	MLMM	PIABS_DRI22	S1_36459842	1	36459842	5.46445e-07	0.258621
Chl fluorescence	Progeny_GBS	FarmCPU	PIABS_WS21	S7_6620891	7	6620891	9.42565e-07	0.0689655
Chl fluorescence	Progeny_GBS	MLMM	PIABS_WS21	S7_6620891	7	6620891	1.09494e-06	0.0689655
Chl fluorescence	Progeny_GBS	MLMM	PIABS_WW21	S15_13611914	15	13611914	6.50385e-27	0.0603448
Chl fluorescence	Progeny_GBS	MLMM	PIABS_WW21	S4_27213207	4	27213207	2.69838e-17	0.327586
Chl fluorescence	Progeny_GBS	MLMM	PIABS_WW21	S6_5404461	6	5404461	3.30603e-15	0.405172
Chl fluorescence	Progeny_GBS	MLMM	PIABS_WW21	S14_4945569	14	4945569	6.96418e-14	0.0862069
Chl fluorescence	Progeny_GBS	MLMM	PIABS_WW21	S8_15239273	8	15239273	1.00338e-13	0.422414
Chl fluorescence	Progeny_GBS	MLMM	PIABS_WW21	S7_43858669	7	43858669	1.46333e-08	0.267241
Chl fluorescence	Progeny_GBS	MLMM	PIABS_WW21	S10_35248908	10	35248908	7.81335e-08	0.362069
Chl fluorescence	Progeny_GBS	MLMM	TR0/RC_DSI21	S8_12526213	8	12526213	1.38261e-21	0.12931
Chl fluorescence	Progeny_GBS	MLMM	TR0/RC_DSI21	S11_25960210	11	25960210	8.95263e-21	0.362069
Chl fluorescence	Progeny_GBS	MLMM	TR0/RC_DSI21	S10_26174967	10	26174967	6.35315e-20	0.293103
Chl fluorescence	Progeny_GBS	MLMM	TR0/RC_DSI21	S7_5525470	7	5525470	4.15849e-19	0.267241
Chl fluorescence	Progeny_GBS	MLMM	TR0/RC_DSI21	S9_19557614	9	19557614	3.98541e-15	0.12069
Chl fluorescence	Progeny_GBS	MLMM	TR0/RC_DSI21	S13_38647231	13	38647231	2.06423e-08	0.310345
Chl fluorescence	Progeny_GBS	MLMM	TR0/RC_DSI21	S9_2704161	9	2704161	1.28283e-07	0.344828
Chl fluorescence	Progeny_GBS	MLMM	TR0/RC_DSI21	S16_27049895	16	27049895	9.43788e-07	0.396552
Chl fluorescence	Progeny_GBS	FarmCPU	Vj_WW22	S12_10291724	12	10291724	7.4408e-07	0.0258621
Chl fluorescence	Progeny_GBS	FarmCPU	Vj_WW22	S12_7795560	12	7795560	7.4408e-07	0.0258621
Chl fluorescence	Progeny_GBS	FarmCPU	φDo_DRI22	S11_15758875	11	15758875	5.42758e-15	0.25
Chl fluorescence	Progeny_GBS	FarmCPU	φDo_DRI22	S3_6766446	3	6766446	1.27721e-09	0.137931
Chl fluorescence	Progeny_GBS	FarmCPU	φDo_DRI22	S7_38458487	7	38458487	6.78276e-09	0.0948276
Chl fluorescence	Progeny_GBS	FarmCPU	φDo_DRI22	S10_9148839	10	9148839	4.62988e-08	0.137931
Chl fluorescence	Progeny_GBS	MLMM	φDo_DRI22	S11_15758875	11	15758875	3.66386e-08	0.25
Chl fluorescence	Progeny_GBS	MLMM	φDo_DRI22	S5_2909182	5	2909182	9.84472e-07	0.318966
Chl fluorescence	Progeny_GBS	MLMM	φDo_WW21	S3_14833290	3	14833290	1.69027e-15	0.172414
Chl fluorescence	Progeny_GBS	MLMM	φDo_WW21	S10_26392556	10	26392556	4.37893e-10	0.474138
Chl fluorescence	Progeny_GBS	MLMM	φDo_WW21	S10_12265766	10	12265766	1.18768e-09	0.232759
Chl fluorescence	Progeny_GBS	MLMM	φEo_WR22	S3_30496524	3	30496524	1.41633e-22	0.5
Chl fluorescence	Progeny_GBS	MLMM	φEo_WR22	S8_24314610	8	24314610	1.50077e-21	0.284483
Chl fluorescence	Progeny_GBS	MLMM	φEo_WR22	S5_21653452	5	21653452	1.4776e-20	0.37931
Chl fluorescence	Progeny_GBS	MLMM	φEo_WR22	S13_22611458	13	22611458	1.61616e-15	0.198276
Chl fluorescence	Progeny_GBS	MLMM	φEo_WR22	S12_3922754	12	3922754	1.3879e-14	0.396552
Chl fluorescence	Progeny_GBS	MLMM	φEo_WR22	S7_16188777	7	16188777	1.26097e-13	0.103448
Chl fluorescence	Progeny_GBS	MLMM	φEo_WR22	S2_2614532	2	2614532	1.15422e-08	0.336207
Chl fluorescence	Progeny_GBS	FarmCPU	φPav_WR22	S1_2834020	1	2834020	8.91297e-07	0.146552
Chl fluorescence	Progeny_GBS	MLMM	φPav_WR22	S1_2834020	1	2834020	9.18009e-07	0.146552
Chl fluorescence	Progeny_GBS	MLMM	ψ0_DRI22	S1_456886	1	456886	4.00916e-26	0.137931
Chl fluorescence	Progeny_GBS	MLMM	ψ0_DRI22	S7_7328391	7	7328391	2.04284e-25	0.112069
Chl fluorescence	Progeny_GBS	MLMM	ψ0_DRI22	S15_17904623	15	17904623	5.62947e-21	0.206897
Chl fluorescence	Progeny_GBS	MLMM	ψ0_DRI22	S11_28387634	11	28387634	1.07555e-17	0.215517
Chl fluorescence	Progeny_GBS	MLMM	ψ0_DRI22	S1_14565719	1	14565719	1.90177e-14	0.0603448
Chl fluorescence	Progeny_GBS	MLMM	ψ0_DRI22	S8_10121460	8	10121460	8.76624e-14	0.198276
Chl fluorescence	Progeny_GBS	MLMM	ψ0_DRI22	S16_22988427	16	22988427	9.15864e-09	0.189655
Chl fluorescence	Progeny_GBS	FarmCPU	ψ0_WW22	S12_10291724	12	10291724	7.4408e-07	0.0258621
Chl fluorescence	Progeny_GBS	FarmCPU	ψ0_WW22	S12_7795560	12	7795560	7.4408e-07	0.0258621
Chl fluorescence	Progeny_GBS	FarmCPU	Fv_WW12	S10_2231792	10	2231792	2.61189e-07	0.113971
Chl fluorescence	Progeny_GBS	FarmCPU	Fv_WW12	S11_17293384	11	17293384	4.00685e-07	0.0955882
Gas exchange	Progeny_GBS	MLMM	CE_WS21	S13_15009992	13	15009992	7.59426e-08	0.0833333
Gas exchange	Progeny_GBS	MLMM	CE_WW21	S2_23673070	2	23673070	4.08632e-07	0.126866
Gas exchange	Progeny_GBS	FarmCPU	DS_WR22	S12_10283775	12	10283775	1.08197e-13	0.158088
Gas exchange	Progeny_GBS	FarmCPU	DS_WR22	S11_1657770	11	1657770	5.18185e-08	0.180147
Gas exchange	Progeny_GBS	FarmCPU	DS_WR22	S15_1176278	15	1176278	4.23164e-07	0.430147
Gas exchange	Progeny_GBS	MLMM	DS_WR22	S12_10283775	12	10283775	4.02808e-09	0.158088
Gas exchange	Progeny_GBS	FarmCPU	PC1_DRI22	S6_16483572	6	16483572	1.00712e-11	0.169118
Gas exchange	Progeny_GBS	FarmCPU	PC1_DRI22	S7_48217306	7	48217306	5.0721e-09	0.323529
Gas exchange	Progeny_GBS	FarmCPU	PC1_DRI22	S13_18658547	13	18658547	2.73689e-08	0.323529
Gas exchange	Progeny_GBS	FarmCPU	PC1_DRI22	S11_30173904	11	30173904	8.16968e-08	0.386029
Gas exchange	Progeny_GBS	FarmCPU	PC1_DRI22	S6_17328789	6	17328789	8.62209e-08	0.0514706
Gas exchange	Progeny_GBS	FarmCPU	PC1_DRI22	S15_18815528	15	18815528	3.80888e-07	0.441176
Gas exchange	Progeny_GBS	MLMM	PC2_WS12	S5_11236815	5	11236815	4.33317e-08	0.408088
Gas exchange	Progeny_GBS	MLMM	Pn_WW12	S13_38507346	13	38507346	4.45076e-10	0.220588
Gas exchange	Progeny_GBS	MLMM	RWC_WS12	S12_10283775	12	10283775	9.58689e-07	0.158088
Gas exchange	Progeny_GBS	MLMM	Tr_WS12	S4_16068078	4	16068078	2.13653e-07	0.0551471
Gas exchange	Progeny_GBS	FarmCPU	WUEi_DRI22	S3_10254326	3	10254326	9.96899e-07	0.0661765
Gas exchange	Progeny_GBS	FarmCPU	WUEi_DRI22	S7_22075742	7	22075742	1.08127e-06	0.0661765
Gas exchange	Progeny_GBS	MLMM	WUEi_WR22	S11_24328981	11	24328981	6.80225e-07	0.378676

## Sheet: P_GBS_Sugg
Table S3. List of suggestive marker-trait associations identified by GWAS analysis using PGBS dataset through two approaches (FarmCPU and MLMM) for all the photosynthetic traits in well-watered (WW), water-stress (WS), water-recovery (WR) conditions and for drought stress index (DSI) and drought recovery index (DRI) of traits as a relative measure.
Category	Method	Model	Trait	SNP	CHR	Position	P.value	maf
Chl fluorescence	Progeny_GBS	FarmCPU	ABS/RC_DRI22	S6_3429324	6	3429324	2.09469e-05	0.163793
Chl fluorescence	Progeny_GBS	FarmCPU	ABS/RC_DRI22	S6_3429309	6	3429309	2.09469e-05	0.163793
Chl fluorescence	Progeny_GBS	FarmCPU	ABS/RC_DRI22	S6_3429326	6	3429326	2.09469e-05	0.163793
Chl fluorescence	Progeny_GBS	FarmCPU	ABS/RC_DSI21	S13_14235465	13	14235465	9.39071e-06	0.491379
Chl fluorescence	Progeny_GBS	FarmCPU	ABS/RC_DSI21	S13_14243837	13	14243837	1.0376e-05	0.439655
Chl fluorescence	Progeny_GBS	MLMM	ABS/RC_DSI21	S13_14235465	13	14235465	1.18358e-05	0.491379
Chl fluorescence	Progeny_GBS	MLMM	ABS/RC_DSI21	S13_14243837	13	14243837	1.30515e-05	0.439655
Chl fluorescence	Progeny_GBS	FarmCPU	ABS/RC_WS21	S13_14243837	13	14243837	1.5022e-05	0.439655
Chl fluorescence	Progeny_GBS	MLMM	ABS/RC_WS21	S13_14243837	13	14243837	1.94454e-05	0.439655
Chl fluorescence	Progeny_GBS	FarmCPU	ABS/RC_WW22	S6_23284654	6	23284654	1.27292e-05	0.172414
Chl fluorescence	Progeny_GBS	MLMM	ABS/RC_WW22	S6_23284654	6	23284654	2.21074e-05	0.172414
Chl fluorescence	Progeny_GBS	FarmCPU	DI0/RC_DRI22	S11_15758875	11	15758875	5.37774e-07	0.25
Chl fluorescence	Progeny_GBS	MLMM	DI0/RC_DRI22	S11_15758875	11	15758875	8.95391e-08	0.25
Chl fluorescence	Progeny_GBS	MLMM	DI0/RC_DRI22	S10_23783019	10	23783019	1.15363e-05	0.37931
Chl fluorescence	Progeny_GBS	FarmCPU	DI0/RC_DSI21	S13_14235465	13	14235465	6.54574e-06	0.491379
Chl fluorescence	Progeny_GBS	FarmCPU	DI0/RC_DSI21	S6_14285826	6	14285826	7.29648e-06	0.0344828
Chl fluorescence	Progeny_GBS	FarmCPU	DI0/RC_DSI21	S13_14243837	13	14243837	1.31244e-05	0.439655
Chl fluorescence	Progeny_GBS	MLMM	DI0/RC_DSI21	S13_14235465	13	14235465	9.36652e-06	0.491379
Chl fluorescence	Progeny_GBS	MLMM	DI0/RC_DSI21	S6_14285826	6	14285826	1.0406e-05	0.0344828
Chl fluorescence	Progeny_GBS	MLMM	DI0/RC_DSI21	S13_14243837	13	14243837	1.83919e-05	0.439655
Chl fluorescence	Progeny_GBS	FarmCPU	DI0/RC_WR22	S14_23499981	14	23499981	9.66631e-07	0.0689655
Chl fluorescence	Progeny_GBS	FarmCPU	DI0/RC_WR22	S14_23545784	14	23545784	1.07978e-05	0.0775862
Chl fluorescence	Progeny_GBS	FarmCPU	DI0/RC_WR22	S14_23549030	14	23549030	1.07978e-05	0.0775862
Chl fluorescence	Progeny_GBS	FarmCPU	DI0/RC_WR22	S14_23549802	14	23549802	1.07978e-05	0.0775862
Chl fluorescence	Progeny_GBS	FarmCPU	DI0/RC_WR22	S14_23549848	14	23549848	1.07978e-05	0.0775862
Chl fluorescence	Progeny_GBS	FarmCPU	DI0/RC_WR22	S14_23554978	14	23554978	1.07978e-05	0.0775862
Chl fluorescence	Progeny_GBS	FarmCPU	DI0/RC_WR22	S14_23554979	14	23554979	1.07978e-05	0.0775862
Chl fluorescence	Progeny_GBS	FarmCPU	DI0/RC_WR22	S14_23555030	14	23555030	1.07978e-05	0.0775862
Chl fluorescence	Progeny_GBS	FarmCPU	DI0/RC_WR22	S14_23554734	14	23554734	1.11096e-05	0.146552
Chl fluorescence	Progeny_GBS	FarmCPU	DI0/RC_WR22	S3_6766446	3	6766446	1.38145e-05	0.137931
Chl fluorescence	Progeny_GBS	MLMM	DI0/RC_WR22	S14_23499981	14	23499981	1.05062e-07	0.0689655
Chl fluorescence	Progeny_GBS	MLMM	DI0/RC_WR22	S10_10068937	10	10068937	2.19429e-05	0.155172
Chl fluorescence	Progeny_GBS	FarmCPU	DI0/RC_WS21	S13_14243837	13	14243837	2.18749e-05	0.439655
Chl fluorescence	Progeny_GBS	MLMM	DI0/RC_WS21	S6_14285826	6	14285826	1.03843e-07	0.0344828
Chl fluorescence	Progeny_GBS	MLMM	DI0/RC_WS21	S10_33359803	10	33359803	5.61071e-06	0.0603448
Chl fluorescence	Progeny_GBS	FarmCPU	DI0/RC_WW21	S7_14348187	7	14348187	1.1604e-05	0.163793
Chl fluorescence	Progeny_GBS	FarmCPU	DI0/RC_WW21	S5_11334197	5	11334197	1.44155e-05	0.0862069
Chl fluorescence	Progeny_GBS	FarmCPU	DI0/RC_WW21	S10_9150305	10	9150305	1.47871e-05	0.112069
Chl fluorescence	Progeny_GBS	FarmCPU	DI0/RC_WW21	S10_12265766	10	12265766	2.04316e-05	0.232759
Chl fluorescence	Progeny_GBS	MLMM	DI0/RC_WW21	S12_23330096	12	23330096	7.81405e-22	0.103448
Chl fluorescence	Progeny_GBS	MLMM	DI0/RC_WW21	S9_22694930	9	22694930	1.35602e-19	0.112069
Chl fluorescence	Progeny_GBS	MLMM	DI0/RC_WW21	S10_12274889	10	12274889	6.08035e-15	0.232759
Chl fluorescence	Progeny_GBS	MLMM	DI0/RC_WW21	S8_23659947	8	23659947	7.08951e-15	0.0603448
Chl fluorescence	Progeny_GBS	MLMM	DI0/RC_WW21	S13_30285764	13	30285764	1.57927e-09	0.0689655
Chl fluorescence	Progeny_GBS	MLMM	DI0/RC_WW21	S12_20171415	12	20171415	2.18788e-09	0.25
Chl fluorescence	Progeny_GBS	MLMM	DI0/RC_WW21	S7_45193377	7	45193377	1.76333e-06	0.336207
Chl fluorescence	Progeny_GBS	MLMM	DI0/RC_WW21	S9_14651946	9	14651946	6.91413e-06	0.344828
Chl fluorescence	Progeny_GBS	FarmCPU	DI0/RC_WW22	S15_13814484	15	13814484	1.68385e-05	0.137931
Chl fluorescence	Progeny_GBS	MLMM	DI0/RC_WW22	S2_27120357	2	27120357	5.61181e-06	0.405172
Chl fluorescence	Progeny_GBS	FarmCPU	ET0/RC_WS21	S13_23293895	13	23293895	1.75656e-05	0.258621
Chl fluorescence	Progeny_GBS	MLMM	ET0/RC_WS21	S13_23293895	13	23293895	1.89114e-05	0.258621
Chl fluorescence	Progeny_GBS	FarmCPU	ET0/RC_WW21	S11_22118	11	22118	9.73888e-06	0.362069
Chl fluorescence	Progeny_GBS	FarmCPU	ET0/RC_WW21	S16_8597508	16	8597508	1.79634e-05	0.491379
Chl fluorescence	Progeny_GBS	MLMM	ET0/RC_WW21	S11_22118	11	22118	1.24144e-05	0.362069
Chl fluorescence	Progeny_GBS	MLMM	ET0/RC_WW21	S16_8597508	16	8597508	2.00612e-05	0.491379
Chl fluorescence	Progeny_GBS	FarmCPU	ET0/RC_WW22	S4_33018629	4	33018629	2.85883e-06	0.198276
Chl fluorescence	Progeny_GBS	MLMM	ET0/RC_WW22	S4_33018629	4	33018629	4.78432e-06	0.198276
Chl fluorescence	Progeny_GBS	FarmCPU	F0_DSI21	S10_32396802	10	32396802	1.03961e-05	0.215517
Chl fluorescence	Progeny_GBS	FarmCPU	F0_DSI21	S10_32396785	10	32396785	1.5245e-05	0.198276
Chl fluorescence	Progeny_GBS	MLMM	F0_DSI21	S10_32396802	10	32396802	1.60079e-11	0.215517
Chl fluorescence	Progeny_GBS	MLMM	F0_DSI21	S6_26422105	6	26422105	2.24016e-08	0.448276
Chl fluorescence	Progeny_GBS	MLMM	F0_DSI21	S12_4515751	12	4515751	5.03692e-07	0.318966
Chl fluorescence	Progeny_GBS	MLMM	F0_DSI21	S16_13196573	16	13196573	1.3189e-05	0.12069
Chl fluorescence	Progeny_GBS	MLMM	F0_DSI21	S13_21677335	13	21677335	1.54559e-05	0.155172
Chl fluorescence	Progeny_GBS	MLMM	F0_DSI21	S13_21677345	13	21677345	1.54559e-05	0.155172
Chl fluorescence	Progeny_GBS	MLMM	F0_DSI21	S14_3480128	14	3480128	1.91977e-05	0.172414
Chl fluorescence	Progeny_GBS	FarmCPU	F0_WR22	S13_15386001	13	15386001	5.16861e-06	0.112069
Chl fluorescence	Progeny_GBS	MLMM	F0_WR22	S13_15386001	13	15386001	9.83824e-06	0.112069
Chl fluorescence	Progeny_GBS	FarmCPU	F0_WS21	S7_15245967	7	15245967	4.39265e-06	0.258621
Chl fluorescence	Progeny_GBS	FarmCPU	F0_WS21	S7_15245975	7	15245975	4.39265e-06	0.258621
Chl fluorescence	Progeny_GBS	FarmCPU	F0_WS21	S7_13458210	7	13458210	1.19253e-05	0.224138
Chl fluorescence	Progeny_GBS	FarmCPU	F0_WS21	S7_13458212	7	13458212	1.28739e-05	0.25
Chl fluorescence	Progeny_GBS	MLMM	F0_WS21	S7_15245967	7	15245967	4.07851e-06	0.258621
Chl fluorescence	Progeny_GBS	MLMM	F0_WS21	S7_15245975	7	15245975	4.07851e-06	0.258621
Chl fluorescence	Progeny_GBS	MLMM	F0_WS21	S7_13458210	7	13458210	1.11394e-05	0.224138
Chl fluorescence	Progeny_GBS	MLMM	F0_WS21	S7_13458212	7	13458212	1.20308e-05	0.25
Chl fluorescence	Progeny_GBS	FarmCPU	F0_WW21	S7_9739293	7	9739293	8.27264e-06	0.387931
Chl fluorescence	Progeny_GBS	FarmCPU	F0_WW21	S7_9739300	7	9739300	8.27264e-06	0.387931
Chl fluorescence	Progeny_GBS	FarmCPU	F0_WW21	S10_27307939	10	27307939	1.0321e-05	0.396552
Chl fluorescence	Progeny_GBS	FarmCPU	F0_WW21	S7_9744439	7	9744439	1.25108e-05	0.336207
Chl fluorescence	Progeny_GBS	FarmCPU	F0_WW21	S7_9744440	7	9744440	1.25108e-05	0.336207
Chl fluorescence	Progeny_GBS	FarmCPU	F0_WW21	S7_9760184	7	9760184	2.28737e-05	0.37069
Chl fluorescence	Progeny_GBS	MLMM	F0_WW21	S7_9739293	7	9739293	1.60317e-05	0.387931
Chl fluorescence	Progeny_GBS	MLMM	F0_WW21	S7_9739300	7	9739300	1.60317e-05	0.387931
Chl fluorescence	Progeny_GBS	MLMM	F0_WW21	S7_9744439	7	9744439	1.95689e-05	0.336207
Chl fluorescence	Progeny_GBS	MLMM	F0_WW21	S7_9744440	7	9744440	1.95689e-05	0.336207
Chl fluorescence	Progeny_GBS	MLMM	F0_WW21	S10_27307939	10	27307939	2.26987e-05	0.396552
Chl fluorescence	Progeny_GBS	FarmCPU	F0_WW22	S6_23284654	6	23284654	1.93608e-05	0.172414
Chl fluorescence	Progeny_GBS	FarmCPU	Fi_DRI22	S13_22514107	13	22514107	1.40501e-05	0.0948276
Chl fluorescence	Progeny_GBS	FarmCPU	Fi_DRI22	S1_23858119	1	23858119	1.43038e-05	0.215517
Chl fluorescence	Progeny_GBS	MLMM	Fi_DRI22	S13_22514107	13	22514107	1.74823e-31	0.0948276
Chl fluorescence	Progeny_GBS	MLMM	Fi_DRI22	S3_32532769	3	32532769	6.63963e-22	0.327586
Chl fluorescence	Progeny_GBS	MLMM	Fi_DRI22	S10_34569420	10	34569420	4.68106e-20	0.362069
Chl fluorescence	Progeny_GBS	MLMM	Fi_DRI22	S2_22731682	2	22731682	7.27427e-17	0.198276
Chl fluorescence	Progeny_GBS	MLMM	Fi_DRI22	S12_28294492	12	28294492	2.79161e-15	0.0431034
Chl fluorescence	Progeny_GBS	MLMM	Fi_DRI22	S11_10580741	11	10580741	5.09678e-12	0.25
Chl fluorescence	Progeny_GBS	MLMM	Fi_DRI22	S8_15115218	8	15115218	4.10277e-08	0.103448
Chl fluorescence	Progeny_GBS	MLMM	Fi_DRI22	S15_4635989	15	4635989	4.73912e-06	0.137931
Chl fluorescence	Progeny_GBS	FarmCPU	Fi_WR22	S2_4781630	2	4781630	1.95987e-05	0.474138
Chl fluorescence	Progeny_GBS	FarmCPU	Fi_WS21	S7_13458210	7	13458210	2.03991e-05	0.224138
Chl fluorescence	Progeny_GBS	MLMM	Fi_WS21	S7_13458210	7	13458210	4.17537e-07	0.224138
Chl fluorescence	Progeny_GBS	MLMM	Fi_WS21	S4_1477560	4	1477560	6.44875e-07	0.387931
Chl fluorescence	Progeny_GBS	MLMM	Fi_WS21	S1_20981864	1	20981864	2.52526e-06	0.0258621
Chl fluorescence	Progeny_GBS	FarmCPU	Fi_WW21	S2_4343904	2	4343904	1.67681e-05	0.0603448
Chl fluorescence	Progeny_GBS	MLMM	Fi_WW21	S2_4343904	2	4343904	4.41654e-22	0.0603448
Chl fluorescence	Progeny_GBS	MLMM	Fi_WW21	S13_38835422	13	38835422	4.63564e-20	0.362069
Chl fluorescence	Progeny_GBS	MLMM	Fi_WW21	S12_27038222	12	27038222	1.36969e-19	0.327586
Chl fluorescence	Progeny_GBS	MLMM	Fi_WW21	S2_22827348	2	22827348	1.23695e-11	0.163793
Chl fluorescence	Progeny_GBS	MLMM	Fi_WW21	S7_45956238	7	45956238	6.24023e-11	0.163793
Chl fluorescence	Progeny_GBS	MLMM	Fi_WW21	S10_29667972	10	29667972	7.51605e-11	0.189655
Chl fluorescence	Progeny_GBS	MLMM	Fi_WW21	S8_9787034	8	9787034	3.80056e-08	0.103448
Chl fluorescence	Progeny_GBS	MLMM	Fi_WW21	S7_27134454	7	27134454	2.96624e-06	0.163793
Chl fluorescence	Progeny_GBS	FarmCPU	Fi_WW22	S13_21324394	13	21324394	8.82298e-06	0.465517
Chl fluorescence	Progeny_GBS	MLMM	Fi_WW22	S13_21324394	13	21324394	1.50106e-05	0.465517
Chl fluorescence	Progeny_GBS	FarmCPU	Fj_DRI22	S1_23858119	1	23858119	2.71428e-06	0.215517
Chl fluorescence	Progeny_GBS	MLMM	Fj_DRI22	S1_23858119	1	23858119	2.96983e-23	0.215517
Chl fluorescence	Progeny_GBS	MLMM	Fj_DRI22	S3_12026298	3	12026298	1.68376e-14	0.215517
Chl fluorescence	Progeny_GBS	MLMM	Fj_DRI22	S7_16205806	7	16205806	3.28745e-11	0.12069
Chl fluorescence	Progeny_GBS	MLMM	Fj_DRI22	S3_20583469	3	20583469	1.60531e-10	0.439655
Chl fluorescence	Progeny_GBS	MLMM	Fj_DRI22	S15_6291357	15	6291357	1.25606e-09	0.267241
Chl fluorescence	Progeny_GBS	MLMM	Fj_DRI22	S7_28694339	7	28694339	1.94605e-08	0.206897
Chl fluorescence	Progeny_GBS	MLMM	Fj_DRI22	S7_26999387	7	26999387	4.48411e-06	0.474138
Chl fluorescence	Progeny_GBS	FarmCPU	Fj_WR22	S13_15386001	13	15386001	1.90602e-05	0.112069
Chl fluorescence	Progeny_GBS	FarmCPU	Fj_WS21	S7_13458210	7	13458210	3.88014e-06	0.224138
Chl fluorescence	Progeny_GBS	FarmCPU	Fj_WS21	S7_13458212	7	13458212	5.31697e-06	0.25
Chl fluorescence	Progeny_GBS	FarmCPU	Fj_WS21	S14_20960359	14	20960359	2.1522e-05	0.0775862
Chl fluorescence	Progeny_GBS	MLMM	Fj_WS21	S7_13458210	7	13458210	3.28103e-06	0.224138
Chl fluorescence	Progeny_GBS	MLMM	Fj_WS21	S5_15672954	5	15672954	1.23061e-05	0.258621
Chl fluorescence	Progeny_GBS	FarmCPU	Fm_DRI22	S1_23252274	1	23252274	6.82412e-06	0.0862069
Chl fluorescence	Progeny_GBS	FarmCPU	Fm_DRI22	S1_23858119	1	23858119	7.94701e-06	0.215517
Chl fluorescence	Progeny_GBS	FarmCPU	Fm_DRI22	S13_22514107	13	22514107	9.16269e-06	0.0948276
Chl fluorescence	Progeny_GBS	FarmCPU	Fm_DRI22	S3_20038422	3	20038422	9.38567e-06	0.293103
Chl fluorescence	Progeny_GBS	MLMM	Fm_DRI22	S1_23252274	1	23252274	4.33879e-23	0.0862069
Chl fluorescence	Progeny_GBS	MLMM	Fm_DRI22	S13_12945157	13	12945157	1.44233e-18	0.310345
Chl fluorescence	Progeny_GBS	MLMM	Fm_DRI22	S13_13142784	13	13142784	5.51641e-16	0.439655
Chl fluorescence	Progeny_GBS	MLMM	Fm_DRI22	S8_24152751	8	24152751	5.37825e-11	0.267241
Chl fluorescence	Progeny_GBS	MLMM	Fm_DRI22	S3_31311089	3	31311089	3.82282e-10	0.189655
Chl fluorescence	Progeny_GBS	MLMM	Fm_DRI22	S10_10771479	10	10771479	1.82146e-09	0.146552
Chl fluorescence	Progeny_GBS	MLMM	Fm_DRI22	S13_22110155	13	22110155	1.13065e-08	0.275862
Chl fluorescence	Progeny_GBS	MLMM	Fm_DRI22	S6_12564755	6	12564755	1.6154e-05	0.362069
Chl fluorescence	Progeny_GBS	MLMM	Fm_WS21	S4_1477560	4	1477560	5.785e-07	0.387931
Chl fluorescence	Progeny_GBS	MLMM	Fm_WS21	S7_13458210	7	13458210	5.95003e-07	0.224138
Chl fluorescence	Progeny_GBS	MLMM	Fm_WS21	S1_20981864	1	20981864	2.70418e-06	0.0258621
Chl fluorescence	Progeny_GBS	FarmCPU	Fm_WW21	S2_4343904	2	4343904	2.00323e-05	0.0603448
Chl fluorescence	Progeny_GBS	MLMM	Fm_WW21	S2_4343904	2	4343904	1.48823e-05	0.0603448
Chl fluorescence	Progeny_GBS	FarmCPU	Fm_WW22	S13_21324394	13	21324394	8.17971e-06	0.465517
Chl fluorescence	Progeny_GBS	FarmCPU	Fm_WW22	S16_27814955	16	27814955	1.51783e-05	0.137931
Chl fluorescence	Progeny_GBS	FarmCPU	Fm_WW22	S16_27813481	16	27813481	2.15663e-05	0.12931
Chl fluorescence	Progeny_GBS	MLMM	Fm_WW22	S13_21324394	13	21324394	1.20164e-05	0.465517
Chl fluorescence	Progeny_GBS	FarmCPU	FM/F0_DRI22	S11_15758875	11	15758875	1.12645e-06	0.25
Chl fluorescence	Progeny_GBS	MLMM	FM/F0_DRI22	S11_15758875	11	15758875	4.78859e-07	0.25
Chl fluorescence	Progeny_GBS	MLMM	FM/F0_DRI22	S5_2909182	5	2909182	1.84206e-06	0.318966
Chl fluorescence	Progeny_GBS	MLMM	FM/F0_DRI22	S12_3922775	12	3922775	1.71816e-05	0.37931
Chl fluorescence	Progeny_GBS	FarmCPU	FM/F0_DSI21	S14_20960359	14	20960359	7.10455e-06	0.0775862
Chl fluorescence	Progeny_GBS	FarmCPU	FM/F0_DSI21	S13_8059986	13	8059986	1.16825e-05	0.327586
Chl fluorescence	Progeny_GBS	MLMM	FM/F0_DSI21	S14_20960359	14	20960359	7.7971e-06	0.0775862
Chl fluorescence	Progeny_GBS	MLMM	FM/F0_DSI21	S13_8059986	13	8059986	1.27702e-05	0.327586
Chl fluorescence	Progeny_GBS	FarmCPU	FM/F0_WR22	S6_1374178	6	1374178	1.6764e-05	0.137931
Chl fluorescence	Progeny_GBS	MLMM	FM/F0_WR22	S6_1374178	6	1374178	1.68776e-05	0.137931
Chl fluorescence	Progeny_GBS	FarmCPU	FM/F0_WS21	S13_8059986	13	8059986	3.67868e-06	0.327586
Chl fluorescence	Progeny_GBS	FarmCPU	FM/F0_WS21	S14_20960359	14	20960359	1.20365e-05	0.0775862
Chl fluorescence	Progeny_GBS	MLMM	FM/F0_WS21	S13_8059986	13	8059986	3.88466e-06	0.327586
Chl fluorescence	Progeny_GBS	MLMM	FM/F0_WS21	S14_20960359	14	20960359	1.26458e-05	0.0775862
Chl fluorescence	Progeny_GBS	FarmCPU	FM/F0_WW21	S2_4137625	2	4137625	1.79884e-05	0.181034
Chl fluorescence	Progeny_GBS	MLMM	FM/F0_WW21	S2_4137625	2	4137625	9.28734e-18	0.181034
Chl fluorescence	Progeny_GBS	MLMM	FM/F0_WW21	S14_28044644	14	28044644	6.03458e-14	0.146552
Chl fluorescence	Progeny_GBS	MLMM	FM/F0_WW21	S14_24587826	14	24587826	1.29101e-11	0.0862069
Chl fluorescence	Progeny_GBS	MLMM	FM/F0_WW21	S6_1405032	6	1405032	4.63722e-11	0.396552
Chl fluorescence	Progeny_GBS	MLMM	FM/F0_WW21	S9_18921937	9	18921937	2.88543e-09	0.146552
Chl fluorescence	Progeny_GBS	MLMM	FM/F0_WW21	S1_37704499	1	37704499	2.16731e-07	0.267241
Chl fluorescence	Progeny_GBS	MLMM	FM/F0_WW21	S10_13583078	10	13583078	2.76993e-07	0.0862069
Chl fluorescence	Progeny_GBS	FarmCPU	FM/F0_WW22	S15_13814484	15	13814484	1.28187e-05	0.137931
Chl fluorescence	Progeny_GBS	MLMM	FM/F0_WW22	S2_27120357	2	27120357	4.41619e-06	0.405172
Chl fluorescence	Progeny_GBS	MLMM	FM/F0_WW22	S15_13814484	15	13814484	1.80665e-05	0.137931
Chl fluorescence	Progeny_GBS	FarmCPU	Fv_DRI22	S13_22514107	13	22514107	2.1011e-06	0.0948276
Chl fluorescence	Progeny_GBS	FarmCPU	Fv_DRI22	S1_23252274	1	23252274	2.23891e-06	0.0862069
Chl fluorescence	Progeny_GBS	FarmCPU	Fv_DRI22	S3_20038422	3	20038422	5.13559e-06	0.293103
Chl fluorescence	Progeny_GBS	FarmCPU	Fv_DRI22	S1_23858119	1	23858119	1.9144e-05	0.215517
Chl fluorescence	Progeny_GBS	MLMM	Fv_DRI22	S1_23252274	1	23252274	7.83381e-09	0.0862069
Chl fluorescence	Progeny_GBS	MLMM	Fv_DRI22	S13_12945157	13	12945157	1.10299e-05	0.310345
Chl fluorescence	Progeny_GBS	FarmCPU	Fv_DSI21	S13_8059986	13	8059986	6.46156e-06	0.327586
Chl fluorescence	Progeny_GBS	MLMM	Fv_DSI21	S13_8059986	13	8059986	6.23814e-06	0.327586
Chl fluorescence	Progeny_GBS	FarmCPU	Fv_WS21	S13_8059986	13	8059986	1.58111e-05	0.327586
Chl fluorescence	Progeny_GBS	FarmCPU	Fv_WS21	S14_20960359	14	20960359	1.8595e-05	0.0775862
Chl fluorescence	Progeny_GBS	FarmCPU	Fv_WS21	S7_6620891	7	6620891	1.86243e-05	0.0689655
Chl fluorescence	Progeny_GBS	MLMM	Fv_WS21	S13_8059986	13	8059986	1.53106e-05	0.327586
Chl fluorescence	Progeny_GBS	MLMM	Fv_WS21	S7_6620891	7	6620891	1.85608e-05	0.0689655
Chl fluorescence	Progeny_GBS	MLMM	Fv_WS21	S14_20960359	14	20960359	1.93491e-05	0.0775862
Chl fluorescence	Progeny_GBS	FarmCPU	Fv_WW21	S2_4343904	2	4343904	1.86698e-05	0.0603448
Chl fluorescence	Progeny_GBS	MLMM	Fv_WW21	S2_4343904	2	4343904	1.9215e-05	0.0603448
Chl fluorescence	Progeny_GBS	FarmCPU	Fv_WW22	S16_27814955	16	27814955	4.05404e-06	0.137931
Chl fluorescence	Progeny_GBS	FarmCPU	Fv_WW22	S13_21324394	13	21324394	4.4321e-06	0.465517
Chl fluorescence	Progeny_GBS	FarmCPU	Fv_WW22	S16_27813481	16	27813481	8.63217e-06	0.12931
Chl fluorescence	Progeny_GBS	FarmCPU	Fv_WW22	S16_27815456	16	27815456	1.48399e-05	0.12931
Chl fluorescence	Progeny_GBS	MLMM	Fv_WW22	S16_27814955	16	27814955	1.24083e-06	0.137931
Chl fluorescence	Progeny_GBS	MLMM	Fv_WW22	S5_17206026	5	17206026	5.0379e-06	0.353448
Chl fluorescence	Progeny_GBS	MLMM	Fv_WW22	S6_23284654	6	23284654	8.61037e-06	0.172414
Chl fluorescence	Progeny_GBS	MLMM	Fv_WW22	S13_21324394	13	21324394	2.25394e-05	0.465517
Chl fluorescence	Progeny_GBS	FarmCPU	FV/F0_DRI22	S11_15758875	11	15758875	1.1007e-06	0.25
Chl fluorescence	Progeny_GBS	MLMM	FV/F0_DRI22	S11_15758875	11	15758875	4.80495e-07	0.25
Chl fluorescence	Progeny_GBS	MLMM	FV/F0_DRI22	S5_2909182	5	2909182	1.5335e-06	0.318966
Chl fluorescence	Progeny_GBS	MLMM	FV/F0_DRI22	S12_3922775	12	3922775	1.68481e-05	0.37931
Chl fluorescence	Progeny_GBS	FarmCPU	FV/F0_DSI21	S14_20960359	14	20960359	6.70551e-06	0.0775862
Chl fluorescence	Progeny_GBS	FarmCPU	FV/F0_DSI21	S13_8059986	13	8059986	7.65488e-06	0.327586
Chl fluorescence	Progeny_GBS	MLMM	FV/F0_DSI21	S14_20960359	14	20960359	6.88527e-06	0.0775862
Chl fluorescence	Progeny_GBS	MLMM	FV/F0_DSI21	S13_8059986	13	8059986	7.85711e-06	0.327586
Chl fluorescence	Progeny_GBS	FarmCPU	FV/F0_WR22	S6_1374178	6	1374178	1.6764e-05	0.137931
Chl fluorescence	Progeny_GBS	MLMM	FV/F0_WR22	S6_1374178	6	1374178	1.68776e-05	0.137931
Chl fluorescence	Progeny_GBS	FarmCPU	FV/F0_WS21	S13_8059986	13	8059986	3.67868e-06	0.327586
Chl fluorescence	Progeny_GBS	FarmCPU	FV/F0_WS21	S14_20960359	14	20960359	1.20365e-05	0.0775862
Chl fluorescence	Progeny_GBS	MLMM	FV/F0_WS21	S13_8059986	13	8059986	3.88466e-06	0.327586
Chl fluorescence	Progeny_GBS	MLMM	FV/F0_WS21	S14_20960359	14	20960359	1.26458e-05	0.0775862
Chl fluorescence	Progeny_GBS	FarmCPU	FV/F0_WW21	S2_4137625	2	4137625	1.79884e-05	0.181034
Chl fluorescence	Progeny_GBS	MLMM	FV/F0_WW21	S2_4137625	2	4137625	9.28734e-18	0.181034
Chl fluorescence	Progeny_GBS	MLMM	FV/F0_WW21	S14_28044644	14	28044644	6.03458e-14	0.146552
Chl fluorescence	Progeny_GBS	MLMM	FV/F0_WW21	S14_24587826	14	24587826	1.29101e-11	0.0862069
Chl fluorescence	Progeny_GBS	MLMM	FV/F0_WW21	S6_1405032	6	1405032	4.63722e-11	0.396552
Chl fluorescence	Progeny_GBS	MLMM	FV/F0_WW21	S9_18921937	9	18921937	2.88543e-09	0.146552
Chl fluorescence	Progeny_GBS	MLMM	FV/F0_WW21	S1_37704499	1	37704499	2.16731e-07	0.267241
Chl fluorescence	Progeny_GBS	MLMM	FV/F0_WW21	S10_13583078	10	13583078	2.76993e-07	0.0862069
Chl fluorescence	Progeny_GBS	FarmCPU	FV/F0_WW22	S15_13814484	15	13814484	1.28187e-05	0.137931
Chl fluorescence	Progeny_GBS	MLMM	FV/F0_WW22	S2_27120357	2	27120357	4.41619e-06	0.405172
Chl fluorescence	Progeny_GBS	MLMM	FV/F0_WW22	S15_13814484	15	13814484	1.80665e-05	0.137931
Chl fluorescence	Progeny_GBS	FarmCPU	FV/FM_DRI22	S11_15758875	11	15758875	2.25257e-07	0.25
Chl fluorescence	Progeny_GBS	MLMM	FV/FM_DRI22	S5_2909182	5	2909182	5.02313e-27	0.318966
Chl fluorescence	Progeny_GBS	MLMM	FV/FM_DRI22	S11_15758875	11	15758875	9.06643e-24	0.25
Chl fluorescence	Progeny_GBS	MLMM	FV/FM_DRI22	S6_26034303	6	26034303	5.21438e-19	0.474138
Chl fluorescence	Progeny_GBS	MLMM	FV/FM_DRI22	S9_15980172	9	15980172	5.81249e-13	0.189655
Chl fluorescence	Progeny_GBS	MLMM	FV/FM_DRI22	S13_18188833	13	18188833	1.38063e-11	0.172414
Chl fluorescence	Progeny_GBS	MLMM	FV/FM_DRI22	S4_25604901	4	25604901	7.77524e-11	0.482759
Chl fluorescence	Progeny_GBS	MLMM	FV/FM_DRI22	S10_25790733	10	25790733	1.26802e-07	0.232759
Chl fluorescence	Progeny_GBS	MLMM	FV/FM_DRI22	S4_8098013	4	8098013	2.47886e-06	0.344828
Chl fluorescence	Progeny_GBS	MLMM	FV/FM_DRI22	S13_6496342	13	6496342	2.745e-06	0.37069
Chl fluorescence	Progeny_GBS	MLMM	FV/FM_DRI22	S7_28280418	7	28280418	8.70941e-06	0.224138
Chl fluorescence	Progeny_GBS	MLMM	FV/FM_DRI22	S7_28863993	7	28863993	1.13893e-05	0.155172
Chl fluorescence	Progeny_GBS	MLMM	FV/FM_DRI22	S7_28864004	7	28864004	1.13893e-05	0.155172
Chl fluorescence	Progeny_GBS	MLMM	FV/FM_DRI22	S4_8090647	4	8090647	2.23479e-05	0.353448
Chl fluorescence	Progeny_GBS	FarmCPU	FV/FM_WR22	S3_6766446	3	6766446	1.86508e-06	0.137931
Chl fluorescence	Progeny_GBS	FarmCPU	FV/FM_WR22	S14_23499981	14	23499981	2.39348e-06	0.0689655
Chl fluorescence	Progeny_GBS	FarmCPU	FV/FM_WR22	S3_6816478	3	6816478	1.93782e-05	0.232759
Chl fluorescence	Progeny_GBS	FarmCPU	FV/FM_WR22	S14_23554734	14	23554734	2.25559e-05	0.146552
Chl fluorescence	Progeny_GBS	MLMM	FV/FM_WR22	S3_6766446	3	6766446	6.21532e-06	0.137931
Chl fluorescence	Progeny_GBS	MLMM	FV/FM_WR22	S14_23499981	14	23499981	8.73011e-06	0.0689655
Chl fluorescence	Progeny_GBS	FarmCPU	FV/FM_WW21	S3_14833290	3	14833290	4.45842e-06	0.172414
Chl fluorescence	Progeny_GBS	FarmCPU	FV/FM_WW21	S10_12265766	10	12265766	6.11619e-06	0.232759
Chl fluorescence	Progeny_GBS	FarmCPU	FV/FM_WW21	S10_12274889	10	12274889	9.29925e-06	0.232759
Chl fluorescence	Progeny_GBS	FarmCPU	FV/FM_WW21	S2_4137625	2	4137625	1.17426e-05	0.181034
Chl fluorescence	Progeny_GBS	FarmCPU	FV/FM_WW21	S2_4137601	2	4137601	1.44804e-05	0.155172
Chl fluorescence	Progeny_GBS	FarmCPU	FV/FM_WW21	S5_11334197	5	11334197	1.78201e-05	0.0862069
Chl fluorescence	Progeny_GBS	MLMM	FV/FM_WW21	S3_14833290	3	14833290	1.69027e-15	0.172414
Chl fluorescence	Progeny_GBS	MLMM	FV/FM_WW21	S10_26392556	10	26392556	4.37893e-10	0.474138
Chl fluorescence	Progeny_GBS	MLMM	FV/FM_WW21	S10_12265766	10	12265766	1.18768e-09	0.232759
Chl fluorescence	Progeny_GBS	MLMM	FV/FM_WW21	S8_27447752	8	27447752	3.97375e-06	0.103448
Chl fluorescence	Progeny_GBS	MLMM	FV/FM_WW21	S15_12042322	15	12042322	1.11936e-05	0.198276
Chl fluorescence	Progeny_GBS	FarmCPU	FV/FM_WW22	S15_13814484	15	13814484	1.44531e-05	0.137931
Chl fluorescence	Progeny_GBS	MLMM	FV/FM_WW22	S2_27120357	2	27120357	5.30371e-06	0.405172
Chl fluorescence	Progeny_GBS	MLMM	FV/FM_WW22	S15_13814484	15	13814484	2.04783e-05	0.137931
Chl fluorescence	Progeny_GBS	FarmCPU	M0_DRI22	S11_28573023	11	28573023	7.91335e-06	0.181034
Chl fluorescence	Progeny_GBS	FarmCPU	M0_DRI22	S11_28573024	11	28573024	7.91335e-06	0.181034
Chl fluorescence	Progeny_GBS	MLMM	M0_DRI22	S11_28573023	11	28573023	8.19305e-06	0.181034
Chl fluorescence	Progeny_GBS	MLMM	M0_DRI22	S11_28573024	11	28573024	8.19305e-06	0.181034
Chl fluorescence	Progeny_GBS	FarmCPU	M0_WR22	S11_28573024	11	28573024	7.15195e-06	0.181034
Chl fluorescence	Progeny_GBS	FarmCPU	M0_WR22	S11_28573023	11	28573023	7.15195e-06	0.181034
Chl fluorescence	Progeny_GBS	MLMM	M0_WR22	S11_28573023	11	28573023	7.17734e-06	0.181034
Chl fluorescence	Progeny_GBS	MLMM	M0_WR22	S11_28573024	11	28573024	7.17734e-06	0.181034
Chl fluorescence	Progeny_GBS	FarmCPU	M0_WS21	S13_37661994	13	37661994	4.54934e-06	0.25
Chl fluorescence	Progeny_GBS	FarmCPU	M0_WS21	S13_23293895	13	23293895	5.63898e-06	0.258621
Chl fluorescence	Progeny_GBS	FarmCPU	M0_WS21	S6_32877350	6	32877350	2.27538e-05	0.275862
Chl fluorescence	Progeny_GBS	MLMM	M0_WS21	S13_37661994	13	37661994	1.11384e-06	0.25
Chl fluorescence	Progeny_GBS	MLMM	M0_WS21	S13_23293895	13	23293895	1.36337e-05	0.258621
Chl fluorescence	Progeny_GBS	FarmCPU	M0_WW21	S13_25538067	13	25538067	3.3903e-06	0.448276
Chl fluorescence	Progeny_GBS	MLMM	M0_WW21	S13_25538067	13	25538067	2.71162e-06	0.448276
Chl fluorescence	Progeny_GBS	FarmCPU	M0_WW22	S11_36720646	11	36720646	1.96464e-05	0.0172414
Chl fluorescence	Progeny_GBS	FarmCPU	N_DRI22	S1_36360019	1	36360019	1.22045e-05	0.172414
Chl fluorescence	Progeny_GBS	FarmCPU	N_DSI21	S1_41066973	1	41066973	5.50003e-07	0.310345
Chl fluorescence	Progeny_GBS	FarmCPU	N_DSI21	S1_41066980	1	41066980	5.50003e-07	0.310345
Chl fluorescence	Progeny_GBS	MLMM	N_DSI21	S1_41066973	1	41066973	9.63335e-07	0.310345
Chl fluorescence	Progeny_GBS	FarmCPU	N_WS21	S1_41066980	1	41066980	8.06281e-07	0.310345
Chl fluorescence	Progeny_GBS	FarmCPU	N_WS21	S1_41066973	1	41066973	8.06281e-07	0.310345
Chl fluorescence	Progeny_GBS	MLMM	N_WS21	S1_41066973	1	41066973	9.81929e-07	0.310345
Chl fluorescence	Progeny_GBS	FarmCPU	N_WW21	S1_30122181	1	30122181	1.3314e-11	0.0344828
Chl fluorescence	Progeny_GBS	FarmCPU	N_WW21	S13_21412053	13	21412053	1.53416e-09	0.0862069
Chl fluorescence	Progeny_GBS	FarmCPU	N_WW21	S4_32104455	4	32104455	1.15245e-08	0.103448
Chl fluorescence	Progeny_GBS	FarmCPU	N_WW21	S8_11861408	8	11861408	1.07889e-06	0.12069
Chl fluorescence	Progeny_GBS	FarmCPU	N_WW21	S1_956167	1	956167	2.49605e-06	0.0775862
Chl fluorescence	Progeny_GBS	FarmCPU	N_WW21	S6_33499243	6	33499243	3.14564e-06	0.25
Chl fluorescence	Progeny_GBS	FarmCPU	N_WW21	S10_2539741	10	2539741	1.79684e-05	0.284483
Chl fluorescence	Progeny_GBS	MLMM	N_WW21	S1_30122181	1	30122181	9.89894e-13	0.0344828
Chl fluorescence	Progeny_GBS	MLMM	N_WW21	S8_27635674	8	27635674	1.46522e-05	0.137931
Chl fluorescence	Progeny_GBS	MLMM	N_WW21	S8_27635676	8	27635676	1.46522e-05	0.137931
Chl fluorescence	Progeny_GBS	MLMM	N_WW21	S6_25056376	6	25056376	2.0197e-05	0.181034
Chl fluorescence	Progeny_GBS	MLMM	N_WW21	S15_16683080	15	16683080	2.09353e-05	0.0517241
Chl fluorescence	Progeny_GBS	FarmCPU	PC1_DRI22	S11_15758875	11	15758875	3.06801e-06	0.25
Chl fluorescence	Progeny_GBS	MLMM	PC1_DRI22	S11_15758875	11	15758875	1.53207e-07	0.25
Chl fluorescence	Progeny_GBS	MLMM	PC1_WR22	S3_30496524	3	30496524	9.66395e-23	0.5
Chl fluorescence	Progeny_GBS	MLMM	PC1_WR22	S11_17931206	11	17931206	8.24931e-22	0.0689655
Chl fluorescence	Progeny_GBS	MLMM	PC1_WR22	S1_7095488	1	7095488	1.06071e-18	0.301724
Chl fluorescence	Progeny_GBS	MLMM	PC1_WR22	S10_14742878	10	14742878	5.14811e-17	0.431034
Chl fluorescence	Progeny_GBS	MLMM	PC1_WR22	S9_9177102	9	9177102	5.56785e-11	0.112069
Chl fluorescence	Progeny_GBS	MLMM	PC1_WR22	S11_3937765	11	3937765	3.11847e-09	0.206897
Chl fluorescence	Progeny_GBS	MLMM	PC1_WR22	S13_28319337	13	28319337	9.93021e-07	0.396552
Chl fluorescence	Progeny_GBS	MLMM	PC1_WR22	S8_24940481	8	24940481	1.34043e-06	0.0775862
Chl fluorescence	Progeny_GBS	MLMM	PC1_WR22	S11_26594430	11	26594430	1.72045e-05	0.137931
Chl fluorescence	Progeny_GBS	MLMM	PC1_WR22	S13_10048629	13	10048629	2.0501e-05	0.284483
Chl fluorescence	Progeny_GBS	FarmCPU	PC1_WW21	S3_14833290	3	14833290	1.11471e-05	0.172414
Chl fluorescence	Progeny_GBS	MLMM	PC1_WW21	S3_14833290	3	14833290	9.28261e-06	0.172414
Chl fluorescence	Progeny_GBS	MLMM	PC2_DRI22	S13_4367326	13	4367326	6.33769e-22	0.275862
Chl fluorescence	Progeny_GBS	MLMM	PC2_DRI22	S13_5484981	13	5484981	6.28628e-21	0.474138
Chl fluorescence	Progeny_GBS	MLMM	PC2_DRI22	S3_12454642	3	12454642	2.13952e-12	0.491379
Chl fluorescence	Progeny_GBS	MLMM	PC2_DRI22	S4_24854414	4	24854414	8.09324e-12	0.163793
Chl fluorescence	Progeny_GBS	MLMM	PC2_DRI22	S1_2168323	1	2168323	1.86137e-10	0.258621
Chl fluorescence	Progeny_GBS	MLMM	PC2_DRI22	S11_14394495	11	14394495	1.78389e-08	0.0775862
Chl fluorescence	Progeny_GBS	MLMM	PC2_DRI22	S4_31349809	4	31349809	2.33845e-07	0.387931
Chl fluorescence	Progeny_GBS	MLMM	PC2_DRI22	S15_9166203	15	9166203	4.87969e-07	0.258621
Chl fluorescence	Progeny_GBS	FarmCPU	PC2_DSI21	S4_28492907	4	28492907	1.6376e-05	0.137931
Chl fluorescence	Progeny_GBS	FarmCPU	PC2_DSI21	S7_37286358	7	37286358	1.64763e-05	0.224138
Chl fluorescence	Progeny_GBS	FarmCPU	PC2_DSI21	S7_37286328	7	37286328	1.64763e-05	0.224138
Chl fluorescence	Progeny_GBS	MLMM	PC2_DSI21	S4_28492907	4	28492907	1.47117e-05	0.137931
Chl fluorescence	Progeny_GBS	FarmCPU	PC2_WW21	S7_9739293	7	9739293	1.93305e-05	0.387931
Chl fluorescence	Progeny_GBS	FarmCPU	PC2_WW21	S7_9739300	7	9739300	1.93305e-05	0.387931
Chl fluorescence	Progeny_GBS	MLMM	PC2_WW22	S14_1168119	14	1168119	1.26249e-06	0.310345
Chl fluorescence	Progeny_GBS	MLMM	PC2_WW22	S9_1694101	9	1694101	1.39805e-06	0.37069
Chl fluorescence	Progeny_GBS	FarmCPU	PC3_DRI22	S13_22514107	13	22514107	7.94337e-06	0.0948276
Chl fluorescence	Progeny_GBS	FarmCPU	PC3_DRI22	S6_13005434	6	13005434	8.83976e-06	0.224138
Chl fluorescence	Progeny_GBS	FarmCPU	PC3_DRI22	S1_23858119	1	23858119	1.62439e-05	0.215517
Chl fluorescence	Progeny_GBS	MLMM	PC3_DRI22	S13_22514107	13	22514107	1.03185e-05	0.0948276
Chl fluorescence	Progeny_GBS	MLMM	PC3_DRI22	S6_13005434	6	13005434	1.14553e-05	0.224138
Chl fluorescence	Progeny_GBS	MLMM	PC3_DRI22	S1_23858119	1	23858119	2.07681e-05	0.215517
Chl fluorescence	Progeny_GBS	FarmCPU	PC3_DSI21	S7_46106080	7	46106080	1.72792e-05	0.353448
Chl fluorescence	Progeny_GBS	FarmCPU	PC3_WR22	S3_25688852	3	25688852	2.1271e-05	0.0948276
Chl fluorescence	Progeny_GBS	MLMM	PC3_WR22	S3_25688852	3	25688852	1.0251e-27	0.0948276
Chl fluorescence	Progeny_GBS	MLMM	PC3_WR22	S4_4096624	4	4096624	1.19365e-20	0.37931
Chl fluorescence	Progeny_GBS	MLMM	PC3_WR22	S12_5710200	12	5710200	5.93206e-20	0.301724
Chl fluorescence	Progeny_GBS	MLMM	PC3_WR22	S9_22608087	9	22608087	1.72615e-12	0.482759
Chl fluorescence	Progeny_GBS	MLMM	PC3_WR22	S1_2161459	1	2161459	3.16256e-12	0.37931
Chl fluorescence	Progeny_GBS	MLMM	PC3_WR22	S13_4535614	13	4535614	7.78861e-10	0.0603448
Chl fluorescence	Progeny_GBS	MLMM	PC3_WR22	S11_8932161	11	8932161	3.70669e-09	0.232759
Chl fluorescence	Progeny_GBS	MLMM	PC3_WR22	S13_11639816	13	11639816	1.26441e-07	0.37069
Chl fluorescence	Progeny_GBS	MLMM	PC3_WR22	S5_17672759	5	17672759	1.28663e-05	0.0775862
Chl fluorescence	Progeny_GBS	MLMM	PC3_WR22	S6_29926510	6	29926510	1.59828e-05	0.181034
Chl fluorescence	Progeny_GBS	FarmCPU	PC3_WS21	S7_23736391	7	23736391	2.22545e-05	0.465517
Chl fluorescence	Progeny_GBS	FarmCPU	PC3_WS21	S7_23736393	7	23736393	2.22545e-05	0.465517
Chl fluorescence	Progeny_GBS	FarmCPU	PC3_WS21	S7_23736394	7	23736394	2.22545e-05	0.465517
Chl fluorescence	Progeny_GBS	FarmCPU	PC3_WS21	S7_23736410	7	23736410	2.22545e-05	0.465517
Chl fluorescence	Progeny_GBS	FarmCPU	PC3_WS21	S7_23736421	7	23736421	2.22545e-05	0.465517
Chl fluorescence	Progeny_GBS	FarmCPU	PC3_WS21	S7_23736445	7	23736445	2.22545e-05	0.465517
Chl fluorescence	Progeny_GBS	MLMM	PC3_WS21	S10_8568490	10	8568490	1.29574e-11	0.146552
Chl fluorescence	Progeny_GBS	MLMM	PC3_WS21	S7_22929845	7	22929845	7.39735e-09	0.310345
Chl fluorescence	Progeny_GBS	MLMM	PC3_WS21	S7_43913567	7	43913567	1.19385e-08	0.275862
Chl fluorescence	Progeny_GBS	MLMM	PC3_WS21	S12_24078667	12	24078667	3.94529e-06	0.25
Chl fluorescence	Progeny_GBS	FarmCPU	PC3_WW21	S2_33583366	2	33583366	2.16667e-05	0.0258621
Chl fluorescence	Progeny_GBS	MLMM	PC3_WW21	S2_33583366	2	33583366	1.81763e-05	0.0258621
Chl fluorescence	Progeny_GBS	FarmCPU	PIABS_DRI22	S1_21414589	1	21414589	1.47664e-05	0.293103
Chl fluorescence	Progeny_GBS	MLMM	PIABS_DRI22	S11_15758875	11	15758875	4.02874e-27	0.25
Chl fluorescence	Progeny_GBS	MLMM	PIABS_DRI22	S6_26422105	6	26422105	8.07711e-20	0.448276
Chl fluorescence	Progeny_GBS	MLMM	PIABS_DRI22	S2_10531823	2	10531823	3.28158e-19	0.155172
Chl fluorescence	Progeny_GBS	MLMM	PIABS_DRI22	S1_41066973	1	41066973	1.20757e-16	0.310345
Chl fluorescence	Progeny_GBS	MLMM	PIABS_DRI22	S5_19163486	5	19163486	3.78286e-13	0.353448
Chl fluorescence	Progeny_GBS	MLMM	PIABS_DRI22	S12_13947272	12	13947272	9.8532e-11	0.0603448
Chl fluorescence	Progeny_GBS	MLMM	PIABS_DRI22	S8_26585365	8	26585365	3.48045e-08	0.0258621
Chl fluorescence	Progeny_GBS	MLMM	PIABS_DRI22	S1_14760367	1	14760367	3.52063e-08	0.465517
Chl fluorescence	Progeny_GBS	MLMM	PIABS_DRI22	S1_36459841	1	36459841	5.46445e-07	0.258621
Chl fluorescence	Progeny_GBS	MLMM	PIABS_DRI22	S1_36459850	1	36459850	5.46445e-07	0.258621
Chl fluorescence	Progeny_GBS	MLMM	PIABS_DRI22	S1_36459842	1	36459842	5.46445e-07	0.258621
Chl fluorescence	Progeny_GBS	MLMM	PIABS_DRI22	S1_36455025	1	36455025	5.17663e-06	0.275862
Chl fluorescence	Progeny_GBS	MLMM	PIABS_DRI22	S1_36465136	1	36465136	5.17663e-06	0.275862
Chl fluorescence	Progeny_GBS	MLMM	PIABS_DRI22	S1_36481376	1	36481376	1.69471e-05	0.275862
Chl fluorescence	Progeny_GBS	MLMM	PIABS_DRI22	S1_36481380	1	36481380	1.69471e-05	0.275862
Chl fluorescence	Progeny_GBS	MLMM	PIABS_DRI22	S14_1460275	14	1460275	1.86191e-05	0.284483
Chl fluorescence	Progeny_GBS	FarmCPU	PIABS_DSI21	S1_16330321	1	16330321	4.67482e-06	0.0689655
Chl fluorescence	Progeny_GBS	FarmCPU	PIABS_DSI21	S10_33072559	10	33072559	7.11084e-06	0.163793
Chl fluorescence	Progeny_GBS	FarmCPU	PIABS_DSI21	S10_14865278	10	14865278	1.0927e-05	0.198276
Chl fluorescence	Progeny_GBS	FarmCPU	PIABS_DSI21	S8_21311245	8	21311245	1.12027e-05	0.198276
Chl fluorescence	Progeny_GBS	FarmCPU	PIABS_DSI21	S15_932692	15	932692	1.2266e-05	0.0775862
Chl fluorescence	Progeny_GBS	FarmCPU	PIABS_DSI21	S7_6620891	7	6620891	1.26896e-05	0.0689655
Chl fluorescence	Progeny_GBS	MLMM	PIABS_DSI21	S1_16330321	1	16330321	6.56855e-06	0.0689655
Chl fluorescence	Progeny_GBS	MLMM	PIABS_DSI21	S10_33072559	10	33072559	9.87602e-06	0.163793
Chl fluorescence	Progeny_GBS	MLMM	PIABS_DSI21	S10_14865278	10	14865278	1.49959e-05	0.198276
Chl fluorescence	Progeny_GBS	MLMM	PIABS_DSI21	S8_21311245	8	21311245	1.53645e-05	0.198276
Chl fluorescence	Progeny_GBS	MLMM	PIABS_DSI21	S15_932692	15	932692	1.678e-05	0.0775862
Chl fluorescence	Progeny_GBS	MLMM	PIABS_DSI21	S7_6620891	7	6620891	1.73438e-05	0.0689655
Chl fluorescence	Progeny_GBS	FarmCPU	PIABS_WS21	S7_6620891	7	6620891	9.42565e-07	0.0689655
Chl fluorescence	Progeny_GBS	FarmCPU	PIABS_WS21	S8_21292306	8	21292306	1.61641e-06	0.181034
Chl fluorescence	Progeny_GBS	FarmCPU	PIABS_WS21	S8_21311245	8	21311245	2.04501e-06	0.198276
Chl fluorescence	Progeny_GBS	FarmCPU	PIABS_WS21	S3_19912907	3	19912907	3.05258e-06	0.12931
Chl fluorescence	Progeny_GBS	FarmCPU	PIABS_WS21	S3_6982084	3	6982084	3.89485e-06	0.0775862
Chl fluorescence	Progeny_GBS	FarmCPU	PIABS_WS21	S3_6982093	3	6982093	3.89485e-06	0.0775862
Chl fluorescence	Progeny_GBS	FarmCPU	PIABS_WS21	S1_19991553	1	19991553	6.37486e-06	0.0603448
Chl fluorescence	Progeny_GBS	FarmCPU	PIABS_WS21	S4_15561341	4	15561341	1.44466e-05	0.103448
Chl fluorescence	Progeny_GBS	FarmCPU	PIABS_WS21	S15_932692	15	932692	1.51065e-05	0.0775862
Chl fluorescence	Progeny_GBS	FarmCPU	PIABS_WS21	S8_21305120	8	21305120	1.61298e-05	0.284483
Chl fluorescence	Progeny_GBS	FarmCPU	PIABS_WS21	S8_21305147	8	21305147	1.61298e-05	0.284483
Chl fluorescence	Progeny_GBS	FarmCPU	PIABS_WS21	S3_19910516	3	19910516	1.71135e-05	0.137931
Chl fluorescence	Progeny_GBS	FarmCPU	PIABS_WS21	S13_8059986	13	8059986	1.79508e-05	0.327586
Chl fluorescence	Progeny_GBS	FarmCPU	PIABS_WS21	S13_23293895	13	23293895	1.94784e-05	0.258621
Chl fluorescence	Progeny_GBS	FarmCPU	PIABS_WS21	S10_14865278	10	14865278	2.14407e-05	0.198276
Chl fluorescence	Progeny_GBS	MLMM	PIABS_WS21	S7_6620891	7	6620891	1.09494e-06	0.0689655
Chl fluorescence	Progeny_GBS	MLMM	PIABS_WS21	S16_18282977	16	18282977	2.90808e-06	0.0344828
Chl fluorescence	Progeny_GBS	MLMM	PIABS_WS21	S16_18282997	16	18282997	2.90808e-06	0.0344828
Chl fluorescence	Progeny_GBS	MLMM	PIABS_WS21	S7_10796400	7	10796400	4.3405e-06	0.0517241
Chl fluorescence	Progeny_GBS	MLMM	PIABS_WS21	S10_33072559	10	33072559	1.03768e-05	0.163793
Chl fluorescence	Progeny_GBS	MLMM	PIABS_WS21	S13_25678889	13	25678889	2.10285e-05	0.0862069
Chl fluorescence	Progeny_GBS	MLMM	PIABS_WW21	S15_13611914	15	13611914	6.50385e-27	0.0603448
Chl fluorescence	Progeny_GBS	MLMM	PIABS_WW21	S4_27213207	4	27213207	2.69838e-17	0.327586
Chl fluorescence	Progeny_GBS	MLMM	PIABS_WW21	S6_5404461	6	5404461	3.30603e-15	0.405172
Chl fluorescence	Progeny_GBS	MLMM	PIABS_WW21	S14_4945569	14	4945569	6.96418e-14	0.0862069
Chl fluorescence	Progeny_GBS	MLMM	PIABS_WW21	S8_15239273	8	15239273	1.00338e-13	0.422414
Chl fluorescence	Progeny_GBS	MLMM	PIABS_WW21	S7_43858669	7	43858669	1.46333e-08	0.267241
Chl fluorescence	Progeny_GBS	MLMM	PIABS_WW21	S10_35248908	10	35248908	7.81335e-08	0.362069
Chl fluorescence	Progeny_GBS	MLMM	PIABS_WW21	S2_36892024	2	36892024	1.27419e-06	0.155172
Chl fluorescence	Progeny_GBS	FarmCPU	TR0/RC_DRI22	S6_3429309	6	3429309	6.14617e-06	0.163793
Chl fluorescence	Progeny_GBS	FarmCPU	TR0/RC_DRI22	S6_3429326	6	3429326	6.14617e-06	0.163793
Chl fluorescence	Progeny_GBS	FarmCPU	TR0/RC_DRI22	S6_3429324	6	3429324	6.14617e-06	0.163793
Chl fluorescence	Progeny_GBS	MLMM	TR0/RC_DRI22	S6_3429309	6	3429309	1.17716e-05	0.163793
Chl fluorescence	Progeny_GBS	MLMM	TR0/RC_DSI21	S8_12526213	8	12526213	1.38261e-21	0.12931
Chl fluorescence	Progeny_GBS	MLMM	TR0/RC_DSI21	S11_25960210	11	25960210	8.95263e-21	0.362069
Chl fluorescence	Progeny_GBS	MLMM	TR0/RC_DSI21	S10_26174967	10	26174967	6.35315e-20	0.293103
Chl fluorescence	Progeny_GBS	MLMM	TR0/RC_DSI21	S7_5525470	7	5525470	4.15849e-19	0.267241
Chl fluorescence	Progeny_GBS	MLMM	TR0/RC_DSI21	S9_19557614	9	19557614	3.98541e-15	0.12069
Chl fluorescence	Progeny_GBS	MLMM	TR0/RC_DSI21	S13_38647231	13	38647231	2.06423e-08	0.310345
Chl fluorescence	Progeny_GBS	MLMM	TR0/RC_DSI21	S9_2704161	9	2704161	1.28283e-07	0.344828
Chl fluorescence	Progeny_GBS	MLMM	TR0/RC_DSI21	S16_27049895	16	27049895	9.43788e-07	0.396552
Chl fluorescence	Progeny_GBS	MLMM	TR0/RC_DSI21	S2_35923021	2	35923021	6.80314e-06	0.232759
Chl fluorescence	Progeny_GBS	MLMM	TR0/RC_DSI21	S1_44814995	1	44814995	1.40585e-05	0.422414
Chl fluorescence	Progeny_GBS	FarmCPU	TR0/RC_WS21	S7_13458212	7	13458212	1.17282e-05	0.25
Chl fluorescence	Progeny_GBS	MLMM	TR0/RC_WS21	S7_13458212	7	13458212	1.2467e-05	0.25
Chl fluorescence	Progeny_GBS	MLMM	TR0/RC_WW21	S7_11086812	7	11086812	2.28088e-05	0.137931
Chl fluorescence	Progeny_GBS	FarmCPU	TR0/RC_WW22	S6_23284654	6	23284654	8.30141e-06	0.172414
Chl fluorescence	Progeny_GBS	MLMM	TR0/RC_WW22	S6_23284654	6	23284654	1.13259e-05	0.172414
Chl fluorescence	Progeny_GBS	FarmCPU	Vi_WW21	S9_629052	9	629052	1.54321e-05	0.224138
Chl fluorescence	Progeny_GBS	MLMM	Vi_WW21	S9_629052	9	629052	1.54543e-05	0.224138
Chl fluorescence	Progeny_GBS	FarmCPU	Vj_WR22	S11_28573024	11	28573024	1.95872e-05	0.181034
Chl fluorescence	Progeny_GBS	FarmCPU	Vj_WR22	S11_28573023	11	28573023	1.95872e-05	0.181034
Chl fluorescence	Progeny_GBS	FarmCPU	Vj_WS21	S13_23293895	13	23293895	3.00264e-06	0.258621
Chl fluorescence	Progeny_GBS	FarmCPU	Vj_WS21	S13_37661994	13	37661994	1.03044e-05	0.25
Chl fluorescence	Progeny_GBS	MLMM	Vj_WS21	S13_23293895	13	23293895	4.21178e-06	0.258621
Chl fluorescence	Progeny_GBS	FarmCPU	Vj_WW21	S13_25538067	13	25538067	1.40102e-05	0.448276
Chl fluorescence	Progeny_GBS	MLMM	Vj_WW21	S13_25538067	13	25538067	2.07053e-05	0.448276
Chl fluorescence	Progeny_GBS	FarmCPU	Vj_WW22	S12_10291724	12	10291724	7.4408e-07	0.0258621
Chl fluorescence	Progeny_GBS	FarmCPU	Vj_WW22	S12_7795560	12	7795560	7.4408e-07	0.0258621
Chl fluorescence	Progeny_GBS	FarmCPU	Vj_WW22	S12_8354733	12	8354733	4.29926e-06	0.0344828
Chl fluorescence	Progeny_GBS	FarmCPU	Vj_WW22	S12_7200652	12	7200652	5.96176e-06	0.0431034
Chl fluorescence	Progeny_GBS	FarmCPU	Vj_WW22	S12_7200674	12	7200674	5.96176e-06	0.0431034
Chl fluorescence	Progeny_GBS	FarmCPU	Vj_WW22	S12_7213379	12	7213379	5.96176e-06	0.0431034
Chl fluorescence	Progeny_GBS	FarmCPU	Vj_WW22	S12_7213386	12	7213386	5.96176e-06	0.0431034
Chl fluorescence	Progeny_GBS	FarmCPU	Vj_WW22	S12_10314306	12	10314306	6.74222e-06	0.0431034
Chl fluorescence	Progeny_GBS	MLMM	Vj_WW22	S12_7795560	12	7795560	1.39953e-06	0.0258621
Chl fluorescence	Progeny_GBS	MLMM	Vj_WW22	S13_26849837	13	26849837	3.56949e-06	0.0517241
Chl fluorescence	Progeny_GBS	FarmCPU	φDo_DRI22	S11_15758875	11	15758875	5.42758e-15	0.25
Chl fluorescence	Progeny_GBS	FarmCPU	φDo_DRI22	S3_6766446	3	6766446	1.27721e-09	0.137931
Chl fluorescence	Progeny_GBS	FarmCPU	φDo_DRI22	S7_38458487	7	38458487	6.78276e-09	0.0948276
Chl fluorescence	Progeny_GBS	FarmCPU	φDo_DRI22	S10_9148839	10	9148839	4.62988e-08	0.137931
Chl fluorescence	Progeny_GBS	FarmCPU	φDo_DRI22	S1_32174565	1	32174565	2.25417e-05	0.137931
Chl fluorescence	Progeny_GBS	MLMM	φDo_DRI22	S11_15758875	11	15758875	3.66386e-08	0.25
Chl fluorescence	Progeny_GBS	MLMM	φDo_DRI22	S5_2909182	5	2909182	9.84472e-07	0.318966
Chl fluorescence	Progeny_GBS	MLMM	φDo_DRI22	S1_42318193	1	42318193	2.18357e-05	0.0431034
Chl fluorescence	Progeny_GBS	FarmCPU	φDo_WR22	S3_6766446	3	6766446	1.86508e-06	0.137931
Chl fluorescence	Progeny_GBS	FarmCPU	φDo_WR22	S14_23499981	14	23499981	2.39348e-06	0.0689655
Chl fluorescence	Progeny_GBS	FarmCPU	φDo_WR22	S3_6816478	3	6816478	1.93782e-05	0.232759
Chl fluorescence	Progeny_GBS	FarmCPU	φDo_WR22	S14_23554734	14	23554734	2.25559e-05	0.146552
Chl fluorescence	Progeny_GBS	MLMM	φDo_WR22	S3_6766446	3	6766446	6.21532e-06	0.137931
Chl fluorescence	Progeny_GBS	MLMM	φDo_WR22	S14_23499981	14	23499981	8.73011e-06	0.0689655
Chl fluorescence	Progeny_GBS	FarmCPU	φDo_WW21	S3_14833290	3	14833290	4.45842e-06	0.172414
Chl fluorescence	Progeny_GBS	FarmCPU	φDo_WW21	S10_12265766	10	12265766	6.11619e-06	0.232759
Chl fluorescence	Progeny_GBS	FarmCPU	φDo_WW21	S10_12274889	10	12274889	9.29925e-06	0.232759
Chl fluorescence	Progeny_GBS	FarmCPU	φDo_WW21	S2_4137625	2	4137625	1.17426e-05	0.181034
Chl fluorescence	Progeny_GBS	FarmCPU	φDo_WW21	S2_4137601	2	4137601	1.44804e-05	0.155172
Chl fluorescence	Progeny_GBS	FarmCPU	φDo_WW21	S5_11334197	5	11334197	1.78201e-05	0.0862069
Chl fluorescence	Progeny_GBS	MLMM	φDo_WW21	S3_14833290	3	14833290	1.69027e-15	0.172414
Chl fluorescence	Progeny_GBS	MLMM	φDo_WW21	S10_26392556	10	26392556	4.37893e-10	0.474138
Chl fluorescence	Progeny_GBS	MLMM	φDo_WW21	S10_12265766	10	12265766	1.18768e-09	0.232759
Chl fluorescence	Progeny_GBS	MLMM	φDo_WW21	S8_27447752	8	27447752	3.97375e-06	0.103448
Chl fluorescence	Progeny_GBS	MLMM	φDo_WW21	S15_12042322	15	12042322	1.11936e-05	0.198276
Chl fluorescence	Progeny_GBS	FarmCPU	φDo_WW22	S15_13814484	15	13814484	1.44531e-05	0.137931
Chl fluorescence	Progeny_GBS	MLMM	φDo_WW22	S2_27120357	2	27120357	5.30371e-06	0.405172
Chl fluorescence	Progeny_GBS	MLMM	φDo_WW22	S15_13814484	15	13814484	2.04783e-05	0.137931
Chl fluorescence	Progeny_GBS	MLMM	φEo_DRI22	S11_15758875	11	15758875	1.83639e-06	0.25
Chl fluorescence	Progeny_GBS	FarmCPU	φEo_DSI21	S1_16330321	1	16330321	1.12462e-05	0.0689655
Chl fluorescence	Progeny_GBS	FarmCPU	φEo_DSI21	S10_14865278	10	14865278	1.79158e-05	0.198276
Chl fluorescence	Progeny_GBS	FarmCPU	φEo_DSI21	S1_16380010	1	16380010	1.80761e-05	0.0948276
Chl fluorescence	Progeny_GBS	MLMM	φEo_DSI21	S1_16330321	1	16330321	1.29596e-05	0.0689655
Chl fluorescence	Progeny_GBS	MLMM	φEo_DSI21	S10_14865278	10	14865278	2.0526e-05	0.198276
Chl fluorescence	Progeny_GBS	MLMM	φEo_DSI21	S1_16380010	1	16380010	2.07076e-05	0.0948276
Chl fluorescence	Progeny_GBS	MLMM	φEo_WR22	S3_30496524	3	30496524	1.41633e-22	0.5
Chl fluorescence	Progeny_GBS	MLMM	φEo_WR22	S8_24314610	8	24314610	1.50077e-21	0.284483
Chl fluorescence	Progeny_GBS	MLMM	φEo_WR22	S5_21653452	5	21653452	1.4776e-20	0.37931
Chl fluorescence	Progeny_GBS	MLMM	φEo_WR22	S13_22611458	13	22611458	1.61616e-15	0.198276
Chl fluorescence	Progeny_GBS	MLMM	φEo_WR22	S12_3922754	12	3922754	1.3879e-14	0.396552
Chl fluorescence	Progeny_GBS	MLMM	φEo_WR22	S7_16188777	7	16188777	1.26097e-13	0.103448
Chl fluorescence	Progeny_GBS	MLMM	φEo_WR22	S2_2614532	2	2614532	1.15422e-08	0.336207
Chl fluorescence	Progeny_GBS	MLMM	φEo_WR22	S12_24519343	12	24519343	2.19238e-06	0.0517241
Chl fluorescence	Progeny_GBS	MLMM	φEo_WR22	S10_12400690	10	12400690	2.07214e-05	0.232759
Chl fluorescence	Progeny_GBS	FarmCPU	φEo_WS21	S10_14865278	10	14865278	1.5786e-05	0.198276
Chl fluorescence	Progeny_GBS	FarmCPU	φEo_WS21	S8_21311245	8	21311245	1.83678e-05	0.198276
Chl fluorescence	Progeny_GBS	MLMM	φEo_WS21	S10_14865278	10	14865278	1.7051e-05	0.198276
Chl fluorescence	Progeny_GBS	MLMM	φEo_WS21	S8_21311245	8	21311245	1.98197e-05	0.198276
Chl fluorescence	Progeny_GBS	FarmCPU	φEo_WW21	S3_14833290	3	14833290	2.00333e-05	0.172414
Chl fluorescence	Progeny_GBS	MLMM	φEo_WW21	S3_14833290	3	14833290	2.13369e-05	0.172414
Chl fluorescence	Progeny_GBS	FarmCPU	φEo_WW22	S12_10291724	12	10291724	1.01347e-05	0.0258621
Chl fluorescence	Progeny_GBS	FarmCPU	φEo_WW22	S12_7795560	12	7795560	1.01347e-05	0.0258621
Chl fluorescence	Progeny_GBS	MLMM	φEo_WW22	S12_10291724	12	10291724	1.92294e-05	0.0258621
Chl fluorescence	Progeny_GBS	MLMM	φEo_WW22	S12_7795560	12	7795560	1.92294e-05	0.0258621
Chl fluorescence	Progeny_GBS	FarmCPU	φPav_DRI22	S1_9230368	1	9230368	7.65146e-06	0.327586
Chl fluorescence	Progeny_GBS	FarmCPU	φPav_DRI22	S1_9230397	1	9230397	2.02832e-05	0.206897
Chl fluorescence	Progeny_GBS	MLMM	φPav_DRI22	S1_9230368	1	9230368	9.66228e-06	0.327586
Chl fluorescence	Progeny_GBS	MLMM	φPav_DRI22	S5_9149639	5	9149639	1.16114e-05	0.215517
Chl fluorescence	Progeny_GBS	FarmCPU	φPav_DSI21	S1_21002027	1	21002027	1.45474e-06	0.0431034
Chl fluorescence	Progeny_GBS	FarmCPU	φPav_DSI21	S1_21002029	1	21002029	1.45474e-06	0.0431034
Chl fluorescence	Progeny_GBS	FarmCPU	φPav_DSI21	S1_21002032	1	21002032	1.45474e-06	0.0431034
Chl fluorescence	Progeny_GBS	FarmCPU	φPav_DSI21	S1_21002035	1	21002035	1.45474e-06	0.0431034
Chl fluorescence	Progeny_GBS	MLMM	φPav_DSI21	S1_21002027	1	21002027	4.30821e-06	0.0431034
Chl fluorescence	Progeny_GBS	FarmCPU	φPav_WR22	S1_2834020	1	2834020	8.91297e-07	0.146552
Chl fluorescence	Progeny_GBS	FarmCPU	φPav_WR22	S5_19474358	5	19474358	1.57427e-06	0.0775862
Chl fluorescence	Progeny_GBS	FarmCPU	φPav_WR22	S5_19474334	5	19474334	1.57427e-06	0.0775862
Chl fluorescence	Progeny_GBS	FarmCPU	φPav_WR22	S5_19474340	5	19474340	1.57427e-06	0.0775862
Chl fluorescence	Progeny_GBS	FarmCPU	φPav_WR22	S1_36465120	1	36465120	1.26382e-05	0.336207
Chl fluorescence	Progeny_GBS	MLMM	φPav_WR22	S1_2834020	1	2834020	9.18009e-07	0.146552
Chl fluorescence	Progeny_GBS	FarmCPU	φPav_WS21	S7_38374439	7	38374439	2.12743e-05	0.103448
Chl fluorescence	Progeny_GBS	FarmCPU	φPav_WS21	S1_21002027	1	21002027	2.13647e-05	0.0431034
Chl fluorescence	Progeny_GBS	FarmCPU	φPav_WS21	S1_21002029	1	21002029	2.13647e-05	0.0431034
Chl fluorescence	Progeny_GBS	FarmCPU	φPav_WS21	S1_21002032	1	21002032	2.13647e-05	0.0431034
Chl fluorescence	Progeny_GBS	FarmCPU	φPav_WS21	S1_21002035	1	21002035	2.13647e-05	0.0431034
Chl fluorescence	Progeny_GBS	MLMM	φPav_WS21	S1_21002027	1	21002027	1.6554e-05	0.0431034
Chl fluorescence	Progeny_GBS	MLMM	φPav_WS21	S1_21002029	1	21002029	1.6554e-05	0.0431034
Chl fluorescence	Progeny_GBS	MLMM	φPav_WS21	S1_21002032	1	21002032	1.6554e-05	0.0431034
Chl fluorescence	Progeny_GBS	MLMM	φPav_WS21	S1_21002035	1	21002035	1.6554e-05	0.0431034
Chl fluorescence	Progeny_GBS	MLMM	φPav_WS21	S7_38374439	7	38374439	1.93777e-05	0.103448
Chl fluorescence	Progeny_GBS	FarmCPU	φPav_WW22	S12_871210	12	871210	1.98527e-05	0.0775862
Chl fluorescence	Progeny_GBS	MLMM	ψ0_DRI22	S1_456886	1	456886	4.00916e-26	0.137931
Chl fluorescence	Progeny_GBS	MLMM	ψ0_DRI22	S7_7328391	7	7328391	2.04284e-25	0.112069
Chl fluorescence	Progeny_GBS	MLMM	ψ0_DRI22	S15_17904623	15	17904623	5.62947e-21	0.206897
Chl fluorescence	Progeny_GBS	MLMM	ψ0_DRI22	S11_28387634	11	28387634	1.07555e-17	0.215517
Chl fluorescence	Progeny_GBS	MLMM	ψ0_DRI22	S1_14565719	1	14565719	1.90177e-14	0.0603448
Chl fluorescence	Progeny_GBS	MLMM	ψ0_DRI22	S8_10121460	8	10121460	8.76624e-14	0.198276
Chl fluorescence	Progeny_GBS	MLMM	ψ0_DRI22	S16_22988427	16	22988427	9.15864e-09	0.189655
Chl fluorescence	Progeny_GBS	MLMM	ψ0_DRI22	S13_13049305	13	13049305	1.43105e-06	0.422414
Chl fluorescence	Progeny_GBS	MLMM	ψ0_DRI22	S15_16231705	15	16231705	3.92243e-06	0.37069
Chl fluorescence	Progeny_GBS	MLMM	ψ0_DRI22	S8_5055500	8	5055500	1.56687e-05	0.198276
Chl fluorescence	Progeny_GBS	FarmCPU	ψ0_WR22	S11_28573024	11	28573024	1.95872e-05	0.181034
Chl fluorescence	Progeny_GBS	FarmCPU	ψ0_WR22	S11_28573023	11	28573023	1.95872e-05	0.181034
Chl fluorescence	Progeny_GBS	FarmCPU	ψ0_WS21	S13_23293895	13	23293895	3.00264e-06	0.258621
Chl fluorescence	Progeny_GBS	FarmCPU	ψ0_WS21	S13_37661994	13	37661994	1.03044e-05	0.25
Chl fluorescence	Progeny_GBS	MLMM	ψ0_WS21	S13_23293895	13	23293895	4.21178e-06	0.258621
Chl fluorescence	Progeny_GBS	FarmCPU	ψ0_WW21	S13_25538067	13	25538067	1.40102e-05	0.448276
Chl fluorescence	Progeny_GBS	MLMM	ψ0_WW21	S13_25538067	13	25538067	2.07053e-05	0.448276
Chl fluorescence	Progeny_GBS	FarmCPU	ψ0_WW22	S12_10291724	12	10291724	7.4408e-07	0.0258621
Chl fluorescence	Progeny_GBS	FarmCPU	ψ0_WW22	S12_7795560	12	7795560	7.4408e-07	0.0258621
Chl fluorescence	Progeny_GBS	FarmCPU	ψ0_WW22	S12_8354733	12	8354733	4.29926e-06	0.0344828
Chl fluorescence	Progeny_GBS	FarmCPU	ψ0_WW22	S12_7200652	12	7200652	5.96176e-06	0.0431034
Chl fluorescence	Progeny_GBS	FarmCPU	ψ0_WW22	S12_7200674	12	7200674	5.96176e-06	0.0431034
Chl fluorescence	Progeny_GBS	FarmCPU	ψ0_WW22	S12_7213379	12	7213379	5.96176e-06	0.0431034
Chl fluorescence	Progeny_GBS	FarmCPU	ψ0_WW22	S12_7213386	12	7213386	5.96176e-06	0.0431034
Chl fluorescence	Progeny_GBS	FarmCPU	ψ0_WW22	S12_10314306	12	10314306	6.74222e-06	0.0431034
Chl fluorescence	Progeny_GBS	MLMM	ψ0_WW22	S12_7795560	12	7795560	1.39953e-06	0.0258621
Chl fluorescence	Progeny_GBS	MLMM	ψ0_WW22	S13_26849837	13	26849837	3.56949e-06	0.0517241
Chl fluorescence	Progeny_GBS	FarmCPU	F0_DSI12	S16_8125801	16	8125801	2.17132e-06	0.125
Chl fluorescence	Progeny_GBS	FarmCPU	F0_DSI12	S16_5876276	16	5876276	1.48728e-05	0.0882353
Chl fluorescence	Progeny_GBS	MLMM	F0_DSI12	S16_8125801	16	8125801	2.61218e-06	0.125
Chl fluorescence	Progeny_GBS	MLMM	F0_DSI12	S16_5876276	16	5876276	1.7613e-05	0.0882353
Chl fluorescence	Progeny_GBS	MLMM	F0_WS11	S10_21862833	10	21862833	1.23321e-05	0.161765
Chl fluorescence	Progeny_GBS	MLMM	F0_WS11	S10_21862848	10	21862848	1.23321e-05	0.161765
Chl fluorescence	Progeny_GBS	FarmCPU	F0_WS12	S1_20893964	1	20893964	1.20611e-05	0.110294
Chl fluorescence	Progeny_GBS	FarmCPU	F0_WS12	S1_20893962	1	20893962	1.20611e-05	0.110294
Chl fluorescence	Progeny_GBS	MLMM	F0_WS12	S1_20893962	1	20893962	1.28234e-05	0.110294
Chl fluorescence	Progeny_GBS	MLMM	F0_WS12	S1_20893964	1	20893964	1.28234e-05	0.110294
Chl fluorescence	Progeny_GBS	MLMM	F0_WW11	S1_43369705	1	43369705	1.55374e-05	0.176471
Chl fluorescence	Progeny_GBS	FarmCPU	F0_WW12	S4_12167777	4	12167777	1.8718e-05	0.235294
Chl fluorescence	Progeny_GBS	FarmCPU	Fm_WS11	S2_34530837	2	34530837	2.13939e-05	0.257353
Chl fluorescence	Progeny_GBS	FarmCPU	Fm_WS12	S13_27582434	13	27582434	1.59298e-05	0.426471
Chl fluorescence	Progeny_GBS	MLMM	Fm_WS12	S13_27582434	13	27582434	9.27141e-06	0.426471
Chl fluorescence	Progeny_GBS	FarmCPU	Fm_WW11	S8_17124295	8	17124295	8.05248e-06	0.235294
Chl fluorescence	Progeny_GBS	FarmCPU	Fm_WW11	S8_920431	8	920431	9.58879e-06	0.0772059
Chl fluorescence	Progeny_GBS	FarmCPU	Fm_WW11	S8_920433	8	920433	9.58879e-06	0.0772059
Chl fluorescence	Progeny_GBS	FarmCPU	Fm_WW11	S9_5224184	9	5224184	1.73694e-05	0.426471
Chl fluorescence	Progeny_GBS	FarmCPU	Fm_WW11	S9_5224204	9	5224204	1.73694e-05	0.426471
Chl fluorescence	Progeny_GBS	FarmCPU	Fm_WW11	S9_5224187	9	5224187	1.73694e-05	0.426471
Chl fluorescence	Progeny_GBS	FarmCPU	Fm_WW11	S10_22597394	10	22597394	2.07887e-05	0.143382
Chl fluorescence	Progeny_GBS	MLMM	Fm_WW11	S9_5224184	9	5224184	1.57815e-05	0.426471
Chl fluorescence	Progeny_GBS	MLMM	Fm_WW11	S9_5224204	9	5224204	1.57815e-05	0.426471
Chl fluorescence	Progeny_GBS	MLMM	Fm_WW11	S9_5224187	9	5224187	1.57815e-05	0.426471
Chl fluorescence	Progeny_GBS	FarmCPU	Fm_WW12	S6_33512383	6	33512383	2.24503e-06	0.0845588
Chl fluorescence	Progeny_GBS	FarmCPU	Fm_WW12	S7_22516256	7	22516256	6.15505e-06	0.0588235
Chl fluorescence	Progeny_GBS	MLMM	Fm_WW12	S6_33512383	6	33512383	3.57351e-06	0.0845588
Chl fluorescence	Progeny_GBS	MLMM	Fm_WW12	S7_22516256	7	22516256	9.91611e-06	0.0588235
Chl fluorescence	Progeny_GBS	MLMM	Fm_WW12	S8_21234561	8	21234561	1.35595e-05	0.0808824
Chl fluorescence	Progeny_GBS	MLMM	Fm_WW12	S7_38052330	7	38052330	1.80368e-05	0.268382
Chl fluorescence	Progeny_GBS	FarmCPU	Fm/F0_WS11	S2_36737352	2	36737352	1.2566e-05	0.452206
Chl fluorescence	Progeny_GBS	FarmCPU	Fm/F0_WS11	S2_36732763	2	36732763	2.09083e-05	0.459559
Chl fluorescence	Progeny_GBS	MLMM	Fm/F0_WS11	S2_36737352	2	36737352	2.1401e-05	0.452206
Chl fluorescence	Progeny_GBS	FarmCPU	Fm/F0_WS12	S1_33662651	1	33662651	6.64823e-06	0.286765
Chl fluorescence	Progeny_GBS	FarmCPU	Fm/F0_WS12	S1_5980665	1	5980665	8.88239e-06	0.220588
Chl fluorescence	Progeny_GBS	FarmCPU	Fm/F0_WS12	S1_33658915	1	33658915	1.07049e-05	0.323529
Chl fluorescence	Progeny_GBS	MLMM	Fm/F0_WS12	S1_33662651	1	33662651	1.01886e-05	0.286765
Chl fluorescence	Progeny_GBS	MLMM	Fm/F0_WS12	S1_5980665	1	5980665	1.34705e-05	0.220588
Chl fluorescence	Progeny_GBS	MLMM	Fm/F0_WS12	S1_33658915	1	33658915	1.61287e-05	0.323529
Chl fluorescence	Progeny_GBS	FarmCPU	Fm/F0_WW12	S7_5732825	7	5732825	2.12387e-05	0.272059
Chl fluorescence	Progeny_GBS	FarmCPU	Fm/F0_WW12	S7_5732829	7	5732829	2.12387e-05	0.272059
Chl fluorescence	Progeny_GBS	FarmCPU	Fm/F0_WW12	S7_5732832	7	5732832	2.12387e-05	0.272059
Chl fluorescence	Progeny_GBS	FarmCPU	Fm/F0_WW12	S7_5732854	7	5732854	2.12387e-05	0.272059
Chl fluorescence	Progeny_GBS	FarmCPU	Fv_DSI11	S10_25748179	10	25748179	1.85236e-05	0.0882353
Chl fluorescence	Progeny_GBS	MLMM	Fv_DSI11	S10_25748179	10	25748179	2.09288e-05	0.0882353
Chl fluorescence	Progeny_GBS	FarmCPU	Fv_DSI12	S5_20338080	5	20338080	2.25541e-05	0.0698529
Chl fluorescence	Progeny_GBS	FarmCPU	Fv_WS11	S10_25748179	10	25748179	1.34251e-05	0.0882353
Chl fluorescence	Progeny_GBS	MLMM	Fv_WS11	S10_25748179	10	25748179	1.62684e-05	0.0882353
Chl fluorescence	Progeny_GBS	FarmCPU	Fv_WS12	S1_5980665	1	5980665	3.58219e-06	0.220588
Chl fluorescence	Progeny_GBS	MLMM	Fv_WS12	S1_5980665	1	5980665	5.27858e-06	0.220588
Chl fluorescence	Progeny_GBS	FarmCPU	Fv_WW11	S15_3008172	15	3008172	3.32337e-06	0.0919118
Chl fluorescence	Progeny_GBS	FarmCPU	Fv_WW11	S15_3008177	15	3008177	3.32337e-06	0.0919118
Chl fluorescence	Progeny_GBS	FarmCPU	Fv_WW11	S15_3008208	15	3008208	3.32337e-06	0.0919118
Chl fluorescence	Progeny_GBS	FarmCPU	Fv_WW11	S13_3385198	13	3385198	5.40921e-06	0.180147
Chl fluorescence	Progeny_GBS	FarmCPU	Fv_WW11	S8_920431	8	920431	6.00934e-06	0.0772059
Chl fluorescence	Progeny_GBS	FarmCPU	Fv_WW11	S8_920433	8	920433	6.00934e-06	0.0772059
Chl fluorescence	Progeny_GBS	MLMM	Fv_WW11	S13_3385198	13	3385198	6.6768e-06	0.180147
Chl fluorescence	Progeny_GBS	FarmCPU	Fv_WW12	S10_2231792	10	2231792	2.61189e-07	0.113971
Chl fluorescence	Progeny_GBS	FarmCPU	Fv_WW12	S11_17293384	11	17293384	4.00685e-07	0.0955882
Chl fluorescence	Progeny_GBS	FarmCPU	Fv_WW12	S3_105199	3	105199	2.44566e-06	0.154412
Chl fluorescence	Progeny_GBS	FarmCPU	Fv_WW12	S2_28275127	2	28275127	4.57642e-06	0.110294
Chl fluorescence	Progeny_GBS	FarmCPU	Fv_WW12	S9_5043104	9	5043104	5.98909e-06	0.121324
Chl fluorescence	Progeny_GBS	FarmCPU	Fv_WW12	S16_13263293	16	13263293	1.07313e-05	0.0625
Chl fluorescence	Progeny_GBS	FarmCPU	Fv_WW12	S11_2407464	11	2407464	1.3904e-05	0.150735
Chl fluorescence	Progeny_GBS	MLMM	Fv_WW12	S16_13263293	16	13263293	4.41735e-06	0.0625
Chl fluorescence	Progeny_GBS	MLMM	Fv_WW12	S10_2231792	10	2231792	1.02895e-05	0.113971
Chl fluorescence	Progeny_GBS	FarmCPU	Fv/F0_DSI12	S1_5980665	1	5980665	7.94855e-06	0.220588
Chl fluorescence	Progeny_GBS	FarmCPU	Fv/F0_DSI12	S3_11716001	3	11716001	1.12689e-05	0.216912
Chl fluorescence	Progeny_GBS	MLMM	Fv/F0_DSI12	S1_5980665	1	5980665	1.07539e-05	0.220588
Chl fluorescence	Progeny_GBS	MLMM	Fv/F0_DSI12	S3_11716001	3	11716001	1.51108e-05	0.216912
Chl fluorescence	Progeny_GBS	FarmCPU	Fv/F0_WS11	S1_43369705	1	43369705	2.25751e-06	0.176471
Chl fluorescence	Progeny_GBS	FarmCPU	Fv/F0_WS11	S13_24303730	13	24303730	3.96861e-06	0.0625
Chl fluorescence	Progeny_GBS	FarmCPU	Fv/F0_WS11	S2_36737352	2	36737352	1.36395e-05	0.452206
Chl fluorescence	Progeny_GBS	FarmCPU	Fv/F0_WS11	S2_36732763	2	36732763	1.68739e-05	0.459559
Chl fluorescence	Progeny_GBS	MLMM	Fv/F0_WS11	S1_43369705	1	43369705	3.09693e-06	0.176471
Chl fluorescence	Progeny_GBS	MLMM	Fv/F0_WS11	S13_24303730	13	24303730	5.36968e-06	0.0625
Chl fluorescence	Progeny_GBS	MLMM	Fv/F0_WS11	S2_36737352	2	36737352	1.79077e-05	0.452206
Chl fluorescence	Progeny_GBS	MLMM	Fv/F0_WS11	S2_36732763	2	36732763	2.20394e-05	0.459559
Chl fluorescence	Progeny_GBS	FarmCPU	Fv/F0_WS12	S1_5980665	1	5980665	1.11447e-05	0.220588
Chl fluorescence	Progeny_GBS	MLMM	Fv/F0_WS12	S1_5980665	1	5980665	1.46734e-05	0.220588
Chl fluorescence	Progeny_GBS	MLMM	Fv/F0_WW11	S6_9540983	6	9540983	1.5834e-05	0.0882353
Chl fluorescence	Progeny_GBS	FarmCPU	Fv/Fm_DSI12	S1_20893962	1	20893962	8.46328e-06	0.110294
Chl fluorescence	Progeny_GBS	FarmCPU	Fv/Fm_DSI12	S1_20893964	1	20893964	8.46328e-06	0.110294
Chl fluorescence	Progeny_GBS	FarmCPU	Fv/Fm_DSI12	S11_25759548	11	25759548	1.12225e-05	0.128676
Chl fluorescence	Progeny_GBS	MLMM	Fv/Fm_DSI12	S1_20893962	1	20893962	1.21163e-05	0.110294
Chl fluorescence	Progeny_GBS	MLMM	Fv/Fm_DSI12	S1_20893964	1	20893964	1.21163e-05	0.110294
Chl fluorescence	Progeny_GBS	MLMM	Fv/Fm_DSI12	S11_25759548	11	25759548	1.59296e-05	0.128676
Chl fluorescence	Progeny_GBS	FarmCPU	Fv/Fm_WS11	S2_36737352	2	36737352	1.77665e-05	0.452206
Chl fluorescence	Progeny_GBS	MLMM	Fv/Fm_WS11	S2_36737352	2	36737352	2.22761e-05	0.452206
Chl fluorescence	Progeny_GBS	FarmCPU	Fv/Fm_WS12	S1_20893964	1	20893964	5.06068e-06	0.110294
Chl fluorescence	Progeny_GBS	FarmCPU	Fv/Fm_WS12	S1_20893962	1	20893962	5.06068e-06	0.110294
Chl fluorescence	Progeny_GBS	FarmCPU	Fv/Fm_WS12	S11_25759548	11	25759548	1.3644e-05	0.128676
Chl fluorescence	Progeny_GBS	MLMM	Fv/Fm_WS12	S1_20893964	1	20893964	9.80819e-06	0.110294
Chl fluorescence	Progeny_GBS	MLMM	Fv/Fm_WS12	S1_20893962	1	20893962	9.80819e-06	0.110294
Chl fluorescence	Progeny_GBS	FarmCPU	Fv/Fm_WW11	S3_28295149	3	28295149	8.95611e-06	0.117647
Chl fluorescence	Progeny_GBS	FarmCPU	Fv/Fm_WW11	S5_21368218	5	21368218	1.43223e-05	0.165441
Chl fluorescence	Progeny_GBS	FarmCPU	Fv/Fm_WW12	S6_23631930	6	23631930	2.02385e-05	0.0588235
Chl fluorescence	Progeny_GBS	FarmCPU	Fv/Fm_WW12	S6_23631955	6	23631955	2.02385e-05	0.0588235
Chl fluorescence	Progeny_GBS	FarmCPU	Fv/Fm_WW12	S6_23631960	6	23631960	2.02385e-05	0.0588235
Chl fluorescence	Progeny_GBS	FarmCPU	Fv/Fm_WW12	S6_23631979	6	23631979	2.02385e-05	0.0588235
Gas exchange	Progeny_GBS	FarmCPU	CE_DRI22	S14_21036246	14	21036246	1.15019e-05	0.13806
Gas exchange	Progeny_GBS	FarmCPU	CE_DRI22	S14_21036284	14	21036284	1.15019e-05	0.13806
Gas exchange	Progeny_GBS	FarmCPU	CE_DRI22	S14_21024722	14	21024722	2.12696e-05	0.160448
Gas exchange	Progeny_GBS	MLMM	CE_DRI22	S14_21036246	14	21036246	5.4706e-06	0.13806
Gas exchange	Progeny_GBS	MLMM	CE_DRI22	S14_21036284	14	21036284	5.4706e-06	0.13806
Gas exchange	Progeny_GBS	MLMM	CE_DRI22	S14_21024722	14	21024722	7.37401e-06	0.160448
Gas exchange	Progeny_GBS	FarmCPU	CE_DSI12	S10_35220034	10	35220034	8.34724e-06	0.319853
Gas exchange	Progeny_GBS	FarmCPU	CE_DSI12	S10_35344418	10	35344418	1.03504e-05	0.297794
Gas exchange	Progeny_GBS	FarmCPU	CE_DSI12	S10_35344467	10	35344467	1.14498e-05	0.3125
Gas exchange	Progeny_GBS	FarmCPU	CE_DSI12	S10_35344454	10	35344454	1.37477e-05	0.286765
Gas exchange	Progeny_GBS	FarmCPU	CE_DSI12	S10_13807925	10	13807925	1.92266e-05	0.227941
Gas exchange	Progeny_GBS	FarmCPU	CE_DSI12	S10_13807924	10	13807924	2.22176e-05	0.224265
Gas exchange	Progeny_GBS	MLMM	CE_DSI12	S10_15108248	10	15108248	2.11829e-06	0.0588235
Gas exchange	Progeny_GBS	MLMM	CE_DSI12	S1_3218672	1	3218672	5.00901e-06	0.183824
Gas exchange	Progeny_GBS	MLMM	CE_DSI12	S4_16009371	4	16009371	9.74555e-06	0.205882
Gas exchange	Progeny_GBS	FarmCPU	CE_DSI21	S15_10019538	15	10019538	6.30625e-06	0.0606061
Gas exchange	Progeny_GBS	FarmCPU	CE_DSI21	S15_10019554	15	10019554	6.30625e-06	0.0606061
Gas exchange	Progeny_GBS	FarmCPU	CE_DSI21	S13_21115486	13	21115486	1.05121e-05	0.465909
Gas exchange	Progeny_GBS	MLMM	CE_DSI21	S15_10019538	15	10019538	9.8772e-06	0.0606061
Gas exchange	Progeny_GBS	MLMM	CE_DSI21	S15_10019554	15	10019554	9.8772e-06	0.0606061
Gas exchange	Progeny_GBS	MLMM	CE_DSI21	S13_21115486	13	21115486	1.57709e-05	0.465909
Gas exchange	Progeny_GBS	MLMM	CE_WR22	S13_18658547	13	18658547	2.19313e-05	0.322222
Gas exchange	Progeny_GBS	MLMM	CE_WR22	S13_18658557	13	18658557	2.19313e-05	0.322222
Gas exchange	Progeny_GBS	MLMM	CE_WR22	S13_18658560	13	18658560	2.19313e-05	0.322222
Gas exchange	Progeny_GBS	MLMM	CE_WR22	S13_18658587	13	18658587	2.19313e-05	0.322222
Gas exchange	Progeny_GBS	FarmCPU	CE_WS12	S16_13997593	16	13997593	2.14666e-05	0.0551471
Gas exchange	Progeny_GBS	MLMM	CE_WS12	S16_13997593	16	13997593	1.40916e-05	0.0551471
Gas exchange	Progeny_GBS	MLMM	CE_WS12	S13_11287255	13	11287255	1.70664e-05	0.408088
Gas exchange	Progeny_GBS	MLMM	CE_WS12	S14_6027350	14	6027350	2.2759e-05	0.404412
Gas exchange	Progeny_GBS	FarmCPU	CE_WS21	S13_15010013	13	15010013	3.65513e-06	0.0833333
Gas exchange	Progeny_GBS	FarmCPU	CE_WS21	S13_15009992	13	15009992	3.65513e-06	0.0833333
Gas exchange	Progeny_GBS	FarmCPU	CE_WS21	S16_11813464	16	11813464	1.74462e-05	0.0871212
Gas exchange	Progeny_GBS	MLMM	CE_WS21	S13_15009992	13	15009992	7.59426e-08	0.0833333
Gas exchange	Progeny_GBS	MLMM	CE_WS21	S12_7183139	12	7183139	2.48877e-06	0.109848
Gas exchange	Progeny_GBS	FarmCPU	CE_WW12	S16_16720967	16	16720967	2.01903e-05	0.176471
Gas exchange	Progeny_GBS	MLMM	CE_WW12	S16_16720967	16	16720967	3.00183e-06	0.176471
Gas exchange	Progeny_GBS	FarmCPU	CE_WW21	S2_23673070	2	23673070	5.42413e-06	0.126866
Gas exchange	Progeny_GBS	FarmCPU	CE_WW21	S2_23679588	2	23679588	1.09905e-05	0.11194
Gas exchange	Progeny_GBS	MLMM	CE_WW21	S2_23673070	2	23673070	4.08632e-07	0.126866
Gas exchange	Progeny_GBS	MLMM	CE_WW21	S6_17614899	6	17614899	2.21096e-05	0.0671642
Gas exchange	Progeny_GBS	FarmCPU	Ci_DRI22	S7_37287330	7	37287330	1.48607e-05	0.194853
Gas exchange	Progeny_GBS	FarmCPU	Ci_DRI22	S7_37287331	7	37287331	1.48607e-05	0.194853
Gas exchange	Progeny_GBS	FarmCPU	Ci_DRI22	S13_18658547	13	18658547	1.6199e-05	0.323529
Gas exchange	Progeny_GBS	FarmCPU	Ci_DRI22	S13_18658557	13	18658557	1.6199e-05	0.323529
Gas exchange	Progeny_GBS	FarmCPU	Ci_DRI22	S13_18658560	13	18658560	1.6199e-05	0.323529
Gas exchange	Progeny_GBS	FarmCPU	Ci_DRI22	S13_18658587	13	18658587	1.6199e-05	0.323529
Gas exchange	Progeny_GBS	MLMM	Ci_DRI22	S16_5599205	16	5599205	7.42066e-06	0.0661765
Gas exchange	Progeny_GBS	MLMM	Ci_DSI12	S8_24529001	8	24529001	1.90633e-05	0.155556
Gas exchange	Progeny_GBS	MLMM	Ci_WR22	S11_24328981	11	24328981	3.08368e-06	0.378676
Gas exchange	Progeny_GBS	FarmCPU	Ci_WS12	S13_16246980	13	16246980	1.02411e-05	0.340741
Gas exchange	Progeny_GBS	MLMM	Ci_WS12	S13_16246980	13	16246980	6.67781e-06	0.340741
Gas exchange	Progeny_GBS	MLMM	Ci_WS12	S13_17240353	13	17240353	9.26953e-06	0.12963
Gas exchange	Progeny_GBS	MLMM	Ci_WS12	S13_15875162	13	15875162	2.12756e-05	0.248148
Gas exchange	Progeny_GBS	FarmCPU	Ci_WW21	S16_17416340	16	17416340	6.23814e-06	0.264706
Gas exchange	Progeny_GBS	MLMM	Ci_WW21	S16_17416340	16	17416340	4.01955e-06	0.264706
Gas exchange	Progeny_GBS	FarmCPU	Ci_WW22	S6_12531477	6	12531477	6.04404e-06	0.334559
Gas exchange	Progeny_GBS	MLMM	Ci_WW22	S11_18992949	11	18992949	2.02244e-05	0.106618
Gas exchange	Progeny_GBS	MLMM	Ci_WW22	S11_18992955	11	18992955	2.02244e-05	0.106618
Gas exchange	Progeny_GBS	MLMM	Ci_WW22	S11_18992968	11	18992968	2.02244e-05	0.106618
Gas exchange	Progeny_GBS	MLMM	Ci_WW22	S11_18976318	11	18976318	2.18338e-05	0.125
Gas exchange	Progeny_GBS	FarmCPU	Ci.Ca_DRI22	S13_18658547	13	18658547	1.18607e-05	0.320896
Gas exchange	Progeny_GBS	FarmCPU	Ci.Ca_DRI22	S13_18658557	13	18658557	1.18607e-05	0.320896
Gas exchange	Progeny_GBS	FarmCPU	Ci.Ca_DRI22	S13_18658560	13	18658560	1.18607e-05	0.320896
Gas exchange	Progeny_GBS	FarmCPU	Ci.Ca_DRI22	S13_18658587	13	18658587	1.18607e-05	0.320896
Gas exchange	Progeny_GBS	FarmCPU	Ci.Ca_DRI22	S12_4248910	12	4248910	1.54281e-05	0.257463
Gas exchange	Progeny_GBS	FarmCPU	Ci.Ca_DRI22	S7_7384837	7	7384837	2.20939e-05	0.0597015
Gas exchange	Progeny_GBS	MLMM	Ci.Ca_DSI12	S8_24529001	8	24529001	1.78429e-05	0.155556
Gas exchange	Progeny_GBS	FarmCPU	Ci.Ca_WS12	S10_33562283	10	33562283	1.35583e-05	0.139706
Gas exchange	Progeny_GBS	FarmCPU	Ci.Ca_WS12	S10_33562285	10	33562285	1.35583e-05	0.139706
Gas exchange	Progeny_GBS	FarmCPU	Ci.Ca_WS12	S10_33562286	10	33562286	1.35583e-05	0.139706
Gas exchange	Progeny_GBS	FarmCPU	DS_WR22	S12_10283775	12	10283775	1.08197e-13	0.158088
Gas exchange	Progeny_GBS	FarmCPU	DS_WR22	S11_1657770	11	1657770	5.18185e-08	0.180147
Gas exchange	Progeny_GBS	FarmCPU	DS_WR22	S15_1176278	15	1176278	4.23164e-07	0.430147
Gas exchange	Progeny_GBS	FarmCPU	DS_WR22	S5_17351937	5	17351937	3.72891e-06	0.102941
Gas exchange	Progeny_GBS	FarmCPU	DS_WR22	S1_7625245	1	7625245	5.67433e-06	0.102941
Gas exchange	Progeny_GBS	FarmCPU	DS_WR22	S6_27892667	6	27892667	6.63715e-06	0.220588
Gas exchange	Progeny_GBS	FarmCPU	DS_WR22	S7_16961285	7	16961285	1.51176e-05	0.147059
Gas exchange	Progeny_GBS	FarmCPU	DS_WR22	S2_33031462	2	33031462	2.16642e-05	0.216912
Gas exchange	Progeny_GBS	MLMM	DS_WR22	S12_10283775	12	10283775	4.02808e-09	0.158088
Gas exchange	Progeny_GBS	MLMM	DS_WR22	S2_33031462	2	33031462	2.36732e-06	0.216912
Gas exchange	Progeny_GBS	MLMM	DS_WR22	S5_17351937	5	17351937	2.13158e-05	0.102941
Gas exchange	Progeny_GBS	FarmCPU	DS_WS12	S12_10283775	12	10283775	1.63996e-05	0.158088
Gas exchange	Progeny_GBS	FarmCPU	DS_WS21	S12_10283775	12	10283775	3.67266e-06	0.158088
Gas exchange	Progeny_GBS	MLMM	DS_WS21	S12_10283775	12	10283775	5.75397e-06	0.158088
Gas exchange	Progeny_GBS	MLMM	gs_DRI22	S8_24157350	8	24157350	1.52789e-05	0.0775194
Gas exchange	Progeny_GBS	FarmCPU	gs_DSI12	S5_22222337	5	22222337	8.81907e-06	0.22963
Gas exchange	Progeny_GBS	FarmCPU	gs_DSI12	S8_24529001	8	24529001	1.61119e-05	0.151852
Gas exchange	Progeny_GBS	FarmCPU	gs_DSI12	S4_25030214	4	25030214	1.82631e-05	0.322222
Gas exchange	Progeny_GBS	FarmCPU	gs_DSI12	S11_15771419	11	15771419	2.03909e-05	0.0740741
Gas exchange	Progeny_GBS	MLMM	gs_DSI12	S8_24529001	8	24529001	2.70528e-06	0.151852
Gas exchange	Progeny_GBS	MLMM	gs_DSI12	S11_15771419	11	15771419	1.92798e-05	0.0740741
Gas exchange	Progeny_GBS	FarmCPU	gs_DSI21	S16_10821660	16	10821660	1.00506e-05	0.4
Gas exchange	Progeny_GBS	MLMM	gs_DSI21	S16_10821660	16	10821660	1.06429e-05	0.4
Gas exchange	Progeny_GBS	FarmCPU	gs_WR22	S1_4507446	1	4507446	1.06351e-05	0.334559
Gas exchange	Progeny_GBS	FarmCPU	gs_WR22	S1_4529609	1	4529609	2.1226e-05	0.345588
Gas exchange	Progeny_GBS	MLMM	gs_WR22	S1_33056301	1	33056301	8.66766e-06	0.143382
Gas exchange	Progeny_GBS	FarmCPU	gs_WS12	S13_15875162	13	15875162	4.28406e-06	0.244444
Gas exchange	Progeny_GBS	MLMM	gs_WS12	S13_15875162	13	15875162	1.59483e-06	0.244444
Gas exchange	Progeny_GBS	FarmCPU	gs_WS21	S7_5732825	7	5732825	1.46743e-05	0.272059
Gas exchange	Progeny_GBS	FarmCPU	gs_WS21	S7_5732829	7	5732829	1.46743e-05	0.272059
Gas exchange	Progeny_GBS	FarmCPU	gs_WS21	S7_5732832	7	5732832	1.46743e-05	0.272059
Gas exchange	Progeny_GBS	FarmCPU	gs_WS21	S7_5732854	7	5732854	1.46743e-05	0.272059
Gas exchange	Progeny_GBS	MLMM	gs_WW12	S13_38507346	13	38507346	2.1451e-05	0.220588
Gas exchange	Progeny_GBS	FarmCPU	gs_WW21	S6_16483572	6	16483572	1.50191e-05	0.169118
Gas exchange	Progeny_GBS	FarmCPU	gs_WW21	S6_16483548	6	16483548	1.50191e-05	0.169118
Gas exchange	Progeny_GBS	MLMM	gs_WW21	S9_12126369	9	12126369	2.13641e-05	0.238971
Gas exchange	Progeny_GBS	FarmCPU	PC1_DRI22	S6_16483572	6	16483572	1.00712e-11	0.169118
Gas exchange	Progeny_GBS	FarmCPU	PC1_DRI22	S7_48217306	7	48217306	5.0721e-09	0.323529
Gas exchange	Progeny_GBS	FarmCPU	PC1_DRI22	S13_18658547	13	18658547	2.73689e-08	0.323529
Gas exchange	Progeny_GBS	FarmCPU	PC1_DRI22	S11_30173904	11	30173904	8.16968e-08	0.386029
Gas exchange	Progeny_GBS	FarmCPU	PC1_DRI22	S6_17328789	6	17328789	8.62209e-08	0.0514706
Gas exchange	Progeny_GBS	FarmCPU	PC1_DRI22	S15_18815528	15	18815528	3.80888e-07	0.441176
Gas exchange	Progeny_GBS	FarmCPU	PC1_DRI22	S12_4248910	12	4248910	1.45888e-06	0.257353
Gas exchange	Progeny_GBS	FarmCPU	PC1_DRI22	S11_18019997	11	18019997	2.31926e-06	0.121324
Gas exchange	Progeny_GBS	FarmCPU	PC1_DRI22	S9_24047221	9	24047221	2.94606e-06	0.290441
Gas exchange	Progeny_GBS	FarmCPU	PC1_DRI22	S1_34606713	1	34606713	1.98485e-05	0.205882
Gas exchange	Progeny_GBS	FarmCPU	PC1_DRI22	S10_33562283	10	33562283	2.14957e-05	0.139706
Gas exchange	Progeny_GBS	MLMM	PC1_DRI22	S13_18658547	13	18658547	1.23603e-05	0.323529
Gas exchange	Progeny_GBS	MLMM	PC1_DRI22	S13_18658557	13	18658557	1.23603e-05	0.323529
Gas exchange	Progeny_GBS	MLMM	PC1_DRI22	S13_18658560	13	18658560	1.23603e-05	0.323529
Gas exchange	Progeny_GBS	MLMM	PC1_DRI22	S13_18658587	13	18658587	1.23603e-05	0.323529
Gas exchange	Progeny_GBS	FarmCPU	PC1_DSI21	S8_25365798	8	25365798	1.63893e-05	0.470588
Gas exchange	Progeny_GBS	MLMM	PC1_DSI21	S8_25365798	8	25365798	1.76755e-05	0.470588
Gas exchange	Progeny_GBS	MLMM	PC1_WS21	S11_24328981	11	24328981	1.90045e-05	0.378676
Gas exchange	Progeny_GBS	FarmCPU	PC1_WW12	S7_5732825	7	5732825	1.72142e-05	0.272059
Gas exchange	Progeny_GBS	FarmCPU	PC1_WW12	S7_5732829	7	5732829	1.72142e-05	0.272059
Gas exchange	Progeny_GBS	FarmCPU	PC1_WW12	S7_5732832	7	5732832	1.72142e-05	0.272059
Gas exchange	Progeny_GBS	FarmCPU	PC1_WW12	S7_5732854	7	5732854	1.72142e-05	0.272059
Gas exchange	Progeny_GBS	FarmCPU	PC1_WW12	S10_33562283	10	33562283	1.99961e-05	0.139706
Gas exchange	Progeny_GBS	FarmCPU	PC1_WW12	S10_33562285	10	33562285	1.99961e-05	0.139706
Gas exchange	Progeny_GBS	FarmCPU	PC1_WW12	S10_33562286	10	33562286	1.99961e-05	0.139706
Gas exchange	Progeny_GBS	MLMM	PC1_WW12	S10_33562283	10	33562283	2.06576e-05	0.139706
Gas exchange	Progeny_GBS	MLMM	PC1_WW12	S10_33562285	10	33562285	2.06576e-05	0.139706
Gas exchange	Progeny_GBS	MLMM	PC1_WW12	S10_33562286	10	33562286	2.06576e-05	0.139706
Gas exchange	Progeny_GBS	MLMM	PC1_WW22	S10_33562286	10	33562286	2.2433e-05	0.139706
Gas exchange	Progeny_GBS	MLMM	PC1_WW22	S10_33562283	10	33562283	2.2433e-05	0.139706
Gas exchange	Progeny_GBS	MLMM	PC1_WW22	S10_33562285	10	33562285	2.2433e-05	0.139706
Gas exchange	Progeny_GBS	FarmCPU	PC2_DRI22	S11_25759548	11	25759548	1.77466e-06	0.128676
Gas exchange	Progeny_GBS	MLMM	PC2_DRI22	S11_25759548	11	25759548	1.69482e-06	0.128676
Gas exchange	Progeny_GBS	FarmCPU	PC2_WR22	S7_43845484	7	43845484	2.09072e-05	0.316176
Gas exchange	Progeny_GBS	FarmCPU	PC2_WS12	S5_11236815	5	11236815	3.72851e-06	0.408088
Gas exchange	Progeny_GBS	MLMM	PC2_WS12	S5_11236815	5	11236815	4.33317e-08	0.408088
Gas exchange	Progeny_GBS	MLMM	PC2_WS12	S16_8125801	16	8125801	1.00978e-05	0.125
Gas exchange	Progeny_GBS	FarmCPU	PC2_WS21	S2_22659084	2	22659084	7.16924e-06	0.110294
Gas exchange	Progeny_GBS	MLMM	PC2_WS21	S2_22659084	2	22659084	5.22649e-06	0.110294
Gas exchange	Progeny_GBS	MLMM	PC2_WS21	S8_21292003	8	21292003	1.58057e-05	0.397059
Gas exchange	Progeny_GBS	MLMM	PC2_WS21	S2_22677185	2	22677185	2.01261e-05	0.113971
Gas exchange	Progeny_GBS	MLMM	PC2_WS21	S2_22677235	2	22677235	2.01261e-05	0.113971
Gas exchange	Progeny_GBS	FarmCPU	PC2_WW21	S8_21292003	8	21292003	2.96364e-06	0.397059
Gas exchange	Progeny_GBS	FarmCPU	PC2_WW21	S8_21297088	8	21297088	1.04766e-05	0.433824
Gas exchange	Progeny_GBS	FarmCPU	PC2_WW21	S8_21297105	8	21297105	1.04766e-05	0.433824
Gas exchange	Progeny_GBS	FarmCPU	PC2_WW21	S8_21292015	8	21292015	1.48582e-05	0.400735
Gas exchange	Progeny_GBS	MLMM	PC2_WW21	S8_21292003	8	21292003	1.76666e-06	0.397059
Gas exchange	Progeny_GBS	FarmCPU	PC3_DSI12	S1_3218672	1	3218672	5.31757e-06	0.183824
Gas exchange	Progeny_GBS	FarmCPU	PC3_DSI12	S10_15108248	10	15108248	2.05295e-05	0.0588235
Gas exchange	Progeny_GBS	FarmCPU	PC3_DSI12	S10_15108251	10	15108251	2.05295e-05	0.0588235
Gas exchange	Progeny_GBS	FarmCPU	PC3_DSI12	S10_15108239	10	15108239	2.05295e-05	0.0588235
Gas exchange	Progeny_GBS	FarmCPU	PC3_DSI12	S10_15108266	10	15108266	2.05295e-05	0.0588235
Gas exchange	Progeny_GBS	MLMM	PC3_DSI12	S10_15108239	10	15108239	1.70627e-06	0.0588235
Gas exchange	Progeny_GBS	MLMM	PC3_DSI12	S1_3218672	1	3218672	3.81804e-06	0.183824
Gas exchange	Progeny_GBS	MLMM	PC3_DSI12	S4_16009371	4	16009371	1.17042e-05	0.205882
Gas exchange	Progeny_GBS	FarmCPU	PC3_DSI21	S11_2095147	11	2095147	5.56134e-06	0.371324
Gas exchange	Progeny_GBS	MLMM	PC3_DSI21	S11_2095147	11	2095147	7.08851e-06	0.371324
Gas exchange	Progeny_GBS	FarmCPU	PC3_WS21	S4_33509219	4	33509219	1.52627e-05	0.0551471
Gas exchange	Progeny_GBS	MLMM	PC3_WS21	S4_33509219	4	33509219	1.25252e-05	0.0551471
Gas exchange	Progeny_GBS	FarmCPU	PC3_WW12	S8_21234561	8	21234561	1.17863e-05	0.0808824
Gas exchange	Progeny_GBS	FarmCPU	PC3_WW12	S16_13263293	16	13263293	1.93602e-05	0.0625
Gas exchange	Progeny_GBS	MLMM	PC3_WW12	S8_21234561	8	21234561	1.01044e-05	0.0808824
Gas exchange	Progeny_GBS	MLMM	PC3_WW12	S16_13263293	16	13263293	1.7321e-05	0.0625
Gas exchange	Progeny_GBS	FarmCPU	Pn_DRI22	S9_16695222	9	16695222	2.17659e-05	0.466418
Gas exchange	Progeny_GBS	FarmCPU	Pn_DSI21	S16_10821660	16	10821660	5.60118e-06	0.397059
Gas exchange	Progeny_GBS	MLMM	Pn_DSI21	S16_10821660	16	10821660	6.32997e-06	0.397059
Gas exchange	Progeny_GBS	FarmCPU	Pn_WR22	S1_4507446	1	4507446	1.88107e-05	0.334559
Gas exchange	Progeny_GBS	FarmCPU	Pn_WS21	S7_14857565	7	14857565	1.62928e-05	0.0772059
Gas exchange	Progeny_GBS	FarmCPU	Pn_WW12	S13_38507346	13	38507346	1.29902e-05	0.220588
Gas exchange	Progeny_GBS	MLMM	Pn_WW12	S13_38507346	13	38507346	4.45076e-10	0.220588
Gas exchange	Progeny_GBS	MLMM	Pn_WW12	S7_28918534	7	28918534	2.29978e-06	0.176471
Gas exchange	Progeny_GBS	MLMM	Pn_WW12	S15_19544998	15	19544998	5.82051e-06	0.367647
Gas exchange	Progeny_GBS	MLMM	Pn_WW12	S14_6547059	14	6547059	1.54188e-05	0.426471
Gas exchange	Progeny_GBS	FarmCPU	Pn_WW21	S3_11715091	3	11715091	1.6212e-05	0.125
Gas exchange	Progeny_GBS	MLMM	Pn_WW21	S3_11715091	3	11715091	5.1409e-06	0.125
Gas exchange	Progeny_GBS	FarmCPU	RWC_DRI22	S12_10283775	12	10283775	6.40221e-06	0.158088
Gas exchange	Progeny_GBS	MLMM	RWC_DRI22	S12_10283775	12	10283775	6.87009e-06	0.158088
Gas exchange	Progeny_GBS	FarmCPU	RWC_DSI12	S12_10283775	12	10283775	1.83556e-06	0.158088
Gas exchange	Progeny_GBS	MLMM	RWC_DSI12	S12_10283775	12	10283775	2.21017e-06	0.158088
Gas exchange	Progeny_GBS	FarmCPU	RWC_WR22	S12_10283775	12	10283775	4.68957e-06	0.158088
Gas exchange	Progeny_GBS	MLMM	RWC_WR22	S12_10283775	12	10283775	4.97261e-06	0.158088
Gas exchange	Progeny_GBS	FarmCPU	RWC_WS12	S12_10283775	12	10283775	1.22484e-06	0.158088
Gas exchange	Progeny_GBS	MLMM	RWC_WS12	S12_10283775	12	10283775	9.58689e-07	0.158088
Gas exchange	Progeny_GBS	FarmCPU	RWC_WW12	S7_26563921	7	26563921	1.39723e-05	0.360294
Gas exchange	Progeny_GBS	MLMM	RWC_WW12	S7_26563921	7	26563921	1.68769e-06	0.360294
Gas exchange	Progeny_GBS	FarmCPU	RWC_WW21	S6_33953125	6	33953125	7.11365e-06	0.5
Gas exchange	Progeny_GBS	MLMM	RWC_WW21	S6_33953125	6	33953125	1.79028e-06	0.5
Gas exchange	Progeny_GBS	FarmCPU	Tr_DRI22	S8_30059982	8	30059982	8.03432e-06	0.0827068
Gas exchange	Progeny_GBS	MLMM	Tr_DRI22	S6_17390525	6	17390525	1.5585e-05	0.0601504
Gas exchange	Progeny_GBS	MLMM	Tr_DRI22	S8_30059982	8	30059982	1.65936e-05	0.0827068
Gas exchange	Progeny_GBS	FarmCPU	Tr_DSI12	S9_12335052	9	12335052	1.51608e-05	0.194853
Gas exchange	Progeny_GBS	FarmCPU	Tr_DSI12	S8_24529001	8	24529001	2.02197e-05	0.154412
Gas exchange	Progeny_GBS	MLMM	Tr_DSI12	S8_24529001	8	24529001	8.23686e-06	0.154412
Gas exchange	Progeny_GBS	MLMM	Tr_DSI12	S11_28480839	11	28480839	1.31922e-05	0.154412
Gas exchange	Progeny_GBS	MLMM	Tr_DSI12	S9_12335052	9	12335052	1.66614e-05	0.194853
Gas exchange	Progeny_GBS	FarmCPU	Tr_DSI21	S16_10821660	16	10821660	2.28566e-05	0.397059
Gas exchange	Progeny_GBS	FarmCPU	Tr_WR22	S15_7156231	15	7156231	1.26367e-05	0.0955882
Gas exchange	Progeny_GBS	FarmCPU	Tr_WR22	S15_7145040	15	7145040	2.13228e-05	0.0808824
Gas exchange	Progeny_GBS	FarmCPU	Tr_WS12	S4_16068078	4	16068078	6.4143e-06	0.0551471
Gas exchange	Progeny_GBS	FarmCPU	Tr_WS12	S14_6443035	14	6443035	7.53513e-06	0.0955882
Gas exchange	Progeny_GBS	MLMM	Tr_WS12	S4_16068078	4	16068078	2.13653e-07	0.0551471
Gas exchange	Progeny_GBS	FarmCPU	Tr_WW21	S6_16483548	6	16483548	8.48391e-06	0.169118
Gas exchange	Progeny_GBS	FarmCPU	Tr_WW21	S6_16483572	6	16483572	8.48391e-06	0.169118
Gas exchange	Progeny_GBS	MLMM	Tr_WW21	S6_16483572	6	16483572	1.50949e-05	0.169118
Gas exchange	Progeny_GBS	MLMM	Tr_WW21	S6_16483548	6	16483548	1.50949e-05	0.169118
Gas exchange	Progeny_GBS	FarmCPU	Tr_WW22	S10_33562283	10	33562283	9.43912e-06	0.139706
Gas exchange	Progeny_GBS	FarmCPU	Tr_WW22	S10_33562285	10	33562285	9.43912e-06	0.139706
Gas exchange	Progeny_GBS	FarmCPU	Tr_WW22	S10_33562286	10	33562286	9.43912e-06	0.139706
Gas exchange	Progeny_GBS	MLMM	Tr_WW22	S10_33562283	10	33562283	6.56974e-06	0.139706
Gas exchange	Progeny_GBS	MLMM	Tr_WW22	S10_33562285	10	33562285	6.56974e-06	0.139706
Gas exchange	Progeny_GBS	MLMM	Tr_WW22	S10_33562286	10	33562286	6.56974e-06	0.139706
Gas exchange	Progeny_GBS	FarmCPU	Trans_DRI22	S8_30059982	8	30059982	8.03432e-06	0.0827068
Gas exchange	Progeny_GBS	MLMM	Trans_DRI22	S6_17390525	6	17390525	1.5585e-05	0.0601504
Gas exchange	Progeny_GBS	MLMM	Trans_DRI22	S8_30059982	8	30059982	1.65936e-05	0.0827068
Gas exchange	Progeny_GBS	FarmCPU	Trans_DSI12	S8_24529001	8	24529001	1.14628e-05	0.151852
Gas exchange	Progeny_GBS	FarmCPU	Trans_DSI12	S4_25030214	4	25030214	1.20232e-05	0.322222
Gas exchange	Progeny_GBS	FarmCPU	Trans_DSI12	S9_12335052	9	12335052	2.25545e-05	0.196296
Gas exchange	Progeny_GBS	MLMM	Trans_DSI12	S8_24529001	8	24529001	4.4767e-06	0.151852
Gas exchange	Progeny_GBS	MLMM	Trans_DSI12	S4_25030214	4	25030214	1.78828e-05	0.322222
Gas exchange	Progeny_GBS	MLMM	Trans_DSI12	S11_28480839	11	28480839	1.87487e-05	0.155556
Gas exchange	Progeny_GBS	FarmCPU	Trans_DSI21	S8_25365798	8	25365798	1.6288e-05	0.47037
Gas exchange	Progeny_GBS	MLMM	Trans_DSI21	S8_25365798	8	25365798	1.47963e-05	0.47037
Gas exchange	Progeny_GBS	FarmCPU	Trans_WR22	S15_7156231	15	7156231	1.26367e-05	0.0955882
Gas exchange	Progeny_GBS	FarmCPU	Trans_WR22	S15_7145040	15	7145040	2.13227e-05	0.0808824
Gas exchange	Progeny_GBS	FarmCPU	Trans_WS12	S3_10254326	3	10254326	1.23296e-05	0.0666667
Gas exchange	Progeny_GBS	FarmCPU	Trans_WW21	S6_16483548	6	16483548	8.48389e-06	0.169118
Gas exchange	Progeny_GBS	FarmCPU	Trans_WW21	S6_16483572	6	16483572	8.48389e-06	0.169118
Gas exchange	Progeny_GBS	MLMM	Trans_WW21	S6_16483548	6	16483548	1.50949e-05	0.169118
Gas exchange	Progeny_GBS	MLMM	Trans_WW21	S6_16483572	6	16483572	1.50949e-05	0.169118
Gas exchange	Progeny_GBS	FarmCPU	Trans_WW22	S10_33562286	10	33562286	9.43913e-06	0.139706
Gas exchange	Progeny_GBS	FarmCPU	Trans_WW22	S10_33562283	10	33562283	9.43913e-06	0.139706
Gas exchange	Progeny_GBS	FarmCPU	Trans_WW22	S10_33562285	10	33562285	9.43913e-06	0.139706
Gas exchange	Progeny_GBS	MLMM	Trans_WW22	S10_33562283	10	33562283	6.56974e-06	0.139706
Gas exchange	Progeny_GBS	MLMM	Trans_WW22	S10_33562285	10	33562285	6.56974e-06	0.139706
Gas exchange	Progeny_GBS	MLMM	Trans_WW22	S10_33562286	10	33562286	6.56974e-06	0.139706
Gas exchange	Progeny_GBS	MLMM	WUE_DRI22	S8_4929971	8	4929971	1.63704e-05	0.349265
Gas exchange	Progeny_GBS	FarmCPU	WUE_DSI12	S3_4478967	3	4478967	9.89955e-06	0.132353
Gas exchange	Progeny_GBS	FarmCPU	WUE_DSI12	S3_11721381	3	11721381	1.57889e-05	0.415441
Gas exchange	Progeny_GBS	MLMM	WUE_DSI12	S3_4478967	3	4478967	1.38101e-06	0.132353
Gas exchange	Progeny_GBS	MLMM	WUE_DSI21	S15_18095089	15	18095089	2.08019e-05	0.0845588
Gas exchange	Progeny_GBS	FarmCPU	WUE_WS12	S3_10254326	3	10254326	1.14772e-05	0.0661765
Gas exchange	Progeny_GBS	FarmCPU	WUE_WS12	S4_25704548	4	25704548	1.7534e-05	0.121324
Gas exchange	Progeny_GBS	MLMM	WUE_WS12	S4_24854480	4	24854480	2.163e-05	0.154412
Gas exchange	Progeny_GBS	FarmCPU	WUE_WS21	S4_25704548	4	25704548	1.16731e-05	0.121324
Gas exchange	Progeny_GBS	MLMM	WUE_WS21	S11_24328981	11	24328981	7.18193e-06	0.378676
Gas exchange	Progeny_GBS	FarmCPU	WUE_WW12	S3_10254326	3	10254326	2.64345e-06	0.0661765
Gas exchange	Progeny_GBS	FarmCPU	WUE_WW12	S11_24328981	11	24328981	3.37327e-06	0.378676
Gas exchange	Progeny_GBS	FarmCPU	WUE_WW12	S10_33562283	10	33562283	7.38076e-06	0.139706
Gas exchange	Progeny_GBS	FarmCPU	WUE_WW12	S7_5732825	7	5732825	8.3504e-06	0.272059
Gas exchange	Progeny_GBS	FarmCPU	WUE_WW12	S12_16408270	12	16408270	9.34013e-06	0.444853
Gas exchange	Progeny_GBS	FarmCPU	WUE_WW12	S9_20719035	9	20719035	1.14086e-05	0.257353
Gas exchange	Progeny_GBS	FarmCPU	WUE_WW12	S3_6566085	3	6566085	1.14151e-05	0.389706
Gas exchange	Progeny_GBS	FarmCPU	WUE_WW12	S10_5383752	10	5383752	1.93603e-05	0.235294
Gas exchange	Progeny_GBS	FarmCPU	WUE_WW12	S3_5213718	3	5213718	2.2854e-05	0.444853
Gas exchange	Progeny_GBS	MLMM	WUE_WW12	S3_10254326	3	10254326	6.38083e-06	0.0661765
Gas exchange	Progeny_GBS	FarmCPU	WUE_WW21	S3_26937955	3	26937955	2.10209e-05	0.125
Gas exchange	Progeny_GBS	FarmCPU	WUE_WW21	S3_26937990	3	26937990	2.10209e-05	0.125
Gas exchange	Progeny_GBS	MLMM	WUE_WW21	S11_31136035	11	31136035	2.39224e-06	0.106618
Gas exchange	Progeny_GBS	MLMM	WUE_WW22	S11_24328981	11	24328981	6.69067e-06	0.378676
Gas exchange	Progeny_GBS	FarmCPU	WUEi_DRI22	S3_10254326	3	10254326	9.96899e-07	0.0661765
Gas exchange	Progeny_GBS	FarmCPU	WUEi_DRI22	S7_22075742	7	22075742	1.08127e-06	0.0661765
Gas exchange	Progeny_GBS	FarmCPU	WUEi_DRI22	S15_17208817	15	17208817	1.497e-06	0.404412
Gas exchange	Progeny_GBS	FarmCPU	WUEi_DRI22	S10_33562286	10	33562286	5.92081e-06	0.139706
Gas exchange	Progeny_GBS	FarmCPU	WUEi_DRI22	S11_17311360	11	17311360	7.29511e-06	0.106618
Gas exchange	Progeny_GBS	FarmCPU	WUEi_DRI22	S3_23879034	3	23879034	9.33354e-06	0.0808824
Gas exchange	Progeny_GBS	FarmCPU	WUEi_DRI22	S2_31455011	2	31455011	1.24007e-05	0.0772059
Gas exchange	Progeny_GBS	MLMM	WUEi_DRI22	S3_10254326	3	10254326	1.70626e-06	0.0661765
Gas exchange	Progeny_GBS	FarmCPU	WUEi_DSI12	S5_1189559	5	1189559	1.11525e-05	0.12963
Gas exchange	Progeny_GBS	FarmCPU	WUEi_DSI12	S5_1189574	5	1189574	1.11525e-05	0.12963
Gas exchange	Progeny_GBS	FarmCPU	WUEi_DSI12	S10_29366204	10	29366204	2.08685e-05	0.0925926
Gas exchange	Progeny_GBS	MLMM	WUEi_DSI12	S5_1189559	5	1189559	9.79495e-06	0.12963
Gas exchange	Progeny_GBS	MLMM	WUEi_DSI12	S5_1189574	5	1189574	9.79495e-06	0.12963
Gas exchange	Progeny_GBS	FarmCPU	WUEi_DSI21	S15_7646335	15	7646335	3.81e-06	0.325926
Gas exchange	Progeny_GBS	FarmCPU	WUEi_DSI21	S10_32342967	10	32342967	8.29e-06	0.437037
Gas exchange	Progeny_GBS	MLMM	WUEi_DSI21	S15_7646335	15	7646335	5.946e-06	0.325926
Gas exchange	Progeny_GBS	MLMM	WUEi_DSI21	S10_32342967	10	32342967	1.25866e-05	0.437037
Gas exchange	Progeny_GBS	FarmCPU	WUEi_WR22	S11_24328981	11	24328981	1.33452e-05	0.378676
Gas exchange	Progeny_GBS	FarmCPU	WUEi_WR22	S6_1538482	6	1538482	2.06641e-05	0.0735294
Gas exchange	Progeny_GBS	FarmCPU	WUEi_WR22	S10_1155366	10	1155366	2.23123e-05	0.371324
Gas exchange	Progeny_GBS	MLMM	WUEi_WR22	S11_24328981	11	24328981	6.80225e-07	0.378676
Gas exchange	Progeny_GBS	MLMM	WUEi_WR22	S3_9269745	3	9269745	7.36245e-06	0.268382
Gas exchange	Progeny_GBS	MLMM	WUEi_WS12	S11_24328981	11	24328981	4.43139e-06	0.378676
Gas exchange	Progeny_GBS	MLMM	WUEi_WS21	S11_24328981	11	24328981	5.9428e-06	0.378676
Gas exchange	Progeny_GBS	MLMM	WUEi_WS21	S3_9269745	3	9269745	1.26074e-05	0.268382
Gas exchange	Progeny_GBS	FarmCPU	WUEi_WW12	S3_10254326	3	10254326	1.28786e-05	0.0661765
Gas exchange	Progeny_GBS	MLMM	WUEi_WW12	S11_24328981	11	24328981	8.74675e-06	0.378676
Gas exchange	Progeny_GBS	MLMM	WUEi_WW12	S3_10254326	3	10254326	1.98754e-05	0.0661765
Gas exchange	Progeny_GBS	MLMM	WUEi_WW21	S11_24328981	11	24328981	1.76337e-05	0.378676
Gas exchange	Progeny_GBS	MLMM	WUEi_WW21	S3_9269745	3	9269745	2.23668e-05	0.268382
Gas exchange	Progeny_GBS	MLMM	WUEi_WW22	S11_24328981	11	24328981	3.18804e-06	0.378676

## Sheet: Table
P_GBS_Sig	Column Labels								P_GBS_Unique_Sig	Column Labels
Row Labels	DRI	DSI	WR	WS	WW	Grand Total			Row Labels	DRI	DSI	WR	WS	WW	Grand Total
Chl fluorescence	68	14	26	14	51	173			Chl fluorescence	55	13	23	10	38	135
Gas exchange	8		5	4	2	19			Gas exchange	8		4	4	2	17
Grand Total	76	14	31	18	53	192			Grand Total	63	13	27	14	40	152
P_GBS_Sig	Column Labels								P_GBS_Unique_Sig	Column Labels
Row Labels	DRI	DSI	WR	WS	WW	Grand Total			Row Labels	DRI	DSI	WR	WS	WW	Grand Total
FarmCPU	16	2	5	3	10	36			FarmCPU	12	2	5	3	8	28
MLMM	60	12	26	15	43	156			MLMM	52	12	25	13	33	131
Grand Total	76	14	31	18	53	192			Grand Total	63	13	27	14	40	152
P_GBS_Sugg	Column Labels								P_GBS_Unique_Sugg	Column Labels
Row Labels	DRI	DSI	WR	WS	WW	Grand Total			Row Labels	DRI	DSI	WR	WS	WW	Grand Total
Chl fluorescence	129	87	76	141	223	656			Chl fluorescence	88	49	50	65	120	346
Gas exchange	55	68	32	51	90	296			Gas exchange	35	33	22	33	44	143
Grand Total	184	155	108	192	313	952			Grand Total	123	82	72	98	158	481
P_GBS_Sugg	Column Labels								P_GBS_Unique_Sugg	Column Labels
Row Labels	DRI	DSI	WR	WS	WW	Grand Total			Row Labels	DRI	DSI	WR	WS	WW	Grand Total
FarmCPU	74	77	55	102	161	469			FarmCPU	50	63	38	71	103	287
MLMM	110	78	53	90	152	483			MLMM	93	62	46	65	102	334
Grand Total	184	155	108	192	313	952			Grand Total	123	82	72	98	158	481
