# Supplementary material for: Genome-wide association analysis and pathway enrichment provide insights into the genetic basis of photosynthetic responses to drought stress in Persian walnut
Source: Hortic Res. 2022 Jun 7;9:uhac124. doi: 10.1093/hr/uhac124 (PMC9343916; doi:10.1093/hr/uhac124)
Supplement: Web_Material_uhac124 [file web_material_uhac124.zip › Supplementary dataset S5.xls]

## Sheet: ALL_Sig
Table S5. List of significant marker-trait associations identified by GWAS analysis using three dataset (MArray, MGBS, and PGBS) through two approaches (FarmCPU and MLMM) for each of the photosynthetic traits across well-water (WW), water-stress (WS), water-recovery (WR) conditions and for drought stress index (DSI) and drought recovery index (DRI) of traits as a relative measure.
Category	Method	Model	Trait	SNP	CHR	Position	P.value	maf
Chl fluorescence	Mother_Array	MLMM	ABS/RC_WS21	AX-171514337	12	24044526	5.89574e-28	0.383333
Chl fluorescence	Mother_Array	MLMM	ABS/RC_WS21	AX-170800319	5	6827364	2.44366e-23	0.283333
Chl fluorescence	Mother_Array	MLMM	ABS/RC_WS21	AX-170586499	8	29729047	2.93432e-23	0.1
Chl fluorescence	Mother_Array	MLMM	ABS/RC_WS21	AX-170838192	11	35950855	9.72606e-21	0.075
Chl fluorescence	Mother_Array	MLMM	ABS/RC_WS21	AX-171524696	16	20761643	1.16584e-17	0.491667
Chl fluorescence	Mother_Array	MLMM	ABS/RC_WS21	AX-171538851	15	19051216	2.65411e-14	0.408333
Chl fluorescence	Mother_Array	MLMM	ABS/RC_WS21	AX-170881873	14	10367937	2.15138e-12	0.191667
Chl fluorescence	Mother_Array	MLMM	ABS/RC_WS21	AX-170906219	7	34256456	1.08452e-09	0.225
Chl fluorescence	Mother_Array	MLMM	DI0/RC_DSI21	AX-171514337	12	24044526	3.52402e-29	0.383333
Chl fluorescence	Mother_Array	MLMM	DI0/RC_DSI21	AX-171179693	1	6648849	6.01287e-21	0.15
Chl fluorescence	Mother_Array	MLMM	DI0/RC_DSI21	AX-170945625	7	37914109	3.4203e-19	0.291667
Chl fluorescence	Mother_Array	MLMM	DI0/RC_DSI21	AX-171101364	11	28254841	9.32571e-19	0.133333
Chl fluorescence	Mother_Array	MLMM	DI0/RC_DSI21	AX-170656743	4	8160777	4.02313e-16	0.216667
Chl fluorescence	Mother_Array	MLMM	DI0/RC_DSI21	AX-170918381	11	15814817	1.59965e-10	0.416667
Chl fluorescence	Mother_Array	MLMM	DI0/RC_DSI21	AX-170571807	7	20559137	3.90297e-10	0.141667
Chl fluorescence	Mother_Array	MLMM	DI0/RC_DSI21	AX-171231735	2	8589919	4.09347e-10	0.125
Chl fluorescence	Mother_Array	MLMM	ET0/RC_WW21	AX-170916079	1	40926242	7.70893e-12	0.0666667
Chl fluorescence	Mother_Array	MLMM	ET0/RC_WW21	AX-170594476	6	23430558	4.74245e-10	0.4
Chl fluorescence	Mother_Array	MLMM	Fi_DSI21	AX-171552531	3	10618946	6.22194e-09	0.133333
Chl fluorescence	Mother_Array	FarmCPU	Fi_WS21	AX-170754326	2	1174481	1.33391e-07	0.433333
Chl fluorescence	Mother_Array	MLMM	Fi_WS21	AX-171552531	3	10618946	1.16455e-09	0.133333
Chl fluorescence	Mother_Array	MLMM	Fj_DRI22	AX-171538406	15	17654377	7.66123e-24	0.141667
Chl fluorescence	Mother_Array	MLMM	Fj_DRI22	AX-171063035	15	15216274	1.78174e-17	0.158333
Chl fluorescence	Mother_Array	MLMM	Fj_DRI22	AX-171128287	4	15396208	2.48923e-15	0.125
Chl fluorescence	Mother_Array	MLMM	Fj_DRI22	AX-171109794	9	17276140	1.22113e-10	0.241667
Chl fluorescence	Mother_Array	MLMM	Fj_DRI22	AX-170570512	10	5868213	1.62689e-09	0.15
Chl fluorescence	Mother_Array	MLMM	Fj_DSI21	AX-170677071	7	48399766	7.47043e-08	0.308333
Chl fluorescence	Mother_Array	FarmCPU	Fj_WS21	AX-170677071	7	48399766	8.4937e-14	0.308333
Chl fluorescence	Mother_Array	FarmCPU	Fj_WS21	AX-170754326	2	1174481	1.0487e-09	0.433333
Chl fluorescence	Mother_Array	FarmCPU	Fj_WS21	AX-170984350	9	22774652	2.29956e-08	0.0916667
Chl fluorescence	Mother_Array	FarmCPU	Fj_WS21	AX-171158846	12	21344517	2.75681e-08	0.125
Chl fluorescence	Mother_Array	MLMM	Fj_WS21	AX-170754326	2	1174481	3.44171e-14	0.433333
Chl fluorescence	Mother_Array	MLMM	Fm_DSI21	AX-171552531	3	10618946	3.76595e-09	0.133333
Chl fluorescence	Mother_Array	FarmCPU	Fm_WS21	AX-170754326	2	1174481	1.34176e-07	0.433333
Chl fluorescence	Mother_Array	MLMM	Fm_WS21	AX-171552531	3	10618946	8.15388e-10	0.133333
Chl fluorescence	Mother_Array	MLMM	Fm_WS21	AX-171174023	13	10769441	1.32341e-07	0.45
Chl fluorescence	Mother_Array	MLMM	Fm_WW22	AX-171022426	3	9988937	2.58545e-27	0.108333
Chl fluorescence	Mother_Array	MLMM	Fm_WW22	AX-171488728	4	29019481	1.38577e-23	0.291667
Chl fluorescence	Mother_Array	MLMM	Fm_WW22	AX-171534773	13	21445028	2.31284e-17	0.45
Chl fluorescence	Mother_Array	MLMM	Fm_WW22	AX-170681785	12	16829680	3.99478e-16	0.225
Chl fluorescence	Mother_Array	MLMM	Fm_WW22	AX-170882364	13	30325808	6.40289e-14	0.416667
Chl fluorescence	Mother_Array	MLMM	Fm_WW22	AX-170652123	11	34162519	1.14827e-12	0.333333
Chl fluorescence	Mother_Array	MLMM	Fm_WW22	AX-170945948	12	22917114	1.96212e-10	0.358333
Chl fluorescence	Mother_Array	MLMM	Fm_WW22	AX-170954990	6	38201672	9.22654e-09	0.175
Chl fluorescence	Mother_Array	MLMM	FM/F0_DRI22	AX-171083426	9	1826290	7.5641e-19	0.425
Chl fluorescence	Mother_Array	MLMM	FM/F0_DRI22	AX-171515532	7	11436130	8.55768e-16	0.233333
Chl fluorescence	Mother_Array	MLMM	FM/F0_DRI22	AX-171171271	6	36848016	2.64989e-14	0.233333
Chl fluorescence	Mother_Array	MLMM	FM/F0_DRI22	AX-171032514	2	10345703	1.77924e-10	0.4
Chl fluorescence	Mother_Array	MLMM	FM/F0_DRI22	AX-170758580	12	8818374	1.53541e-07	0.216667
Chl fluorescence	Mother_Array	MLMM	FM/F0_DSI21	AX-170754326	2	1174481	3.66498e-16	0.433333
Chl fluorescence	Mother_Array	MLMM	FM/F0_DSI21	AX-170625804	5	7145174	9.68226e-11	0.0666667
Chl fluorescence	Mother_Array	MLMM	FM/F0_DSI21	AX-170811503	3	5370045	3.32827e-10	0.308333
Chl fluorescence	Mother_Array	MLMM	FM/F0_WS21	AX-170754326	2	1174481	3.78983e-30	0.433333
Chl fluorescence	Mother_Array	MLMM	FM/F0_WS21	AX-170884343	2	24814601	1.0474e-29	0.225
Chl fluorescence	Mother_Array	MLMM	FM/F0_WS21	AX-171544349	11	20616575	2.41769e-19	0.441667
Chl fluorescence	Mother_Array	MLMM	FM/F0_WS21	AX-171212226	16	25226489	1.04432e-13	0.316667
Chl fluorescence	Mother_Array	MLMM	FM/F0_WS21	AX-170702707	8	1533600	1.12893e-12	0.341667
Chl fluorescence	Mother_Array	MLMM	FM/F0_WS21	AX-170902873	3	33339175	7.47454e-11	0.283333
Chl fluorescence	Mother_Array	MLMM	FM/F0_WS21	AX-170896311	8	12369208	1.67632e-08	0.225
Chl fluorescence	Mother_Array	MLMM	FM/F0_WS21	AX-170718534	7	37517901	1.19238e-07	0.308333
Chl fluorescence	Mother_Array	MLMM	Fv_DSI21	AX-170754326	2	1174481	7.26604e-31	0.433333
Chl fluorescence	Mother_Array	MLMM	Fv_DSI21	AX-171528693	3	5371677	3.16235e-24	0.3
Chl fluorescence	Mother_Array	MLMM	Fv_DSI21	AX-171542406	10	11994445	3.09219e-20	0.166667
Chl fluorescence	Mother_Array	MLMM	Fv_DSI21	AX-170884343	2	24814601	1.65353e-18	0.225
Chl fluorescence	Mother_Array	MLMM	Fv_DSI21	AX-171171375	8	28485733	1.47518e-13	0.375
Chl fluorescence	Mother_Array	MLMM	Fv_DSI21	AX-170845368	7	39872328	1.09321e-08	0.15
Chl fluorescence	Mother_Array	MLMM	Fv_DSI21	AX-170592374	12	25813425	1.26915e-08	0.383333
Chl fluorescence	Mother_Array	MLMM	Fv_WS21	AX-171552531	3	10618946	9.38086e-32	0.133333
Chl fluorescence	Mother_Array	MLMM	Fv_WS21	AX-171174023	13	10769441	4.37341e-29	0.45
Chl fluorescence	Mother_Array	MLMM	Fv_WS21	AX-171181585	7	10581596	6.4292e-22	0.466667
Chl fluorescence	Mother_Array	MLMM	Fv_WS21	AX-171199492	11	9801905	4.92815e-20	0.0916667
Chl fluorescence	Mother_Array	MLMM	Fv_WS21	AX-171074396	1	39049998	1.64183e-14	0.183333
Chl fluorescence	Mother_Array	MLMM	Fv_WS21	AX-171019798	11	2334547	2.71831e-13	0.0583333
Chl fluorescence	Mother_Array	MLMM	Fv_WS21	AX-170574227	4	25324023	5.18518e-12	0.366667
Chl fluorescence	Mother_Array	MLMM	FV/F0_DRI22	AX-171083426	9	1826290	2.32266e-18	0.425
Chl fluorescence	Mother_Array	MLMM	FV/F0_DRI22	AX-171515532	7	11436130	2.12386e-15	0.233333
Chl fluorescence	Mother_Array	MLMM	FV/F0_DRI22	AX-170698547	6	36847032	7.13413e-14	0.233333
Chl fluorescence	Mother_Array	MLMM	FV/F0_DRI22	AX-171032514	2	10345703	5.1259e-10	0.4
Chl fluorescence	Mother_Array	MLMM	FV/F0_DSI21	AX-170754326	2	1174481	3.31828e-12	0.433333
Chl fluorescence	Mother_Array	MLMM	FV/F0_WS21	AX-170754326	2	1174481	3.78983e-30	0.433333
Chl fluorescence	Mother_Array	MLMM	FV/F0_WS21	AX-170884343	2	24814601	1.0474e-29	0.225
Chl fluorescence	Mother_Array	MLMM	FV/F0_WS21	AX-171544349	11	20616575	2.41769e-19	0.441667
Chl fluorescence	Mother_Array	MLMM	FV/F0_WS21	AX-171212226	16	25226489	1.04432e-13	0.316667
Chl fluorescence	Mother_Array	MLMM	FV/F0_WS21	AX-170702707	8	1533600	1.12893e-12	0.341667
Chl fluorescence	Mother_Array	MLMM	FV/F0_WS21	AX-170902873	3	33339175	7.47454e-11	0.283333
Chl fluorescence	Mother_Array	MLMM	FV/F0_WS21	AX-170896311	8	12369208	1.67632e-08	0.225
Chl fluorescence	Mother_Array	MLMM	FV/F0_WS21	AX-170718534	7	37517901	1.19238e-07	0.308333
Chl fluorescence	Mother_Array	MLMM	FV/FM_DRI22	AX-170648122	4	17796959	3.72983e-09	0.05
Chl fluorescence	Mother_Array	MLMM	FV/FM_DRI22	AX-170951725	13	7890636	2.5392e-08	0.0916667
Chl fluorescence	Mother_Array	MLMM	FV/FM_DSI21	AX-170754326	2	1174481	4.22748e-17	0.433333
Chl fluorescence	Mother_Array	MLMM	FV/FM_DSI21	AX-170783113	7	33413175	9.73844e-16	0.241667
Chl fluorescence	Mother_Array	MLMM	FV/FM_DSI21	AX-170852204	1	39466854	4.63792e-11	0.433333
Chl fluorescence	Mother_Array	MLMM	FV/FM_DSI21	AX-170691705	2	1683606	3.65635e-09	0.458333
Chl fluorescence	Mother_Array	MLMM	FV/FM_WS21	AX-170754326	2	1174481	1.47444e-14	0.433333
Chl fluorescence	Mother_Array	MLMM	FV/FM_WS21	AX-170925599	1	11022575	3.38727e-12	0.133333
Chl fluorescence	Mother_Array	MLMM	FV/FM_WS21	AX-170979352	5	2388737	6.47918e-08	0.441667
Chl fluorescence	Mother_Array	MLMM	M0_DSI21	AX-171107504	10	26272268	4.46794e-25	0.1
Chl fluorescence	Mother_Array	MLMM	M0_DSI21	AX-171054553	2	29774256	6.99595e-22	0.158333
Chl fluorescence	Mother_Array	MLMM	M0_DSI21	AX-170877324	8	9516717	1.06658e-15	0.233333
Chl fluorescence	Mother_Array	MLMM	M0_DSI21	AX-170870762	13	6668159	7.0408e-14	0.108333
Chl fluorescence	Mother_Array	MLMM	M0_DSI21	AX-171503114	15	15021995	7.45734e-08	0.241667
Chl fluorescence	Mother_Array	FarmCPU	M0_WW22	AX-170734431	4	7784618	1.39963e-10	0.0416667
Chl fluorescence	Mother_Array	FarmCPU	M0_WW22	AX-170586758	16	445681	2.02611e-10	0.1
Chl fluorescence	Mother_Array	FarmCPU	M0_WW22	AX-171516178	7	23302971	3.27128e-08	0.25
Chl fluorescence	Mother_Array	MLMM	M0_WW22	AX-170754036	8	17737025	3.29412e-08	0.075
Chl fluorescence	Mother_Array	MLMM	N_WS21	AX-171514337	12	24044526	1.53964e-07	0.383333
Chl fluorescence	Mother_Array	FarmCPU	N_WW21	AX-171552223	7	9720138	1.96943e-15	0.0916667
Chl fluorescence	Mother_Array	FarmCPU	N_WW21	AX-170838192	11	35950855	1.79796e-10	0.075
Chl fluorescence	Mother_Array	FarmCPU	N_WW21	AX-171111691	2	26817574	2.14676e-10	0.05
Chl fluorescence	Mother_Array	FarmCPU	N_WW21	AX-170687165	6	33851629	1.12605e-09	0.0583333
Chl fluorescence	Mother_Array	FarmCPU	N_WW21	AX-171205260	13	33743554	2.26993e-09	0.0416667
Chl fluorescence	Mother_Array	FarmCPU	N_WW21	AX-170981762	4	29364010	1.29906e-08	0.175
Chl fluorescence	Mother_Array	FarmCPU	N_WW21	AX-170719388	3	5584702	4.10804e-08	0.483333
Chl fluorescence	Mother_Array	FarmCPU	N_WW21	AX-170684383	3	2198100	1.15279e-07	0.0583333
Chl fluorescence	Mother_Array	MLMM	N_WW21	AX-170684383	3	2198100	1.18384e-08	0.0583333
Chl fluorescence	Mother_Array	MLMM	PC1_DSI21	AX-170754338	2	1163507	8.25615e-11	0.341667
Chl fluorescence	Mother_Array	MLMM	PC1_DSI21	AX-170811503	3	5370045	5.29525e-10	0.308333
Chl fluorescence	Mother_Array	MLMM	PC1_WS21	AX-170754326	2	1174481	7.89304e-27	0.433333
Chl fluorescence	Mother_Array	MLMM	PC1_WS21	AX-170884343	2	24814601	2.92083e-19	0.225
Chl fluorescence	Mother_Array	MLMM	PC1_WS21	AX-170925599	1	11022575	2.64237e-13	0.133333
Chl fluorescence	Mother_Array	MLMM	PC1_WS21	AX-170832712	7	50858961	1.39482e-12	0.45
Chl fluorescence	Mother_Array	MLMM	PC1_WS21	AX-170918612	11	15531177	1.18379e-09	0.05
Chl fluorescence	Mother_Array	FarmCPU	PC2_DRI22	AX-170992470	4	26827261	1.03892e-07	0.358333
Chl fluorescence	Mother_Array	MLMM	PC2_DRI22	AX-170992470	4	26827261	6.32263e-18	0.358333
Chl fluorescence	Mother_Array	MLMM	PC2_DRI22	AX-170666086	7	36447886	1.90193e-14	0.425
Chl fluorescence	Mother_Array	MLMM	PC2_DRI22	AX-170906065	7	34431758	2.74383e-10	0.175
Chl fluorescence	Mother_Array	MLMM	PC2_DRI22	AX-170663419	6	10183223	1.27835e-07	0.283333
Chl fluorescence	Mother_Array	FarmCPU	PC2_WR22	AX-170734557	4	7876821	6.03092e-08	0.358333
Chl fluorescence	Mother_Array	MLMM	PC2_WR22	AX-170734557	4	7876821	6.87407e-08	0.358333
Chl fluorescence	Mother_Array	MLMM	PC2_WS21	AX-170736776	2	28397358	1.02417e-09	0.391667
Chl fluorescence	Mother_Array	FarmCPU	PC3_DRI22	AX-170612409	16	24107133	4.97543e-08	0.116667
Chl fluorescence	Mother_Array	MLMM	PC3_DRI22	AX-170612409	16	24107133	1.40754e-07	0.116667
Chl fluorescence	Mother_Array	MLMM	PC3_WR22	AX-170867259	2	33786557	7.9932e-32	0.0666667
Chl fluorescence	Mother_Array	MLMM	PC3_WR22	AX-170718015	1	17455792	3.51879e-29	0.0833333
Chl fluorescence	Mother_Array	MLMM	PC3_WR22	AX-170923054	1	42182784	1.45903e-21	0.458333
Chl fluorescence	Mother_Array	MLMM	PC3_WR22	AX-171208941	13	13366486	1.00318e-17	0.358333
Chl fluorescence	Mother_Array	MLMM	PC3_WR22	AX-171015925	16	2013946	2.61027e-15	0.15
Chl fluorescence	Mother_Array	MLMM	PC3_WR22	AX-170720666	2	30700685	6.71673e-13	0.316667
Chl fluorescence	Mother_Array	MLMM	PC3_WR22	AX-171069690	13	26810002	1.4925e-09	0.075
Chl fluorescence	Mother_Array	MLMM	PC3_WR22	AX-170793167	6	35437537	9.88778e-09	0.266667
Chl fluorescence	Mother_Array	MLMM	PC3_WW22	AX-170823936	11	29714558	3.63569e-32	0.4
Chl fluorescence	Mother_Array	MLMM	PC3_WW22	AX-171061196	2	28583762	5.31046e-27	0.45
Chl fluorescence	Mother_Array	MLMM	PC3_WW22	AX-171168341	3	27729959	1.42831e-20	0.116667
Chl fluorescence	Mother_Array	MLMM	PC3_WW22	AX-170980715	8	19381426	5.971e-17	0.191667
Chl fluorescence	Mother_Array	MLMM	PC3_WW22	AX-170771541	1	5335111	1.15848e-12	0.1
Chl fluorescence	Mother_Array	MLMM	PC3_WW22	AX-171543581	11	25186048	1.19002e-11	0.191667
Chl fluorescence	Mother_Array	MLMM	PC3_WW22	AX-170579384	13	28555368	2.38526e-10	0.283333
Chl fluorescence	Mother_Array	MLMM	PC3_WW22	AX-170801330	2	18876594	1.27228e-08	0.441667
Chl fluorescence	Mother_Array	MLMM	PIABS_DSI21	AX-170884343	2	24814601	4.34817e-09	0.225
Chl fluorescence	Mother_Array	FarmCPU	PIABS_WS21	AX-170884343	2	24814601	8.55805e-12	0.225
Chl fluorescence	Mother_Array	FarmCPU	PIABS_WS21	AX-171112397	6	31005994	1.16266e-11	0.216667
Chl fluorescence	Mother_Array	FarmCPU	PIABS_WS21	AX-171103141	16	16562633	2.37688e-10	0.0583333
Chl fluorescence	Mother_Array	FarmCPU	PIABS_WS21	AX-170874504	11	7085645	5.84291e-09	0.125
Chl fluorescence	Mother_Array	FarmCPU	PIABS_WS21	AX-171104078	7	17852091	2.39763e-08	0.116667
Chl fluorescence	Mother_Array	FarmCPU	PIABS_WS21	AX-171524959	7	41065732	2.84543e-08	0.108333
Chl fluorescence	Mother_Array	MLMM	PIABS_WS21	AX-170884343	2	24814601	2.42474e-08	0.225
Chl fluorescence	Mother_Array	MLMM	PIABS_WW21	AX-171107504	10	26272268	3.51296e-09	0.1
Chl fluorescence	Mother_Array	MLMM	TR0/RC_WS21	AX-171132680	11	30590905	2.13867e-11	0.258333
Chl fluorescence	Mother_Array	MLMM	TR0/RC_WS21	AX-171205652	16	9256903	1.17048e-08	0.333333
Chl fluorescence	Mother_Array	MLMM	TR0/RC_WS21	AX-170657263	11	25610091	4.85507e-08	0.15
Chl fluorescence	Mother_Array	MLMM	TR0/RC_WW21	AX-171089925	4	26276700	4.02012e-24	0.225
Chl fluorescence	Mother_Array	MLMM	TR0/RC_WW21	AX-171515940	9	13130882	1.7428e-21	0.191667
Chl fluorescence	Mother_Array	MLMM	TR0/RC_WW21	AX-170711617	11	30471175	7.47844e-13	0.0666667
Chl fluorescence	Mother_Array	MLMM	TR0/RC_WW21	AX-171477551	14	3861722	6.0806e-10	0.4
Chl fluorescence	Mother_Array	FarmCPU	Vj_WW22	AX-171571756	13	2460924	7.13087e-08	0.025
Chl fluorescence	Mother_Array	MLMM	Vj_WW22	AX-171571756	13	2460924	3.98028e-32	0.025
Chl fluorescence	Mother_Array	MLMM	Vj_WW22	AX-170601650	7	18204636	5.69026e-26	0.2
Chl fluorescence	Mother_Array	MLMM	Vj_WW22	AX-170953675	12	2677500	7.21707e-20	0.3
Chl fluorescence	Mother_Array	MLMM	Vj_WW22	AX-170707341	10	29560299	7.6694e-20	0.2
Chl fluorescence	Mother_Array	MLMM	Vj_WW22	AX-171094387	15	16410767	9.89798e-16	0.316667
Chl fluorescence	Mother_Array	MLMM	Vj_WW22	AX-170627889	2	1807818	1.4592e-12	0.216667
Chl fluorescence	Mother_Array	MLMM	Vj_WW22	AX-171184103	9	20726634	3.54106e-10	0.483333
Chl fluorescence	Mother_Array	MLMM	Vj_WW22	AX-170721155	7	49638034	1.17276e-09	0.0916667
Chl fluorescence	Mother_Array	MLMM	φDo_DSI21	AX-170800786	2	18304138	1.21353e-29	0.283333
Chl fluorescence	Mother_Array	MLMM	φDo_DSI21	AX-171517771	2	747221	7.81621e-24	0.291667
Chl fluorescence	Mother_Array	MLMM	φDo_DSI21	AX-171517849	2	105393	6.44422e-21	0.225
Chl fluorescence	Mother_Array	MLMM	φDo_DSI21	AX-171535151	13	19236120	5.85679e-14	0.25
Chl fluorescence	Mother_Array	MLMM	φDo_DSI21	AX-171201798	9	23045786	7.64023e-13	0.441667
Chl fluorescence	Mother_Array	MLMM	φDo_DSI21	AX-170740761	14	1148531	3.86104e-12	0.45
Chl fluorescence	Mother_Array	MLMM	φDo_DSI21	AX-171523078	13	986287	5.08876e-12	0.383333
Chl fluorescence	Mother_Array	MLMM	φDo_WS21	AX-170754326	2	1174481	1.47444e-14	0.433333
Chl fluorescence	Mother_Array	MLMM	φDo_WS21	AX-170925599	1	11022575	3.38727e-12	0.133333
Chl fluorescence	Mother_Array	MLMM	φDo_WS21	AX-170979352	5	2388737	6.47918e-08	0.441667
Chl fluorescence	Mother_Array	FarmCPU	φEo_WS21	AX-170884343	2	24814601	6.9147e-08	0.225
Chl fluorescence	Mother_Array	MLMM	φEo_WS21	AX-170884343	2	24814601	7.42733e-10	0.225
Chl fluorescence	Mother_Array	MLMM	φEo_WS21	AX-170754326	2	1174481	6.95108e-08	0.433333
Chl fluorescence	Mother_Array	FarmCPU	φEo_WW22	AX-171571756	13	2460924	7.05792e-08	0.025
Chl fluorescence	Mother_Array	MLMM	φEo_WW22	AX-171571756	13	2460924	4.98385e-31	0.025
Chl fluorescence	Mother_Array	MLMM	φEo_WW22	AX-171126221	10	13513929	8.02854e-21	0.175
Chl fluorescence	Mother_Array	MLMM	φEo_WW22	AX-171564600	11	32950489	1.84161e-20	0.15
Chl fluorescence	Mother_Array	MLMM	φEo_WW22	AX-170970415	3	13281942	1.46222e-18	0.075
Chl fluorescence	Mother_Array	MLMM	φEo_WW22	AX-170992493	4	26856381	4.89664e-14	0.458333
Chl fluorescence	Mother_Array	MLMM	φEo_WW22	AX-171169728	4	2724924	9.24783e-14	0.316667
Chl fluorescence	Mother_Array	MLMM	φEo_WW22	AX-170690646	14	1404917	4.55419e-12	0.483333
Chl fluorescence	Mother_Array	MLMM	φEo_WW22	AX-170572590	4	31868990	3.92155e-09	0.333333
Chl fluorescence	Mother_Array	FarmCPU	ψ0_WW22	AX-171571756	13	2460924	7.13087e-08	0.025
Chl fluorescence	Mother_Array	MLMM	ψ0_WW22	AX-171571756	13	2460924	3.98028e-32	0.025
Chl fluorescence	Mother_Array	MLMM	ψ0_WW22	AX-170601650	7	18204636	5.69026e-26	0.2
Chl fluorescence	Mother_Array	MLMM	ψ0_WW22	AX-170953675	12	2677500	7.21707e-20	0.3
Chl fluorescence	Mother_Array	MLMM	ψ0_WW22	AX-170707341	10	29560299	7.6694e-20	0.2
Chl fluorescence	Mother_Array	MLMM	ψ0_WW22	AX-171094387	15	16410767	9.89798e-16	0.316667
Chl fluorescence	Mother_Array	MLMM	ψ0_WW22	AX-170627889	2	1807818	1.4592e-12	0.216667
Chl fluorescence	Mother_Array	MLMM	ψ0_WW22	AX-171184103	9	20726634	3.54106e-10	0.483333
Chl fluorescence	Mother_Array	MLMM	ψ0_WW22	AX-170721155	7	49638034	1.17276e-09	0.0916667
Chl fluorescence	Mother_Array	FarmCPU	Fm_WS11	AX-171164154	15	3154576	1.60083e-07	0.234043
Chl fluorescence	Mother_Array	MLMM	Fv_WS12	AX-171042736	2	28695034	1.57828e-07	0.303191
Gas exchange	Mother_Array	MLMM	CE_DRI22	AX-170975113	6	22055958	1.48302e-07	0.0597826
Gas exchange	Mother_Array	FarmCPU	CE_DSI12	AX-170849384	4	14331305	4.68227e-15	0.0860215
Gas exchange	Mother_Array	FarmCPU	CE_DSI12	AX-171526704	2	18251721	9.6323e-14	0.252688
Gas exchange	Mother_Array	FarmCPU	CE_DSI12	AX-170702920	11	35582837	4.31554e-12	0.0645161
Gas exchange	Mother_Array	FarmCPU	CE_DSI12	AX-171161268	11	25869736	2.19153e-09	0.102151
Gas exchange	Mother_Array	FarmCPU	CE_DSI12	AX-171002890	2	3581851	8.31648e-09	0.419355
Gas exchange	Mother_Array	FarmCPU	CE_DSI12	AX-170758570	12	8808366	5.31899e-08	0.392473
Gas exchange	Mother_Array	MLMM	CE_DSI12	AX-170849384	4	14331305	4.00016e-16	0.0860215
Gas exchange	Mother_Array	MLMM	CE_WS21	AX-171562890	4	31159619	6.56518e-08	0.0591398
Gas exchange	Mother_Array	FarmCPU	CE_WW12	AX-171548993	6	12895419	1.64785e-11	0.361702
Gas exchange	Mother_Array	FarmCPU	CE_WW12	AX-171098644	10	36370522	2.4009e-11	0.324468
Gas exchange	Mother_Array	FarmCPU	CE_WW12	AX-170703478	9	21276356	9.1585e-09	0.473404
Gas exchange	Mother_Array	FarmCPU	CE_WW12	AX-170966494	4	11396664	1.5177e-08	0.0638298
Gas exchange	Mother_Array	MLMM	CE_WW21	AX-170906643	4	1894934	2.54977e-19	0.129032
Gas exchange	Mother_Array	MLMM	CE_WW21	AX-171055969	12	6387269	5.98946e-18	0.0913978
Gas exchange	Mother_Array	MLMM	CE_WW21	AX-170623984	16	6588842	1.79639e-16	0.166667
Gas exchange	Mother_Array	MLMM	CE_WW21	AX-171099989	7	7357737	2.47319e-15	0.419355
Gas exchange	Mother_Array	MLMM	CE_WW21	AX-170869237	2	35127485	3.46597e-09	0.446237
Gas exchange	Mother_Array	MLMM	CE_WW21	AX-171478909	1	4825370	2.63693e-08	0.0537634
Gas exchange	Mother_Array	MLMM	Ci_WW12	AX-170655755	6	5411813	4.67184e-11	0.218085
Gas exchange	Mother_Array	MLMM	Ci_WW12	AX-171100611	10	9658181	4.15852e-09	0.319149
Gas exchange	Mother_Array	MLMM	Ci_WW12	AX-170559524	5	8176480	5.09678e-08	0.0531915
Gas exchange	Mother_Array	MLMM	Ci_WW22	AX-171162710	3	4915247	2.90144e-10	0.148936
Gas exchange	Mother_Array	MLMM	Ci_WW22	AX-170688534	15	12828274	2.07553e-08	0.0744681
Gas exchange	Mother_Array	MLMM	gs_WR22	AX-171539240	2	32344995	5.31509e-13	0.132979
Gas exchange	Mother_Array	MLMM	gs_WR22	AX-171532506	15	7187260	4.78661e-09	0.0797872
Gas exchange	Mother_Array	FarmCPU	PC2_WW22	AX-171100568	6	2712571	4.63596e-16	0.340426
Gas exchange	Mother_Array	FarmCPU	PC2_WW22	AX-170618195	13	3599853	3.86532e-09	0.425532
Gas exchange	Mother_Array	FarmCPU	PC2_WW22	AX-171561294	5	1790498	2.36735e-08	0.276596
Gas exchange	Mother_Array	FarmCPU	PC2_WW22	AX-170787890	7	10619955	6.15069e-08	0.297872
Gas exchange	Mother_Array	MLMM	PC2_WW22	AX-171100568	6	2712571	8.24524e-08	0.340426
Gas exchange	Mother_Array	MLMM	PC3_WS12	AX-171076692	10	36439400	1.60377e-07	0.0638298
Gas exchange	Mother_Array	MLMM	PC3_WW22	AX-170900134	6	16278781	3.43442e-11	0.382979
Gas exchange	Mother_Array	MLMM	PC3_WW22	AX-171083379	16	22586760	1.26921e-09	0.414894
Gas exchange	Mother_Array	FarmCPU	Pn_WS12	AX-171141723	2	25470510	1.15637e-12	0.0904255
Gas exchange	Mother_Array	FarmCPU	Pn_WS12	AX-171491282	16	5775710	1.41586e-12	0.414894
Gas exchange	Mother_Array	FarmCPU	Pn_WS12	AX-170895808	5	21813236	1.42258e-12	0.218085
Gas exchange	Mother_Array	FarmCPU	Pn_WS12	AX-171481157	7	20512861	5.47474e-08	0.0531915
Gas exchange	Mother_Array	FarmCPU	Pn_WS12	AX-171066171	9	20928803	1.259e-07	0.228723
Gas exchange	Mother_Array	MLMM	Pn_WS12	AX-171141723	2	25470510	8.41804e-19	0.0904255
Gas exchange	Mother_Array	MLMM	Pn_WS12	AX-170600303	2	2135961	2.40966e-16	0.12766
Gas exchange	Mother_Array	MLMM	Pn_WS12	AX-171066404	5	6955118	3.73172e-13	0.276596
Gas exchange	Mother_Array	MLMM	Pn_WS12	AX-171051889	5	21923392	1.36303e-12	0.18617
Gas exchange	Mother_Array	MLMM	Pn_WS12	AX-170930579	5	9772720	1.33568e-08	0.335106
Gas exchange	Mother_Array	MLMM	Pn_WS12	AX-170995468	11	32760077	1.97103e-08	0.0851064
Gas exchange	Mother_Array	FarmCPU	Pn_WW21	AX-170623984	16	6588842	1.22513e-13	0.175532
Gas exchange	Mother_Array	FarmCPU	Pn_WW21	AX-171124630	7	34161371	7.80324e-12	0.0957447
Gas exchange	Mother_Array	FarmCPU	Pn_WW21	AX-170906654	4	1890073	8.58537e-11	0.170213
Gas exchange	Mother_Array	FarmCPU	Pn_WW21	AX-171101460	1	42015480	5.22758e-08	0.276596
Gas exchange	Mother_Array	FarmCPU	Pn_WW21	AX-170951561	13	8010709	7.27676e-08	0.143617
Gas exchange	Mother_Array	MLMM	Pn_WW21	AX-170623984	16	6588842	5.51803e-08	0.175532
Gas exchange	Mother_Array	FarmCPU	RWC_DSI21	AX-170896247	8	12418225	2.62744e-08	0.12766
Gas exchange	Mother_Array	FarmCPU	RWC_DSI21	AX-170688066	15	1572307	1.28784e-07	0.154255
Gas exchange	Mother_Array	MLMM	RWC_DSI21	AX-170790346	16	20961550	2.4702e-08	0.191489
Gas exchange	Mother_Array	MLMM	WUE_WS12	AX-171228032	11	20384595	9.73104e-09	0.319149
Gas exchange	Mother_Array	MLMM	WUE_WS12	AX-171200888	5	1028365	1.47122e-07	0.271277
Gas exchange	Mother_Array	MLMM	WUEi_DSI12	AX-170865567	2	32249173	1.39292e-07	0.191489
Chl fluorescence	Mother_GBS	FarmCPU	ABS/RC_DSI21	S14_23645375	14	23645375	3.51577e-10	0.275
Chl fluorescence	Mother_GBS	FarmCPU	ABS/RC_DSI21	S7_7963636	7	7963636	8.20364e-08	0.266667
Chl fluorescence	Mother_GBS	FarmCPU	ABS/RC_DSI21	S13_4982631	13	4982631	2.93941e-07	0.341667
Chl fluorescence	Mother_GBS	FarmCPU	ABS/RC_DSI21	S6_16992972	6	16992972	5.81993e-07	0.216667
Chl fluorescence	Mother_GBS	MLMM	ABS/RC_DSI21	S4_5195821	4	5195821	1.96367e-08	0.175
Chl fluorescence	Mother_GBS	FarmCPU	ABS/RC_WS21	S14_23645375	14	23645375	1.74025e-08	0.275
Chl fluorescence	Mother_GBS	FarmCPU	ABS/RC_WS21	S6_2120954	6	2120954	1.71913e-07	0.191667
Chl fluorescence	Mother_GBS	FarmCPU	ABS/RC_WS21	S4_5195821	4	5195821	5.73299e-07	0.175
Chl fluorescence	Mother_GBS	MLMM	ABS/RC_WS21	S4_5195821	4	5195821	6.64894e-27	0.175
Chl fluorescence	Mother_GBS	MLMM	ABS/RC_WS21	S6_24038405	6	24038405	1.43801e-16	0.0833333
Chl fluorescence	Mother_GBS	MLMM	ABS/RC_WS21	S6_36849548	6	36849548	1.97265e-16	0.208333
Chl fluorescence	Mother_GBS	MLMM	ABS/RC_WS21	S14_22605980	14	22605980	9.58304e-16	0.416667
Chl fluorescence	Mother_GBS	MLMM	ABS/RC_WS21	S11_3711362	11	3711362	1.84513e-13	0.125
Chl fluorescence	Mother_GBS	MLMM	ABS/RC_WS21	S5_3093285	5	3093285	6.04973e-10	0.266667
Chl fluorescence	Mother_GBS	MLMM	ABS/RC_WS21	S6_13992155	6	13992155	6.1202e-09	0.208333
Chl fluorescence	Mother_GBS	MLMM	ABS/RC_WS21	S7_14348187	7	14348187	1.99926e-08	0.108333
Chl fluorescence	Mother_GBS	FarmCPU	DI0/RC_DRI22	S16_16084005	16	16084005	1.41911e-07	0.05
Chl fluorescence	Mother_GBS	FarmCPU	DI0/RC_DRI22	S7_7541313	7	7541313	1.91366e-07	0.3
Chl fluorescence	Mother_GBS	MLMM	DI0/RC_DRI22	S4_5195821	4	5195821	2.33349e-07	0.175
Chl fluorescence	Mother_GBS	FarmCPU	DI0/RC_DSI21	S12_19195822	12	19195822	4.23616e-09	0.466667
Chl fluorescence	Mother_GBS	FarmCPU	DI0/RC_DSI21	S9_20127007	9	20127007	4.58392e-07	0.433333
Chl fluorescence	Mother_GBS	MLMM	DI0/RC_DSI21	S4_5195821	4	5195821	5.80781e-09	0.175
Chl fluorescence	Mother_GBS	FarmCPU	DI0/RC_WS21	S14_23645375	14	23645375	5.78537e-13	0.275
Chl fluorescence	Mother_GBS	FarmCPU	DI0/RC_WS21	S8_29912581	8	29912581	5.74158e-10	0.0916667
Chl fluorescence	Mother_GBS	FarmCPU	DI0/RC_WS21	S4_5195821	4	5195821	4.65971e-09	0.175
Chl fluorescence	Mother_GBS	FarmCPU	DI0/RC_WS21	S12_12953359	12	12953359	5.46418e-08	0.075
Chl fluorescence	Mother_GBS	FarmCPU	DI0/RC_WS21	S16_13390411	16	13390411	1.86727e-07	0.366667
Chl fluorescence	Mother_GBS	FarmCPU	DI0/RC_WS21	S7_3865366	7	3865366	6.43523e-07	0.141667
Chl fluorescence	Mother_GBS	MLMM	DI0/RC_WS21	S4_5195821	4	5195821	5.31245e-09	0.175
Chl fluorescence	Mother_GBS	MLMM	DI0/RC_WW21	S7_22786200	7	22786200	1.28403e-21	0.15
Chl fluorescence	Mother_GBS	MLMM	DI0/RC_WW21	S11_36562727	11	36562727	2.10322e-20	0.416667
Chl fluorescence	Mother_GBS	MLMM	DI0/RC_WW21	S15_4923333	15	4923333	1.87404e-13	0.15
Chl fluorescence	Mother_GBS	MLMM	DI0/RC_WW21	S16_28128930	16	28128930	2.64356e-12	0.225
Chl fluorescence	Mother_GBS	MLMM	DI0/RC_WW21	S7_38019773	7	38019773	1.50269e-10	0.116667
Chl fluorescence	Mother_GBS	MLMM	DI0/RC_WW21	S1_7237465	1	7237465	1.42007e-08	0.2
Chl fluorescence	Mother_GBS	MLMM	DI0/RC_WW21	S8_20190873	8	20190873	2.30854e-07	0.2
Chl fluorescence	Mother_GBS	MLMM	DI0/RC_WW21	S1_19996768	1	19996768	7.05057e-07	0.425
Chl fluorescence	Mother_GBS	MLMM	F0_WR22	S1_3020891	1	3020891	7.60799e-11	0.0916667
Chl fluorescence	Mother_GBS	MLMM	F0_WR22	S11_21436901	11	21436901	2.71482e-08	0.116667
Chl fluorescence	Mother_GBS	MLMM	F0_WR22	S3_23618876	3	23618876	3.964e-08	0.5
Chl fluorescence	Mother_GBS	MLMM	Fi_WR22	S1_3020891	1	3020891	6.40205e-11	0.0916667
Chl fluorescence	Mother_GBS	MLMM	Fi_WR22	S10_32292292	10	32292292	2.71817e-07	0.208333
Chl fluorescence	Mother_GBS	MLMM	Fi_WR22	S4_31244295	4	31244295	1.05641e-06	0.291667
Chl fluorescence	Mother_GBS	MLMM	Fi_WS21	S13_14212006	13	14212006	1.80949e-08	0.141667
Chl fluorescence	Mother_GBS	FarmCPU	Fi_WW21	S16_16256460	16	16256460	8.62514e-07	0.35
Chl fluorescence	Mother_GBS	MLMM	Fi_WW21	S16_16256460	16	16256460	9.7593e-07	0.35
Chl fluorescence	Mother_GBS	MLMM	Fm_WR22	S1_3020891	1	3020891	1.21413e-12	0.0916667
Chl fluorescence	Mother_GBS	MLMM	Fm_WR22	S4_31244295	4	31244295	2.33351e-09	0.291667
Chl fluorescence	Mother_GBS	MLMM	Fm_WR22	S10_32292292	10	32292292	6.85688e-08	0.208333
Chl fluorescence	Mother_GBS	MLMM	Fm_WS21	S13_14212006	13	14212006	1.9213e-08	0.141667
Chl fluorescence	Mother_GBS	MLMM	FM/F0_DSI21	S7_4088661	7	4088661	1.06677e-19	0.0833333
Chl fluorescence	Mother_GBS	MLMM	FM/F0_DSI21	S13_7413575	13	7413575	1.18778e-16	0.216667
Chl fluorescence	Mother_GBS	MLMM	FM/F0_DSI21	S6_24038405	6	24038405	4.03062e-16	0.0833333
Chl fluorescence	Mother_GBS	MLMM	FM/F0_DSI21	S3_30953764	3	30953764	1.62279e-15	0.133333
Chl fluorescence	Mother_GBS	MLMM	FM/F0_DSI21	S7_23344891	7	23344891	1.89836e-12	0.308333
Chl fluorescence	Mother_GBS	MLMM	FM/F0_DSI21	S12_23294164	12	23294164	1.54088e-09	0.0916667
Chl fluorescence	Mother_GBS	MLMM	FM/F0_DSI21	S10_12091799	10	12091799	4.19982e-08	0.0916667
Chl fluorescence	Mother_GBS	MLMM	FM/F0_WS21	S2_24815707	2	24815707	1.08769e-17	0.0833333
Chl fluorescence	Mother_GBS	MLMM	FM/F0_WS21	S7_17681036	7	17681036	1.22558e-16	0.416667
Chl fluorescence	Mother_GBS	MLMM	FM/F0_WS21	S5_3317476	5	3317476	1.93354e-12	0.0666667
Chl fluorescence	Mother_GBS	MLMM	FM/F0_WS21	S13_29522698	13	29522698	7.36038e-12	0.316667
Chl fluorescence	Mother_GBS	MLMM	FM/F0_WS21	S14_23645352	14	23645352	2.71164e-11	0.283333
Chl fluorescence	Mother_GBS	MLMM	FM/F0_WS21	S11_5585648	11	5585648	2.06325e-08	0.483333
Chl fluorescence	Mother_GBS	MLMM	FM/F0_WS21	S12_23384774	12	23384774	2.73146e-08	0.383333
Chl fluorescence	Mother_GBS	MLMM	Fv_WR22	S1_3020891	1	3020891	9.04746e-25	0.0916667
Chl fluorescence	Mother_GBS	MLMM	Fv_WR22	S10_32292345	10	32292345	5.57622e-23	0.208333
Chl fluorescence	Mother_GBS	MLMM	Fv_WR22	S4_31244295	4	31244295	1.43826e-21	0.291667
Chl fluorescence	Mother_GBS	MLMM	Fv_WR22	S3_26932234	3	26932234	1.71483e-12	0.108333
Chl fluorescence	Mother_GBS	MLMM	Fv_WR22	S8_2848191	8	2848191	1.95347e-11	0.116667
Chl fluorescence	Mother_GBS	MLMM	Fv_WR22	S9_3258976	9	3258976	1.35714e-10	0.408333
Chl fluorescence	Mother_GBS	MLMM	Fv_WR22	S10_6224259	10	6224259	8.14424e-09	0.208333
Chl fluorescence	Mother_GBS	MLMM	Fv_WS21	S2_24815707	2	24815707	7.00421e-27	0.0833333
Chl fluorescence	Mother_GBS	MLMM	Fv_WS21	S16_4888074	16	4888074	1.43342e-20	0.0833333
Chl fluorescence	Mother_GBS	MLMM	Fv_WS21	S3_6725335	3	6725335	3.63643e-18	0.2
Chl fluorescence	Mother_GBS	MLMM	Fv_WS21	S2_996717	2	996717	6.07898e-16	0.191667
Chl fluorescence	Mother_GBS	MLMM	Fv_WS21	S4_708645	4	708645	3.63757e-15	0.425
Chl fluorescence	Mother_GBS	MLMM	Fv_WS21	S8_6145810	8	6145810	2.14592e-07	0.491667
Chl fluorescence	Mother_GBS	MLMM	Fv_WW22	S15_16138505	15	16138505	3.28782e-12	0.1
Chl fluorescence	Mother_GBS	MLMM	Fv_WW22	S6_17574312	6	17574312	7.61718e-10	0.425
Chl fluorescence	Mother_GBS	MLMM	Fv_WW22	S11_18565361	11	18565361	8.11105e-08	0.341667
Chl fluorescence	Mother_GBS	MLMM	FV/F0_DSI21	S6_24038405	6	24038405	4.56763e-21	0.0833333
Chl fluorescence	Mother_GBS	MLMM	FV/F0_DSI21	S7_4088661	7	4088661	3.88953e-19	0.0833333
Chl fluorescence	Mother_GBS	MLMM	FV/F0_DSI21	S5_1068886	5	1068886	7.85752e-14	0.233333
Chl fluorescence	Mother_GBS	MLMM	FV/F0_DSI21	S13_7413575	13	7413575	8.97165e-12	0.216667
Chl fluorescence	Mother_GBS	MLMM	FV/F0_DSI21	S16_13676480	16	13676480	5.61229e-10	0.458333
Chl fluorescence	Mother_GBS	MLMM	FV/F0_DSI21	S5_3317476	5	3317476	1.47643e-09	0.0666667
Chl fluorescence	Mother_GBS	MLMM	FV/F0_WS21	S2_24815707	2	24815707	1.08769e-17	0.0833333
Chl fluorescence	Mother_GBS	MLMM	FV/F0_WS21	S7_17681036	7	17681036	1.22558e-16	0.416667
Chl fluorescence	Mother_GBS	MLMM	FV/F0_WS21	S5_3317476	5	3317476	1.93354e-12	0.0666667
Chl fluorescence	Mother_GBS	MLMM	FV/F0_WS21	S13_29522698	13	29522698	7.36038e-12	0.316667
Chl fluorescence	Mother_GBS	MLMM	FV/F0_WS21	S14_23645352	14	23645352	2.71164e-11	0.283333
Chl fluorescence	Mother_GBS	MLMM	FV/F0_WS21	S11_5585648	11	5585648	2.06325e-08	0.483333
Chl fluorescence	Mother_GBS	MLMM	FV/F0_WS21	S12_23384774	12	23384774	2.73146e-08	0.383333
Chl fluorescence	Mother_GBS	FarmCPU	FV/FM_DRI22	S4_5254337	4	5254337	8.6314e-07	0.233333
Chl fluorescence	Mother_GBS	MLMM	FV/FM_DRI22	S4_5254337	4	5254337	4.91804e-07	0.233333
Chl fluorescence	Mother_GBS	MLMM	FV/FM_DSI21	S6_24038405	6	24038405	1.53745e-14	0.0833333
Chl fluorescence	Mother_GBS	MLMM	FV/FM_DSI21	S4_5195821	4	5195821	4.94565e-13	0.175
Chl fluorescence	Mother_GBS	MLMM	FV/FM_DSI21	S6_36849548	6	36849548	1.08542e-12	0.208333
Chl fluorescence	Mother_GBS	MLMM	FV/FM_DSI21	S14_22534688	14	22534688	1.00339e-08	0.416667
Chl fluorescence	Mother_GBS	MLMM	FV/FM_WW21	S2_30542271	2	30542271	1.30155e-13	0.2
Chl fluorescence	Mother_GBS	MLMM	FV/FM_WW21	S13_13316056	13	13316056	4.09751e-13	0.125
Chl fluorescence	Mother_GBS	MLMM	FV/FM_WW21	S7_22786200	7	22786200	7.29383e-11	0.15
Chl fluorescence	Mother_GBS	MLMM	FV/FM_WW21	S4_5254337	4	5254337	9.06182e-10	0.233333
Chl fluorescence	Mother_GBS	MLMM	M0_WR22	S10_21608542	10	21608542	1.83418e-24	0.433333
Chl fluorescence	Mother_GBS	MLMM	M0_WR22	S1_1298690	1	1298690	4.6469e-24	0.208333
Chl fluorescence	Mother_GBS	MLMM	M0_WR22	S6_12145183	6	12145183	1.08621e-13	0.191667
Chl fluorescence	Mother_GBS	MLMM	M0_WR22	S8_1415244	8	1415244	6.44007e-11	0.175
Chl fluorescence	Mother_GBS	MLMM	M0_WR22	S14_23833439	14	23833439	6.97389e-10	0.383333
Chl fluorescence	Mother_GBS	MLMM	M0_WR22	S11_16380500	11	16380500	6.8587e-09	0.216667
Chl fluorescence	Mother_GBS	MLMM	M0_WR22	S4_32305325	4	32305325	5.39346e-08	0.275
Chl fluorescence	Mother_GBS	FarmCPU	N_DSI21	S13_5076657	13	5076657	2.25311e-10	0.075
Chl fluorescence	Mother_GBS	FarmCPU	N_DSI21	S8_20509538	8	20509538	3.33094e-09	0.075
Chl fluorescence	Mother_GBS	MLMM	N_DSI21	S8_20509538	8	20509538	1.68608e-07	0.075
Chl fluorescence	Mother_GBS	MLMM	N_WS21	S14_25328205	14	25328205	1.05484e-29	0.075
Chl fluorescence	Mother_GBS	MLMM	N_WS21	S15_11319797	15	11319797	2.97711e-25	0.075
Chl fluorescence	Mother_GBS	MLMM	N_WS21	S12_27222528	12	27222528	8.58964e-18	0.2
Chl fluorescence	Mother_GBS	MLMM	N_WS21	S7_12659054	7	12659054	9.6409e-15	0.3
Chl fluorescence	Mother_GBS	MLMM	N_WS21	S7_25984067	7	25984067	8.99806e-14	0.0833333
Chl fluorescence	Mother_GBS	MLMM	N_WS21	S13_18499357	13	18499357	8.46892e-10	0.5
Chl fluorescence	Mother_GBS	MLMM	N_WS21	S5_4024551	5	4024551	7.4794e-08	0.233333
Chl fluorescence	Mother_GBS	FarmCPU	N_WW21	S3_2450393	3	2450393	4.45372e-08	0.075
Chl fluorescence	Mother_GBS	FarmCPU	N_WW21	S13_36498365	13	36498365	1.81738e-07	0.383333
Chl fluorescence	Mother_GBS	FarmCPU	N_WW21	S16_22611504	16	22611504	3.52781e-07	0.05
Chl fluorescence	Mother_GBS	FarmCPU	N_WW21	S12_12615801	12	12615801	1.13169e-06	0.0583333
Chl fluorescence	Mother_GBS	MLMM	N_WW21	S16_22611504	16	22611504	2.09621e-07	0.05
Chl fluorescence	Mother_GBS	MLMM	PC2_WR22	S15_17226793	15	17226793	6.97388e-07	0.0333333
Chl fluorescence	Mother_GBS	MLMM	PC3_WR22	S7_3450898	7	3450898	4.59081e-23	0.0833333
Chl fluorescence	Mother_GBS	MLMM	PC3_WR22	S8_28089844	8	28089844	4.12658e-20	0.141667
Chl fluorescence	Mother_GBS	MLMM	PC3_WR22	S2_14645122	2	14645122	2.93211e-19	0.233333
Chl fluorescence	Mother_GBS	MLMM	PC3_WR22	S3_246145	3	246145	1.40046e-16	0.133333
Chl fluorescence	Mother_GBS	MLMM	PC3_WR22	S1_41524529	1	41524529	2.82923e-15	0.166667
Chl fluorescence	Mother_GBS	MLMM	PC3_WR22	S10_31194257	10	31194257	2.59746e-14	0.408333
Chl fluorescence	Mother_GBS	MLMM	PC3_WR22	S13_6524526	13	6524526	5.20693e-08	0.166667
Chl fluorescence	Mother_GBS	MLMM	PC3_WR22	S13_14516742	13	14516742	1.06079e-07	0.45
Chl fluorescence	Mother_GBS	FarmCPU	PIABS_WS21	S7_4088661	7	4088661	4.25187e-10	0.0833333
Chl fluorescence	Mother_GBS	FarmCPU	PIABS_WS21	S2_24941457	2	24941457	1.12214e-07	0.0916667
Chl fluorescence	Mother_GBS	MLMM	PIABS_WS21	S2_24941457	2	24941457	4.68595e-09	0.0916667
Chl fluorescence	Mother_GBS	MLMM	PIABS_WW21	S10_5181343	10	5181343	1.09689e-25	0.0916667
Chl fluorescence	Mother_GBS	MLMM	PIABS_WW21	S1_12862307	1	12862307	4.12e-18	0.0333333
Chl fluorescence	Mother_GBS	MLMM	PIABS_WW21	S11_13639406	11	13639406	6.29089e-15	0.158333
Chl fluorescence	Mother_GBS	MLMM	PIABS_WW21	S16_8028562	16	8028562	1.78309e-14	0.1
Chl fluorescence	Mother_GBS	MLMM	PIABS_WW21	S7_9315804	7	9315804	4.14867e-11	0.191667
Chl fluorescence	Mother_GBS	MLMM	PIABS_WW21	S4_23587693	4	23587693	8.27723e-10	0.0833333
Chl fluorescence	Mother_GBS	MLMM	PIABS_WW21	S7_79152	7	79152	5.63553e-09	0.233333
Chl fluorescence	Mother_GBS	MLMM	PIABS_WW21	S12_25438924	12	25438924	6.82839e-08	0.341667
Chl fluorescence	Mother_GBS	MLMM	TR0/RC_WW21	S16_16256460	16	16256460	2.82881e-22	0.35
Chl fluorescence	Mother_GBS	MLMM	TR0/RC_WW21	S8_25180492	8	25180492	9.68886e-13	0.308333
Chl fluorescence	Mother_GBS	MLMM	TR0/RC_WW21	S13_33205386	13	33205386	1.38556e-12	0.125
Chl fluorescence	Mother_GBS	MLMM	TR0/RC_WW21	S5_1127414	5	1127414	2.26503e-12	0.308333
Chl fluorescence	Mother_GBS	MLMM	TR0/RC_WW21	S6_12533533	6	12533533	1.57868e-08	0.225
Chl fluorescence	Mother_GBS	MLMM	TR0/RC_WW21	S16_15164553	16	15164553	4.0988e-08	0.225
Chl fluorescence	Mother_GBS	MLMM	Vj_WW21	S6_13474062	6	13474062	4.70033e-22	0.441667
Chl fluorescence	Mother_GBS	MLMM	Vj_WW21	S9_12958746	9	12958746	2.78018e-14	0.0916667
Chl fluorescence	Mother_GBS	MLMM	Vj_WW21	S8_19249634	8	19249634	8.9578e-14	0.125
Chl fluorescence	Mother_GBS	MLMM	Vj_WW21	S5_2656360	5	2656360	1.92032e-12	0.141667
Chl fluorescence	Mother_GBS	MLMM	Vj_WW21	S9_15608338	9	15608338	2.27459e-10	0.208333
Chl fluorescence	Mother_GBS	MLMM	Vj_WW21	S12_19957363	12	19957363	2.70679e-10	0.266667
Chl fluorescence	Mother_GBS	MLMM	Vj_WW21	S6_15471620	6	15471620	1.84231e-09	0.325
Chl fluorescence	Mother_GBS	FarmCPU	φDo_DRI22	S4_5254337	4	5254337	1.01015e-06	0.233333
Chl fluorescence	Mother_GBS	FarmCPU	φDo_DRI22	S4_5195821	4	5195821	1.11263e-06	0.175
Chl fluorescence	Mother_GBS	FarmCPU	φDo_DRI22	S4_5224150	4	5224150	1.13106e-06	0.15
Chl fluorescence	Mother_GBS	MLMM	φDo_DRI22	S4_5254337	4	5254337	6.77595e-07	0.233333
Chl fluorescence	Mother_GBS	MLMM	φDo_WW21	S2_30542271	2	30542271	1.30155e-13	0.2
Chl fluorescence	Mother_GBS	MLMM	φDo_WW21	S13_13316056	13	13316056	4.09751e-13	0.125
Chl fluorescence	Mother_GBS	MLMM	φDo_WW21	S7_22786200	7	22786200	7.29383e-11	0.15
Chl fluorescence	Mother_GBS	MLMM	φDo_WW21	S4_5254337	4	5254337	9.06182e-10	0.233333
Chl fluorescence	Mother_GBS	FarmCPU	φEo_WS21	S2_24941457	2	24941457	9.80222e-07	0.0916667
Chl fluorescence	Mother_GBS	MLMM	φPav_WS21	S7_4088661	7	4088661	1.18556e-08	0.0833333
Chl fluorescence	Mother_GBS	MLMM	ψ0_WW21	S6_13474062	6	13474062	4.70033e-22	0.441667
Chl fluorescence	Mother_GBS	MLMM	ψ0_WW21	S9_12958746	9	12958746	2.78018e-14	0.0916667
Chl fluorescence	Mother_GBS	MLMM	ψ0_WW21	S8_19249634	8	19249634	8.9578e-14	0.125
Chl fluorescence	Mother_GBS	MLMM	ψ0_WW21	S5_2656360	5	2656360	1.92032e-12	0.141667
Chl fluorescence	Mother_GBS	MLMM	ψ0_WW21	S9_15608338	9	15608338	2.27459e-10	0.208333
Chl fluorescence	Mother_GBS	MLMM	ψ0_WW21	S12_19957363	12	19957363	2.70679e-10	0.266667
Chl fluorescence	Mother_GBS	MLMM	ψ0_WW21	S6_15471620	6	15471620	1.84231e-09	0.325
Chl fluorescence	Mother_GBS	FarmCPU	F0_DSI11	S13_39530050	13	39530050	1.18313e-06	0.390805
Chl fluorescence	Mother_GBS	MLMM	F0_DSI11	S13_39530050	13	39530050	4.50414e-07	0.390805
Chl fluorescence	Mother_GBS	MLMM	Fm/F0_WW11	S16_5478988	16	5478988	1.66468e-07	0.402299
Chl fluorescence	Mother_GBS	FarmCPU	Fv_DSI11	S6_37858494	6	37858494	5.45924e-07	0.385057
Chl fluorescence	Mother_GBS	FarmCPU	Fv_WS11	S6_37858494	6	37858494	1.18438e-10	0.385057
Chl fluorescence	Mother_GBS	FarmCPU	Fv_WS11	S5_20298387	5	20298387	9.70043e-10	0.212644
Chl fluorescence	Mother_GBS	FarmCPU	Fv_WS11	S2_25552901	2	25552901	1.01081e-09	0.494253
Chl fluorescence	Mother_GBS	FarmCPU	Fv_WS11	S12_2495554	12	2495554	1.26338e-08	0.091954
Chl fluorescence	Mother_GBS	FarmCPU	Fv_WS11	S1_32833789	1	32833789	2.20552e-07	0.0517241
Chl fluorescence	Mother_GBS	MLMM	Fv_WS11	S6_37858494	6	37858494	3.94637e-08	0.385057
Chl fluorescence	Mother_GBS	FarmCPU	Fv_WS12	S6_37858494	6	37858494	5.65273e-09	0.385057
Chl fluorescence	Mother_GBS	FarmCPU	Fv_WS12	S3_4907530	3	4907530	6.02751e-07	0.390805
Chl fluorescence	Mother_GBS	FarmCPU	Fv_WS12	S9_3378336	9	3378336	6.48227e-07	0.178161
Chl fluorescence	Mother_GBS	MLMM	Fv_WS12	S6_37858494	6	37858494	2.24913e-07	0.385057
Chl fluorescence	Mother_GBS	MLMM	Fv_WW12	S1_20443764	1	20443764	4.84718e-09	0.091954
Chl fluorescence	Mother_GBS	MLMM	Fv_WW12	S11_30267584	11	30267584	4.29447e-07	0.091954
Chl fluorescence	Mother_GBS	MLMM	Fv/F0_WW11	S16_5478988	16	5478988	1.11475e-07	0.402299
Chl fluorescence	Mother_GBS	MLMM	Fv/F0_WW11	S16_12977337	16	12977337	1.07724e-06	0.0632184
Chl fluorescence	Mother_GBS	MLMM	Fv/Fm_WS12	S13_24698483	13	24698483	5.48634e-08	0.0689655
Chl fluorescence	Mother_GBS	MLMM	Fv/Fm_WS12	S3_9652715	3	9652715	2.69865e-07	0.0517241
Gas exchange	Mother_GBS	MLMM	CE_DSI12	S1_6614026	1	6614026	7.18314e-07	0.0813953
Gas exchange	Mother_GBS	MLMM	CE_WS21	S2_587016	2	587016	2.27646e-08	0.133721
Gas exchange	Mother_GBS	MLMM	CE_WS21	S7_28638211	7	28638211	5.95247e-08	0.0639535
Gas exchange	Mother_GBS	MLMM	CE_WS21	S12_20680314	12	20680314	9.19679e-07	0.203488
Gas exchange	Mother_GBS	MLMM	gs_DRI22	S13_36115104	13	36115104	2.19517e-14	0.296512
Gas exchange	Mother_GBS	MLMM	gs_DRI22	S12_5949978	12	5949978	2.43512e-09	0.19186
Gas exchange	Mother_GBS	MLMM	gs_DRI22	S9_15248799	9	15248799	9.43277e-08	0.0755814
Gas exchange	Mother_GBS	MLMM	gs_DRI22	S6_13047461	6	13047461	1.36987e-07	0.436047
Gas exchange	Mother_GBS	FarmCPU	gs_WR22	S7_42456133	7	42456133	2.4915e-11	0.12069
Gas exchange	Mother_GBS	FarmCPU	gs_WR22	S8_2372636	8	2372636	4.08561e-10	0.0574713
Gas exchange	Mother_GBS	FarmCPU	gs_WR22	S4_11206853	4	11206853	1.56411e-08	0.385057
Gas exchange	Mother_GBS	FarmCPU	gs_WR22	S8_12133003	8	12133003	2.34344e-08	0.218391
Gas exchange	Mother_GBS	FarmCPU	gs_WR22	S11_36439456	11	36439456	3.10648e-08	0.0632184
Gas exchange	Mother_GBS	FarmCPU	gs_WR22	S4_8472686	4	8472686	3.21039e-08	0.16092
Gas exchange	Mother_GBS	FarmCPU	gs_WR22	S15_16234306	15	16234306	4.94655e-08	0.327586
Gas exchange	Mother_GBS	MLMM	gs_WR22	S4_20095205	4	20095205	2.19156e-08	0.0747126
Gas exchange	Mother_GBS	MLMM	gs_WR22	S4_8472686	4	8472686	1.12929e-07	0.16092
Gas exchange	Mother_GBS	MLMM	gs_WW21	S4_11984744	4	11984744	1.75964e-19	0.0574713
Gas exchange	Mother_GBS	MLMM	gs_WW21	S10_35227291	10	35227291	1.00935e-12	0.143678
Gas exchange	Mother_GBS	MLMM	gs_WW21	S9_15931331	9	15931331	5.09e-11	0.114943
Gas exchange	Mother_GBS	MLMM	gs_WW21	S6_11562820	6	11562820	5.69459e-10	0.137931
Gas exchange	Mother_GBS	MLMM	gs_WW21	S14_6286769	14	6286769	1.7615e-09	0.281609
Gas exchange	Mother_GBS	MLMM	gs_WW21	S11_28397687	11	28397687	8.53725e-08	0.206897
Gas exchange	Mother_GBS	FarmCPU	PC1_DSI21	S7_10087888	7	10087888	6.02231e-07	0.0804598
Gas exchange	Mother_GBS	FarmCPU	PC1_WW21	S11_6736851	11	6736851	1.56457e-10	0.270115
Gas exchange	Mother_GBS	FarmCPU	PC1_WW21	S9_15604511	9	15604511	2.29508e-10	0.12069
Gas exchange	Mother_GBS	FarmCPU	PC1_WW21	S8_23362194	8	23362194	1.804e-07	0.0689655
Gas exchange	Mother_GBS	FarmCPU	PC1_WW21	S13_30789392	13	30789392	7.31955e-07	0.321839
Gas exchange	Mother_GBS	MLMM	PC2_DRI22	S2_19900994	2	19900994	5.08707e-11	0.402299
Gas exchange	Mother_GBS	MLMM	PC2_DRI22	S11_29346190	11	29346190	8.28762e-09	0.224138
Gas exchange	Mother_GBS	MLMM	PC2_DRI22	S9_6301230	9	6301230	2.62206e-08	0.0632184
Gas exchange	Mother_GBS	MLMM	PC2_DRI22	S12_12914605	12	12914605	1.59261e-07	0.109195
Gas exchange	Mother_GBS	MLMM	PC2_WR22	S4_8472686	4	8472686	1.08163e-06	0.16092
Gas exchange	Mother_GBS	MLMM	PC2_WS21	S11_17565812	11	17565812	2.82223e-15	0.0574713
Gas exchange	Mother_GBS	MLMM	PC2_WS21	S1_18115532	1	18115532	1.59693e-10	0.235632
Gas exchange	Mother_GBS	MLMM	PC2_WS21	S10_36037624	10	36037624	7.33087e-09	0.218391
Gas exchange	Mother_GBS	MLMM	PC2_WW21	S11_17565812	11	17565812	2.01979e-08	0.0574713
Gas exchange	Mother_GBS	FarmCPU	PC2_WW22	S11_17565812	11	17565812	1.1352e-08	0.0574713
Gas exchange	Mother_GBS	FarmCPU	PC2_WW22	S6_4457787	6	4457787	2.00133e-07	0.327586
Gas exchange	Mother_GBS	FarmCPU	PC2_WW22	S2_25093652	2	25093652	5.90263e-07	0.275862
Gas exchange	Mother_GBS	MLMM	PC2_WW22	S11_17565812	11	17565812	3.2179e-08	0.0574713
Gas exchange	Mother_GBS	MLMM	PC3_DSI12	S9_17304684	9	17304684	4.26004e-09	0.0689655
Gas exchange	Mother_GBS	MLMM	PC3_WS12	S6_12778499	6	12778499	2.61675e-08	0.350575
Gas exchange	Mother_GBS	MLMM	Pn_DRI22	S13_36115104	13	36115104	5.1566e-08	0.296512
Gas exchange	Mother_GBS	MLMM	Pn_WR22	S4_8472686	4	8472686	5.49077e-08	0.16092
Gas exchange	Mother_GBS	MLMM	Pn_WS12	S11_17565812	11	17565812	3.21346e-22	0.0574713
Gas exchange	Mother_GBS	MLMM	Pn_WS12	S10_5181343	10	5181343	3.06128e-11	0.0747126
Gas exchange	Mother_GBS	MLMM	Pn_WS12	S16_14640191	16	14640191	7.20583e-11	0.298851
Gas exchange	Mother_GBS	MLMM	Pn_WS12	S3_21321293	3	21321293	2.47606e-10	0.212644
Gas exchange	Mother_GBS	MLMM	Pn_WS12	S6_14810666	6	14810666	5.38782e-09	0.195402
Gas exchange	Mother_GBS	MLMM	Pn_WS12	S13_14034534	13	14034534	5.84124e-07	0.109195
Gas exchange	Mother_GBS	MLMM	Pn_WS21	S5_13317853	5	13317853	1.375e-08	0.206897
Gas exchange	Mother_GBS	MLMM	Pn_WS21	S7_16961261	7	16961261	1.05569e-07	0.0804598
Gas exchange	Mother_GBS	FarmCPU	RWC_DRI22	S2_19901008	2	19901008	4.23962e-08	0.0747126
Gas exchange	Mother_GBS	FarmCPU	RWC_DRI22	S13_25109228	13	25109228	1.02536e-07	0.224138
Gas exchange	Mother_GBS	FarmCPU	RWC_DRI22	S16_23665852	16	23665852	1.34448e-07	0.252874
Gas exchange	Mother_GBS	FarmCPU	RWC_DRI22	S11_10591497	11	10591497	9.81332e-07	0.155172
Gas exchange	Mother_GBS	MLMM	RWC_DRI22	S11_10591497	11	10591497	3.65128e-25	0.155172
Gas exchange	Mother_GBS	MLMM	RWC_DRI22	S6_21828586	6	21828586	5.07355e-15	0.212644
Gas exchange	Mother_GBS	MLMM	RWC_DRI22	S9_2546443	9	2546443	3.55074e-14	0.172414
Gas exchange	Mother_GBS	MLMM	RWC_DRI22	S7_16312300	7	16312300	2.6948e-12	0.189655
Gas exchange	Mother_GBS	MLMM	RWC_DRI22	S15_1436277	15	1436277	6.24641e-12	0.224138
Gas exchange	Mother_GBS	MLMM	RWC_DRI22	S1_3981164	1	3981164	4.10902e-09	0.091954
Gas exchange	Mother_GBS	MLMM	RWC_DSI12	S10_35665369	10	35665369	1.55806e-16	0.0517241
Gas exchange	Mother_GBS	MLMM	RWC_DSI12	S2_19900994	2	19900994	9.92657e-15	0.402299
Gas exchange	Mother_GBS	MLMM	RWC_DSI12	S6_8609551	6	8609551	3.79474e-13	0.178161
Gas exchange	Mother_GBS	MLMM	RWC_DSI12	S4_14609626	4	14609626	1.34328e-08	0.413793
Gas exchange	Mother_GBS	MLMM	RWC_DSI12	S10_14590765	10	14590765	8.37299e-08	0.367816
Gas exchange	Mother_GBS	MLMM	RWC_DSI12	S5_7784699	5	7784699	1.37065e-07	0.33908
Gas exchange	Mother_GBS	MLMM	RWC_DSI12	S5_4656329	5	4656329	1.97847e-07	0.385057
Gas exchange	Mother_GBS	MLMM	RWC_WR22	S11_10591497	11	10591497	8.43162e-07	0.155172
Gas exchange	Mother_GBS	FarmCPU	RWC_WS12	S10_35665369	10	35665369	1.77137e-09	0.0517241
Gas exchange	Mother_GBS	FarmCPU	RWC_WS12	S2_19900994	2	19900994	2.04193e-09	0.402299
Gas exchange	Mother_GBS	FarmCPU	RWC_WS12	S5_16387254	5	16387254	1.80075e-07	0.143678
Gas exchange	Mother_GBS	FarmCPU	RWC_WS12	S8_12323005	8	12323005	1.13308e-06	0.172414
Gas exchange	Mother_GBS	MLMM	RWC_WS12	S2_19900994	2	19900994	4.9753e-21	0.402299
Gas exchange	Mother_GBS	MLMM	RWC_WS12	S6_8609551	6	8609551	1.81037e-15	0.178161
Gas exchange	Mother_GBS	MLMM	RWC_WS12	S5_7784699	5	7784699	5.07036e-14	0.33908
Gas exchange	Mother_GBS	MLMM	RWC_WS12	S9_6301230	9	6301230	5.89858e-10	0.0632184
Gas exchange	Mother_GBS	MLMM	RWC_WS12	S11_2407558	11	2407558	1.77052e-07	0.0977011
Gas exchange	Mother_GBS	MLMM	RWC_WS12	S10_35665369	10	35665369	8.07041e-07	0.0517241
Gas exchange	Mother_GBS	FarmCPU	RWC_WS21	S2_19901008	2	19901008	7.44342e-07	0.0747126
Gas exchange	Mother_GBS	MLMM	RWC_WS21	S2_19901008	2	19901008	2.67895e-07	0.0747126
Gas exchange	Mother_GBS	MLMM	RWC_WW21	S11_13498131	11	13498131	1.21726e-08	0.0747126
Gas exchange	Mother_GBS	MLMM	Tr_WS12	S1_19787041	1	19787041	4.93698e-14	0.218391
Gas exchange	Mother_GBS	MLMM	Tr_WS12	S6_29963364	6	29963364	3.16638e-10	0.0632184
Gas exchange	Mother_GBS	MLMM	Tr_WS12	S4_8251757	4	8251757	1.28654e-09	0.241379
Gas exchange	Mother_GBS	MLMM	Tr_WS12	S10_27163801	10	27163801	2.83378e-07	0.0862069
Gas exchange	Mother_GBS	FarmCPU	Tr_WW12	S7_8897502	7	8897502	8.34718e-12	0.287356
Gas exchange	Mother_GBS	FarmCPU	Tr_WW12	S15_3376734	15	3376734	4.96368e-11	0.149425
Gas exchange	Mother_GBS	FarmCPU	Tr_WW12	S14_1221762	14	1221762	3.56577e-09	0.143678
Gas exchange	Mother_GBS	FarmCPU	Tr_WW12	S6_12522474	6	12522474	1.66794e-08	0.218391
Gas exchange	Mother_GBS	FarmCPU	Tr_WW12	S11_11434912	11	11434912	4.83254e-08	0.45977
Gas exchange	Mother_GBS	FarmCPU	Tr_WW12	S12_28313005	12	28313005	5.79646e-08	0.281609
Gas exchange	Mother_GBS	FarmCPU	Tr_WW12	S9_15604511	9	15604511	9.52351e-08	0.12069
Gas exchange	Mother_GBS	MLMM	Tr_WW12	S7_49345430	7	49345430	4.33403e-14	0.0632184
Gas exchange	Mother_GBS	MLMM	Tr_WW12	S14_6286769	14	6286769	6.01306e-13	0.281609
Gas exchange	Mother_GBS	MLMM	Tr_WW12	S8_20212533	8	20212533	2.17123e-11	0.241379
Gas exchange	Mother_GBS	MLMM	Tr_WW12	S9_15931331	9	15931331	3.22047e-11	0.114943
Gas exchange	Mother_GBS	MLMM	Tr_WW12	S9_23845135	9	23845135	2.47774e-08	0.16092
Gas exchange	Mother_GBS	FarmCPU	Tr_WW21	S11_6736851	11	6736851	6.19027e-11	0.270115
Gas exchange	Mother_GBS	FarmCPU	Tr_WW21	S11_17129472	11	17129472	2.55759e-08	0.344828
Gas exchange	Mother_GBS	FarmCPU	Tr_WW21	S3_24681407	3	24681407	1.14218e-07	0.201149
Gas exchange	Mother_GBS	FarmCPU	Tr_WW21	S9_15604511	9	15604511	7.21531e-07	0.12069
Gas exchange	Mother_GBS	FarmCPU	Trans_WR22	S5_2646209	5	2646209	2.63747e-08	0.0574713
Gas exchange	Mother_GBS	MLMM	Trans_WS12	S1_19787041	1	19787041	4.93701e-14	0.218391
Gas exchange	Mother_GBS	MLMM	Trans_WS12	S6_29963364	6	29963364	3.16639e-10	0.0632184
Gas exchange	Mother_GBS	MLMM	Trans_WS12	S4_8251757	4	8251757	1.28655e-09	0.241379
Gas exchange	Mother_GBS	MLMM	Trans_WS12	S10_27163801	10	27163801	2.83378e-07	0.0862069
Gas exchange	Mother_GBS	FarmCPU	Trans_WW12	S7_8897502	7	8897502	8.34728e-12	0.287356
Gas exchange	Mother_GBS	FarmCPU	Trans_WW12	S15_3376734	15	3376734	4.96369e-11	0.149425
Gas exchange	Mother_GBS	FarmCPU	Trans_WW12	S14_1221762	14	1221762	3.56578e-09	0.143678
Gas exchange	Mother_GBS	FarmCPU	Trans_WW12	S6_12522474	6	12522474	1.66793e-08	0.218391
Gas exchange	Mother_GBS	FarmCPU	Trans_WW12	S11_11434912	11	11434912	4.83254e-08	0.45977
Gas exchange	Mother_GBS	FarmCPU	Trans_WW12	S12_28313005	12	28313005	5.79647e-08	0.281609
Gas exchange	Mother_GBS	FarmCPU	Trans_WW12	S9_15604511	9	15604511	9.52356e-08	0.12069
Gas exchange	Mother_GBS	MLMM	Trans_WW12	S7_49345430	7	49345430	4.33404e-14	0.0632184
Gas exchange	Mother_GBS	MLMM	Trans_WW12	S14_6286769	14	6286769	6.01309e-13	0.281609
Gas exchange	Mother_GBS	MLMM	Trans_WW12	S8_20212533	8	20212533	2.17124e-11	0.241379
Gas exchange	Mother_GBS	MLMM	Trans_WW12	S9_15931331	9	15931331	3.22049e-11	0.114943
Gas exchange	Mother_GBS	MLMM	Trans_WW12	S9_23845135	9	23845135	2.47775e-08	0.16092
Gas exchange	Mother_GBS	FarmCPU	Trans_WW21	S11_6736851	11	6736851	6.19025e-11	0.270115
Gas exchange	Mother_GBS	FarmCPU	Trans_WW21	S11_17129472	11	17129472	2.55759e-08	0.344828
Gas exchange	Mother_GBS	FarmCPU	Trans_WW21	S3_24681407	3	24681407	1.14217e-07	0.201149
Gas exchange	Mother_GBS	FarmCPU	Trans_WW21	S9_15604511	9	15604511	7.21531e-07	0.12069
Gas exchange	Mother_GBS	FarmCPU	WUE_DRI22	S6_12802790	6	12802790	4.51175e-08	0.126437
Gas exchange	Mother_GBS	FarmCPU	WUE_DRI22	S15_3376734	15	3376734	6.56417e-08	0.149425
Gas exchange	Mother_GBS	FarmCPU	WUE_DRI22	S4_27989770	4	27989770	4.40309e-07	0.482759
Gas exchange	Mother_GBS	FarmCPU	WUE_DRI22	S7_18152485	7	18152485	8.2658e-07	0.247126
Gas exchange	Mother_GBS	MLMM	WUE_DRI22	S6_12802790	6	12802790	1.19833e-06	0.126437
Gas exchange	Mother_GBS	FarmCPU	WUEi_DSI12	S1_40631359	1	40631359	9.09016e-09	0.482759
Gas exchange	Mother_GBS	FarmCPU	WUEi_DSI12	S5_1189559	5	1189559	1.19561e-08	0.0977011
Gas exchange	Mother_GBS	FarmCPU	WUEi_DSI12	S3_14833284	3	14833284	2.33478e-07	0.195402
Gas exchange	Mother_GBS	MLMM	WUEi_DSI12	S11_10893392	11	10893392	1.48636e-09	0.0574713
Gas exchange	Mother_GBS	MLMM	WUEi_WS21	S7_41873354	7	41873354	2.30828e-10	0.0517241
Gas exchange	Mother_GBS	MLMM	WUEi_WS21	S11_17565812	11	17565812	6.22007e-09	0.0574713
Gas exchange	Mother_GBS	MLMM	WUEi_WS21	S11_4710738	11	4710738	2.62461e-07	0.37931
Gas exchange	Mother_GBS	MLMM	WUEi_WW21	S9_24187449	9	24187449	6.78409e-17	0.109195
Gas exchange	Mother_GBS	MLMM	WUEi_WW21	S5_11211000	5	11211000	6.41563e-16	0.166667
Gas exchange	Mother_GBS	MLMM	WUEi_WW21	S8_469363	8	469363	2.43629e-14	0.465517
Gas exchange	Mother_GBS	MLMM	WUEi_WW21	S1_32825226	1	32825226	1.38471e-11	0.270115
Gas exchange	Mother_GBS	MLMM	WUEi_WW21	S14_25105840	14	25105840	8.56025e-10	0.431034
Gas exchange	Mother_GBS	MLMM	WUEi_WW21	S3_12318612	3	12318612	2.425e-07	0.132184
Gas exchange	Mother_GBS	MLMM	WUEi_WW22	S7_8897502	7	8897502	1.40646e-07	0.287356
Gas exchange	Mother_GBS	MLMM	WUEi_WW22	S7_18152493	7	18152493	1.06084e-06	0.362069
Chl fluorescence	Progeny_GBS	FarmCPU	DI0/RC_DRI22	S11_15758875	11	15758875	5.37774e-07	0.25
Chl fluorescence	Progeny_GBS	MLMM	DI0/RC_DRI22	S11_15758875	11	15758875	8.95391e-08	0.25
Chl fluorescence	Progeny_GBS	FarmCPU	DI0/RC_WR22	S14_23499981	14	23499981	9.66631e-07	0.0689655
Chl fluorescence	Progeny_GBS	MLMM	DI0/RC_WR22	S14_23499981	14	23499981	1.05062e-07	0.0689655
Chl fluorescence	Progeny_GBS	MLMM	DI0/RC_WS21	S6_14285826	6	14285826	1.03843e-07	0.0344828
Chl fluorescence	Progeny_GBS	MLMM	DI0/RC_WW21	S12_23330096	12	23330096	7.81405e-22	0.103448
Chl fluorescence	Progeny_GBS	MLMM	DI0/RC_WW21	S9_22694930	9	22694930	1.35602e-19	0.112069
Chl fluorescence	Progeny_GBS	MLMM	DI0/RC_WW21	S10_12274889	10	12274889	6.08035e-15	0.232759
Chl fluorescence	Progeny_GBS	MLMM	DI0/RC_WW21	S8_23659947	8	23659947	7.08951e-15	0.0603448
Chl fluorescence	Progeny_GBS	MLMM	DI0/RC_WW21	S13_30285764	13	30285764	1.57927e-09	0.0689655
Chl fluorescence	Progeny_GBS	MLMM	DI0/RC_WW21	S12_20171415	12	20171415	2.18788e-09	0.25
Chl fluorescence	Progeny_GBS	MLMM	F0_DSI21	S10_32396802	10	32396802	1.60079e-11	0.215517
Chl fluorescence	Progeny_GBS	MLMM	F0_DSI21	S6_26422105	6	26422105	2.24016e-08	0.448276
Chl fluorescence	Progeny_GBS	MLMM	F0_DSI21	S12_4515751	12	4515751	5.03692e-07	0.318966
Chl fluorescence	Progeny_GBS	MLMM	Fi_DRI22	S13_22514107	13	22514107	1.74823e-31	0.0948276
Chl fluorescence	Progeny_GBS	MLMM	Fi_DRI22	S3_32532769	3	32532769	6.63963e-22	0.327586
Chl fluorescence	Progeny_GBS	MLMM	Fi_DRI22	S10_34569420	10	34569420	4.68106e-20	0.362069
Chl fluorescence	Progeny_GBS	MLMM	Fi_DRI22	S2_22731682	2	22731682	7.27427e-17	0.198276
Chl fluorescence	Progeny_GBS	MLMM	Fi_DRI22	S12_28294492	12	28294492	2.79161e-15	0.0431034
Chl fluorescence	Progeny_GBS	MLMM	Fi_DRI22	S11_10580741	11	10580741	5.09678e-12	0.25
Chl fluorescence	Progeny_GBS	MLMM	Fi_DRI22	S8_15115218	8	15115218	4.10277e-08	0.103448
Chl fluorescence	Progeny_GBS	MLMM	Fi_WS21	S7_13458210	7	13458210	4.17537e-07	0.224138
Chl fluorescence	Progeny_GBS	MLMM	Fi_WS21	S4_1477560	4	1477560	6.44875e-07	0.387931
Chl fluorescence	Progeny_GBS	MLMM	Fi_WW21	S2_4343904	2	4343904	4.41654e-22	0.0603448
Chl fluorescence	Progeny_GBS	MLMM	Fi_WW21	S13_38835422	13	38835422	4.63564e-20	0.362069
Chl fluorescence	Progeny_GBS	MLMM	Fi_WW21	S12_27038222	12	27038222	1.36969e-19	0.327586
Chl fluorescence	Progeny_GBS	MLMM	Fi_WW21	S2_22827348	2	22827348	1.23695e-11	0.163793
Chl fluorescence	Progeny_GBS	MLMM	Fi_WW21	S7_45956238	7	45956238	6.24023e-11	0.163793
Chl fluorescence	Progeny_GBS	MLMM	Fi_WW21	S10_29667972	10	29667972	7.51605e-11	0.189655
Chl fluorescence	Progeny_GBS	MLMM	Fi_WW21	S8_9787034	8	9787034	3.80056e-08	0.103448
Chl fluorescence	Progeny_GBS	MLMM	Fj_DRI22	S1_23858119	1	23858119	2.96983e-23	0.215517
Chl fluorescence	Progeny_GBS	MLMM	Fj_DRI22	S3_12026298	3	12026298	1.68376e-14	0.215517
Chl fluorescence	Progeny_GBS	MLMM	Fj_DRI22	S7_16205806	7	16205806	3.28745e-11	0.12069
Chl fluorescence	Progeny_GBS	MLMM	Fj_DRI22	S3_20583469	3	20583469	1.60531e-10	0.439655
Chl fluorescence	Progeny_GBS	MLMM	Fj_DRI22	S15_6291357	15	6291357	1.25606e-09	0.267241
Chl fluorescence	Progeny_GBS	MLMM	Fj_DRI22	S7_28694339	7	28694339	1.94605e-08	0.206897
Chl fluorescence	Progeny_GBS	MLMM	Fm_DRI22	S1_23252274	1	23252274	4.33879e-23	0.0862069
Chl fluorescence	Progeny_GBS	MLMM	Fm_DRI22	S13_12945157	13	12945157	1.44233e-18	0.310345
Chl fluorescence	Progeny_GBS	MLMM	Fm_DRI22	S13_13142784	13	13142784	5.51641e-16	0.439655
Chl fluorescence	Progeny_GBS	MLMM	Fm_DRI22	S8_24152751	8	24152751	5.37825e-11	0.267241
Chl fluorescence	Progeny_GBS	MLMM	Fm_DRI22	S3_31311089	3	31311089	3.82282e-10	0.189655
Chl fluorescence	Progeny_GBS	MLMM	Fm_DRI22	S10_10771479	10	10771479	1.82146e-09	0.146552
Chl fluorescence	Progeny_GBS	MLMM	Fm_DRI22	S13_22110155	13	22110155	1.13065e-08	0.275862
Chl fluorescence	Progeny_GBS	MLMM	Fm_WS21	S4_1477560	4	1477560	5.785e-07	0.387931
Chl fluorescence	Progeny_GBS	MLMM	Fm_WS21	S7_13458210	7	13458210	5.95003e-07	0.224138
Chl fluorescence	Progeny_GBS	FarmCPU	FM/F0_DRI22	S11_15758875	11	15758875	1.12645e-06	0.25
Chl fluorescence	Progeny_GBS	MLMM	FM/F0_DRI22	S11_15758875	11	15758875	4.78859e-07	0.25
Chl fluorescence	Progeny_GBS	MLMM	FM/F0_WW21	S2_4137625	2	4137625	9.28734e-18	0.181034
Chl fluorescence	Progeny_GBS	MLMM	FM/F0_WW21	S14_28044644	14	28044644	6.03458e-14	0.146552
Chl fluorescence	Progeny_GBS	MLMM	FM/F0_WW21	S14_24587826	14	24587826	1.29101e-11	0.0862069
Chl fluorescence	Progeny_GBS	MLMM	FM/F0_WW21	S6_1405032	6	1405032	4.63722e-11	0.396552
Chl fluorescence	Progeny_GBS	MLMM	FM/F0_WW21	S9_18921937	9	18921937	2.88543e-09	0.146552
Chl fluorescence	Progeny_GBS	MLMM	FM/F0_WW21	S1_37704499	1	37704499	2.16731e-07	0.267241
Chl fluorescence	Progeny_GBS	MLMM	FM/F0_WW21	S10_13583078	10	13583078	2.76993e-07	0.0862069
Chl fluorescence	Progeny_GBS	MLMM	Fv_DRI22	S1_23252274	1	23252274	7.83381e-09	0.0862069
Chl fluorescence	Progeny_GBS	FarmCPU	FV/F0_DRI22	S11_15758875	11	15758875	1.1007e-06	0.25
Chl fluorescence	Progeny_GBS	MLMM	FV/F0_DRI22	S11_15758875	11	15758875	4.80495e-07	0.25
Chl fluorescence	Progeny_GBS	MLMM	FV/F0_WW21	S2_4137625	2	4137625	9.28734e-18	0.181034
Chl fluorescence	Progeny_GBS	MLMM	FV/F0_WW21	S14_28044644	14	28044644	6.03458e-14	0.146552
Chl fluorescence	Progeny_GBS	MLMM	FV/F0_WW21	S14_24587826	14	24587826	1.29101e-11	0.0862069
Chl fluorescence	Progeny_GBS	MLMM	FV/F0_WW21	S6_1405032	6	1405032	4.63722e-11	0.396552
Chl fluorescence	Progeny_GBS	MLMM	FV/F0_WW21	S9_18921937	9	18921937	2.88543e-09	0.146552
Chl fluorescence	Progeny_GBS	MLMM	FV/F0_WW21	S1_37704499	1	37704499	2.16731e-07	0.267241
Chl fluorescence	Progeny_GBS	MLMM	FV/F0_WW21	S10_13583078	10	13583078	2.76993e-07	0.0862069
Chl fluorescence	Progeny_GBS	FarmCPU	FV/FM_DRI22	S11_15758875	11	15758875	2.25257e-07	0.25
Chl fluorescence	Progeny_GBS	MLMM	FV/FM_DRI22	S5_2909182	5	2909182	5.02313e-27	0.318966
Chl fluorescence	Progeny_GBS	MLMM	FV/FM_DRI22	S11_15758875	11	15758875	9.06643e-24	0.25
Chl fluorescence	Progeny_GBS	MLMM	FV/FM_DRI22	S6_26034303	6	26034303	5.21438e-19	0.474138
Chl fluorescence	Progeny_GBS	MLMM	FV/FM_DRI22	S9_15980172	9	15980172	5.81249e-13	0.189655
Chl fluorescence	Progeny_GBS	MLMM	FV/FM_DRI22	S13_18188833	13	18188833	1.38063e-11	0.172414
Chl fluorescence	Progeny_GBS	MLMM	FV/FM_DRI22	S4_25604901	4	25604901	7.77524e-11	0.482759
Chl fluorescence	Progeny_GBS	MLMM	FV/FM_DRI22	S10_25790733	10	25790733	1.26802e-07	0.232759
Chl fluorescence	Progeny_GBS	MLMM	FV/FM_WW21	S3_14833290	3	14833290	1.69027e-15	0.172414
Chl fluorescence	Progeny_GBS	MLMM	FV/FM_WW21	S10_26392556	10	26392556	4.37893e-10	0.474138
Chl fluorescence	Progeny_GBS	MLMM	FV/FM_WW21	S10_12265766	10	12265766	1.18768e-09	0.232759
Chl fluorescence	Progeny_GBS	MLMM	M0_WS21	S13_37661994	13	37661994	1.11384e-06	0.25
Chl fluorescence	Progeny_GBS	FarmCPU	N_DSI21	S1_41066973	1	41066973	5.50003e-07	0.310345
Chl fluorescence	Progeny_GBS	FarmCPU	N_DSI21	S1_41066980	1	41066980	5.50003e-07	0.310345
Chl fluorescence	Progeny_GBS	MLMM	N_DSI21	S1_41066973	1	41066973	9.63335e-07	0.310345
Chl fluorescence	Progeny_GBS	FarmCPU	N_WS21	S1_41066980	1	41066980	8.06281e-07	0.310345
Chl fluorescence	Progeny_GBS	FarmCPU	N_WS21	S1_41066973	1	41066973	8.06281e-07	0.310345
Chl fluorescence	Progeny_GBS	MLMM	N_WS21	S1_41066973	1	41066973	9.81929e-07	0.310345
Chl fluorescence	Progeny_GBS	FarmCPU	N_WW21	S1_30122181	1	30122181	1.3314e-11	0.0344828
Chl fluorescence	Progeny_GBS	FarmCPU	N_WW21	S13_21412053	13	21412053	1.53416e-09	0.0862069
Chl fluorescence	Progeny_GBS	FarmCPU	N_WW21	S4_32104455	4	32104455	1.15245e-08	0.103448
Chl fluorescence	Progeny_GBS	FarmCPU	N_WW21	S8_11861408	8	11861408	1.07889e-06	0.12069
Chl fluorescence	Progeny_GBS	MLMM	N_WW21	S1_30122181	1	30122181	9.89894e-13	0.0344828
Chl fluorescence	Progeny_GBS	MLMM	PC1_DRI22	S11_15758875	11	15758875	1.53207e-07	0.25
Chl fluorescence	Progeny_GBS	MLMM	PC1_WR22	S3_30496524	3	30496524	9.66395e-23	0.5
Chl fluorescence	Progeny_GBS	MLMM	PC1_WR22	S11_17931206	11	17931206	8.24931e-22	0.0689655
Chl fluorescence	Progeny_GBS	MLMM	PC1_WR22	S1_7095488	1	7095488	1.06071e-18	0.301724
Chl fluorescence	Progeny_GBS	MLMM	PC1_WR22	S10_14742878	10	14742878	5.14811e-17	0.431034
Chl fluorescence	Progeny_GBS	MLMM	PC1_WR22	S9_9177102	9	9177102	5.56785e-11	0.112069
Chl fluorescence	Progeny_GBS	MLMM	PC1_WR22	S11_3937765	11	3937765	3.11847e-09	0.206897
Chl fluorescence	Progeny_GBS	MLMM	PC1_WR22	S13_28319337	13	28319337	9.93021e-07	0.396552
Chl fluorescence	Progeny_GBS	MLMM	PC2_DRI22	S13_4367326	13	4367326	6.33769e-22	0.275862
Chl fluorescence	Progeny_GBS	MLMM	PC2_DRI22	S13_5484981	13	5484981	6.28628e-21	0.474138
Chl fluorescence	Progeny_GBS	MLMM	PC2_DRI22	S3_12454642	3	12454642	2.13952e-12	0.491379
Chl fluorescence	Progeny_GBS	MLMM	PC2_DRI22	S4_24854414	4	24854414	8.09324e-12	0.163793
Chl fluorescence	Progeny_GBS	MLMM	PC2_DRI22	S1_2168323	1	2168323	1.86137e-10	0.258621
Chl fluorescence	Progeny_GBS	MLMM	PC2_DRI22	S11_14394495	11	14394495	1.78389e-08	0.0775862
Chl fluorescence	Progeny_GBS	MLMM	PC2_DRI22	S4_31349809	4	31349809	2.33845e-07	0.387931
Chl fluorescence	Progeny_GBS	MLMM	PC2_DRI22	S15_9166203	15	9166203	4.87969e-07	0.258621
Chl fluorescence	Progeny_GBS	MLMM	PC3_WR22	S3_25688852	3	25688852	1.0251e-27	0.0948276
Chl fluorescence	Progeny_GBS	MLMM	PC3_WR22	S4_4096624	4	4096624	1.19365e-20	0.37931
Chl fluorescence	Progeny_GBS	MLMM	PC3_WR22	S12_5710200	12	5710200	5.93206e-20	0.301724
Chl fluorescence	Progeny_GBS	MLMM	PC3_WR22	S9_22608087	9	22608087	1.72615e-12	0.482759
Chl fluorescence	Progeny_GBS	MLMM	PC3_WR22	S1_2161459	1	2161459	3.16256e-12	0.37931
Chl fluorescence	Progeny_GBS	MLMM	PC3_WR22	S13_4535614	13	4535614	7.78861e-10	0.0603448
Chl fluorescence	Progeny_GBS	MLMM	PC3_WR22	S11_8932161	11	8932161	3.70669e-09	0.232759
Chl fluorescence	Progeny_GBS	MLMM	PC3_WR22	S13_11639816	13	11639816	1.26441e-07	0.37069
Chl fluorescence	Progeny_GBS	MLMM	PC3_WS21	S10_8568490	10	8568490	1.29574e-11	0.146552
Chl fluorescence	Progeny_GBS	MLMM	PC3_WS21	S7_22929845	7	22929845	7.39735e-09	0.310345
Chl fluorescence	Progeny_GBS	MLMM	PC3_WS21	S7_43913567	7	43913567	1.19385e-08	0.275862
Chl fluorescence	Progeny_GBS	MLMM	PIABS_DRI22	S11_15758875	11	15758875	4.02874e-27	0.25
Chl fluorescence	Progeny_GBS	MLMM	PIABS_DRI22	S6_26422105	6	26422105	8.07711e-20	0.448276
Chl fluorescence	Progeny_GBS	MLMM	PIABS_DRI22	S2_10531823	2	10531823	3.28158e-19	0.155172
Chl fluorescence	Progeny_GBS	MLMM	PIABS_DRI22	S1_41066973	1	41066973	1.20757e-16	0.310345
Chl fluorescence	Progeny_GBS	MLMM	PIABS_DRI22	S5_19163486	5	19163486	3.78286e-13	0.353448
Chl fluorescence	Progeny_GBS	MLMM	PIABS_DRI22	S12_13947272	12	13947272	9.8532e-11	0.0603448
Chl fluorescence	Progeny_GBS	MLMM	PIABS_DRI22	S8_26585365	8	26585365	3.48045e-08	0.0258621
Chl fluorescence	Progeny_GBS	MLMM	PIABS_DRI22	S1_14760367	1	14760367	3.52063e-08	0.465517
Chl fluorescence	Progeny_GBS	MLMM	PIABS_DRI22	S1_36459841	1	36459841	5.46445e-07	0.258621
Chl fluorescence	Progeny_GBS	MLMM	PIABS_DRI22	S1_36459850	1	36459850	5.46445e-07	0.258621
Chl fluorescence	Progeny_GBS	MLMM	PIABS_DRI22	S1_36459842	1	36459842	5.46445e-07	0.258621
Chl fluorescence	Progeny_GBS	FarmCPU	PIABS_WS21	S7_6620891	7	6620891	9.42565e-07	0.0689655
Chl fluorescence	Progeny_GBS	MLMM	PIABS_WS21	S7_6620891	7	6620891	1.09494e-06	0.0689655
Chl fluorescence	Progeny_GBS	MLMM	PIABS_WW21	S15_13611914	15	13611914	6.50385e-27	0.0603448
Chl fluorescence	Progeny_GBS	MLMM	PIABS_WW21	S4_27213207	4	27213207	2.69838e-17	0.327586
Chl fluorescence	Progeny_GBS	MLMM	PIABS_WW21	S6_5404461	6	5404461	3.30603e-15	0.405172
Chl fluorescence	Progeny_GBS	MLMM	PIABS_WW21	S14_4945569	14	4945569	6.96418e-14	0.0862069
Chl fluorescence	Progeny_GBS	MLMM	PIABS_WW21	S8_15239273	8	15239273	1.00338e-13	0.422414
Chl fluorescence	Progeny_GBS	MLMM	PIABS_WW21	S7_43858669	7	43858669	1.46333e-08	0.267241
Chl fluorescence	Progeny_GBS	MLMM	PIABS_WW21	S10_35248908	10	35248908	7.81335e-08	0.362069
Chl fluorescence	Progeny_GBS	MLMM	TR0/RC_DSI21	S8_12526213	8	12526213	1.38261e-21	0.12931
Chl fluorescence	Progeny_GBS	MLMM	TR0/RC_DSI21	S11_25960210	11	25960210	8.95263e-21	0.362069
Chl fluorescence	Progeny_GBS	MLMM	TR0/RC_DSI21	S10_26174967	10	26174967	6.35315e-20	0.293103
Chl fluorescence	Progeny_GBS	MLMM	TR0/RC_DSI21	S7_5525470	7	5525470	4.15849e-19	0.267241
Chl fluorescence	Progeny_GBS	MLMM	TR0/RC_DSI21	S9_19557614	9	19557614	3.98541e-15	0.12069
Chl fluorescence	Progeny_GBS	MLMM	TR0/RC_DSI21	S13_38647231	13	38647231	2.06423e-08	0.310345
Chl fluorescence	Progeny_GBS	MLMM	TR0/RC_DSI21	S9_2704161	9	2704161	1.28283e-07	0.344828
Chl fluorescence	Progeny_GBS	MLMM	TR0/RC_DSI21	S16_27049895	16	27049895	9.43788e-07	0.396552
Chl fluorescence	Progeny_GBS	FarmCPU	Vj_WW22	S12_10291724	12	10291724	7.4408e-07	0.0258621
Chl fluorescence	Progeny_GBS	FarmCPU	Vj_WW22	S12_7795560	12	7795560	7.4408e-07	0.0258621
Chl fluorescence	Progeny_GBS	FarmCPU	φDo_DRI22	S11_15758875	11	15758875	5.42758e-15	0.25
Chl fluorescence	Progeny_GBS	FarmCPU	φDo_DRI22	S3_6766446	3	6766446	1.27721e-09	0.137931
Chl fluorescence	Progeny_GBS	FarmCPU	φDo_DRI22	S7_38458487	7	38458487	6.78276e-09	0.0948276
Chl fluorescence	Progeny_GBS	FarmCPU	φDo_DRI22	S10_9148839	10	9148839	4.62988e-08	0.137931
Chl fluorescence	Progeny_GBS	MLMM	φDo_DRI22	S11_15758875	11	15758875	3.66386e-08	0.25
Chl fluorescence	Progeny_GBS	MLMM	φDo_DRI22	S5_2909182	5	2909182	9.84472e-07	0.318966
Chl fluorescence	Progeny_GBS	MLMM	φDo_WW21	S3_14833290	3	14833290	1.69027e-15	0.172414
Chl fluorescence	Progeny_GBS	MLMM	φDo_WW21	S10_26392556	10	26392556	4.37893e-10	0.474138
Chl fluorescence	Progeny_GBS	MLMM	φDo_WW21	S10_12265766	10	12265766	1.18768e-09	0.232759
Chl fluorescence	Progeny_GBS	MLMM	φEo_WR22	S3_30496524	3	30496524	1.41633e-22	0.5
Chl fluorescence	Progeny_GBS	MLMM	φEo_WR22	S8_24314610	8	24314610	1.50077e-21	0.284483
Chl fluorescence	Progeny_GBS	MLMM	φEo_WR22	S5_21653452	5	21653452	1.4776e-20	0.37931
Chl fluorescence	Progeny_GBS	MLMM	φEo_WR22	S13_22611458	13	22611458	1.61616e-15	0.198276
Chl fluorescence	Progeny_GBS	MLMM	φEo_WR22	S12_3922754	12	3922754	1.3879e-14	0.396552
Chl fluorescence	Progeny_GBS	MLMM	φEo_WR22	S7_16188777	7	16188777	1.26097e-13	0.103448
Chl fluorescence	Progeny_GBS	MLMM	φEo_WR22	S2_2614532	2	2614532	1.15422e-08	0.336207
Chl fluorescence	Progeny_GBS	FarmCPU	φPav_WR22	S1_2834020	1	2834020	8.91297e-07	0.146552
Chl fluorescence	Progeny_GBS	MLMM	φPav_WR22	S1_2834020	1	2834020	9.18009e-07	0.146552
Chl fluorescence	Progeny_GBS	MLMM	ψ0_DRI22	S1_456886	1	456886	4.00916e-26	0.137931
Chl fluorescence	Progeny_GBS	MLMM	ψ0_DRI22	S7_7328391	7	7328391	2.04284e-25	0.112069
Chl fluorescence	Progeny_GBS	MLMM	ψ0_DRI22	S15_17904623	15	17904623	5.62947e-21	0.206897
Chl fluorescence	Progeny_GBS	MLMM	ψ0_DRI22	S11_28387634	11	28387634	1.07555e-17	0.215517
Chl fluorescence	Progeny_GBS	MLMM	ψ0_DRI22	S1_14565719	1	14565719	1.90177e-14	0.0603448
Chl fluorescence	Progeny_GBS	MLMM	ψ0_DRI22	S8_10121460	8	10121460	8.76624e-14	0.198276
Chl fluorescence	Progeny_GBS	MLMM	ψ0_DRI22	S16_22988427	16	22988427	9.15864e-09	0.189655
Chl fluorescence	Progeny_GBS	FarmCPU	ψ0_WW22	S12_10291724	12	10291724	7.4408e-07	0.0258621
Chl fluorescence	Progeny_GBS	FarmCPU	ψ0_WW22	S12_7795560	12	7795560	7.4408e-07	0.0258621
Chl fluorescence	Progeny_GBS	FarmCPU	Fv_WW12	S10_2231792	10	2231792	2.61189e-07	0.113971
Chl fluorescence	Progeny_GBS	FarmCPU	Fv_WW12	S11_17293384	11	17293384	4.00685e-07	0.0955882
Gas exchange	Progeny_GBS	MLMM	CE_WS21	S13_15009992	13	15009992	7.59426e-08	0.0833333
Gas exchange	Progeny_GBS	MLMM	CE_WW21	S2_23673070	2	23673070	4.08632e-07	0.126866
Gas exchange	Progeny_GBS	FarmCPU	DS_WR22	S12_10283775	12	10283775	1.08197e-13	0.158088
Gas exchange	Progeny_GBS	FarmCPU	DS_WR22	S11_1657770	11	1657770	5.18185e-08	0.180147
Gas exchange	Progeny_GBS	FarmCPU	DS_WR22	S15_1176278	15	1176278	4.23164e-07	0.430147
Gas exchange	Progeny_GBS	MLMM	DS_WR22	S12_10283775	12	10283775	4.02808e-09	0.158088
Gas exchange	Progeny_GBS	FarmCPU	PC1_DRI22	S6_16483572	6	16483572	1.00712e-11	0.169118
Gas exchange	Progeny_GBS	FarmCPU	PC1_DRI22	S7_48217306	7	48217306	5.0721e-09	0.323529
Gas exchange	Progeny_GBS	FarmCPU	PC1_DRI22	S13_18658547	13	18658547	2.73689e-08	0.323529
Gas exchange	Progeny_GBS	FarmCPU	PC1_DRI22	S11_30173904	11	30173904	8.16968e-08	0.386029
Gas exchange	Progeny_GBS	FarmCPU	PC1_DRI22	S6_17328789	6	17328789	8.62209e-08	0.0514706
Gas exchange	Progeny_GBS	FarmCPU	PC1_DRI22	S15_18815528	15	18815528	3.80888e-07	0.441176
Gas exchange	Progeny_GBS	MLMM	PC2_WS12	S5_11236815	5	11236815	4.33317e-08	0.408088
Gas exchange	Progeny_GBS	MLMM	Pn_WW12	S13_38507346	13	38507346	4.45076e-10	0.220588
Gas exchange	Progeny_GBS	MLMM	RWC_WS12	S12_10283775	12	10283775	9.58689e-07	0.158088
Gas exchange	Progeny_GBS	MLMM	Tr_WS12	S4_16068078	4	16068078	2.13653e-07	0.0551471
Gas exchange	Progeny_GBS	FarmCPU	WUEi_DRI22	S3_10254326	3	10254326	9.96899e-07	0.0661765
Gas exchange	Progeny_GBS	FarmCPU	WUEi_DRI22	S7_22075742	7	22075742	1.08127e-06	0.0661765
Gas exchange	Progeny_GBS	MLMM	WUEi_WR22	S11_24328981	11	24328981	6.80225e-07	0.378676

## Sheet: ALL_Sugg
Table S5. List of suggestive marker-trait associations identified by GWAS analysis using three dataset (MArray, MGBS, and PGBS) through two approaches (FarmCPU and MLMM) for each of the photosynthetic traits across well-watered (WW), water-stress (WS), water-recovery (WR) conditions and for drought stress index (DSI) and drought recovery index (DRI) of traits as a relative measure.
Category	Method	Model	Trait	SNP	CHR	Position	P.value	maf
Chl fluorescence	Mother_Array	FarmCPU	ABS/RC_DSI21	AX-170754288	2	1210860	9.871e-07	0.433333
Chl fluorescence	Mother_Array	FarmCPU	ABS/RC_DSI21	AX-170754264	2	1300024	2.45629e-06	0.391667
Chl fluorescence	Mother_Array	FarmCPU	ABS/RC_DSI21	AX-171177772	2	1297090	2.45629e-06	0.391667
Chl fluorescence	Mother_Array	MLMM	ABS/RC_DSI21	AX-171514337	12	24044526	5.85667e-07	0.383333
Chl fluorescence	Mother_Array	FarmCPU	ABS/RC_WS21	AX-170754288	2	1210860	9.11522e-07	0.433333
Chl fluorescence	Mother_Array	FarmCPU	ABS/RC_WS21	AX-170754264	2	1300024	2.27051e-06	0.391667
Chl fluorescence	Mother_Array	FarmCPU	ABS/RC_WS21	AX-171177772	2	1297090	2.27051e-06	0.391667
Chl fluorescence	Mother_Array	FarmCPU	ABS/RC_WS21	AX-171177763	2	1333541	2.39487e-06	0.483333
Chl fluorescence	Mother_Array	FarmCPU	ABS/RC_WS21	AX-171177764	2	1333517	2.39487e-06	0.483333
Chl fluorescence	Mother_Array	FarmCPU	ABS/RC_WS21	AX-171177765	2	1333358	2.39487e-06	0.483333
Chl fluorescence	Mother_Array	FarmCPU	ABS/RC_WS21	AX-170754281	2	1217325	3.28478e-06	0.425
Chl fluorescence	Mother_Array	MLMM	ABS/RC_WS21	AX-171514337	12	24044526	5.89574e-28	0.383333
Chl fluorescence	Mother_Array	MLMM	ABS/RC_WS21	AX-170800319	5	6827364	2.44366e-23	0.283333
Chl fluorescence	Mother_Array	MLMM	ABS/RC_WS21	AX-170586499	8	29729047	2.93432e-23	0.1
Chl fluorescence	Mother_Array	MLMM	ABS/RC_WS21	AX-170838192	11	35950855	9.72606e-21	0.075
Chl fluorescence	Mother_Array	MLMM	ABS/RC_WS21	AX-171524696	16	20761643	1.16584e-17	0.491667
Chl fluorescence	Mother_Array	MLMM	ABS/RC_WS21	AX-171538851	15	19051216	2.65411e-14	0.408333
Chl fluorescence	Mother_Array	MLMM	ABS/RC_WS21	AX-170881873	14	10367937	2.15138e-12	0.191667
Chl fluorescence	Mother_Array	MLMM	ABS/RC_WS21	AX-170906219	7	34256456	1.08452e-09	0.225
Chl fluorescence	Mother_Array	MLMM	ABS/RC_WS21	AX-170995175	10	817887	8.29987e-07	0.491667
Chl fluorescence	Mother_Array	MLMM	ABS/RC_WS21	AX-171189489	2	34239667	2.94198e-06	0.491667
Chl fluorescence	Mother_Array	FarmCPU	ABS/RC_WW22	AX-170673710	8	12704391	2.39231e-06	0.0916667
Chl fluorescence	Mother_Array	FarmCPU	ABS/RC_WW22	AX-170673717	8	12714345	2.39231e-06	0.0916667
Chl fluorescence	Mother_Array	FarmCPU	DI0/RC_DRI22	AX-170779807	7	4771397	1.33215e-06	0.1
Chl fluorescence	Mother_Array	MLMM	DI0/RC_DRI22	AX-170779807	7	4771397	1.54554e-06	0.1
Chl fluorescence	Mother_Array	FarmCPU	DI0/RC_DSI21	AX-170754288	2	1210860	2.95445e-06	0.433333
Chl fluorescence	Mother_Array	MLMM	DI0/RC_DSI21	AX-171514337	12	24044526	3.52402e-29	0.383333
Chl fluorescence	Mother_Array	MLMM	DI0/RC_DSI21	AX-171179693	1	6648849	6.01287e-21	0.15
Chl fluorescence	Mother_Array	MLMM	DI0/RC_DSI21	AX-170945625	7	37914109	3.4203e-19	0.291667
Chl fluorescence	Mother_Array	MLMM	DI0/RC_DSI21	AX-171101364	11	28254841	9.32571e-19	0.133333
Chl fluorescence	Mother_Array	MLMM	DI0/RC_DSI21	AX-170656743	4	8160777	4.02313e-16	0.216667
Chl fluorescence	Mother_Array	MLMM	DI0/RC_DSI21	AX-170918381	11	15814817	1.59965e-10	0.416667
Chl fluorescence	Mother_Array	MLMM	DI0/RC_DSI21	AX-170571807	7	20559137	3.90297e-10	0.141667
Chl fluorescence	Mother_Array	MLMM	DI0/RC_DSI21	AX-171231735	2	8589919	4.09347e-10	0.125
Chl fluorescence	Mother_Array	FarmCPU	DI0/RC_WR22	AX-171165370	11	34894800	2.89775e-06	0.0416667
Chl fluorescence	Mother_Array	FarmCPU	DI0/RC_WR22	AX-171165373	11	34901832	2.89775e-06	0.0416667
Chl fluorescence	Mother_Array	MLMM	DI0/RC_WR22	AX-171165370	11	34894800	2.66558e-06	0.0416667
Chl fluorescence	Mother_Array	MLMM	DI0/RC_WR22	AX-171165373	11	34901832	2.66558e-06	0.0416667
Chl fluorescence	Mother_Array	FarmCPU	DI0/RC_WS21	AX-170754288	2	1210860	9.46813e-07	0.433333
Chl fluorescence	Mother_Array	FarmCPU	DI0/RC_WS21	AX-170754264	2	1300024	2.27796e-06	0.391667
Chl fluorescence	Mother_Array	FarmCPU	DI0/RC_WS21	AX-171177772	2	1297090	2.27796e-06	0.391667
Chl fluorescence	Mother_Array	FarmCPU	DI0/RC_WS21	AX-171177763	2	1333541	2.31927e-06	0.483333
Chl fluorescence	Mother_Array	FarmCPU	DI0/RC_WS21	AX-171177764	2	1333517	2.31927e-06	0.483333
Chl fluorescence	Mother_Array	FarmCPU	DI0/RC_WS21	AX-171177765	2	1333358	2.31927e-06	0.483333
Chl fluorescence	Mother_Array	MLMM	DI0/RC_WS21	AX-171514337	12	24044526	5.22497e-07	0.383333
Chl fluorescence	Mother_Array	FarmCPU	DI0/RC_WW21	AX-170838192	11	35950855	6.67232e-07	0.075
Chl fluorescence	Mother_Array	MLMM	DI0/RC_WW21	AX-170838192	11	35950855	8.41246e-07	0.075
Chl fluorescence	Mother_Array	FarmCPU	ET0/RC_WR22	AX-170648122	4	17796959	1.01367e-06	0.05
Chl fluorescence	Mother_Array	FarmCPU	ET0/RC_WR22	AX-170648162	4	17770193	3.0505e-06	0.0416667
Chl fluorescence	Mother_Array	FarmCPU	ET0/RC_WR22	AX-170648163	4	17766632	3.0505e-06	0.0416667
Chl fluorescence	Mother_Array	FarmCPU	ET0/RC_WR22	AX-171164563	4	17775646	3.0505e-06	0.0416667
Chl fluorescence	Mother_Array	FarmCPU	ET0/RC_WR22	AX-171164565	4	17772536	3.0505e-06	0.0416667
Chl fluorescence	Mother_Array	FarmCPU	ET0/RC_WR22	AX-171164566	4	17772509	3.0505e-06	0.0416667
Chl fluorescence	Mother_Array	FarmCPU	ET0/RC_WR22	AX-171164567	4	17771686	3.0505e-06	0.0416667
Chl fluorescence	Mother_Array	FarmCPU	ET0/RC_WR22	AX-171496229	4	17771365	3.0505e-06	0.0416667
Chl fluorescence	Mother_Array	FarmCPU	ET0/RC_WR22	AX-170647961	4	17907379	3.29299e-06	0.05
Chl fluorescence	Mother_Array	FarmCPU	ET0/RC_WR22	AX-170647984	4	17897936	3.29299e-06	0.05
Chl fluorescence	Mother_Array	FarmCPU	ET0/RC_WR22	AX-170648052	4	17846553	3.29299e-06	0.05
Chl fluorescence	Mother_Array	FarmCPU	ET0/RC_WR22	AX-170740463	4	17927193	3.29299e-06	0.05
Chl fluorescence	Mother_Array	FarmCPU	ET0/RC_WR22	AX-171176298	4	17931021	3.29299e-06	0.05
Chl fluorescence	Mother_Array	FarmCPU	ET0/RC_WR22	AX-170648004	4	17880772	3.29299e-06	0.05
Chl fluorescence	Mother_Array	FarmCPU	ET0/RC_WR22	AX-170648018	4	17870136	3.29299e-06	0.05
Chl fluorescence	Mother_Array	FarmCPU	ET0/RC_WR22	AX-170648030	4	17859753	3.29299e-06	0.05
Chl fluorescence	Mother_Array	FarmCPU	ET0/RC_WR22	AX-170648073	4	17825715	3.29299e-06	0.05
Chl fluorescence	Mother_Array	FarmCPU	ET0/RC_WR22	AX-170740441	4	17940622	3.29299e-06	0.05
Chl fluorescence	Mother_Array	FarmCPU	ET0/RC_WR22	AX-171514968	4	17952526	3.29299e-06	0.05
Chl fluorescence	Mother_Array	MLMM	ET0/RC_WR22	AX-170648122	4	17796959	1.28314e-06	0.05
Chl fluorescence	Mother_Array	FarmCPU	ET0/RC_WS21	AX-170884343	2	24814601	4.58638e-07	0.225
Chl fluorescence	Mother_Array	MLMM	ET0/RC_WS21	AX-170884343	2	24814601	5.56624e-07	0.225
Chl fluorescence	Mother_Array	MLMM	ET0/RC_WS21	AX-170694045	13	35960366	1.92537e-06	0.283333
Chl fluorescence	Mother_Array	MLMM	ET0/RC_WW21	AX-170916079	1	40926242	7.70893e-12	0.0666667
Chl fluorescence	Mother_Array	MLMM	ET0/RC_WW21	AX-170594476	6	23430558	4.74245e-10	0.4
Chl fluorescence	Mother_Array	MLMM	ET0/RC_WW21	AX-170845959	12	14001560	1.48676e-06	0.2
Chl fluorescence	Mother_Array	MLMM	ET0/RC_WW21	AX-171485820	12	31411483	2.49314e-06	0.125
Chl fluorescence	Mother_Array	MLMM	ET0/RC_WW21	AX-170595436	12	31440728	2.49314e-06	0.125
Chl fluorescence	Mother_Array	MLMM	ET0/RC_WW21	AX-170900023	6	16204498	2.51469e-06	0.4
Chl fluorescence	Mother_Array	FarmCPU	F0_DSI21	AX-170677071	7	48399766	1.44333e-06	0.308333
Chl fluorescence	Mother_Array	MLMM	F0_DSI21	AX-170677071	7	48399766	1.11176e-06	0.308333
Chl fluorescence	Mother_Array	MLMM	F0_DSI21	AX-171136814	9	17195445	2.99375e-06	0.0833333
Chl fluorescence	Mother_Array	FarmCPU	F0_WS21	AX-170754326	2	1174481	1.59553e-06	0.433333
Chl fluorescence	Mother_Array	FarmCPU	F0_WS21	AX-170677071	7	48399766	1.67352e-06	0.308333
Chl fluorescence	Mother_Array	FarmCPU	F0_WS21	AX-171502203	7	48367481	2.68708e-06	0.241667
Chl fluorescence	Mother_Array	FarmCPU	F0_WS21	AX-170677072	7	48399510	2.89961e-06	0.258333
Chl fluorescence	Mother_Array	MLMM	F0_WS21	AX-170677071	7	48399766	1.88503e-06	0.308333
Chl fluorescence	Mother_Array	MLMM	F0_WS21	AX-171502203	7	48367481	3.08486e-06	0.241667
Chl fluorescence	Mother_Array	MLMM	F0_WS21	AX-170677072	7	48399510	3.26116e-06	0.258333
Chl fluorescence	Mother_Array	FarmCPU	F0_WW21	AX-170828135	16	16070415	9.37111e-07	0.366667
Chl fluorescence	Mother_Array	FarmCPU	F0_WW21	AX-170864340	15	19278943	1.48465e-06	0.1
Chl fluorescence	Mother_Array	FarmCPU	F0_WW21	AX-171528990	10	11356242	2.24264e-06	0.075
Chl fluorescence	Mother_Array	MLMM	F0_WW21	AX-170828135	16	16070415	1.03537e-06	0.366667
Chl fluorescence	Mother_Array	MLMM	F0_WW21	AX-170864340	15	19278943	1.63477e-06	0.1
Chl fluorescence	Mother_Array	MLMM	F0_WW21	AX-171528990	10	11356242	2.4623e-06	0.075
Chl fluorescence	Mother_Array	FarmCPU	F0_WW22	AX-171230842	8	27233057	3.03605e-06	0.116667
Chl fluorescence	Mother_Array	FarmCPU	F0_WW22	AX-171230845	8	27222349	3.03605e-06	0.116667
Chl fluorescence	Mother_Array	FarmCPU	Fi_DSI21	AX-170754326	2	1174481	4.87168e-07	0.433333
Chl fluorescence	Mother_Array	FarmCPU	Fi_DSI21	AX-170754338	2	1163507	3.19759e-06	0.341667
Chl fluorescence	Mother_Array	MLMM	Fi_DSI21	AX-171552531	3	10618946	6.22194e-09	0.133333
Chl fluorescence	Mother_Array	MLMM	Fi_DSI21	AX-171174023	13	10769441	1.85338e-07	0.45
Chl fluorescence	Mother_Array	FarmCPU	Fi_WR22	AX-170734557	4	7876821	1.24544e-06	0.358333
Chl fluorescence	Mother_Array	FarmCPU	Fi_WR22	AX-171574072	4	7658950	1.65324e-06	0.5
Chl fluorescence	Mother_Array	FarmCPU	Fi_WR22	AX-170850565	4	12196745	2.63889e-06	0.125
Chl fluorescence	Mother_Array	MLMM	Fi_WR22	AX-170734557	4	7876821	1.45268e-06	0.358333
Chl fluorescence	Mother_Array	MLMM	Fi_WR22	AX-170583099	7	9193249	3.27919e-06	0.241667
Chl fluorescence	Mother_Array	MLMM	Fi_WR22	AX-171155987	7	9208552	3.27919e-06	0.241667
Chl fluorescence	Mother_Array	MLMM	Fi_WR22	AX-170583087	7	9211296	3.27919e-06	0.241667
Chl fluorescence	Mother_Array	MLMM	Fi_WR22	AX-171155990	7	9207828	3.27919e-06	0.241667
Chl fluorescence	Mother_Array	FarmCPU	Fi_WS21	AX-170754326	2	1174481	1.33391e-07	0.433333
Chl fluorescence	Mother_Array	MLMM	Fi_WS21	AX-171552531	3	10618946	1.16455e-09	0.133333
Chl fluorescence	Mother_Array	MLMM	Fi_WS21	AX-171174023	13	10769441	1.73737e-07	0.45
Chl fluorescence	Mother_Array	FarmCPU	Fi_WW22	AX-171087415	10	31618018	3.25507e-06	0.416667
Chl fluorescence	Mother_Array	FarmCPU	Fj_DRI22	AX-170861746	15	17656949	1.9483e-06	0.141667
Chl fluorescence	Mother_Array	FarmCPU	Fj_DRI22	AX-171538406	15	17654377	1.9483e-06	0.141667
Chl fluorescence	Mother_Array	MLMM	Fj_DRI22	AX-171538406	15	17654377	7.66123e-24	0.141667
Chl fluorescence	Mother_Array	MLMM	Fj_DRI22	AX-171063035	15	15216274	1.78174e-17	0.158333
Chl fluorescence	Mother_Array	MLMM	Fj_DRI22	AX-171128287	4	15396208	2.48923e-15	0.125
Chl fluorescence	Mother_Array	MLMM	Fj_DRI22	AX-171109794	9	17276140	1.22113e-10	0.241667
Chl fluorescence	Mother_Array	MLMM	Fj_DRI22	AX-170570512	10	5868213	1.62689e-09	0.15
Chl fluorescence	Mother_Array	MLMM	Fj_DRI22	AX-170724230	3	27362975	5.03431e-07	0.45
Chl fluorescence	Mother_Array	MLMM	Fj_DRI22	AX-171479149	9	7170785	7.85801e-07	0.325
Chl fluorescence	Mother_Array	FarmCPU	Fj_DSI21	AX-170754326	2	1174481	3.06177e-06	0.433333
Chl fluorescence	Mother_Array	MLMM	Fj_DSI21	AX-170677071	7	48399766	7.47043e-08	0.308333
Chl fluorescence	Mother_Array	MLMM	Fj_DSI21	AX-171179454	1	7717597	4.65172e-07	0.233333
Chl fluorescence	Mother_Array	MLMM	Fj_WR22	AX-171574072	4	7658950	7.46962e-07	0.5
Chl fluorescence	Mother_Array	MLMM	Fj_WR22	AX-170834104	7	52125473	1.20701e-06	0.316667
Chl fluorescence	Mother_Array	FarmCPU	Fj_WS21	AX-170677071	7	48399766	8.4937e-14	0.308333
Chl fluorescence	Mother_Array	FarmCPU	Fj_WS21	AX-170754326	2	1174481	1.0487e-09	0.433333
Chl fluorescence	Mother_Array	FarmCPU	Fj_WS21	AX-170984350	9	22774652	2.29956e-08	0.0916667
Chl fluorescence	Mother_Array	FarmCPU	Fj_WS21	AX-171158846	12	21344517	2.75681e-08	0.125
Chl fluorescence	Mother_Array	FarmCPU	Fj_WS21	AX-171109182	5	10533891	1.07502e-06	0.158333
Chl fluorescence	Mother_Array	MLMM	Fj_WS21	AX-170754326	2	1174481	3.44171e-14	0.433333
Chl fluorescence	Mother_Array	MLMM	Fj_WS21	AX-171528693	3	5371677	8.29705e-07	0.3
Chl fluorescence	Mother_Array	MLMM	Fj_WS21	AX-170917454	16	27016883	2.13693e-06	0.0916667
Chl fluorescence	Mother_Array	FarmCPU	Fm_DSI21	AX-170754326	2	1174481	4.92793e-07	0.433333
Chl fluorescence	Mother_Array	FarmCPU	Fm_DSI21	AX-170754338	2	1163507	2.34721e-06	0.341667
Chl fluorescence	Mother_Array	MLMM	Fm_DSI21	AX-171552531	3	10618946	3.76595e-09	0.133333
Chl fluorescence	Mother_Array	MLMM	Fm_DSI21	AX-171174023	13	10769441	1.75975e-07	0.45
Chl fluorescence	Mother_Array	FarmCPU	Fm_WR22	AX-170734557	4	7876821	9.79334e-07	0.358333
Chl fluorescence	Mother_Array	FarmCPU	Fm_WR22	AX-171574072	4	7658950	1.47341e-06	0.5
Chl fluorescence	Mother_Array	FarmCPU	Fm_WR22	AX-171533036	7	51205531	2.99605e-06	0.133333
Chl fluorescence	Mother_Array	FarmCPU	Fm_WR22	AX-170850565	4	12196745	3.21237e-06	0.125
Chl fluorescence	Mother_Array	MLMM	Fm_WR22	AX-170734557	4	7876821	1.16824e-06	0.358333
Chl fluorescence	Mother_Array	MLMM	Fm_WR22	AX-170583087	7	9211296	1.96229e-06	0.241667
Chl fluorescence	Mother_Array	MLMM	Fm_WR22	AX-171155990	7	9207828	1.96229e-06	0.241667
Chl fluorescence	Mother_Array	MLMM	Fm_WR22	AX-170583099	7	9193249	1.96229e-06	0.241667
Chl fluorescence	Mother_Array	MLMM	Fm_WR22	AX-171155987	7	9208552	1.96229e-06	0.241667
Chl fluorescence	Mother_Array	FarmCPU	Fm_WS21	AX-170754326	2	1174481	1.34176e-07	0.433333
Chl fluorescence	Mother_Array	MLMM	Fm_WS21	AX-171552531	3	10618946	8.15388e-10	0.133333
Chl fluorescence	Mother_Array	MLMM	Fm_WS21	AX-171174023	13	10769441	1.32341e-07	0.45
Chl fluorescence	Mother_Array	MLMM	Fm_WW22	AX-171022426	3	9988937	2.58545e-27	0.108333
Chl fluorescence	Mother_Array	MLMM	Fm_WW22	AX-171488728	4	29019481	1.38577e-23	0.291667
Chl fluorescence	Mother_Array	MLMM	Fm_WW22	AX-171534773	13	21445028	2.31284e-17	0.45
Chl fluorescence	Mother_Array	MLMM	Fm_WW22	AX-170681785	12	16829680	3.99478e-16	0.225
Chl fluorescence	Mother_Array	MLMM	Fm_WW22	AX-170882364	13	30325808	6.40289e-14	0.416667
Chl fluorescence	Mother_Array	MLMM	Fm_WW22	AX-170652123	11	34162519	1.14827e-12	0.333333
Chl fluorescence	Mother_Array	MLMM	Fm_WW22	AX-170945948	12	22917114	1.96212e-10	0.358333
Chl fluorescence	Mother_Array	MLMM	Fm_WW22	AX-170954990	6	38201672	9.22654e-09	0.175
Chl fluorescence	Mother_Array	MLMM	FM/F0_DRI22	AX-171083426	9	1826290	7.5641e-19	0.425
Chl fluorescence	Mother_Array	MLMM	FM/F0_DRI22	AX-171515532	7	11436130	8.55768e-16	0.233333
Chl fluorescence	Mother_Array	MLMM	FM/F0_DRI22	AX-171171271	6	36848016	2.64989e-14	0.233333
Chl fluorescence	Mother_Array	MLMM	FM/F0_DRI22	AX-171032514	2	10345703	1.77924e-10	0.4
Chl fluorescence	Mother_Array	MLMM	FM/F0_DRI22	AX-170758580	12	8818374	1.53541e-07	0.216667
Chl fluorescence	Mother_Array	FarmCPU	FM/F0_DSI21	AX-170754326	2	1174481	2.29305e-07	0.433333
Chl fluorescence	Mother_Array	FarmCPU	FM/F0_DSI21	AX-171517771	2	747221	1.70588e-06	0.291667
Chl fluorescence	Mother_Array	MLMM	FM/F0_DSI21	AX-170754326	2	1174481	3.66498e-16	0.433333
Chl fluorescence	Mother_Array	MLMM	FM/F0_DSI21	AX-170625804	5	7145174	9.68226e-11	0.0666667
Chl fluorescence	Mother_Array	MLMM	FM/F0_DSI21	AX-170811503	3	5370045	3.32827e-10	0.308333
Chl fluorescence	Mother_Array	MLMM	FM/F0_DSI21	AX-170806690	7	29167379	2.56831e-06	0.291667
Chl fluorescence	Mother_Array	MLMM	FM/F0_DSI21	AX-171542393	10	12023663	2.91696e-06	0.241667
Chl fluorescence	Mother_Array	FarmCPU	FM/F0_WS21	AX-170754326	2	1174481	3.11424e-07	0.433333
Chl fluorescence	Mother_Array	MLMM	FM/F0_WS21	AX-170754326	2	1174481	3.78983e-30	0.433333
Chl fluorescence	Mother_Array	MLMM	FM/F0_WS21	AX-170884343	2	24814601	1.0474e-29	0.225
Chl fluorescence	Mother_Array	MLMM	FM/F0_WS21	AX-171544349	11	20616575	2.41769e-19	0.441667
Chl fluorescence	Mother_Array	MLMM	FM/F0_WS21	AX-171212226	16	25226489	1.04432e-13	0.316667
Chl fluorescence	Mother_Array	MLMM	FM/F0_WS21	AX-170702707	8	1533600	1.12893e-12	0.341667
Chl fluorescence	Mother_Array	MLMM	FM/F0_WS21	AX-170902873	3	33339175	7.47454e-11	0.283333
Chl fluorescence	Mother_Array	MLMM	FM/F0_WS21	AX-170896311	8	12369208	1.67632e-08	0.225
Chl fluorescence	Mother_Array	MLMM	FM/F0_WS21	AX-170718534	7	37517901	1.19238e-07	0.308333
Chl fluorescence	Mother_Array	MLMM	FM/F0_WS21	AX-170684700	3	2507584	8.50773e-07	0.408333
Chl fluorescence	Mother_Array	MLMM	FM/F0_WS21	AX-170684703	3	2512565	8.50773e-07	0.408333
Chl fluorescence	Mother_Array	FarmCPU	Fv_DRI22	AX-170648122	4	17796959	1.25631e-06	0.05
Chl fluorescence	Mother_Array	MLMM	Fv_DRI22	AX-170648122	4	17796959	1.25029e-06	0.05
Chl fluorescence	Mother_Array	FarmCPU	Fv_DSI21	AX-170754326	2	1174481	2.00162e-07	0.433333
Chl fluorescence	Mother_Array	FarmCPU	Fv_DSI21	AX-170754338	2	1163507	1.65985e-06	0.341667
Chl fluorescence	Mother_Array	MLMM	Fv_DSI21	AX-170754326	2	1174481	7.26604e-31	0.433333
Chl fluorescence	Mother_Array	MLMM	Fv_DSI21	AX-171528693	3	5371677	3.16235e-24	0.3
Chl fluorescence	Mother_Array	MLMM	Fv_DSI21	AX-171542406	10	11994445	3.09219e-20	0.166667
Chl fluorescence	Mother_Array	MLMM	Fv_DSI21	AX-170884343	2	24814601	1.65353e-18	0.225
Chl fluorescence	Mother_Array	MLMM	Fv_DSI21	AX-171171375	8	28485733	1.47518e-13	0.375
Chl fluorescence	Mother_Array	MLMM	Fv_DSI21	AX-170845368	7	39872328	1.09321e-08	0.15
Chl fluorescence	Mother_Array	MLMM	Fv_DSI21	AX-170592374	12	25813425	1.26915e-08	0.383333
Chl fluorescence	Mother_Array	MLMM	Fv_DSI21	AX-170707898	16	26566766	3.01957e-06	0.358333
Chl fluorescence	Mother_Array	FarmCPU	Fv_WR22	AX-170734557	4	7876821	6.31741e-07	0.358333
Chl fluorescence	Mother_Array	FarmCPU	Fv_WR22	AX-171533036	7	51205531	1.05552e-06	0.133333
Chl fluorescence	Mother_Array	FarmCPU	Fv_WR22	AX-171574072	4	7658950	2.71988e-06	0.5
Chl fluorescence	Mother_Array	FarmCPU	Fv_WR22	AX-171559026	4	9677767	2.86901e-06	0.208333
Chl fluorescence	Mother_Array	FarmCPU	Fv_WR22	AX-170965658	4	9754991	3.03771e-06	0.3
Chl fluorescence	Mother_Array	FarmCPU	Fv_WR22	AX-171516959	4	9721146	3.03771e-06	0.3
Chl fluorescence	Mother_Array	FarmCPU	Fv_WR22	AX-170966910	4	9677872	3.03771e-06	0.3
Chl fluorescence	Mother_Array	MLMM	Fv_WR22	AX-170734557	4	7876821	8.46842e-07	0.358333
Chl fluorescence	Mother_Array	FarmCPU	Fv_WS21	AX-170754326	2	1174481	2.33126e-07	0.433333
Chl fluorescence	Mother_Array	MLMM	Fv_WS21	AX-171552531	3	10618946	9.38086e-32	0.133333
Chl fluorescence	Mother_Array	MLMM	Fv_WS21	AX-171174023	13	10769441	4.37341e-29	0.45
Chl fluorescence	Mother_Array	MLMM	Fv_WS21	AX-171181585	7	10581596	6.4292e-22	0.466667
Chl fluorescence	Mother_Array	MLMM	Fv_WS21	AX-171199492	11	9801905	4.92815e-20	0.0916667
Chl fluorescence	Mother_Array	MLMM	Fv_WS21	AX-171074396	1	39049998	1.64183e-14	0.183333
Chl fluorescence	Mother_Array	MLMM	Fv_WS21	AX-171019798	11	2334547	2.71831e-13	0.0583333
Chl fluorescence	Mother_Array	MLMM	Fv_WS21	AX-170574227	4	25324023	5.18518e-12	0.366667
Chl fluorescence	Mother_Array	MLMM	Fv_WS21	AX-171096019	9	11456375	3.21224e-07	0.283333
Chl fluorescence	Mother_Array	MLMM	Fv_WS21	AX-170841332	15	6808535	1.09262e-06	0.433333
Chl fluorescence	Mother_Array	FarmCPU	Fv_WW21	AX-170569747	3	19960746	1.89173e-06	0.425
Chl fluorescence	Mother_Array	FarmCPU	Fv_WW21	AX-170569774	3	19942423	1.89173e-06	0.425
Chl fluorescence	Mother_Array	FarmCPU	Fv_WW21	AX-171480682	3	19953002	1.89173e-06	0.425
Chl fluorescence	Mother_Array	MLMM	Fv_WW21	AX-170569747	3	19960746	1.76548e-06	0.425
Chl fluorescence	Mother_Array	MLMM	Fv_WW21	AX-170569774	3	19942423	1.76548e-06	0.425
Chl fluorescence	Mother_Array	MLMM	Fv_WW21	AX-171480682	3	19953002	1.76548e-06	0.425
Chl fluorescence	Mother_Array	FarmCPU	Fv_WW22	AX-171022426	3	9988937	2.65567e-06	0.108333
Chl fluorescence	Mother_Array	FarmCPU	Fv_WW22	AX-171087415	10	31618018	2.69297e-06	0.416667
Chl fluorescence	Mother_Array	MLMM	Fv_WW22	AX-171022426	3	9988937	1.95969e-06	0.108333
Chl fluorescence	Mother_Array	MLMM	FV/F0_DRI22	AX-171083426	9	1826290	2.32266e-18	0.425
Chl fluorescence	Mother_Array	MLMM	FV/F0_DRI22	AX-171515532	7	11436130	2.12386e-15	0.233333
Chl fluorescence	Mother_Array	MLMM	FV/F0_DRI22	AX-170698547	6	36847032	7.13413e-14	0.233333
Chl fluorescence	Mother_Array	MLMM	FV/F0_DRI22	AX-171032514	2	10345703	5.1259e-10	0.4
Chl fluorescence	Mother_Array	MLMM	FV/F0_DRI22	AX-170758580	12	8818374	3.73381e-07	0.216667
Chl fluorescence	Mother_Array	FarmCPU	FV/F0_DSI21	AX-170754326	2	1174481	1.89132e-07	0.433333
Chl fluorescence	Mother_Array	FarmCPU	FV/F0_DSI21	AX-171517771	2	747221	1.88185e-06	0.291667
Chl fluorescence	Mother_Array	MLMM	FV/F0_DSI21	AX-170754326	2	1174481	3.31828e-12	0.433333
Chl fluorescence	Mother_Array	MLMM	FV/F0_DSI21	AX-170811503	3	5370045	2.24363e-07	0.308333
Chl fluorescence	Mother_Array	MLMM	FV/F0_DSI21	AX-170625804	5	7145174	4.15639e-07	0.0666667
Chl fluorescence	Mother_Array	FarmCPU	FV/F0_WS21	AX-170754326	2	1174481	3.11424e-07	0.433333
Chl fluorescence	Mother_Array	MLMM	FV/F0_WS21	AX-170754326	2	1174481	3.78983e-30	0.433333
Chl fluorescence	Mother_Array	MLMM	FV/F0_WS21	AX-170884343	2	24814601	1.0474e-29	0.225
Chl fluorescence	Mother_Array	MLMM	FV/F0_WS21	AX-171544349	11	20616575	2.41769e-19	0.441667
Chl fluorescence	Mother_Array	MLMM	FV/F0_WS21	AX-171212226	16	25226489	1.04432e-13	0.316667
Chl fluorescence	Mother_Array	MLMM	FV/F0_WS21	AX-170702707	8	1533600	1.12893e-12	0.341667
Chl fluorescence	Mother_Array	MLMM	FV/F0_WS21	AX-170902873	3	33339175	7.47454e-11	0.283333
Chl fluorescence	Mother_Array	MLMM	FV/F0_WS21	AX-170896311	8	12369208	1.67632e-08	0.225
Chl fluorescence	Mother_Array	MLMM	FV/F0_WS21	AX-170718534	7	37517901	1.19238e-07	0.308333
Chl fluorescence	Mother_Array	MLMM	FV/F0_WS21	AX-170684700	3	2507584	8.50773e-07	0.408333
Chl fluorescence	Mother_Array	MLMM	FV/F0_WS21	AX-170684703	3	2512565	8.50773e-07	0.408333
Chl fluorescence	Mother_Array	MLMM	FV/FM_DRI22	AX-170648122	4	17796959	3.72983e-09	0.05
Chl fluorescence	Mother_Array	MLMM	FV/FM_DRI22	AX-170951725	13	7890636	2.5392e-08	0.0916667
Chl fluorescence	Mother_Array	FarmCPU	FV/FM_DSI21	AX-170754326	2	1174481	7.62049e-07	0.433333
Chl fluorescence	Mother_Array	FarmCPU	FV/FM_DSI21	AX-170754288	2	1210860	2.29566e-06	0.433333
Chl fluorescence	Mother_Array	MLMM	FV/FM_DSI21	AX-170754326	2	1174481	4.22748e-17	0.433333
Chl fluorescence	Mother_Array	MLMM	FV/FM_DSI21	AX-170783113	7	33413175	9.73844e-16	0.241667
Chl fluorescence	Mother_Array	MLMM	FV/FM_DSI21	AX-170852204	1	39466854	4.63792e-11	0.433333
Chl fluorescence	Mother_Array	MLMM	FV/FM_DSI21	AX-170691705	2	1683606	3.65635e-09	0.458333
Chl fluorescence	Mother_Array	MLMM	FV/FM_DSI21	AX-170929317	15	13553420	2.75197e-06	0.5
Chl fluorescence	Mother_Array	FarmCPU	FV/FM_WR22	AX-171165370	11	34894800	8.64501e-07	0.0416667
Chl fluorescence	Mother_Array	FarmCPU	FV/FM_WR22	AX-171165373	11	34901832	8.64501e-07	0.0416667
Chl fluorescence	Mother_Array	MLMM	FV/FM_WR22	AX-171165370	11	34894800	8.29465e-07	0.0416667
Chl fluorescence	Mother_Array	FarmCPU	FV/FM_WS21	AX-170754326	2	1174481	9.63986e-07	0.433333
Chl fluorescence	Mother_Array	FarmCPU	FV/FM_WS21	AX-170754288	2	1210860	1.70381e-06	0.433333
Chl fluorescence	Mother_Array	MLMM	FV/FM_WS21	AX-170754326	2	1174481	1.47444e-14	0.433333
Chl fluorescence	Mother_Array	MLMM	FV/FM_WS21	AX-170925599	1	11022575	3.38727e-12	0.133333
Chl fluorescence	Mother_Array	MLMM	FV/FM_WS21	AX-170979352	5	2388737	6.47918e-08	0.441667
Chl fluorescence	Mother_Array	MLMM	FV/FM_WS21	AX-170859131	1	3371715	1.81773e-06	0.175
Chl fluorescence	Mother_Array	FarmCPU	M0_DRI22	AX-170884845	16	21773089	3.34146e-07	0.125
Chl fluorescence	Mother_Array	MLMM	M0_DRI22	AX-170884845	16	21773089	5.00151e-07	0.125
Chl fluorescence	Mother_Array	MLMM	M0_DSI21	AX-171107504	10	26272268	4.46794e-25	0.1
Chl fluorescence	Mother_Array	MLMM	M0_DSI21	AX-171054553	2	29774256	6.99595e-22	0.158333
Chl fluorescence	Mother_Array	MLMM	M0_DSI21	AX-170877324	8	9516717	1.06658e-15	0.233333
Chl fluorescence	Mother_Array	MLMM	M0_DSI21	AX-170870762	13	6668159	7.0408e-14	0.108333
Chl fluorescence	Mother_Array	MLMM	M0_DSI21	AX-171503114	15	15021995	7.45734e-08	0.241667
Chl fluorescence	Mother_Array	MLMM	M0_DSI21	AX-170569133	6	31619962	1.3253e-06	0.325
Chl fluorescence	Mother_Array	MLMM	M0_WR22	AX-171491538	16	6687249	3.33644e-06	0.433333
Chl fluorescence	Mother_Array	FarmCPU	M0_WW22	AX-170734431	4	7784618	1.39963e-10	0.0416667
Chl fluorescence	Mother_Array	FarmCPU	M0_WW22	AX-170586758	16	445681	2.02611e-10	0.1
Chl fluorescence	Mother_Array	FarmCPU	M0_WW22	AX-171516178	7	23302971	3.27128e-08	0.25
Chl fluorescence	Mother_Array	FarmCPU	M0_WW22	AX-171107673	13	35039051	3.37466e-07	0.275
Chl fluorescence	Mother_Array	FarmCPU	M0_WW22	AX-170642967	2	28682820	1.33102e-06	0.233333
Chl fluorescence	Mother_Array	FarmCPU	M0_WW22	AX-171509677	7	1121135	1.55061e-06	0.333333
Chl fluorescence	Mother_Array	FarmCPU	M0_WW22	AX-170754036	8	17737025	1.85712e-06	0.075
Chl fluorescence	Mother_Array	MLMM	M0_WW22	AX-170754036	8	17737025	3.29412e-08	0.075
Chl fluorescence	Mother_Array	FarmCPU	N_DSI21	AX-171514337	12	24044526	2.24966e-06	0.383333
Chl fluorescence	Mother_Array	MLMM	N_DSI21	AX-171514337	12	24044526	4.167e-07	0.383333
Chl fluorescence	Mother_Array	FarmCPU	N_WS21	AX-171514337	12	24044526	5.33164e-07	0.383333
Chl fluorescence	Mother_Array	FarmCPU	N_WS21	AX-170898720	14	23997101	1.77607e-06	0.0833333
Chl fluorescence	Mother_Array	FarmCPU	N_WS21	AX-170898733	14	24010926	1.77607e-06	0.0833333
Chl fluorescence	Mother_Array	FarmCPU	N_WS21	AX-171200681	5	246443	2.47025e-06	0.15
Chl fluorescence	Mother_Array	FarmCPU	N_WS21	AX-171560824	5	251600	2.47025e-06	0.15
Chl fluorescence	Mother_Array	MLMM	N_WS21	AX-171514337	12	24044526	1.53964e-07	0.383333
Chl fluorescence	Mother_Array	FarmCPU	N_WW21	AX-171552223	7	9720138	1.96943e-15	0.0916667
Chl fluorescence	Mother_Array	FarmCPU	N_WW21	AX-170838192	11	35950855	1.79796e-10	0.075
Chl fluorescence	Mother_Array	FarmCPU	N_WW21	AX-171111691	2	26817574	2.14676e-10	0.05
Chl fluorescence	Mother_Array	FarmCPU	N_WW21	AX-170687165	6	33851629	1.12605e-09	0.0583333
Chl fluorescence	Mother_Array	FarmCPU	N_WW21	AX-171205260	13	33743554	2.26993e-09	0.0416667
Chl fluorescence	Mother_Array	FarmCPU	N_WW21	AX-170981762	4	29364010	1.29906e-08	0.175
Chl fluorescence	Mother_Array	FarmCPU	N_WW21	AX-170719388	3	5584702	4.10804e-08	0.483333
Chl fluorescence	Mother_Array	FarmCPU	N_WW21	AX-170684383	3	2198100	1.15279e-07	0.0583333
Chl fluorescence	Mother_Array	FarmCPU	N_WW21	AX-170823813	11	29771888	6.4305e-07	0.341667
Chl fluorescence	Mother_Array	FarmCPU	N_WW21	AX-171030997	7	49993852	1.34684e-06	0.416667
Chl fluorescence	Mother_Array	MLMM	N_WW21	AX-170684383	3	2198100	1.18384e-08	0.0583333
Chl fluorescence	Mother_Array	FarmCPU	PC1_DSI21	AX-170754338	2	1163507	6.82007e-07	0.341667
Chl fluorescence	Mother_Array	FarmCPU	PC1_DSI21	AX-170754326	2	1174481	1.35019e-06	0.433333
Chl fluorescence	Mother_Array	MLMM	PC1_DSI21	AX-170754338	2	1163507	8.25615e-11	0.341667
Chl fluorescence	Mother_Array	MLMM	PC1_DSI21	AX-170811503	3	5370045	5.29525e-10	0.308333
Chl fluorescence	Mother_Array	MLMM	PC1_DSI21	AX-170759460	7	25721464	5.60607e-07	0.425
Chl fluorescence	Mother_Array	FarmCPU	PC1_WR22	AX-171491538	16	6687249	2.81605e-06	0.433333
Chl fluorescence	Mother_Array	MLMM	PC1_WR22	AX-170823789	11	29784665	1.80566e-06	0.5
Chl fluorescence	Mother_Array	MLMM	PC1_WR22	AX-171491538	16	6687249	2.00373e-06	0.433333
Chl fluorescence	Mother_Array	FarmCPU	PC1_WS21	AX-170754326	2	1174481	2.42911e-07	0.433333
Chl fluorescence	Mother_Array	FarmCPU	PC1_WS21	AX-170754338	2	1163507	1.92529e-06	0.341667
Chl fluorescence	Mother_Array	MLMM	PC1_WS21	AX-170754326	2	1174481	7.89304e-27	0.433333
Chl fluorescence	Mother_Array	MLMM	PC1_WS21	AX-170884343	2	24814601	2.92083e-19	0.225
Chl fluorescence	Mother_Array	MLMM	PC1_WS21	AX-170925599	1	11022575	2.64237e-13	0.133333
Chl fluorescence	Mother_Array	MLMM	PC1_WS21	AX-170832712	7	50858961	1.39482e-12	0.45
Chl fluorescence	Mother_Array	MLMM	PC1_WS21	AX-170918612	11	15531177	1.18379e-09	0.05
Chl fluorescence	Mother_Array	MLMM	PC1_WS21	AX-170665825	7	36706588	2.32935e-07	0.325
Chl fluorescence	Mother_Array	MLMM	PC1_WS21	AX-171553325	8	22887028	5.1257e-07	0.241667
Chl fluorescence	Mother_Array	FarmCPU	PC1_WW22	AX-170927189	1	12108612	2.987e-06	0.208333
Chl fluorescence	Mother_Array	FarmCPU	PC2_DRI22	AX-170992470	4	26827261	1.03892e-07	0.358333
Chl fluorescence	Mother_Array	FarmCPU	PC2_DRI22	AX-170992481	4	26849029	4.05308e-07	0.366667
Chl fluorescence	Mother_Array	FarmCPU	PC2_DRI22	AX-171202779	4	26845584	5.59853e-07	0.333333
Chl fluorescence	Mother_Array	FarmCPU	PC2_DRI22	AX-171202778	4	26845552	1.2656e-06	0.3
Chl fluorescence	Mother_Array	FarmCPU	PC2_DRI22	AX-171564077	4	26817272	3.09224e-06	0.325
Chl fluorescence	Mother_Array	MLMM	PC2_DRI22	AX-170992470	4	26827261	6.32263e-18	0.358333
Chl fluorescence	Mother_Array	MLMM	PC2_DRI22	AX-170666086	7	36447886	1.90193e-14	0.425
Chl fluorescence	Mother_Array	MLMM	PC2_DRI22	AX-170906065	7	34431758	2.74383e-10	0.175
Chl fluorescence	Mother_Array	MLMM	PC2_DRI22	AX-170663419	6	10183223	1.27835e-07	0.283333
Chl fluorescence	Mother_Array	FarmCPU	PC2_DSI21	AX-170861427	15	17476937	2.31544e-07	0.05
Chl fluorescence	Mother_Array	MLMM	PC2_DSI21	AX-170861427	15	17476937	3.17011e-07	0.05
Chl fluorescence	Mother_Array	FarmCPU	PC2_WR22	AX-170734557	4	7876821	6.03092e-08	0.358333
Chl fluorescence	Mother_Array	FarmCPU	PC2_WR22	AX-171533036	7	51205531	3.48145e-07	0.133333
Chl fluorescence	Mother_Array	FarmCPU	PC2_WR22	AX-171559026	4	9677767	8.05029e-07	0.208333
Chl fluorescence	Mother_Array	FarmCPU	PC2_WR22	AX-170833228	7	51281266	1.94192e-06	0.125
Chl fluorescence	Mother_Array	FarmCPU	PC2_WR22	AX-171185839	7	51280489	1.94192e-06	0.125
Chl fluorescence	Mother_Array	FarmCPU	PC2_WR22	AX-170743308	4	8421065	2.04857e-06	0.283333
Chl fluorescence	Mother_Array	FarmCPU	PC2_WR22	AX-171584744	4	8422897	2.04857e-06	0.283333
Chl fluorescence	Mother_Array	FarmCPU	PC2_WR22	AX-171094678	4	8415980	2.04857e-06	0.283333
Chl fluorescence	Mother_Array	FarmCPU	PC2_WR22	AX-171574072	4	7658950	2.96694e-06	0.5
Chl fluorescence	Mother_Array	FarmCPU	PC2_WR22	AX-170734497	4	7827821	2.97695e-06	0.3
Chl fluorescence	Mother_Array	FarmCPU	PC2_WR22	AX-171175665	4	7842099	3.20874e-06	0.308333
Chl fluorescence	Mother_Array	FarmCPU	PC2_WR22	AX-170734508	4	7838430	3.20874e-06	0.308333
Chl fluorescence	Mother_Array	FarmCPU	PC2_WR22	AX-171175666	4	7842126	3.20874e-06	0.308333
Chl fluorescence	Mother_Array	MLMM	PC2_WR22	AX-170734557	4	7876821	6.87407e-08	0.358333
Chl fluorescence	Mother_Array	MLMM	PC2_WS21	AX-170736776	2	28397358	1.02417e-09	0.391667
Chl fluorescence	Mother_Array	MLMM	PC2_WS21	AX-170970120	3	13027862	8.74982e-07	0.216667
Chl fluorescence	Mother_Array	FarmCPU	PC2_WW21	AX-170828135	16	16070415	1.09425e-06	0.366667
Chl fluorescence	Mother_Array	MLMM	PC2_WW21	AX-170828135	16	16070415	8.51798e-07	0.366667
Chl fluorescence	Mother_Array	FarmCPU	PC3_DRI22	AX-170612409	16	24107133	4.97543e-08	0.116667
Chl fluorescence	Mother_Array	FarmCPU	PC3_DRI22	AX-170841373	15	6826384	1.84748e-06	0.383333
Chl fluorescence	Mother_Array	FarmCPU	PC3_DRI22	AX-170841392	15	6837221	1.84748e-06	0.383333
Chl fluorescence	Mother_Array	MLMM	PC3_DRI22	AX-170612409	16	24107133	1.40754e-07	0.116667
Chl fluorescence	Mother_Array	MLMM	PC3_DSI21	AX-170970334	3	13215585	1.29959e-06	0.35
Chl fluorescence	Mother_Array	FarmCPU	PC3_WR22	AX-170835673	11	8580641	2.20882e-06	0.0583333
Chl fluorescence	Mother_Array	FarmCPU	PC3_WR22	AX-170835736	11	8532355	2.20882e-06	0.0583333
Chl fluorescence	Mother_Array	FarmCPU	PC3_WR22	AX-171533541	11	8510807	2.20882e-06	0.0583333
Chl fluorescence	Mother_Array	MLMM	PC3_WR22	AX-170867259	2	33786557	7.9932e-32	0.0666667
Chl fluorescence	Mother_Array	MLMM	PC3_WR22	AX-170718015	1	17455792	3.51879e-29	0.0833333
Chl fluorescence	Mother_Array	MLMM	PC3_WR22	AX-170923054	1	42182784	1.45903e-21	0.458333
Chl fluorescence	Mother_Array	MLMM	PC3_WR22	AX-171208941	13	13366486	1.00318e-17	0.358333
Chl fluorescence	Mother_Array	MLMM	PC3_WR22	AX-171015925	16	2013946	2.61027e-15	0.15
Chl fluorescence	Mother_Array	MLMM	PC3_WR22	AX-170720666	2	30700685	6.71673e-13	0.316667
Chl fluorescence	Mother_Array	MLMM	PC3_WR22	AX-171069690	13	26810002	1.4925e-09	0.075
Chl fluorescence	Mother_Array	MLMM	PC3_WR22	AX-170793167	6	35437537	9.88778e-09	0.266667
Chl fluorescence	Mother_Array	MLMM	PC3_WR22	AX-171116332	10	30894574	9.65668e-07	0.433333
Chl fluorescence	Mother_Array	MLMM	PC3_WR22	AX-170901788	12	19908909	2.68872e-06	0.0916667
Chl fluorescence	Mother_Array	MLMM	PC3_WW22	AX-170823936	11	29714558	3.63569e-32	0.4
Chl fluorescence	Mother_Array	MLMM	PC3_WW22	AX-171061196	2	28583762	5.31046e-27	0.45
Chl fluorescence	Mother_Array	MLMM	PC3_WW22	AX-171168341	3	27729959	1.42831e-20	0.116667
Chl fluorescence	Mother_Array	MLMM	PC3_WW22	AX-170980715	8	19381426	5.971e-17	0.191667
Chl fluorescence	Mother_Array	MLMM	PC3_WW22	AX-170771541	1	5335111	1.15848e-12	0.1
Chl fluorescence	Mother_Array	MLMM	PC3_WW22	AX-171543581	11	25186048	1.19002e-11	0.191667
Chl fluorescence	Mother_Array	MLMM	PC3_WW22	AX-170579384	13	28555368	2.38526e-10	0.283333
Chl fluorescence	Mother_Array	MLMM	PC3_WW22	AX-170801330	2	18876594	1.27228e-08	0.441667
Chl fluorescence	Mother_Array	MLMM	PC3_WW22	AX-171134243	13	2669465	2.06506e-06	0.408333
Chl fluorescence	Mother_Array	FarmCPU	PIABS_DRI22	AX-170914378	16	7862347	2.51937e-06	0.258333
Chl fluorescence	Mother_Array	MLMM	PIABS_DRI22	AX-170914378	16	7862347	2.71295e-06	0.258333
Chl fluorescence	Mother_Array	FarmCPU	PIABS_DSI21	AX-170625804	5	7145174	3.19355e-07	0.0666667
Chl fluorescence	Mother_Array	FarmCPU	PIABS_DSI21	AX-170884343	2	24814601	7.20716e-07	0.225
Chl fluorescence	Mother_Array	FarmCPU	PIABS_DSI21	AX-171031537	12	27266569	7.88395e-07	0.0666667
Chl fluorescence	Mother_Array	FarmCPU	PIABS_DSI21	AX-170649895	16	19677591	1.12551e-06	0.166667
Chl fluorescence	Mother_Array	FarmCPU	PIABS_DSI21	AX-171104078	7	17852091	1.19057e-06	0.116667
Chl fluorescence	Mother_Array	FarmCPU	PIABS_DSI21	AX-171104075	7	17851684	1.19057e-06	0.116667
Chl fluorescence	Mother_Array	FarmCPU	PIABS_DSI21	AX-171552531	3	10618946	2.7535e-06	0.133333
Chl fluorescence	Mother_Array	MLMM	PIABS_DSI21	AX-170884343	2	24814601	4.34817e-09	0.225
Chl fluorescence	Mother_Array	MLMM	PIABS_DSI21	AX-171575623	7	8227187	8.66441e-07	0.116667
Chl fluorescence	Mother_Array	FarmCPU	PIABS_WS21	AX-170884343	2	24814601	8.55805e-12	0.225
Chl fluorescence	Mother_Array	FarmCPU	PIABS_WS21	AX-171112397	6	31005994	1.16266e-11	0.216667
Chl fluorescence	Mother_Array	FarmCPU	PIABS_WS21	AX-171103141	16	16562633	2.37688e-10	0.0583333
Chl fluorescence	Mother_Array	FarmCPU	PIABS_WS21	AX-170874504	11	7085645	5.84291e-09	0.125
Chl fluorescence	Mother_Array	FarmCPU	PIABS_WS21	AX-171104078	7	17852091	2.39763e-08	0.116667
Chl fluorescence	Mother_Array	FarmCPU	PIABS_WS21	AX-171524959	7	41065732	2.84543e-08	0.108333
Chl fluorescence	Mother_Array	FarmCPU	PIABS_WS21	AX-170755393	1	37812101	1.71333e-07	0.116667
Chl fluorescence	Mother_Array	FarmCPU	PIABS_WS21	AX-171213954	9	20899047	2.56092e-06	0.2
Chl fluorescence	Mother_Array	FarmCPU	PIABS_WS21	AX-171213955	9	20898845	2.56092e-06	0.2
Chl fluorescence	Mother_Array	MLMM	PIABS_WS21	AX-170884343	2	24814601	2.42474e-08	0.225
Chl fluorescence	Mother_Array	MLMM	PIABS_WS21	AX-171575623	7	8227187	1.46213e-06	0.116667
Chl fluorescence	Mother_Array	MLMM	PIABS_WS21	AX-170591790	7	6703870	1.88405e-06	0.108333
Chl fluorescence	Mother_Array	FarmCPU	PIABS_WW21	AX-171107504	10	26272268	1.2952e-06	0.1
Chl fluorescence	Mother_Array	FarmCPU	PIABS_WW21	AX-170625091	16	7465731	3.11965e-06	0.0916667
Chl fluorescence	Mother_Array	MLMM	PIABS_WW21	AX-171107504	10	26272268	3.51296e-09	0.1
Chl fluorescence	Mother_Array	MLMM	PIABS_WW21	AX-170904078	3	32285685	7.10574e-07	0.35
Chl fluorescence	Mother_Array	FarmCPU	PIABS_WW22	AX-170962265	8	15684776	2.58898e-06	0.1
Chl fluorescence	Mother_Array	FarmCPU	TR0/RC_DRI22	AX-171203854	2	4623724	5.80375e-07	0.408333
Chl fluorescence	Mother_Array	FarmCPU	TR0/RC_DRI22	AX-171532645	15	7580251	2.69807e-06	0.391667
Chl fluorescence	Mother_Array	MLMM	TR0/RC_DRI22	AX-171203854	2	4623724	9.76483e-07	0.408333
Chl fluorescence	Mother_Array	FarmCPU	TR0/RC_DSI21	AX-170760200	7	26659894	3.1899e-06	0.483333
Chl fluorescence	Mother_Array	FarmCPU	TR0/RC_WR22	AX-171003950	2	4589368	3.28312e-06	0.366667
Chl fluorescence	Mother_Array	MLMM	TR0/RC_WR22	AX-171003950	2	4589368	2.91458e-06	0.366667
Chl fluorescence	Mother_Array	MLMM	TR0/RC_WS21	AX-171132680	11	30590905	2.13867e-11	0.258333
Chl fluorescence	Mother_Array	MLMM	TR0/RC_WS21	AX-171205652	16	9256903	1.17048e-08	0.333333
Chl fluorescence	Mother_Array	MLMM	TR0/RC_WS21	AX-170657263	11	25610091	4.85507e-08	0.15
Chl fluorescence	Mother_Array	FarmCPU	TR0/RC_WW21	AX-170828135	16	16070415	2.8265e-06	0.366667
Chl fluorescence	Mother_Array	MLMM	TR0/RC_WW21	AX-171089925	4	26276700	4.02012e-24	0.225
Chl fluorescence	Mother_Array	MLMM	TR0/RC_WW21	AX-171515940	9	13130882	1.7428e-21	0.191667
Chl fluorescence	Mother_Array	MLMM	TR0/RC_WW21	AX-170711617	11	30471175	7.47844e-13	0.0666667
Chl fluorescence	Mother_Array	MLMM	TR0/RC_WW21	AX-171477551	14	3861722	6.0806e-10	0.4
Chl fluorescence	Mother_Array	MLMM	TR0/RC_WW21	AX-170580934	13	26985772	5.13407e-07	0.116667
Chl fluorescence	Mother_Array	MLMM	TR0/RC_WW21	AX-170816267	3	26111704	1.33008e-06	0.2
Chl fluorescence	Mother_Array	FarmCPU	Vi_DRI22	AX-170555888	13	4314412	2.38071e-06	0.166667
Chl fluorescence	Mother_Array	FarmCPU	Vi_DRI22	AX-171559346	2	13150715	3.09991e-06	0.491667
Chl fluorescence	Mother_Array	FarmCPU	Vi_DRI22	AX-170968564	2	13210220	3.34037e-06	0.233333
Chl fluorescence	Mother_Array	FarmCPU	Vi_DRI22	AX-170968675	2	13126920	3.34037e-06	0.233333
Chl fluorescence	Mother_Array	FarmCPU	Vi_DRI22	AX-170968750	2	13081797	3.34037e-06	0.233333
Chl fluorescence	Mother_Array	FarmCPU	Vi_DRI22	AX-170968779	2	13060921	3.34037e-06	0.233333
Chl fluorescence	Mother_Array	FarmCPU	Vi_DRI22	AX-171200013	2	13108552	3.34037e-06	0.233333
Chl fluorescence	Mother_Array	FarmCPU	Vi_DRI22	AX-171559333	2	13189559	3.34037e-06	0.233333
Chl fluorescence	Mother_Array	FarmCPU	Vi_DRI22	AX-171559347	2	13150384	3.34037e-06	0.233333
Chl fluorescence	Mother_Array	FarmCPU	Vi_DRI22	AX-170968530	2	13232959	3.34037e-06	0.233333
Chl fluorescence	Mother_Array	FarmCPU	Vi_DRI22	AX-170968631	2	13161066	3.34037e-06	0.233333
Chl fluorescence	Mother_Array	FarmCPU	Vi_DRI22	AX-170968632	2	13160440	3.34037e-06	0.233333
Chl fluorescence	Mother_Array	FarmCPU	Vi_DRI22	AX-170968639	2	13150948	3.34037e-06	0.233333
Chl fluorescence	Mother_Array	FarmCPU	Vi_DRI22	AX-170968661	2	13132678	3.34037e-06	0.233333
Chl fluorescence	Mother_Array	FarmCPU	Vi_DRI22	AX-170968664	2	13130470	3.34037e-06	0.233333
Chl fluorescence	Mother_Array	FarmCPU	Vi_DRI22	AX-170968679	2	13124986	3.34037e-06	0.233333
Chl fluorescence	Mother_Array	FarmCPU	Vi_DRI22	AX-170968681	2	13124676	3.34037e-06	0.233333
Chl fluorescence	Mother_Array	FarmCPU	Vi_DRI22	AX-170968730	2	13105430	3.34037e-06	0.233333
Chl fluorescence	Mother_Array	FarmCPU	Vi_DRI22	AX-171200020	2	13088532	3.34037e-06	0.233333
Chl fluorescence	Mother_Array	FarmCPU	Vi_DRI22	AX-171200021	2	13084206	3.34037e-06	0.233333
Chl fluorescence	Mother_Array	FarmCPU	Vi_DRI22	AX-171559330	2	13196590	3.34037e-06	0.233333
Chl fluorescence	Mother_Array	FarmCPU	Vi_DRI22	AX-171559340	2	13171673	3.34037e-06	0.233333
Chl fluorescence	Mother_Array	FarmCPU	Vi_DRI22	AX-171559341	2	13170669	3.34037e-06	0.233333
Chl fluorescence	Mother_Array	FarmCPU	Vi_DRI22	AX-170968653	2	13140454	3.37833e-06	0.225
Chl fluorescence	Mother_Array	FarmCPU	Vi_WR22	AX-171491242	16	5616801	1.112e-06	0.191667
Chl fluorescence	Mother_Array	FarmCPU	Vi_WR22	AX-170622693	16	5707813	1.42351e-06	0.141667
Chl fluorescence	Mother_Array	MLMM	Vi_WR22	AX-171059556	8	6586019	1.037e-06	0.0833333
Chl fluorescence	Mother_Array	MLMM	Vi_WR22	AX-171209078	8	6587543	1.037e-06	0.0833333
Chl fluorescence	Mother_Array	MLMM	Vi_WR22	AX-171491242	16	5616801	1.44391e-06	0.191667
Chl fluorescence	Mother_Array	MLMM	Vi_WR22	AX-170680712	10	12464389	2.87176e-06	0.283333
Chl fluorescence	Mother_Array	FarmCPU	Vi_WS21	AX-170648162	4	17770193	1.77471e-06	0.0416667
Chl fluorescence	Mother_Array	FarmCPU	Vi_WS21	AX-170648163	4	17766632	1.77471e-06	0.0416667
Chl fluorescence	Mother_Array	FarmCPU	Vi_WS21	AX-171164563	4	17775646	1.77471e-06	0.0416667
Chl fluorescence	Mother_Array	FarmCPU	Vi_WS21	AX-171164565	4	17772536	1.77471e-06	0.0416667
Chl fluorescence	Mother_Array	FarmCPU	Vi_WS21	AX-171164566	4	17772509	1.77471e-06	0.0416667
Chl fluorescence	Mother_Array	FarmCPU	Vi_WS21	AX-171164567	4	17771686	1.77471e-06	0.0416667
Chl fluorescence	Mother_Array	FarmCPU	Vi_WS21	AX-171496229	4	17771365	1.77471e-06	0.0416667
Chl fluorescence	Mother_Array	MLMM	Vi_WS21	AX-170648163	4	17766632	2.61058e-06	0.0416667
Chl fluorescence	Mother_Array	FarmCPU	Vi_WW22	AX-170949150	10	34713060	1.58868e-06	0.075
Chl fluorescence	Mother_Array	MLMM	Vi_WW22	AX-170949150	10	34713060	1.66784e-06	0.075
Chl fluorescence	Mother_Array	FarmCPU	Vj_WS21	AX-170884343	2	24814601	6.73298e-07	0.225
Chl fluorescence	Mother_Array	MLMM	Vj_WS21	AX-170884343	2	24814601	8.19129e-07	0.225
Chl fluorescence	Mother_Array	MLMM	Vj_WW21	AX-170648858	7	1345428	1.94934e-06	0.391667
Chl fluorescence	Mother_Array	FarmCPU	Vj_WW22	AX-171571756	13	2460924	7.13087e-08	0.025
Chl fluorescence	Mother_Array	FarmCPU	Vj_WW22	AX-170754135	8	17896114	9.06622e-07	0.075
Chl fluorescence	Mother_Array	FarmCPU	Vj_WW22	AX-170754036	8	17737025	1.12051e-06	0.075
Chl fluorescence	Mother_Array	FarmCPU	Vj_WW22	AX-171484152	8	18177933	1.12051e-06	0.075
Chl fluorescence	Mother_Array	MLMM	Vj_WW22	AX-171571756	13	2460924	3.98028e-32	0.025
Chl fluorescence	Mother_Array	MLMM	Vj_WW22	AX-170601650	7	18204636	5.69026e-26	0.2
Chl fluorescence	Mother_Array	MLMM	Vj_WW22	AX-170953675	12	2677500	7.21707e-20	0.3
Chl fluorescence	Mother_Array	MLMM	Vj_WW22	AX-170707341	10	29560299	7.6694e-20	0.2
Chl fluorescence	Mother_Array	MLMM	Vj_WW22	AX-171094387	15	16410767	9.89798e-16	0.316667
Chl fluorescence	Mother_Array	MLMM	Vj_WW22	AX-170627889	2	1807818	1.4592e-12	0.216667
Chl fluorescence	Mother_Array	MLMM	Vj_WW22	AX-171184103	9	20726634	3.54106e-10	0.483333
Chl fluorescence	Mother_Array	MLMM	Vj_WW22	AX-170721155	7	49638034	1.17276e-09	0.0916667
Chl fluorescence	Mother_Array	MLMM	Vj_WW22	AX-171480471	16	26816047	4.65654e-07	0.183333
Chl fluorescence	Mother_Array	FarmCPU	φDo_DSI21	AX-170754326	2	1174481	6.27625e-07	0.433333
Chl fluorescence	Mother_Array	FarmCPU	φDo_DSI21	AX-171517771	2	747221	1.75657e-06	0.291667
Chl fluorescence	Mother_Array	MLMM	φDo_DSI21	AX-170800786	2	18304138	1.21353e-29	0.283333
Chl fluorescence	Mother_Array	MLMM	φDo_DSI21	AX-171517771	2	747221	7.81621e-24	0.291667
Chl fluorescence	Mother_Array	MLMM	φDo_DSI21	AX-171517849	2	105393	6.44422e-21	0.225
Chl fluorescence	Mother_Array	MLMM	φDo_DSI21	AX-171535151	13	19236120	5.85679e-14	0.25
Chl fluorescence	Mother_Array	MLMM	φDo_DSI21	AX-171201798	9	23045786	7.64023e-13	0.441667
Chl fluorescence	Mother_Array	MLMM	φDo_DSI21	AX-170740761	14	1148531	3.86104e-12	0.45
Chl fluorescence	Mother_Array	MLMM	φDo_DSI21	AX-171523078	13	986287	5.08876e-12	0.383333
Chl fluorescence	Mother_Array	MLMM	φDo_DSI21	AX-171144036	3	30073322	1.09296e-06	0.458333
Chl fluorescence	Mother_Array	MLMM	φDo_DSI21	AX-170929826	15	9045851	2.96883e-06	0.3
Chl fluorescence	Mother_Array	FarmCPU	φDo_WR22	AX-171165370	11	34894800	8.64501e-07	0.0416667
Chl fluorescence	Mother_Array	FarmCPU	φDo_WR22	AX-171165373	11	34901832	8.64501e-07	0.0416667
Chl fluorescence	Mother_Array	MLMM	φDo_WR22	AX-171165370	11	34894800	8.29465e-07	0.0416667
Chl fluorescence	Mother_Array	FarmCPU	φDo_WS21	AX-170754326	2	1174481	9.63986e-07	0.433333
Chl fluorescence	Mother_Array	FarmCPU	φDo_WS21	AX-170754288	2	1210860	1.70381e-06	0.433333
Chl fluorescence	Mother_Array	MLMM	φDo_WS21	AX-170754326	2	1174481	1.47444e-14	0.433333
Chl fluorescence	Mother_Array	MLMM	φDo_WS21	AX-170925599	1	11022575	3.38727e-12	0.133333
Chl fluorescence	Mother_Array	MLMM	φDo_WS21	AX-170979352	5	2388737	6.47918e-08	0.441667
Chl fluorescence	Mother_Array	MLMM	φDo_WS21	AX-170859131	1	3371715	1.81773e-06	0.175
Chl fluorescence	Mother_Array	FarmCPU	φEo_DSI21	AX-170754338	2	1163507	9.85094e-07	0.341667
Chl fluorescence	Mother_Array	FarmCPU	φEo_DSI21	AX-171485426	12	24845150	1.57554e-06	0.4
Chl fluorescence	Mother_Array	FarmCPU	φEo_DSI21	AX-170914395	16	7879279	2.50998e-06	0.075
Chl fluorescence	Mother_Array	MLMM	φEo_DSI21	AX-170914395	16	7879279	5.68085e-07	0.075
Chl fluorescence	Mother_Array	MLMM	φEo_WR22	AX-171491538	16	6687249	2.19639e-06	0.433333
Chl fluorescence	Mother_Array	FarmCPU	φEo_WS21	AX-170884343	2	24814601	6.9147e-08	0.225
Chl fluorescence	Mother_Array	MLMM	φEo_WS21	AX-170884343	2	24814601	7.42733e-10	0.225
Chl fluorescence	Mother_Array	MLMM	φEo_WS21	AX-170754326	2	1174481	6.95108e-08	0.433333
Chl fluorescence	Mother_Array	FarmCPU	φEo_WW22	AX-171571756	13	2460924	7.05792e-08	0.025
Chl fluorescence	Mother_Array	FarmCPU	φEo_WW22	AX-170754135	8	17896114	4.09674e-07	0.075
Chl fluorescence	Mother_Array	FarmCPU	φEo_WW22	AX-170754036	8	17737025	7.76469e-07	0.075
Chl fluorescence	Mother_Array	FarmCPU	φEo_WW22	AX-171484152	8	18177933	7.76469e-07	0.075
Chl fluorescence	Mother_Array	FarmCPU	φEo_WW22	AX-170736345	8	18525463	1.12688e-06	0.075
Chl fluorescence	Mother_Array	FarmCPU	φEo_WW22	AX-170586758	16	445681	1.46358e-06	0.1
Chl fluorescence	Mother_Array	FarmCPU	φEo_WW22	AX-170962265	8	15684776	1.5008e-06	0.1
Chl fluorescence	Mother_Array	FarmCPU	φEo_WW22	AX-170962251	8	15694370	1.69037e-06	0.0833333
Chl fluorescence	Mother_Array	FarmCPU	φEo_WW22	AX-170587546	8	17988018	2.75517e-06	0.0666667
Chl fluorescence	Mother_Array	FarmCPU	φEo_WW22	AX-170964785	8	19052392	2.75517e-06	0.0666667
Chl fluorescence	Mother_Array	FarmCPU	φEo_WW22	AX-170964864	8	18973898	2.75517e-06	0.0666667
Chl fluorescence	Mother_Array	FarmCPU	φEo_WW22	AX-170964875	8	18965386	2.75517e-06	0.0666667
Chl fluorescence	Mother_Array	FarmCPU	φEo_WW22	AX-170964921	8	18923788	2.75517e-06	0.0666667
Chl fluorescence	Mother_Array	FarmCPU	φEo_WW22	AX-170964979	8	18865408	2.75517e-06	0.0666667
Chl fluorescence	Mother_Array	FarmCPU	φEo_WW22	AX-171561679	8	19074266	2.75517e-06	0.0666667
Chl fluorescence	Mother_Array	FarmCPU	φEo_WW22	AX-170753964	8	17575596	2.75517e-06	0.0666667
Chl fluorescence	Mother_Array	FarmCPU	φEo_WW22	AX-170964830	8	19010070	2.75517e-06	0.0666667
Chl fluorescence	Mother_Array	FarmCPU	φEo_WW22	AX-170964870	8	18969507	2.75517e-06	0.0666667
Chl fluorescence	Mother_Array	FarmCPU	φEo_WW22	AX-170964961	8	18888258	2.75517e-06	0.0666667
Chl fluorescence	Mother_Array	FarmCPU	φEo_WW22	AX-171199797	8	18795919	2.75517e-06	0.0666667
Chl fluorescence	Mother_Array	FarmCPU	φEo_WW22	AX-170962210	8	15718374	3.16616e-06	0.1
Chl fluorescence	Mother_Array	FarmCPU	φEo_WW22	AX-170962186	8	15734578	3.16616e-06	0.1
Chl fluorescence	Mother_Array	MLMM	φEo_WW22	AX-171571756	13	2460924	4.98385e-31	0.025
Chl fluorescence	Mother_Array	MLMM	φEo_WW22	AX-171126221	10	13513929	8.02854e-21	0.175
Chl fluorescence	Mother_Array	MLMM	φEo_WW22	AX-171564600	11	32950489	1.84161e-20	0.15
Chl fluorescence	Mother_Array	MLMM	φEo_WW22	AX-170970415	3	13281942	1.46222e-18	0.075
Chl fluorescence	Mother_Array	MLMM	φEo_WW22	AX-170992493	4	26856381	4.89664e-14	0.458333
Chl fluorescence	Mother_Array	MLMM	φEo_WW22	AX-171169728	4	2724924	9.24783e-14	0.316667
Chl fluorescence	Mother_Array	MLMM	φEo_WW22	AX-170690646	14	1404917	4.55419e-12	0.483333
Chl fluorescence	Mother_Array	MLMM	φEo_WW22	AX-170572590	4	31868990	3.92155e-09	0.333333
Chl fluorescence	Mother_Array	MLMM	φEo_WW22	AX-171524166	13	2793177	1.5415e-06	0.308333
Chl fluorescence	Mother_Array	MLMM	φEo_WW22	AX-170945885	12	22864850	3.12012e-06	0.141667
Chl fluorescence	Mother_Array	FarmCPU	φPav_WR22	AX-170689200	15	12154705	1.25611e-06	0.416667
Chl fluorescence	Mother_Array	FarmCPU	φPav_WR22	AX-171211407	13	24154650	2.58282e-06	0.208333
Chl fluorescence	Mother_Array	FarmCPU	φPav_WR22	AX-171551652	15	9252449	2.70342e-06	0.458333
Chl fluorescence	Mother_Array	MLMM	φPav_WR22	AX-170689200	15	12154705	1.12642e-06	0.416667
Chl fluorescence	Mother_Array	MLMM	φPav_WR22	AX-171211407	13	24154650	2.05618e-06	0.208333
Chl fluorescence	Mother_Array	MLMM	φPav_WR22	AX-171551652	15	9252449	2.68016e-06	0.458333
Chl fluorescence	Mother_Array	FarmCPU	φPav_WW22	AX-170814546	13	24909508	2.91579e-06	0.0666667
Chl fluorescence	Mother_Array	MLMM	φPav_WW22	AX-170814546	13	24909508	3.19801e-06	0.0666667
Chl fluorescence	Mother_Array	FarmCPU	ψ0_WS21	AX-170884343	2	24814601	6.73298e-07	0.225
Chl fluorescence	Mother_Array	MLMM	ψ0_WS21	AX-170884343	2	24814601	8.19129e-07	0.225
Chl fluorescence	Mother_Array	MLMM	ψ0_WW21	AX-170648858	7	1345428	1.94934e-06	0.391667
Chl fluorescence	Mother_Array	FarmCPU	ψ0_WW22	AX-171571756	13	2460924	7.13087e-08	0.025
Chl fluorescence	Mother_Array	FarmCPU	ψ0_WW22	AX-170754135	8	17896114	9.06622e-07	0.075
Chl fluorescence	Mother_Array	FarmCPU	ψ0_WW22	AX-170754036	8	17737025	1.12051e-06	0.075
Chl fluorescence	Mother_Array	FarmCPU	ψ0_WW22	AX-171484152	8	18177933	1.12051e-06	0.075
Chl fluorescence	Mother_Array	MLMM	ψ0_WW22	AX-171571756	13	2460924	3.98028e-32	0.025
Chl fluorescence	Mother_Array	MLMM	ψ0_WW22	AX-170601650	7	18204636	5.69026e-26	0.2
Chl fluorescence	Mother_Array	MLMM	ψ0_WW22	AX-170953675	12	2677500	7.21707e-20	0.3
Chl fluorescence	Mother_Array	MLMM	ψ0_WW22	AX-170707341	10	29560299	7.6694e-20	0.2
Chl fluorescence	Mother_Array	MLMM	ψ0_WW22	AX-171094387	15	16410767	9.89798e-16	0.316667
Chl fluorescence	Mother_Array	MLMM	ψ0_WW22	AX-170627889	2	1807818	1.4592e-12	0.216667
Chl fluorescence	Mother_Array	MLMM	ψ0_WW22	AX-171184103	9	20726634	3.54106e-10	0.483333
Chl fluorescence	Mother_Array	MLMM	ψ0_WW22	AX-170721155	7	49638034	1.17276e-09	0.0916667
Chl fluorescence	Mother_Array	MLMM	ψ0_WW22	AX-171480471	16	26816047	4.65654e-07	0.183333
Chl fluorescence	Mother_Array	FarmCPU	F0_WS12	AX-170927233	1	12132315	5.0022e-07	0.0904255
Chl fluorescence	Mother_Array	MLMM	F0_WS12	AX-170927233	1	12132315	4.93508e-07	0.0904255
Chl fluorescence	Mother_Array	FarmCPU	Fm_DSI11	AX-171164154	15	3154576	1.95307e-06	0.234043
Chl fluorescence	Mother_Array	FarmCPU	Fm_WS11	AX-171164154	15	3154576	1.60083e-07	0.234043
Chl fluorescence	Mother_Array	FarmCPU	Fm_WS11	AX-170644704	15	3165316	3.47246e-07	0.218085
Chl fluorescence	Mother_Array	FarmCPU	Fm_WS11	AX-170644715	15	3159451	3.47246e-07	0.218085
Chl fluorescence	Mother_Array	FarmCPU	Fm_WS11	AX-170644725	15	3150288	3.15525e-06	0.212766
Chl fluorescence	Mother_Array	MLMM	Fm_WS11	AX-171164154	15	3154576	1.91179e-07	0.234043
Chl fluorescence	Mother_Array	FarmCPU	Fm/F0_WS11	AX-170884283	2	24744241	2.17458e-06	0.398936
Chl fluorescence	Mother_Array	FarmCPU	Fm/F0_WS11	AX-170884286	2	24745653	2.17458e-06	0.398936
Chl fluorescence	Mother_Array	FarmCPU	Fv_DSI11	AX-170779567	2	25125421	1.54934e-06	0.324468
Chl fluorescence	Mother_Array	FarmCPU	Fv_DSI11	AX-171213415	2	25556833	1.91983e-06	0.441489
Chl fluorescence	Mother_Array	MLMM	Fv_DSI11	AX-171213415	2	25556833	2.46543e-07	0.441489
Chl fluorescence	Mother_Array	MLMM	Fv_DSI11	AX-171035013	6	37740267	2.65415e-07	0.12234
Chl fluorescence	Mother_Array	MLMM	Fv_DSI11	AX-171206055	2	21180097	1.6439e-06	0.425532
Chl fluorescence	Mother_Array	FarmCPU	Fv_DSI12	AX-171042736	2	28695034	2.87044e-06	0.303191
Chl fluorescence	Mother_Array	FarmCPU	Fv_WS11	AX-170779567	2	25125421	7.63843e-07	0.324468
Chl fluorescence	Mother_Array	FarmCPU	Fv_WS11	AX-170786853	16	20462436	3.09435e-06	0.393617
Chl fluorescence	Mother_Array	FarmCPU	Fv_WS12	AX-171042736	2	28695034	2.46608e-07	0.303191
Chl fluorescence	Mother_Array	MLMM	Fv_WS12	AX-171042736	2	28695034	1.57828e-07	0.303191
Chl fluorescence	Mother_Array	FarmCPU	Fv_WW12	AX-170552049	12	5067511	6.57434e-07	0.0797872
Chl fluorescence	Mother_Array	FarmCPU	Fv_WW12	AX-170552054	12	5072212	6.57434e-07	0.0797872
Chl fluorescence	Mother_Array	MLMM	Fv_WW12	AX-170552049	12	5067511	2.54599e-06	0.0797872
Chl fluorescence	Mother_Array	MLMM	Fv_WW12	AX-170552054	12	5072212	2.54599e-06	0.0797872
Chl fluorescence	Mother_Array	FarmCPU	Fv/F0_DSI11	AX-171583473	3	5089327	3.23205e-06	0.414894
Chl fluorescence	Mother_Array	FarmCPU	Fv/F0_DSI11	AX-171594231	2	25441092	3.27694e-06	0.382979
Chl fluorescence	Mother_Array	FarmCPU	Fv/F0_DSI11	AX-170658957	2	25408626	3.27694e-06	0.382979
Chl fluorescence	Mother_Array	FarmCPU	Fv/F0_DSI12	AX-171042736	2	28695034	1.35751e-06	0.303191
Chl fluorescence	Mother_Array	MLMM	Fv/F0_DSI12	AX-171042736	2	28695034	1.81256e-06	0.303191
Chl fluorescence	Mother_Array	FarmCPU	Fv/F0_WS11	AX-170884283	2	24744241	1.5511e-06	0.398936
Chl fluorescence	Mother_Array	FarmCPU	Fv/F0_WS11	AX-170884286	2	24745653	1.5511e-06	0.398936
Chl fluorescence	Mother_Array	FarmCPU	Fv/F0_WS11	AX-171522632	2	25160420	2.45591e-06	0.31383
Chl fluorescence	Mother_Array	FarmCPU	Fv/F0_WS12	AX-170561104	8	2021580	1.99517e-06	0.0904255
Chl fluorescence	Mother_Array	MLMM	Fv/F0_WS12	AX-170561104	8	2021580	1.27418e-06	0.0904255
Chl fluorescence	Mother_Array	MLMM	Fv/Fm_DSI11	AX-171565668	6	30309620	2.45221e-06	0.404255
Chl fluorescence	Mother_Array	MLMM	Fv/Fm_DSI11	AX-171000791	6	30305764	2.45221e-06	0.404255
Chl fluorescence	Mother_Array	MLMM	Fv/Fm_DSI11	AX-171565665	6	30294063	2.45221e-06	0.404255
Chl fluorescence	Mother_Array	FarmCPU	Fv/Fm_WS11	AX-170884283	2	24744241	5.90402e-07	0.398936
Chl fluorescence	Mother_Array	FarmCPU	Fv/Fm_WS11	AX-170884286	2	24745653	5.90402e-07	0.398936
Chl fluorescence	Mother_Array	FarmCPU	Fv/Fm_WS12	AX-170927233	1	12132315	3.78267e-07	0.0904255
Chl fluorescence	Mother_Array	MLMM	Fv/Fm_WS12	AX-170927233	1	12132315	4.82028e-07	0.0904255
Gas exchange	Mother_Array	FarmCPU	CE_DRI22	AX-170975113	6	22055958	5.00006e-07	0.0597826
Gas exchange	Mother_Array	FarmCPU	CE_DRI22	AX-170922428	6	21740967	2.44504e-06	0.0597826
Gas exchange	Mother_Array	FarmCPU	CE_DRI22	AX-170922455	6	21760135	2.44504e-06	0.0597826
Gas exchange	Mother_Array	MLMM	CE_DRI22	AX-170975113	6	22055958	1.48302e-07	0.0597826
Gas exchange	Mother_Array	FarmCPU	CE_DSI12	AX-170849384	4	14331305	4.68227e-15	0.0860215
Gas exchange	Mother_Array	FarmCPU	CE_DSI12	AX-171526704	2	18251721	9.6323e-14	0.252688
Gas exchange	Mother_Array	FarmCPU	CE_DSI12	AX-170702920	11	35582837	4.31554e-12	0.0645161
Gas exchange	Mother_Array	FarmCPU	CE_DSI12	AX-171161268	11	25869736	2.19153e-09	0.102151
Gas exchange	Mother_Array	FarmCPU	CE_DSI12	AX-171002890	2	3581851	8.31648e-09	0.419355
Gas exchange	Mother_Array	FarmCPU	CE_DSI12	AX-170758570	12	8808366	5.31899e-08	0.392473
Gas exchange	Mother_Array	FarmCPU	CE_DSI12	AX-170689866	3	3296765	2.25025e-07	0.177419
Gas exchange	Mother_Array	MLMM	CE_DSI12	AX-170849384	4	14331305	4.00016e-16	0.0860215
Gas exchange	Mother_Array	MLMM	CE_DSI12	AX-170702240	2	12512264	1.19098e-06	0.0591398
Gas exchange	Mother_Array	FarmCPU	CE_DSI21	AX-170612727	16	23936333	2.15929e-06	0.190217
Gas exchange	Mother_Array	FarmCPU	CE_WS12	AX-171076692	10	36439400	1.12331e-06	0.0638298
Gas exchange	Mother_Array	FarmCPU	CE_WS12	AX-170573885	12	29445802	1.31467e-06	0.430851
Gas exchange	Mother_Array	FarmCPU	CE_WS12	AX-170573888	12	29447639	2.26588e-06	0.425532
Gas exchange	Mother_Array	FarmCPU	CE_WS12	AX-170836085	11	8278577	3.05388e-06	0.106383
Gas exchange	Mother_Array	MLMM	CE_WS12	AX-170573885	12	29445802	6.50526e-07	0.430851
Gas exchange	Mother_Array	FarmCPU	CE_WS21	AX-171562890	4	31159619	1.9584e-07	0.0591398
Gas exchange	Mother_Array	FarmCPU	CE_WS21	AX-171171631	14	27146726	2.88404e-07	0.0537634
Gas exchange	Mother_Array	FarmCPU	CE_WS21	AX-171506482	7	42012584	1.09801e-06	0.0967742
Gas exchange	Mother_Array	FarmCPU	CE_WS21	AX-171129974	3	251053	1.73044e-06	0.129032
Gas exchange	Mother_Array	FarmCPU	CE_WS21	AX-171508801	4	33320912	3.19209e-06	0.0913978
Gas exchange	Mother_Array	MLMM	CE_WS21	AX-171562890	4	31159619	6.56518e-08	0.0591398
Gas exchange	Mother_Array	MLMM	CE_WS21	AX-171146049	3	840613	2.91027e-06	0.5
Gas exchange	Mother_Array	FarmCPU	CE_WW12	AX-171548993	6	12895419	1.64785e-11	0.361702
Gas exchange	Mother_Array	FarmCPU	CE_WW12	AX-171098644	10	36370522	2.4009e-11	0.324468
Gas exchange	Mother_Array	FarmCPU	CE_WW12	AX-170703478	9	21276356	9.1585e-09	0.473404
Gas exchange	Mother_Array	FarmCPU	CE_WW12	AX-170966494	4	11396664	1.5177e-08	0.0638298
Gas exchange	Mother_Array	FarmCPU	CE_WW12	AX-171489327	16	23832280	2.65627e-07	0.239362
Gas exchange	Mother_Array	FarmCPU	CE_WW12	AX-170851481	8	20536731	3.56915e-07	0.276596
Gas exchange	Mother_Array	FarmCPU	CE_WW12	AX-170885375	14	3315696	9.382e-07	0.452128
Gas exchange	Mother_Array	FarmCPU	CE_WW12	AX-170663329	6	10263284	1.72274e-06	0.164894
Gas exchange	Mother_Array	FarmCPU	CE_WW12	AX-171568474	1	29661582	1.72695e-06	0.382979
Gas exchange	Mother_Array	MLMM	CE_WW12	AX-170885375	14	3315696	8.01866e-07	0.452128
Gas exchange	Mother_Array	MLMM	CE_WW12	AX-170966494	4	11396664	1.17718e-06	0.0638298
Gas exchange	Mother_Array	MLMM	CE_WW12	AX-171548993	6	12895419	1.27305e-06	0.361702
Gas exchange	Mother_Array	MLMM	CE_WW12	AX-171199866	4	11388317	2.93115e-06	0.0585106
Gas exchange	Mother_Array	MLMM	CE_WW12	AX-170966462	4	11379574	2.93115e-06	0.0585106
Gas exchange	Mother_Array	MLMM	CE_WW12	AX-170966614	4	11512549	2.93115e-06	0.0585106
Gas exchange	Mother_Array	MLMM	CE_WW12	AX-170966700	4	11593727	2.93115e-06	0.0585106
Gas exchange	Mother_Array	MLMM	CE_WW12	AX-171092523	4	11585064	2.93115e-06	0.0585106
Gas exchange	Mother_Array	MLMM	CE_WW12	AX-171199873	4	11509773	2.93115e-06	0.0585106
Gas exchange	Mother_Array	MLMM	CE_WW12	AX-171558937	4	11388147	2.93115e-06	0.0585106
Gas exchange	Mother_Array	MLMM	CE_WW12	AX-171558967	4	11499537	2.93115e-06	0.0585106
Gas exchange	Mother_Array	MLMM	CE_WW12	AX-171570926	4	11455036	2.93115e-06	0.0585106
Gas exchange	Mother_Array	FarmCPU	CE_WW21	AX-170623984	16	6588842	6.48385e-07	0.166667
Gas exchange	Mother_Array	FarmCPU	CE_WW21	AX-170624094	16	6685519	6.48385e-07	0.166667
Gas exchange	Mother_Array	FarmCPU	CE_WW21	AX-171161782	16	6654073	6.48385e-07	0.166667
Gas exchange	Mother_Array	FarmCPU	CE_WW21	AX-170624087	16	6680945	6.48385e-07	0.166667
Gas exchange	Mother_Array	FarmCPU	CE_WW21	AX-170623999	16	6599523	1.42396e-06	0.139785
Gas exchange	Mother_Array	FarmCPU	CE_WW21	AX-171161778	16	6606817	1.42396e-06	0.139785
Gas exchange	Mother_Array	FarmCPU	CE_WW21	AX-171491515	16	6579688	1.42396e-06	0.139785
Gas exchange	Mother_Array	MLMM	CE_WW21	AX-170906643	4	1894934	2.54977e-19	0.129032
Gas exchange	Mother_Array	MLMM	CE_WW21	AX-171055969	12	6387269	5.98946e-18	0.0913978
Gas exchange	Mother_Array	MLMM	CE_WW21	AX-170623984	16	6588842	1.79639e-16	0.166667
Gas exchange	Mother_Array	MLMM	CE_WW21	AX-171099989	7	7357737	2.47319e-15	0.419355
Gas exchange	Mother_Array	MLMM	CE_WW21	AX-170869237	2	35127485	3.46597e-09	0.446237
Gas exchange	Mother_Array	MLMM	CE_WW21	AX-171478909	1	4825370	2.63693e-08	0.0537634
Gas exchange	Mother_Array	MLMM	CE_WW21	AX-171014572	15	4105962	2.92234e-06	0.327957
Gas exchange	Mother_Array	FarmCPU	CE_WW22	AX-170857567	1	37394966	2.60584e-06	0.430851
Gas exchange	Mother_Array	MLMM	CE_WW22	AX-170857500	1	37437368	3.36077e-06	0.37234
Gas exchange	Mother_Array	FarmCPU	Ci_DSI21	AX-170765733	8	28295941	2.20668e-06	0.175532
Gas exchange	Mother_Array	MLMM	Ci_DSI21	AX-170765733	8	28295941	3.0264e-06	0.175532
Gas exchange	Mother_Array	FarmCPU	Ci_WW12	AX-170655755	6	5411813	9.42138e-07	0.218085
Gas exchange	Mother_Array	MLMM	Ci_WW12	AX-170655755	6	5411813	4.67184e-11	0.218085
Gas exchange	Mother_Array	MLMM	Ci_WW12	AX-171100611	10	9658181	4.15852e-09	0.319149
Gas exchange	Mother_Array	MLMM	Ci_WW12	AX-170559524	5	8176480	5.09678e-08	0.0531915
Gas exchange	Mother_Array	MLMM	Ci_WW21	AX-170741574	8	15234998	1.22955e-06	0.111702
Gas exchange	Mother_Array	FarmCPU	Ci_WW22	AX-171162710	3	4915247	1.21257e-06	0.148936
Gas exchange	Mother_Array	MLMM	Ci_WW22	AX-171162710	3	4915247	2.90144e-10	0.148936
Gas exchange	Mother_Array	MLMM	Ci_WW22	AX-170688534	15	12828274	2.07553e-08	0.0744681
Gas exchange	Mother_Array	MLMM	Ci_WW22	AX-171093141	7	6289310	4.58002e-07	0.478723
Gas exchange	Mother_Array	FarmCPU	Ci.Ca_WW22	AX-170984821	9	23100692	2.50544e-06	0.303191
Gas exchange	Mother_Array	MLMM	Ci.Ca_WW22	AX-170984821	9	23100692	2.48097e-06	0.303191
Gas exchange	Mother_Array	FarmCPU	gs_DSI21	AX-171216070	12	24258306	3.24719e-06	0.155914
Gas exchange	Mother_Array	FarmCPU	gs_WR22	AX-171098639	10	36367783	9.83578e-07	0.303191
Gas exchange	Mother_Array	FarmCPU	gs_WR22	AX-171213123	10	36360130	9.83578e-07	0.303191
Gas exchange	Mother_Array	FarmCPU	gs_WR22	AX-171098633	10	36361634	9.83578e-07	0.303191
Gas exchange	Mother_Array	FarmCPU	gs_WR22	AX-170956293	10	36109280	1.36876e-06	0.228723
Gas exchange	Mother_Array	FarmCPU	gs_WR22	AX-171556884	10	36106607	1.36876e-06	0.228723
Gas exchange	Mother_Array	FarmCPU	gs_WR22	AX-170830227	15	7028277	3.27578e-06	0.0531915
Gas exchange	Mother_Array	MLMM	gs_WR22	AX-171539240	2	32344995	5.31509e-13	0.132979
Gas exchange	Mother_Array	MLMM	gs_WR22	AX-171532506	15	7187260	4.78661e-09	0.0797872
Gas exchange	Mother_Array	MLMM	gs_WR22	AX-170885751	14	2985277	2.31774e-07	0.223404
Gas exchange	Mother_Array	FarmCPU	gs_WS12	AX-171004394	2	5028178	1.83181e-06	0.12234
Gas exchange	Mother_Array	FarmCPU	gs_WS12	AX-171203902	2	5022076	1.83181e-06	0.12234
Gas exchange	Mother_Array	FarmCPU	gs_WS12	AX-171203906	2	5028296	1.83181e-06	0.12234
Gas exchange	Mother_Array	FarmCPU	gs_WS12	AX-171203900	2	5019961	1.83181e-06	0.12234
Gas exchange	Mother_Array	FarmCPU	gs_WS12	AX-171203901	2	5020777	1.83181e-06	0.12234
Gas exchange	Mother_Array	FarmCPU	gs_WS12	AX-171203904	2	5027475	1.83181e-06	0.12234
Gas exchange	Mother_Array	MLMM	gs_WS21	AX-171580555	3	7688526	2.52253e-06	0.12766
Gas exchange	Mother_Array	MLMM	gs_WS21	AX-170691679	2	1663684	3.06541e-06	0.207447
Gas exchange	Mother_Array	FarmCPU	gs_WW12	AX-170966480	4	11388142	2.22512e-06	0.0638298
Gas exchange	Mother_Array	FarmCPU	gs_WW12	AX-170622834	16	5810147	2.2332e-06	0.462766
Gas exchange	Mother_Array	FarmCPU	gs_WW12	AX-171548993	6	12895419	3.29646e-06	0.361702
Gas exchange	Mother_Array	MLMM	gs_WW12	AX-171197365	9	20319134	8.01754e-07	0.0691489
Gas exchange	Mother_Array	MLMM	gs_WW12	AX-171548993	6	12895419	1.82628e-06	0.361702
Gas exchange	Mother_Array	FarmCPU	gs_WW21	AX-170623984	16	6588842	2.13664e-06	0.175532
Gas exchange	Mother_Array	FarmCPU	gs_WW21	AX-170624094	16	6685519	2.13664e-06	0.175532
Gas exchange	Mother_Array	FarmCPU	gs_WW21	AX-171161782	16	6654073	2.13664e-06	0.175532
Gas exchange	Mother_Array	FarmCPU	gs_WW21	AX-170624087	16	6680945	2.13664e-06	0.175532
Gas exchange	Mother_Array	FarmCPU	gs_WW21	AX-171491314	16	5869701	3.01441e-06	0.409574
Gas exchange	Mother_Array	FarmCPU	gs_WW21	AX-170623999	16	6599523	3.11165e-06	0.148936
Gas exchange	Mother_Array	FarmCPU	gs_WW21	AX-171161778	16	6606817	3.11165e-06	0.148936
Gas exchange	Mother_Array	FarmCPU	gs_WW21	AX-171491515	16	6579688	3.11165e-06	0.148936
Gas exchange	Mother_Array	MLMM	gs_WW21	AX-170623999	16	6599523	3.34937e-06	0.148936
Gas exchange	Mother_Array	MLMM	gs_WW21	AX-171161778	16	6606817	3.34937e-06	0.148936
Gas exchange	Mother_Array	MLMM	gs_WW21	AX-171491515	16	6579688	3.34937e-06	0.148936
Gas exchange	Mother_Array	FarmCPU	gs_WW22	AX-170966494	4	11396664	1.2101e-06	0.0638298
Gas exchange	Mother_Array	MLMM	gs_WW22	AX-170966494	4	11396664	2.65409e-06	0.0638298
Gas exchange	Mother_Array	FarmCPU	PC1_WS12	AX-171525443	16	4606472	2.00214e-06	0.297872
Gas exchange	Mother_Array	FarmCPU	PC1_WS12	AX-170622964	16	5873234	2.28281e-06	0.335106
Gas exchange	Mother_Array	MLMM	PC1_WS12	AX-170622964	16	5873234	6.03367e-07	0.335106
Gas exchange	Mother_Array	FarmCPU	PC1_WS21	AX-170977543	5	1091790	2.57057e-06	0.37766
Gas exchange	Mother_Array	MLMM	PC1_WS21	AX-170977543	5	1091790	3.14989e-06	0.37766
Gas exchange	Mother_Array	FarmCPU	PC1_WW21	AX-171491314	16	5869701	1.3008e-06	0.409574
Gas exchange	Mother_Array	MLMM	PC1_WW21	AX-171491314	16	5869701	2.58592e-06	0.409574
Gas exchange	Mother_Array	FarmCPU	PC2_DRI22	AX-170997401	9	5409849	2.27788e-06	0.223404
Gas exchange	Mother_Array	MLMM	PC2_DRI22	AX-170997401	9	5409849	2.37603e-06	0.223404
Gas exchange	Mother_Array	FarmCPU	PC2_DSI21	AX-170810762	7	38500515	1.04703e-06	0.239362
Gas exchange	Mother_Array	FarmCPU	PC2_DSI21	AX-171528548	7	38514811	2.84504e-06	0.335106
Gas exchange	Mother_Array	MLMM	PC2_DSI21	AX-170810762	7	38500515	1.98653e-06	0.239362
Gas exchange	Mother_Array	FarmCPU	PC2_WR22	AX-171539240	2	32344995	5.85631e-07	0.132979
Gas exchange	Mother_Array	MLMM	PC2_WR22	AX-171539240	2	32344995	2.21021e-07	0.132979
Gas exchange	Mother_Array	FarmCPU	PC2_WW21	AX-171100568	6	2712571	2.78037e-06	0.340426
Gas exchange	Mother_Array	MLMM	PC2_WW21	AX-171100568	6	2712571	7.95766e-07	0.340426
Gas exchange	Mother_Array	FarmCPU	PC2_WW22	AX-171100568	6	2712571	4.63596e-16	0.340426
Gas exchange	Mother_Array	FarmCPU	PC2_WW22	AX-170618195	13	3599853	3.86532e-09	0.425532
Gas exchange	Mother_Array	FarmCPU	PC2_WW22	AX-171561294	5	1790498	2.36735e-08	0.276596
Gas exchange	Mother_Array	FarmCPU	PC2_WW22	AX-170787890	7	10619955	6.15069e-08	0.297872
Gas exchange	Mother_Array	FarmCPU	PC2_WW22	AX-171549126	1	40890983	2.17057e-07	0.18617
Gas exchange	Mother_Array	FarmCPU	PC2_WW22	AX-171532410	6	31955612	4.77583e-07	0.101064
Gas exchange	Mother_Array	FarmCPU	PC2_WW22	AX-170577210	9	16312448	9.31495e-07	0.0904255
Gas exchange	Mother_Array	FarmCPU	PC2_WW22	AX-170865991	2	32673533	2.74725e-06	0.478723
Gas exchange	Mother_Array	MLMM	PC2_WW22	AX-171100568	6	2712571	8.24524e-08	0.340426
Gas exchange	Mother_Array	FarmCPU	PC3_DRI22	AX-170612821	16	23884211	1.45913e-06	0.425532
Gas exchange	Mother_Array	FarmCPU	PC3_DRI22	AX-171489312	16	23887824	1.45913e-06	0.425532
Gas exchange	Mother_Array	FarmCPU	PC3_DRI22	AX-170612806	16	23895772	1.45913e-06	0.425532
Gas exchange	Mother_Array	MLMM	PC3_DRI22	AX-170612821	16	23884211	6.37811e-07	0.425532
Gas exchange	Mother_Array	MLMM	PC3_DRI22	AX-170975578	6	22571191	1.9917e-06	0.468085
Gas exchange	Mother_Array	FarmCPU	PC3_DSI12	AX-170703017	11	35686757	3.13611e-07	0.0691489
Gas exchange	Mother_Array	FarmCPU	PC3_DSI12	AX-170702920	11	35582837	4.51632e-07	0.0638298
Gas exchange	Mother_Array	FarmCPU	PC3_DSI12	AX-170955661	13	38719704	2.80465e-06	0.0957447
Gas exchange	Mother_Array	FarmCPU	PC3_DSI12	AX-170838107	11	35888481	3.01713e-06	0.0585106
Gas exchange	Mother_Array	MLMM	PC3_DSI12	AX-170703017	11	35686757	1.74621e-07	0.0691489
Gas exchange	Mother_Array	FarmCPU	PC3_WS12	AX-171076692	10	36439400	3.29567e-07	0.0638298
Gas exchange	Mother_Array	FarmCPU	PC3_WS12	AX-170728167	8	26494154	2.55854e-06	0.111702
Gas exchange	Mother_Array	MLMM	PC3_WS12	AX-171076692	10	36439400	1.60377e-07	0.0638298
Gas exchange	Mother_Array	MLMM	PC3_WS12	AX-170728167	8	26494154	1.24046e-06	0.111702
Gas exchange	Mother_Array	FarmCPU	PC3_WW21	AX-171551559	13	1432182	1.12784e-06	0.361702
Gas exchange	Mother_Array	FarmCPU	PC3_WW21	AX-171195950	13	1291896	1.33731e-06	0.382979
Gas exchange	Mother_Array	FarmCPU	PC3_WW21	AX-170928762	13	1291757	1.33731e-06	0.382979
Gas exchange	Mother_Array	FarmCPU	PC3_WW21	AX-171544802	9	15349808	3.00771e-06	0.101064
Gas exchange	Mother_Array	MLMM	PC3_WW21	AX-171551559	13	1432182	4.65187e-07	0.361702
Gas exchange	Mother_Array	MLMM	PC3_WW22	AX-170900134	6	16278781	3.43442e-11	0.382979
Gas exchange	Mother_Array	MLMM	PC3_WW22	AX-171083379	16	22586760	1.26921e-09	0.414894
Gas exchange	Mother_Array	FarmCPU	Pn_WR22	AX-171098633	10	36361634	1.96204e-06	0.303191
Gas exchange	Mother_Array	FarmCPU	Pn_WR22	AX-171098639	10	36367783	1.96204e-06	0.303191
Gas exchange	Mother_Array	FarmCPU	Pn_WR22	AX-171213123	10	36360130	1.96204e-06	0.303191
Gas exchange	Mother_Array	MLMM	Pn_WR22	AX-171213123	10	36360130	7.24147e-07	0.303191
Gas exchange	Mother_Array	FarmCPU	Pn_WS12	AX-171141723	2	25470510	1.15637e-12	0.0904255
Gas exchange	Mother_Array	FarmCPU	Pn_WS12	AX-171491282	16	5775710	1.41586e-12	0.414894
Gas exchange	Mother_Array	FarmCPU	Pn_WS12	AX-170895808	5	21813236	1.42258e-12	0.218085
Gas exchange	Mother_Array	FarmCPU	Pn_WS12	AX-171481157	7	20512861	5.47474e-08	0.0531915
Gas exchange	Mother_Array	FarmCPU	Pn_WS12	AX-171066171	9	20928803	1.259e-07	0.228723
Gas exchange	Mother_Array	FarmCPU	Pn_WS12	AX-171104918	15	11257474	2.94075e-06	0.207447
Gas exchange	Mother_Array	MLMM	Pn_WS12	AX-171141723	2	25470510	8.41804e-19	0.0904255
Gas exchange	Mother_Array	MLMM	Pn_WS12	AX-170600303	2	2135961	2.40966e-16	0.12766
Gas exchange	Mother_Array	MLMM	Pn_WS12	AX-171066404	5	6955118	3.73172e-13	0.276596
Gas exchange	Mother_Array	MLMM	Pn_WS12	AX-171051889	5	21923392	1.36303e-12	0.18617
Gas exchange	Mother_Array	MLMM	Pn_WS12	AX-170930579	5	9772720	1.33568e-08	0.335106
Gas exchange	Mother_Array	MLMM	Pn_WS12	AX-170995468	11	32760077	1.97103e-08	0.0851064
Gas exchange	Mother_Array	FarmCPU	Pn_WS21	AX-170623975	16	6579721	2.90837e-06	0.175532
Gas exchange	Mother_Array	FarmCPU	Pn_WW12	AX-170850630	4	12255314	7.06717e-07	0.0638298
Gas exchange	Mother_Array	FarmCPU	Pn_WW12	AX-170885375	14	3315696	2.33787e-06	0.452128
Gas exchange	Mother_Array	FarmCPU	Pn_WW12	AX-171187598	7	47657362	2.63853e-06	0.0744681
Gas exchange	Mother_Array	MLMM	Pn_WW12	AX-170850630	4	12255314	4.02113e-07	0.0638298
Gas exchange	Mother_Array	MLMM	Pn_WW12	AX-171197365	9	20319134	6.50855e-07	0.0691489
Gas exchange	Mother_Array	FarmCPU	Pn_WW21	AX-170623984	16	6588842	1.22513e-13	0.175532
Gas exchange	Mother_Array	FarmCPU	Pn_WW21	AX-171124630	7	34161371	7.80324e-12	0.0957447
Gas exchange	Mother_Array	FarmCPU	Pn_WW21	AX-170906654	4	1890073	8.58537e-11	0.170213
Gas exchange	Mother_Array	FarmCPU	Pn_WW21	AX-171101460	1	42015480	5.22758e-08	0.276596
Gas exchange	Mother_Array	FarmCPU	Pn_WW21	AX-170951561	13	8010709	7.27676e-08	0.143617
Gas exchange	Mother_Array	FarmCPU	Pn_WW21	AX-170867001	2	33510582	1.08836e-06	0.276596
Gas exchange	Mother_Array	FarmCPU	Pn_WW21	AX-171536756	10	27906475	1.72226e-06	0.244681
Gas exchange	Mother_Array	FarmCPU	Pn_WW21	AX-170896183	8	12460503	3.05469e-06	0.239362
Gas exchange	Mother_Array	MLMM	Pn_WW21	AX-170623984	16	6588842	5.51803e-08	0.175532
Gas exchange	Mother_Array	MLMM	Pn_WW22	AX-171548993	6	12895419	2.46946e-06	0.361702
Gas exchange	Mother_Array	FarmCPU	RWC_DRI22	AX-170790346	16	20961550	2.77697e-06	0.191489
Gas exchange	Mother_Array	MLMM	RWC_DRI22	AX-170790346	16	20961550	1.66684e-06	0.191489
Gas exchange	Mother_Array	MLMM	RWC_DRI22	AX-170896213	8	12439062	2.70769e-06	0.12766
Gas exchange	Mother_Array	MLMM	RWC_DRI22	AX-170896247	8	12418225	2.70769e-06	0.12766
Gas exchange	Mother_Array	FarmCPU	RWC_DSI12	AX-170896213	8	12439062	8.60743e-07	0.12766
Gas exchange	Mother_Array	FarmCPU	RWC_DSI12	AX-170896247	8	12418225	8.60743e-07	0.12766
Gas exchange	Mother_Array	FarmCPU	RWC_DSI12	AX-170790346	16	20961550	1.53745e-06	0.191489
Gas exchange	Mother_Array	MLMM	RWC_DSI12	AX-170896247	8	12418225	2.83099e-07	0.12766
Gas exchange	Mother_Array	FarmCPU	RWC_DSI21	AX-170896247	8	12418225	2.62744e-08	0.12766
Gas exchange	Mother_Array	FarmCPU	RWC_DSI21	AX-170688066	15	1572307	1.28784e-07	0.154255
Gas exchange	Mother_Array	FarmCPU	RWC_DSI21	AX-170560139	12	5997134	9.36816e-07	0.111702
Gas exchange	Mother_Array	MLMM	RWC_DSI21	AX-170790346	16	20961550	2.4702e-08	0.191489
Gas exchange	Mother_Array	FarmCPU	RWC_WS12	AX-170896213	8	12439062	4.47332e-07	0.12766
Gas exchange	Mother_Array	FarmCPU	RWC_WS12	AX-170896247	8	12418225	4.47332e-07	0.12766
Gas exchange	Mother_Array	FarmCPU	RWC_WS12	AX-171216189	8	10388797	2.75599e-06	0.12766
Gas exchange	Mother_Array	FarmCPU	RWC_WS12	AX-171216193	8	10389741	2.75599e-06	0.12766
Gas exchange	Mother_Array	FarmCPU	RWC_WS12	AX-171216197	8	10390650	2.75599e-06	0.12766
Gas exchange	Mother_Array	FarmCPU	RWC_WS12	AX-171216199	8	10390694	2.75599e-06	0.12766
Gas exchange	Mother_Array	FarmCPU	RWC_WS12	AX-171216200	8	10391586	2.75599e-06	0.12766
Gas exchange	Mother_Array	FarmCPU	RWC_WS12	AX-171216201	8	10391616	2.75599e-06	0.12766
Gas exchange	Mother_Array	FarmCPU	RWC_WS12	AX-171216202	8	10391724	2.75599e-06	0.12766
Gas exchange	Mother_Array	FarmCPU	RWC_WS12	AX-171130284	8	10393206	2.75599e-06	0.12766
Gas exchange	Mother_Array	FarmCPU	RWC_WS12	AX-171216190	8	10388976	2.75599e-06	0.12766
Gas exchange	Mother_Array	FarmCPU	RWC_WS12	AX-171216191	8	10389014	2.75599e-06	0.12766
Gas exchange	Mother_Array	FarmCPU	RWC_WS12	AX-171216195	8	10390547	2.75599e-06	0.12766
Gas exchange	Mother_Array	FarmCPU	RWC_WS12	AX-171216198	8	10390656	2.75599e-06	0.12766
Gas exchange	Mother_Array	MLMM	RWC_WS12	AX-170896247	8	12418225	3.78092e-07	0.12766
Gas exchange	Mother_Array	FarmCPU	RWC_WW21	AX-171551560	13	1433210	1.99238e-06	0.191489
Gas exchange	Mother_Array	FarmCPU	RWC_WW21	AX-170928973	13	1425893	2.72814e-06	0.196809
Gas exchange	Mother_Array	MLMM	RWC_WW21	AX-171551560	13	1433210	2.10861e-06	0.191489
Gas exchange	Mother_Array	MLMM	RWC_WW21	AX-170928973	13	1425893	2.37394e-06	0.196809
Gas exchange	Mother_Array	FarmCPU	Tr_DSI21	AX-171206654	15	4079994	2.04311e-06	0.0478723
Gas exchange	Mother_Array	MLMM	Tr_DSI21	AX-171206654	15	4079994	2.25953e-06	0.0478723
Gas exchange	Mother_Array	FarmCPU	Tr_WW12	AX-171548993	6	12895419	1.91153e-06	0.361702
Gas exchange	Mother_Array	MLMM	Tr_WW12	AX-171548993	6	12895419	6.70175e-07	0.361702
Gas exchange	Mother_Array	FarmCPU	Tr_WW21	AX-171491314	16	5869701	3.07896e-06	0.409574
Gas exchange	Mother_Array	FarmCPU	Trans_WR22	AX-170896178	8	12462638	1.32927e-06	0.138298
Gas exchange	Mother_Array	FarmCPU	Trans_WR22	AX-170830507	15	7191465	1.9738e-06	0.0638298
Gas exchange	Mother_Array	MLMM	Trans_WR22	AX-170896178	8	12462638	6.76834e-07	0.138298
Gas exchange	Mother_Array	FarmCPU	Trans_WW12	AX-171548993	6	12895419	1.91153e-06	0.361702
Gas exchange	Mother_Array	MLMM	Trans_WW12	AX-171548993	6	12895419	6.70174e-07	0.361702
Gas exchange	Mother_Array	FarmCPU	Trans_WW21	AX-171491314	16	5869701	3.07896e-06	0.409574
Gas exchange	Mother_Array	FarmCPU	WUE_DRI22	AX-170960310	11	9611181	2.2678e-06	0.303191
Gas exchange	Mother_Array	MLMM	WUE_DRI22	AX-170960310	11	9611181	8.55756e-07	0.303191
Gas exchange	Mother_Array	MLMM	WUE_DRI22	AX-170960321	11	9602622	1.22919e-06	0.297872
Gas exchange	Mother_Array	MLMM	WUE_DRI22	AX-170960337	11	9588131	1.22919e-06	0.297872
Gas exchange	Mother_Array	MLMM	WUE_DRI22	AX-170644677	15	3179172	1.54331e-06	0.398936
Gas exchange	Mother_Array	MLMM	WUE_DRI22	AX-171495515	15	3179241	1.54331e-06	0.398936
Gas exchange	Mother_Array	FarmCPU	WUE_DSI21	AX-170949221	16	4715601	1.11525e-06	0.12766
Gas exchange	Mother_Array	FarmCPU	WUE_DSI21	AX-170793722	16	4599739	3.07303e-06	0.138298
Gas exchange	Mother_Array	MLMM	WUE_DSI21	AX-170949221	16	4715601	1.62596e-06	0.12766
Gas exchange	Mother_Array	FarmCPU	WUE_WS12	AX-170977543	5	1091790	2.33416e-06	0.37766
Gas exchange	Mother_Array	MLMM	WUE_WS12	AX-171228032	11	20384595	9.73104e-09	0.319149
Gas exchange	Mother_Array	MLMM	WUE_WS12	AX-171200888	5	1028365	1.47122e-07	0.271277
Gas exchange	Mother_Array	MLMM	WUE_WS12	AX-171556678	6	38188838	4.94253e-07	0.345745
Gas exchange	Mother_Array	MLMM	WUE_WS12	AX-170697768	7	42100970	1.21409e-06	0.0957447
Gas exchange	Mother_Array	MLMM	WUE_WS12	AX-170697792	7	42089637	1.21409e-06	0.0957447
Gas exchange	Mother_Array	MLMM	WUE_WS12	AX-170697724	7	42149371	2.56395e-06	0.164894
Gas exchange	Mother_Array	MLMM	WUE_WS12	AX-171129110	12	24305100	3.14032e-06	0.329787
Gas exchange	Mother_Array	FarmCPU	WUE_WS21	AX-170978037	5	1447733	1.04325e-06	0.180851
Gas exchange	Mother_Array	MLMM	WUE_WS21	AX-170693631	16	2441470	1.98622e-06	0.494681
Gas exchange	Mother_Array	MLMM	WUE_WS21	AX-170978037	5	1447733	2.41509e-06	0.180851
Gas exchange	Mother_Array	FarmCPU	WUE_WW21	AX-170978037	5	1447733	1.07228e-06	0.180851
Gas exchange	Mother_Array	FarmCPU	WUE_WW21	AX-170978466	5	1748183	2.92432e-06	0.159574
Gas exchange	Mother_Array	MLMM	WUE_WW21	AX-170978037	5	1447733	6.04159e-07	0.180851
Gas exchange	Mother_Array	FarmCPU	WUEi_DSI12	AX-170865567	2	32249173	6.80879e-07	0.191489
Gas exchange	Mother_Array	FarmCPU	WUEi_DSI12	AX-171077229	10	35411101	1.40805e-06	0.191489
Gas exchange	Mother_Array	FarmCPU	WUEi_DSI12	AX-170647611	1	34153182	2.22737e-06	0.0957447
Gas exchange	Mother_Array	FarmCPU	WUEi_DSI12	AX-171517147	10	3179092	2.43032e-06	0.0531915
Gas exchange	Mother_Array	FarmCPU	WUEi_DSI12	AX-171222284	15	12851746	3.28372e-06	0.175532
Gas exchange	Mother_Array	FarmCPU	WUEi_DSI12	AX-171222286	15	12851557	3.28372e-06	0.175532
Gas exchange	Mother_Array	FarmCPU	WUEi_DSI12	AX-171222285	15	12851729	3.28372e-06	0.175532
Gas exchange	Mother_Array	MLMM	WUEi_DSI12	AX-170865567	2	32249173	1.39292e-07	0.191489
Gas exchange	Mother_Array	MLMM	WUEi_DSI12	AX-170647611	1	34153182	4.70928e-07	0.0957447
Gas exchange	Mother_Array	FarmCPU	WUEi_WS12	AX-171556678	6	38188838	3.3086e-06	0.345745
Gas exchange	Mother_Array	MLMM	WUEi_WW22	AX-170695427	11	2535259	1.74952e-06	0.398936
Chl fluorescence	Mother_GBS	FarmCPU	ABS/RC_DRI22	S4_5195821	4	5195821	5.82587e-06	0.175
Chl fluorescence	Mother_GBS	FarmCPU	ABS/RC_DRI22	S4_5180414	4	5180414	9.09986e-06	0.233333
Chl fluorescence	Mother_GBS	FarmCPU	ABS/RC_DRI22	S7_7505358	7	7505358	1.1219e-05	0.141667
Chl fluorescence	Mother_GBS	FarmCPU	ABS/RC_DRI22	S7_7505731	7	7505731	1.1219e-05	0.141667
Chl fluorescence	Mother_GBS	FarmCPU	ABS/RC_DRI22	S7_7505765	7	7505765	1.1219e-05	0.141667
Chl fluorescence	Mother_GBS	FarmCPU	ABS/RC_DRI22	S7_7503213	7	7503213	1.77964e-05	0.133333
Chl fluorescence	Mother_GBS	FarmCPU	ABS/RC_DRI22	S4_5224150	4	5224150	2.19045e-05	0.15
Chl fluorescence	Mother_GBS	MLMM	ABS/RC_DRI22	S4_5195821	4	5195821	8.45995e-06	0.175
Chl fluorescence	Mother_GBS	FarmCPU	ABS/RC_DSI21	S14_23645375	14	23645375	3.51577e-10	0.275
Chl fluorescence	Mother_GBS	FarmCPU	ABS/RC_DSI21	S7_7963636	7	7963636	8.20364e-08	0.266667
Chl fluorescence	Mother_GBS	FarmCPU	ABS/RC_DSI21	S13_4982631	13	4982631	2.93941e-07	0.341667
Chl fluorescence	Mother_GBS	FarmCPU	ABS/RC_DSI21	S6_16992972	6	16992972	5.81993e-07	0.216667
Chl fluorescence	Mother_GBS	FarmCPU	ABS/RC_DSI21	S4_5195821	4	5195821	2.0709e-06	0.175
Chl fluorescence	Mother_GBS	FarmCPU	ABS/RC_DSI21	S7_41814890	7	41814890	2.39551e-06	0.375
Chl fluorescence	Mother_GBS	FarmCPU	ABS/RC_DSI21	S9_20127007	9	20127007	6.23722e-06	0.433333
Chl fluorescence	Mother_GBS	FarmCPU	ABS/RC_DSI21	S6_2120954	6	2120954	1.21404e-05	0.191667
Chl fluorescence	Mother_GBS	MLMM	ABS/RC_DSI21	S4_5195821	4	5195821	1.96367e-08	0.175
Chl fluorescence	Mother_GBS	MLMM	ABS/RC_WR22	S10_22992951	10	22992951	1.80012e-05	0.35
Chl fluorescence	Mother_GBS	FarmCPU	ABS/RC_WS21	S14_23645375	14	23645375	1.74025e-08	0.275
Chl fluorescence	Mother_GBS	FarmCPU	ABS/RC_WS21	S6_2120954	6	2120954	1.71913e-07	0.191667
Chl fluorescence	Mother_GBS	FarmCPU	ABS/RC_WS21	S4_5195821	4	5195821	5.73299e-07	0.175
Chl fluorescence	Mother_GBS	FarmCPU	ABS/RC_WS21	S7_7963636	7	7963636	3.26308e-06	0.266667
Chl fluorescence	Mother_GBS	FarmCPU	ABS/RC_WS21	S8_29912581	8	29912581	9.76901e-06	0.0916667
Chl fluorescence	Mother_GBS	FarmCPU	ABS/RC_WS21	S16_14672161	16	14672161	1.43835e-05	0.158333
Chl fluorescence	Mother_GBS	MLMM	ABS/RC_WS21	S4_5195821	4	5195821	6.64894e-27	0.175
Chl fluorescence	Mother_GBS	MLMM	ABS/RC_WS21	S6_24038405	6	24038405	1.43801e-16	0.0833333
Chl fluorescence	Mother_GBS	MLMM	ABS/RC_WS21	S6_36849548	6	36849548	1.97265e-16	0.208333
Chl fluorescence	Mother_GBS	MLMM	ABS/RC_WS21	S14_22605980	14	22605980	9.58304e-16	0.416667
Chl fluorescence	Mother_GBS	MLMM	ABS/RC_WS21	S11_3711362	11	3711362	1.84513e-13	0.125
Chl fluorescence	Mother_GBS	MLMM	ABS/RC_WS21	S5_3093285	5	3093285	6.04973e-10	0.266667
Chl fluorescence	Mother_GBS	MLMM	ABS/RC_WS21	S6_13992155	6	13992155	6.1202e-09	0.208333
Chl fluorescence	Mother_GBS	MLMM	ABS/RC_WS21	S7_14348187	7	14348187	1.99926e-08	0.108333
Chl fluorescence	Mother_GBS	MLMM	ABS/RC_WS21	S3_4939676	3	4939676	1.10941e-05	0.375
Chl fluorescence	Mother_GBS	MLMM	ABS/RC_WS21	S1_42375864	1	42375864	1.1556e-05	0.391667
Chl fluorescence	Mother_GBS	MLMM	ABS/RC_WS21	S6_24702249	6	24702249	1.53245e-05	0.483333
Chl fluorescence	Mother_GBS	MLMM	ABS/RC_WS21	S6_24702231	6	24702231	1.53245e-05	0.483333
Chl fluorescence	Mother_GBS	MLMM	ABS/RC_WS21	S6_24702251	6	24702251	1.53245e-05	0.483333
Chl fluorescence	Mother_GBS	FarmCPU	DI0/RC_DRI22	S16_16084005	16	16084005	1.41911e-07	0.05
Chl fluorescence	Mother_GBS	FarmCPU	DI0/RC_DRI22	S7_7541313	7	7541313	1.91366e-07	0.3
Chl fluorescence	Mother_GBS	FarmCPU	DI0/RC_DRI22	S15_16100791	15	16100791	2.05148e-06	0.416667
Chl fluorescence	Mother_GBS	FarmCPU	DI0/RC_DRI22	S4_5195821	4	5195821	3.61803e-06	0.175
Chl fluorescence	Mother_GBS	FarmCPU	DI0/RC_DRI22	S3_19797013	3	19797013	4.93645e-06	0.266667
Chl fluorescence	Mother_GBS	MLMM	DI0/RC_DRI22	S4_5195821	4	5195821	2.33349e-07	0.175
Chl fluorescence	Mother_GBS	FarmCPU	DI0/RC_DSI21	S12_19195822	12	19195822	4.23616e-09	0.466667
Chl fluorescence	Mother_GBS	FarmCPU	DI0/RC_DSI21	S9_20127007	9	20127007	4.58392e-07	0.433333
Chl fluorescence	Mother_GBS	FarmCPU	DI0/RC_DSI21	S12_21754474	12	21754474	1.62055e-06	0.275
Chl fluorescence	Mother_GBS	FarmCPU	DI0/RC_DSI21	S1_35505554	1	35505554	6.0557e-06	0.241667
Chl fluorescence	Mother_GBS	FarmCPU	DI0/RC_DSI21	S16_14640232	16	14640232	1.49817e-05	0.166667
Chl fluorescence	Mother_GBS	FarmCPU	DI0/RC_DSI21	S4_5195821	4	5195821	1.72819e-05	0.175
Chl fluorescence	Mother_GBS	MLMM	DI0/RC_DSI21	S4_5195821	4	5195821	5.80781e-09	0.175
Chl fluorescence	Mother_GBS	FarmCPU	DI0/RC_WR22	S14_23645375	14	23645375	2.04187e-06	0.275
Chl fluorescence	Mother_GBS	FarmCPU	DI0/RC_WR22	S14_23645352	14	23645352	3.63757e-06	0.283333
Chl fluorescence	Mother_GBS	FarmCPU	DI0/RC_WR22	S14_23645384	14	23645384	3.63757e-06	0.283333
Chl fluorescence	Mother_GBS	MLMM	DI0/RC_WR22	S14_23645375	14	23645375	8.99655e-06	0.275
Chl fluorescence	Mother_GBS	MLMM	DI0/RC_WR22	S14_23645352	14	23645352	1.31492e-05	0.283333
Chl fluorescence	Mother_GBS	MLMM	DI0/RC_WR22	S14_23645384	14	23645384	1.31492e-05	0.283333
Chl fluorescence	Mother_GBS	FarmCPU	DI0/RC_WS21	S14_23645375	14	23645375	5.78537e-13	0.275
Chl fluorescence	Mother_GBS	FarmCPU	DI0/RC_WS21	S8_29912581	8	29912581	5.74158e-10	0.0916667
Chl fluorescence	Mother_GBS	FarmCPU	DI0/RC_WS21	S4_5195821	4	5195821	4.65971e-09	0.175
Chl fluorescence	Mother_GBS	FarmCPU	DI0/RC_WS21	S12_12953359	12	12953359	5.46418e-08	0.075
Chl fluorescence	Mother_GBS	FarmCPU	DI0/RC_WS21	S16_13390411	16	13390411	1.86727e-07	0.366667
Chl fluorescence	Mother_GBS	FarmCPU	DI0/RC_WS21	S7_3865366	7	3865366	6.43523e-07	0.141667
Chl fluorescence	Mother_GBS	FarmCPU	DI0/RC_WS21	S7_7963636	7	7963636	2.00346e-06	0.266667
Chl fluorescence	Mother_GBS	FarmCPU	DI0/RC_WS21	S13_4197108	13	4197108	3.23118e-06	0.125
Chl fluorescence	Mother_GBS	MLMM	DI0/RC_WS21	S4_5195821	4	5195821	5.31245e-09	0.175
Chl fluorescence	Mother_GBS	FarmCPU	DI0/RC_WW21	S6_34354960	6	34354960	1.08313e-05	0.116667
Chl fluorescence	Mother_GBS	MLMM	DI0/RC_WW21	S7_22786200	7	22786200	1.28403e-21	0.15
Chl fluorescence	Mother_GBS	MLMM	DI0/RC_WW21	S11_36562727	11	36562727	2.10322e-20	0.416667
Chl fluorescence	Mother_GBS	MLMM	DI0/RC_WW21	S15_4923333	15	4923333	1.87404e-13	0.15
Chl fluorescence	Mother_GBS	MLMM	DI0/RC_WW21	S16_28128930	16	28128930	2.64356e-12	0.225
Chl fluorescence	Mother_GBS	MLMM	DI0/RC_WW21	S7_38019773	7	38019773	1.50269e-10	0.116667
Chl fluorescence	Mother_GBS	MLMM	DI0/RC_WW21	S1_7237465	1	7237465	1.42007e-08	0.2
Chl fluorescence	Mother_GBS	MLMM	DI0/RC_WW21	S8_20190873	8	20190873	2.30854e-07	0.2
Chl fluorescence	Mother_GBS	MLMM	DI0/RC_WW21	S1_19996768	1	19996768	7.05057e-07	0.425
Chl fluorescence	Mother_GBS	MLMM	DI0/RC_WW21	S14_25530303	14	25530303	1.47813e-05	0.183333
Chl fluorescence	Mother_GBS	FarmCPU	ET0/RC_DSI21	S16_19677591	16	19677591	1.30479e-05	0.141667
Chl fluorescence	Mother_GBS	FarmCPU	ET0/RC_DSI21	S16_20352326	16	20352326	1.68213e-05	0.125
Chl fluorescence	Mother_GBS	MLMM	ET0/RC_DSI21	S16_19677591	16	19677591	1.81493e-05	0.141667
Chl fluorescence	Mother_GBS	MLMM	ET0/RC_DSI21	S16_20352326	16	20352326	2.32217e-05	0.125
Chl fluorescence	Mother_GBS	FarmCPU	ET0/RC_WW21	S2_34223749	2	34223749	3.10661e-06	0.0916667
Chl fluorescence	Mother_GBS	FarmCPU	ET0/RC_WW21	S2_20760837	2	20760837	6.14584e-06	0.275
Chl fluorescence	Mother_GBS	FarmCPU	ET0/RC_WW21	S10_15674233	10	15674233	6.75024e-06	0.191667
Chl fluorescence	Mother_GBS	FarmCPU	ET0/RC_WW21	S10_15674200	10	15674200	6.75024e-06	0.191667
Chl fluorescence	Mother_GBS	FarmCPU	ET0/RC_WW21	S10_15674210	10	15674210	6.75024e-06	0.191667
Chl fluorescence	Mother_GBS	FarmCPU	ET0/RC_WW21	S10_15674217	10	15674217	6.75024e-06	0.191667
Chl fluorescence	Mother_GBS	MLMM	ET0/RC_WW21	S2_20760837	2	20760837	4.15997e-06	0.275
Chl fluorescence	Mother_GBS	MLMM	ET0/RC_WW21	S13_39177750	13	39177750	2.00177e-05	0.366667
Chl fluorescence	Mother_GBS	FarmCPU	ET0/RC_WW22	S15_16481947	15	16481947	1.47731e-05	0.141667
Chl fluorescence	Mother_GBS	FarmCPU	ET0/RC_WW22	S8_14890527	8	14890527	1.9308e-05	0.15
Chl fluorescence	Mother_GBS	MLMM	ET0/RC_WW22	S15_16481947	15	16481947	2.31225e-05	0.141667
Chl fluorescence	Mother_GBS	MLMM	F0_WR22	S1_3020891	1	3020891	7.60799e-11	0.0916667
Chl fluorescence	Mother_GBS	MLMM	F0_WR22	S11_21436901	11	21436901	2.71482e-08	0.116667
Chl fluorescence	Mother_GBS	MLMM	F0_WR22	S3_23618876	3	23618876	3.964e-08	0.5
Chl fluorescence	Mother_GBS	MLMM	F0_WR22	S3_4104822	3	4104822	6.38815e-06	0.25
Chl fluorescence	Mother_GBS	FarmCPU	F0_WS21	S2_1138183	2	1138183	2.53469e-06	0.466667
Chl fluorescence	Mother_GBS	FarmCPU	F0_WS21	S2_1138179	2	1138179	2.53469e-06	0.466667
Chl fluorescence	Mother_GBS	FarmCPU	F0_WS21	S2_1161584	2	1161584	2.7652e-06	0.491667
Chl fluorescence	Mother_GBS	FarmCPU	F0_WS21	S2_1122685	2	1122685	5.34018e-06	0.45
Chl fluorescence	Mother_GBS	FarmCPU	F0_WS21	S2_1116661	2	1116661	9.82818e-06	0.466667
Chl fluorescence	Mother_GBS	FarmCPU	F0_WS21	S2_1130373	2	1130373	1.0636e-05	0.475
Chl fluorescence	Mother_GBS	FarmCPU	F0_WS21	S2_1116691	2	1116691	1.37762e-05	0.45
Chl fluorescence	Mother_GBS	MLMM	F0_WS21	S2_1138179	2	1138179	3.01779e-06	0.466667
Chl fluorescence	Mother_GBS	FarmCPU	F0_WW21	S16_16256460	16	16256460	9.09033e-06	0.35
Chl fluorescence	Mother_GBS	FarmCPU	F0_WW21	S16_16250543	16	16250543	2.09413e-05	0.358333
Chl fluorescence	Mother_GBS	FarmCPU	F0_WW21	S16_16250540	16	16250540	2.09413e-05	0.358333
Chl fluorescence	Mother_GBS	MLMM	F0_WW21	S16_16256460	16	16256460	1.33838e-05	0.35
Chl fluorescence	Mother_GBS	FarmCPU	Fi_DRI22	S5_7104853	5	7104853	1.40245e-05	0.125
Chl fluorescence	Mother_GBS	FarmCPU	Fi_DRI22	S5_7104823	5	7104823	1.40245e-05	0.125
Chl fluorescence	Mother_GBS	MLMM	Fi_DRI22	S5_7104823	5	7104823	1.59918e-05	0.125
Chl fluorescence	Mother_GBS	MLMM	Fi_DRI22	S5_7104853	5	7104853	1.59918e-05	0.125
Chl fluorescence	Mother_GBS	FarmCPU	Fi_DSI21	S13_14212006	13	14212006	1.4706e-05	0.141667
Chl fluorescence	Mother_GBS	FarmCPU	Fi_DSI21	S2_1122685	2	1122685	2.23954e-05	0.45
Chl fluorescence	Mother_GBS	MLMM	Fi_DSI21	S2_1122685	2	1122685	1.16039e-05	0.45
Chl fluorescence	Mother_GBS	FarmCPU	Fi_WR22	S1_3020891	1	3020891	1.29096e-05	0.0916667
Chl fluorescence	Mother_GBS	MLMM	Fi_WR22	S1_3020891	1	3020891	6.40205e-11	0.0916667
Chl fluorescence	Mother_GBS	MLMM	Fi_WR22	S10_32292292	10	32292292	2.71817e-07	0.208333
Chl fluorescence	Mother_GBS	MLMM	Fi_WR22	S4_31244295	4	31244295	1.05641e-06	0.291667
Chl fluorescence	Mother_GBS	MLMM	Fi_WR22	S1_31180387	1	31180387	1.16977e-05	0.1
Chl fluorescence	Mother_GBS	MLMM	Fi_WR22	S9_1799284	9	1799284	1.17935e-05	0.408333
Chl fluorescence	Mother_GBS	MLMM	Fi_WR22	S13_15360598	13	15360598	2.41854e-05	0.341667
Chl fluorescence	Mother_GBS	MLMM	Fi_WR22	S13_15360642	13	15360642	2.41854e-05	0.341667
Chl fluorescence	Mother_GBS	FarmCPU	Fi_WS21	S13_14212006	13	14212006	4.67032e-06	0.141667
Chl fluorescence	Mother_GBS	FarmCPU	Fi_WS21	S2_24815707	2	24815707	6.97293e-06	0.0833333
Chl fluorescence	Mother_GBS	FarmCPU	Fi_WS21	S2_24389405	2	24389405	1.72217e-05	0.166667
Chl fluorescence	Mother_GBS	FarmCPU	Fi_WS21	S2_1122685	2	1122685	1.82945e-05	0.45
Chl fluorescence	Mother_GBS	MLMM	Fi_WS21	S13_14212006	13	14212006	1.80949e-08	0.141667
Chl fluorescence	Mother_GBS	MLMM	Fi_WS21	S3_4491305	3	4491305	2.86855e-06	0.1
Chl fluorescence	Mother_GBS	MLMM	Fi_WS21	S12_26420608	12	26420608	6.87402e-06	0.116667
Chl fluorescence	Mother_GBS	FarmCPU	Fi_WW21	S16_16256460	16	16256460	8.62514e-07	0.35
Chl fluorescence	Mother_GBS	FarmCPU	Fi_WW21	S16_16250540	16	16250540	2.60325e-06	0.358333
Chl fluorescence	Mother_GBS	FarmCPU	Fi_WW21	S16_16250543	16	16250543	2.60325e-06	0.358333
Chl fluorescence	Mother_GBS	MLMM	Fi_WW21	S16_16256460	16	16256460	9.7593e-07	0.35
Chl fluorescence	Mother_GBS	FarmCPU	Fi_WW22	S6_38495375	6	38495375	1.93163e-05	0.291667
Chl fluorescence	Mother_GBS	MLMM	Fi_WW22	S6_38495375	6	38495375	1.01307e-05	0.291667
Chl fluorescence	Mother_GBS	FarmCPU	Fj_DSI21	S14_23645352	14	23645352	2.3777e-05	0.283333
Chl fluorescence	Mother_GBS	FarmCPU	Fj_DSI21	S14_23645384	14	23645384	2.3777e-05	0.283333
Chl fluorescence	Mother_GBS	MLMM	Fj_DSI21	S16_27034362	16	27034362	8.63211e-06	0.1
Chl fluorescence	Mother_GBS	MLMM	Fj_DSI21	S8_3158452	8	3158452	1.73451e-05	0.308333
Chl fluorescence	Mother_GBS	MLMM	Fj_WR22	S1_3020891	1	3020891	5.65936e-06	0.0916667
Chl fluorescence	Mother_GBS	FarmCPU	Fj_WS21	S2_1122685	2	1122685	1.2321e-05	0.45
Chl fluorescence	Mother_GBS	FarmCPU	Fj_WS21	S13_14212006	13	14212006	1.77812e-05	0.141667
Chl fluorescence	Mother_GBS	FarmCPU	Fj_WS21	S2_1138179	2	1138179	2.02843e-05	0.466667
Chl fluorescence	Mother_GBS	FarmCPU	Fj_WS21	S2_1138183	2	1138183	2.02843e-05	0.466667
Chl fluorescence	Mother_GBS	MLMM	Fj_WS21	S2_1122685	2	1122685	9.35401e-06	0.45
Chl fluorescence	Mother_GBS	FarmCPU	Fj_WW21	S16_16256460	16	16256460	1.06752e-05	0.35
Chl fluorescence	Mother_GBS	FarmCPU	Fj_WW21	S16_16250540	16	16250540	1.92172e-05	0.358333
Chl fluorescence	Mother_GBS	FarmCPU	Fj_WW21	S16_16250543	16	16250543	1.92172e-05	0.358333
Chl fluorescence	Mother_GBS	MLMM	Fj_WW21	S16_16256460	16	16256460	1.43955e-05	0.35
Chl fluorescence	Mother_GBS	FarmCPU	Fj_WW22	S6_38495375	6	38495375	1.7134e-05	0.291667
Chl fluorescence	Mother_GBS	MLMM	Fj_WW22	S6_38495375	6	38495375	1.7865e-05	0.291667
Chl fluorescence	Mother_GBS	FarmCPU	Fm_DRI22	S5_7104823	5	7104823	1.4726e-05	0.125
Chl fluorescence	Mother_GBS	FarmCPU	Fm_DRI22	S5_7104853	5	7104853	1.4726e-05	0.125
Chl fluorescence	Mother_GBS	MLMM	Fm_DRI22	S5_7104823	5	7104823	1.53018e-05	0.125
Chl fluorescence	Mother_GBS	MLMM	Fm_DRI22	S5_7104853	5	7104853	1.53018e-05	0.125
Chl fluorescence	Mother_GBS	FarmCPU	Fm_DSI21	S13_14212006	13	14212006	1.41099e-05	0.141667
Chl fluorescence	Mother_GBS	FarmCPU	Fm_DSI21	S2_1122685	2	1122685	1.60524e-05	0.45
Chl fluorescence	Mother_GBS	MLMM	Fm_DSI21	S2_1122685	2	1122685	9.32789e-06	0.45
Chl fluorescence	Mother_GBS	MLMM	Fm_WR22	S1_3020891	1	3020891	1.21413e-12	0.0916667
Chl fluorescence	Mother_GBS	MLMM	Fm_WR22	S4_31244295	4	31244295	2.33351e-09	0.291667
Chl fluorescence	Mother_GBS	MLMM	Fm_WR22	S10_32292292	10	32292292	6.85688e-08	0.208333
Chl fluorescence	Mother_GBS	MLMM	Fm_WR22	S9_3258976	9	3258976	6.23089e-06	0.408333
Chl fluorescence	Mother_GBS	FarmCPU	Fm_WS21	S13_14212006	13	14212006	4.22185e-06	0.141667
Chl fluorescence	Mother_GBS	FarmCPU	Fm_WS21	S2_24815707	2	24815707	6.67922e-06	0.0833333
Chl fluorescence	Mother_GBS	FarmCPU	Fm_WS21	S2_24389405	2	24389405	1.63369e-05	0.166667
Chl fluorescence	Mother_GBS	FarmCPU	Fm_WS21	S2_1122685	2	1122685	1.83096e-05	0.45
Chl fluorescence	Mother_GBS	MLMM	Fm_WS21	S13_14212006	13	14212006	1.9213e-08	0.141667
Chl fluorescence	Mother_GBS	MLMM	Fm_WS21	S3_4491305	3	4491305	3.82905e-06	0.1
Chl fluorescence	Mother_GBS	MLMM	Fm_WS21	S12_26420608	12	26420608	6.86937e-06	0.116667
Chl fluorescence	Mother_GBS	FarmCPU	Fm_WW21	S16_16256460	16	16256460	1.23348e-06	0.35
Chl fluorescence	Mother_GBS	FarmCPU	Fm_WW21	S16_16250540	16	16250540	3.12435e-06	0.358333
Chl fluorescence	Mother_GBS	FarmCPU	Fm_WW21	S16_16250543	16	16250543	3.12435e-06	0.358333
Chl fluorescence	Mother_GBS	MLMM	Fm_WW21	S16_16256460	16	16256460	1.29257e-06	0.35
Chl fluorescence	Mother_GBS	FarmCPU	Fm_WW22	S6_38495375	6	38495375	5.15554e-06	0.291667
Chl fluorescence	Mother_GBS	MLMM	Fm_WW22	S6_38495375	6	38495375	2.6654e-06	0.291667
Chl fluorescence	Mother_GBS	FarmCPU	FM/F0_DRI22	S4_5195821	4	5195821	4.82819e-06	0.175
Chl fluorescence	Mother_GBS	FarmCPU	FM/F0_DRI22	S4_5186175	4	5186175	9.48999e-06	0.2
Chl fluorescence	Mother_GBS	FarmCPU	FM/F0_DRI22	S4_5186169	4	5186169	9.48999e-06	0.2
Chl fluorescence	Mother_GBS	FarmCPU	FM/F0_DRI22	S4_5191626	4	5191626	9.48999e-06	0.2
Chl fluorescence	Mother_GBS	FarmCPU	FM/F0_DRI22	S4_5224150	4	5224150	1.09786e-05	0.15
Chl fluorescence	Mother_GBS	FarmCPU	FM/F0_DRI22	S4_5254337	4	5254337	1.41423e-05	0.233333
Chl fluorescence	Mother_GBS	FarmCPU	FM/F0_DRI22	S4_5256466	4	5256466	2.1687e-05	0.458333
Chl fluorescence	Mother_GBS	MLMM	FM/F0_DRI22	S4_5195821	4	5195821	5.32957e-06	0.175
Chl fluorescence	Mother_GBS	MLMM	FM/F0_DRI22	S4_5254337	4	5254337	8.59594e-06	0.233333
Chl fluorescence	Mother_GBS	MLMM	FM/F0_DRI22	S4_5224150	4	5224150	1.02178e-05	0.15
Chl fluorescence	Mother_GBS	MLMM	FM/F0_DRI22	S4_5256466	4	5256466	1.17785e-05	0.458333
Chl fluorescence	Mother_GBS	MLMM	FM/F0_DRI22	S4_5186169	4	5186169	1.22781e-05	0.2
Chl fluorescence	Mother_GBS	MLMM	FM/F0_DRI22	S4_5191626	4	5191626	1.22781e-05	0.2
Chl fluorescence	Mother_GBS	MLMM	FM/F0_DRI22	S4_5186175	4	5186175	1.22781e-05	0.2
Chl fluorescence	Mother_GBS	MLMM	FM/F0_DRI22	S4_6042910	4	6042910	1.95955e-05	0.325
Chl fluorescence	Mother_GBS	MLMM	FM/F0_DRI22	S4_5258916	4	5258916	1.96451e-05	0.225
Chl fluorescence	Mother_GBS	MLMM	FM/F0_DRI22	S12_23249354	12	23249354	2.16326e-05	0.333333
Chl fluorescence	Mother_GBS	FarmCPU	FM/F0_DSI21	S7_4088661	7	4088661	5.82031e-06	0.0833333
Chl fluorescence	Mother_GBS	FarmCPU	FM/F0_DSI21	S13_14212006	13	14212006	1.56359e-05	0.141667
Chl fluorescence	Mother_GBS	MLMM	FM/F0_DSI21	S7_4088661	7	4088661	1.06677e-19	0.0833333
Chl fluorescence	Mother_GBS	MLMM	FM/F0_DSI21	S13_7413575	13	7413575	1.18778e-16	0.216667
Chl fluorescence	Mother_GBS	MLMM	FM/F0_DSI21	S6_24038405	6	24038405	4.03062e-16	0.0833333
Chl fluorescence	Mother_GBS	MLMM	FM/F0_DSI21	S3_30953764	3	30953764	1.62279e-15	0.133333
Chl fluorescence	Mother_GBS	MLMM	FM/F0_DSI21	S7_23344891	7	23344891	1.89836e-12	0.308333
Chl fluorescence	Mother_GBS	MLMM	FM/F0_DSI21	S12_23294164	12	23294164	1.54088e-09	0.0916667
Chl fluorescence	Mother_GBS	MLMM	FM/F0_DSI21	S10_12091799	10	12091799	4.19982e-08	0.0916667
Chl fluorescence	Mother_GBS	MLMM	FM/F0_DSI21	S15_16456050	15	16456050	3.50931e-06	0.191667
Chl fluorescence	Mother_GBS	MLMM	FM/F0_DSI21	S12_19957392	12	19957392	9.09154e-06	0.175
Chl fluorescence	Mother_GBS	FarmCPU	FM/F0_WR22	S14_23645375	14	23645375	8.98485e-06	0.275
Chl fluorescence	Mother_GBS	FarmCPU	FM/F0_WR22	S14_23645352	14	23645352	1.31478e-05	0.283333
Chl fluorescence	Mother_GBS	FarmCPU	FM/F0_WR22	S14_23645384	14	23645384	1.31478e-05	0.283333
Chl fluorescence	Mother_GBS	FarmCPU	FM/F0_WS21	S2_24815707	2	24815707	7.72615e-06	0.0833333
Chl fluorescence	Mother_GBS	FarmCPU	FM/F0_WS21	S2_24941457	2	24941457	1.47273e-05	0.0916667
Chl fluorescence	Mother_GBS	FarmCPU	FM/F0_WS21	S13_14212006	13	14212006	1.64306e-05	0.141667
Chl fluorescence	Mother_GBS	MLMM	FM/F0_WS21	S2_24815707	2	24815707	1.08769e-17	0.0833333
Chl fluorescence	Mother_GBS	MLMM	FM/F0_WS21	S7_17681036	7	17681036	1.22558e-16	0.416667
Chl fluorescence	Mother_GBS	MLMM	FM/F0_WS21	S5_3317476	5	3317476	1.93354e-12	0.0666667
Chl fluorescence	Mother_GBS	MLMM	FM/F0_WS21	S13_29522698	13	29522698	7.36038e-12	0.316667
Chl fluorescence	Mother_GBS	MLMM	FM/F0_WS21	S14_23645352	14	23645352	2.71164e-11	0.283333
Chl fluorescence	Mother_GBS	MLMM	FM/F0_WS21	S11_5585648	11	5585648	2.06325e-08	0.483333
Chl fluorescence	Mother_GBS	MLMM	FM/F0_WS21	S12_23384774	12	23384774	2.73146e-08	0.383333
Chl fluorescence	Mother_GBS	MLMM	FM/F0_WS21	S7_42521681	7	42521681	1.93277e-05	0.4
Chl fluorescence	Mother_GBS	FarmCPU	FM/F0_WW21	S16_7386945	16	7386945	6.45951e-06	0.108333
Chl fluorescence	Mother_GBS	MLMM	FM/F0_WW21	S16_7386945	16	7386945	6.97703e-06	0.108333
Chl fluorescence	Mother_GBS	MLMM	FM/F0_WW21	S2_30542271	2	30542271	1.65697e-05	0.2
Chl fluorescence	Mother_GBS	MLMM	Fv_DRI22	S5_7104823	5	7104823	2.30136e-05	0.125
Chl fluorescence	Mother_GBS	MLMM	Fv_DRI22	S5_7104853	5	7104853	2.30136e-05	0.125
Chl fluorescence	Mother_GBS	FarmCPU	Fv_DSI21	S13_14212006	13	14212006	6.44986e-06	0.141667
Chl fluorescence	Mother_GBS	FarmCPU	Fv_DSI21	S2_24815707	2	24815707	1.14744e-05	0.0833333
Chl fluorescence	Mother_GBS	FarmCPU	Fv_DSI21	S2_24389405	2	24389405	2.19421e-05	0.166667
Chl fluorescence	Mother_GBS	MLMM	Fv_DSI21	S2_24815707	2	24815707	1.09636e-05	0.0833333
Chl fluorescence	Mother_GBS	MLMM	Fv_DSI21	S13_14212006	13	14212006	1.19448e-05	0.141667
Chl fluorescence	Mother_GBS	MLMM	Fv_DSI21	S2_24389405	2	24389405	1.95835e-05	0.166667
Chl fluorescence	Mother_GBS	MLMM	Fv_DSI21	S2_1122685	2	1122685	2.36021e-05	0.45
Chl fluorescence	Mother_GBS	MLMM	Fv_WR22	S1_3020891	1	3020891	9.04746e-25	0.0916667
Chl fluorescence	Mother_GBS	MLMM	Fv_WR22	S10_32292345	10	32292345	5.57622e-23	0.208333
Chl fluorescence	Mother_GBS	MLMM	Fv_WR22	S4_31244295	4	31244295	1.43826e-21	0.291667
Chl fluorescence	Mother_GBS	MLMM	Fv_WR22	S3_26932234	3	26932234	1.71483e-12	0.108333
Chl fluorescence	Mother_GBS	MLMM	Fv_WR22	S8_2848191	8	2848191	1.95347e-11	0.116667
Chl fluorescence	Mother_GBS	MLMM	Fv_WR22	S9_3258976	9	3258976	1.35714e-10	0.408333
Chl fluorescence	Mother_GBS	MLMM	Fv_WR22	S10_6224259	10	6224259	8.14424e-09	0.208333
Chl fluorescence	Mother_GBS	MLMM	Fv_WR22	S2_1391069	2	1391069	9.48628e-06	0.225
Chl fluorescence	Mother_GBS	MLMM	Fv_WR22	S6_11775289	6	11775289	1.37169e-05	0.291667
Chl fluorescence	Mother_GBS	FarmCPU	Fv_WS21	S2_24815707	2	24815707	1.46786e-06	0.0833333
Chl fluorescence	Mother_GBS	FarmCPU	Fv_WS21	S13_14212006	13	14212006	2.98839e-06	0.141667
Chl fluorescence	Mother_GBS	FarmCPU	Fv_WS21	S2_24941457	2	24941457	7.10754e-06	0.0916667
Chl fluorescence	Mother_GBS	FarmCPU	Fv_WS21	S2_24389405	2	24389405	8.42204e-06	0.166667
Chl fluorescence	Mother_GBS	FarmCPU	Fv_WS21	S2_24911378	2	24911378	1.65642e-05	0.108333
Chl fluorescence	Mother_GBS	MLMM	Fv_WS21	S2_24815707	2	24815707	7.00421e-27	0.0833333
Chl fluorescence	Mother_GBS	MLMM	Fv_WS21	S16_4888074	16	4888074	1.43342e-20	0.0833333
Chl fluorescence	Mother_GBS	MLMM	Fv_WS21	S3_6725335	3	6725335	3.63643e-18	0.2
Chl fluorescence	Mother_GBS	MLMM	Fv_WS21	S2_996717	2	996717	6.07898e-16	0.191667
Chl fluorescence	Mother_GBS	MLMM	Fv_WS21	S4_708645	4	708645	3.63757e-15	0.425
Chl fluorescence	Mother_GBS	MLMM	Fv_WS21	S8_6145810	8	6145810	2.14592e-07	0.491667
Chl fluorescence	Mother_GBS	MLMM	Fv_WS21	S6_13408446	6	13408446	1.25886e-06	0.35
Chl fluorescence	Mother_GBS	MLMM	Fv_WS21	S7_47115550	7	47115550	7.98842e-06	0.366667
Chl fluorescence	Mother_GBS	MLMM	Fv_WS21	S4_17965408	4	17965408	1.98054e-05	0.0583333
Chl fluorescence	Mother_GBS	FarmCPU	Fv_WW21	S16_16256460	16	16256460	4.58308e-06	0.35
Chl fluorescence	Mother_GBS	FarmCPU	Fv_WW21	S16_16250540	16	16250540	1.01027e-05	0.358333
Chl fluorescence	Mother_GBS	FarmCPU	Fv_WW21	S16_16250543	16	16250543	1.01027e-05	0.358333
Chl fluorescence	Mother_GBS	FarmCPU	Fv_WW21	S3_2450393	3	2450393	1.74869e-05	0.075
Chl fluorescence	Mother_GBS	MLMM	Fv_WW21	S16_16256460	16	16256460	4.08074e-06	0.35
Chl fluorescence	Mother_GBS	FarmCPU	Fv_WW22	S6_38495375	6	38495375	4.79021e-06	0.291667
Chl fluorescence	Mother_GBS	MLMM	Fv_WW22	S15_16138505	15	16138505	3.28782e-12	0.1
Chl fluorescence	Mother_GBS	MLMM	Fv_WW22	S6_17574312	6	17574312	7.61718e-10	0.425
Chl fluorescence	Mother_GBS	MLMM	Fv_WW22	S11_18565361	11	18565361	8.11105e-08	0.341667
Chl fluorescence	Mother_GBS	MLMM	Fv_WW22	S14_8855495	14	8855495	2.14988e-05	0.275
Chl fluorescence	Mother_GBS	FarmCPU	FV/F0_DRI22	S4_5195821	4	5195821	5.18778e-06	0.175
Chl fluorescence	Mother_GBS	FarmCPU	FV/F0_DRI22	S4_5186175	4	5186175	1.03528e-05	0.2
Chl fluorescence	Mother_GBS	FarmCPU	FV/F0_DRI22	S4_5186169	4	5186169	1.03528e-05	0.2
Chl fluorescence	Mother_GBS	FarmCPU	FV/F0_DRI22	S4_5191626	4	5191626	1.03528e-05	0.2
Chl fluorescence	Mother_GBS	FarmCPU	FV/F0_DRI22	S4_5224150	4	5224150	1.15489e-05	0.15
Chl fluorescence	Mother_GBS	FarmCPU	FV/F0_DRI22	S4_5254337	4	5254337	1.27234e-05	0.233333
Chl fluorescence	Mother_GBS	FarmCPU	FV/F0_DRI22	S4_5256466	4	5256466	2.09423e-05	0.458333
Chl fluorescence	Mother_GBS	MLMM	FV/F0_DRI22	S4_5195821	4	5195821	6.60713e-06	0.175
Chl fluorescence	Mother_GBS	MLMM	FV/F0_DRI22	S4_5254337	4	5254337	7.92024e-06	0.233333
Chl fluorescence	Mother_GBS	MLMM	FV/F0_DRI22	S4_5256466	4	5256466	1.0634e-05	0.458333
Chl fluorescence	Mother_GBS	MLMM	FV/F0_DRI22	S4_5224150	4	5224150	1.18256e-05	0.15
Chl fluorescence	Mother_GBS	MLMM	FV/F0_DRI22	S4_5186169	4	5186169	1.59723e-05	0.2
Chl fluorescence	Mother_GBS	MLMM	FV/F0_DRI22	S4_5186175	4	5186175	1.59723e-05	0.2
Chl fluorescence	Mother_GBS	MLMM	FV/F0_DRI22	S4_5191626	4	5191626	1.59723e-05	0.2
Chl fluorescence	Mother_GBS	MLMM	FV/F0_DRI22	S4_6042910	4	6042910	1.74776e-05	0.325
Chl fluorescence	Mother_GBS	MLMM	FV/F0_DRI22	S4_5258916	4	5258916	1.9181e-05	0.225
Chl fluorescence	Mother_GBS	FarmCPU	FV/F0_DSI21	S7_4088661	7	4088661	7.95953e-06	0.0833333
Chl fluorescence	Mother_GBS	FarmCPU	FV/F0_DSI21	S13_14212006	13	14212006	1.70733e-05	0.141667
Chl fluorescence	Mother_GBS	MLMM	FV/F0_DSI21	S6_24038405	6	24038405	4.56763e-21	0.0833333
Chl fluorescence	Mother_GBS	MLMM	FV/F0_DSI21	S7_4088661	7	4088661	3.88953e-19	0.0833333
Chl fluorescence	Mother_GBS	MLMM	FV/F0_DSI21	S5_1068886	5	1068886	7.85752e-14	0.233333
Chl fluorescence	Mother_GBS	MLMM	FV/F0_DSI21	S13_7413575	13	7413575	8.97165e-12	0.216667
Chl fluorescence	Mother_GBS	MLMM	FV/F0_DSI21	S16_13676480	16	13676480	5.61229e-10	0.458333
Chl fluorescence	Mother_GBS	MLMM	FV/F0_DSI21	S5_3317476	5	3317476	1.47643e-09	0.0666667
Chl fluorescence	Mother_GBS	MLMM	FV/F0_DSI21	S4_13648663	4	13648663	1.086e-05	0.183333
Chl fluorescence	Mother_GBS	FarmCPU	FV/F0_WR22	S14_23645375	14	23645375	8.98485e-06	0.275
Chl fluorescence	Mother_GBS	FarmCPU	FV/F0_WR22	S14_23645352	14	23645352	1.31478e-05	0.283333
Chl fluorescence	Mother_GBS	FarmCPU	FV/F0_WR22	S14_23645384	14	23645384	1.31478e-05	0.283333
Chl fluorescence	Mother_GBS	FarmCPU	FV/F0_WS21	S2_24815707	2	24815707	7.72615e-06	0.0833333
Chl fluorescence	Mother_GBS	FarmCPU	FV/F0_WS21	S2_24941457	2	24941457	1.47273e-05	0.0916667
Chl fluorescence	Mother_GBS	FarmCPU	FV/F0_WS21	S13_14212006	13	14212006	1.64306e-05	0.141667
Chl fluorescence	Mother_GBS	MLMM	FV/F0_WS21	S2_24815707	2	24815707	1.08769e-17	0.0833333
Chl fluorescence	Mother_GBS	MLMM	FV/F0_WS21	S7_17681036	7	17681036	1.22558e-16	0.416667
Chl fluorescence	Mother_GBS	MLMM	FV/F0_WS21	S5_3317476	5	3317476	1.93354e-12	0.0666667
Chl fluorescence	Mother_GBS	MLMM	FV/F0_WS21	S13_29522698	13	29522698	7.36038e-12	0.316667
Chl fluorescence	Mother_GBS	MLMM	FV/F0_WS21	S14_23645352	14	23645352	2.71164e-11	0.283333
Chl fluorescence	Mother_GBS	MLMM	FV/F0_WS21	S11_5585648	11	5585648	2.06325e-08	0.483333
Chl fluorescence	Mother_GBS	MLMM	FV/F0_WS21	S12_23384774	12	23384774	2.73146e-08	0.383333
Chl fluorescence	Mother_GBS	MLMM	FV/F0_WS21	S7_42521681	7	42521681	1.93277e-05	0.4
Chl fluorescence	Mother_GBS	FarmCPU	FV/F0_WW21	S16_7386945	16	7386945	6.45951e-06	0.108333
Chl fluorescence	Mother_GBS	MLMM	FV/F0_WW21	S16_7386945	16	7386945	6.97703e-06	0.108333
Chl fluorescence	Mother_GBS	MLMM	FV/F0_WW21	S2_30542271	2	30542271	1.65697e-05	0.2
Chl fluorescence	Mother_GBS	FarmCPU	FV/FM_DRI22	S4_5254337	4	5254337	8.6314e-07	0.233333
Chl fluorescence	Mother_GBS	FarmCPU	FV/FM_DRI22	S4_5224150	4	5224150	2.06168e-06	0.15
Chl fluorescence	Mother_GBS	FarmCPU	FV/FM_DRI22	S4_5195821	4	5195821	2.17845e-06	0.175
Chl fluorescence	Mother_GBS	FarmCPU	FV/FM_DRI22	S4_5256466	4	5256466	4.91378e-06	0.458333
Chl fluorescence	Mother_GBS	FarmCPU	FV/FM_DRI22	S4_5186175	4	5186175	5.53077e-06	0.2
Chl fluorescence	Mother_GBS	FarmCPU	FV/FM_DRI22	S4_5186169	4	5186169	5.53077e-06	0.2
Chl fluorescence	Mother_GBS	FarmCPU	FV/FM_DRI22	S4_5191626	4	5191626	5.53077e-06	0.2
Chl fluorescence	Mother_GBS	FarmCPU	FV/FM_DRI22	S4_5258916	4	5258916	5.77182e-06	0.225
Chl fluorescence	Mother_GBS	FarmCPU	FV/FM_DRI22	S12_23249354	12	23249354	2.07398e-05	0.333333
Chl fluorescence	Mother_GBS	FarmCPU	FV/FM_DRI22	S4_5180414	4	5180414	2.11187e-05	0.233333
Chl fluorescence	Mother_GBS	MLMM	FV/FM_DRI22	S4_5254337	4	5254337	4.91804e-07	0.233333
Chl fluorescence	Mother_GBS	FarmCPU	FV/FM_DSI21	S4_5195821	4	5195821	1.24694e-05	0.175
Chl fluorescence	Mother_GBS	FarmCPU	FV/FM_DSI21	S7_7963636	7	7963636	1.75292e-05	0.266667
Chl fluorescence	Mother_GBS	FarmCPU	FV/FM_DSI21	S7_7963642	7	7963642	1.75292e-05	0.266667
Chl fluorescence	Mother_GBS	MLMM	FV/FM_DSI21	S6_24038405	6	24038405	1.53745e-14	0.0833333
Chl fluorescence	Mother_GBS	MLMM	FV/FM_DSI21	S4_5195821	4	5195821	4.94565e-13	0.175
Chl fluorescence	Mother_GBS	MLMM	FV/FM_DSI21	S6_36849548	6	36849548	1.08542e-12	0.208333
Chl fluorescence	Mother_GBS	MLMM	FV/FM_DSI21	S14_22534688	14	22534688	1.00339e-08	0.416667
Chl fluorescence	Mother_GBS	MLMM	FV/FM_DSI21	S6_8751693	6	8751693	1.60184e-05	0.133333
Chl fluorescence	Mother_GBS	MLMM	FV/FM_DSI21	S16_25810570	16	25810570	1.89673e-05	0.35
Chl fluorescence	Mother_GBS	FarmCPU	FV/FM_WR22	S14_23645375	14	23645375	2.81878e-06	0.275
Chl fluorescence	Mother_GBS	FarmCPU	FV/FM_WR22	S14_23645352	14	23645352	5.64789e-06	0.283333
Chl fluorescence	Mother_GBS	FarmCPU	FV/FM_WR22	S14_23645384	14	23645384	5.64789e-06	0.283333
Chl fluorescence	Mother_GBS	FarmCPU	FV/FM_WR22	S4_5254337	4	5254337	1.37459e-05	0.233333
Chl fluorescence	Mother_GBS	MLMM	FV/FM_WR22	S14_23645375	14	23645375	8.65101e-06	0.275
Chl fluorescence	Mother_GBS	MLMM	FV/FM_WR22	S14_25328205	14	25328205	1.15745e-05	0.075
Chl fluorescence	Mother_GBS	MLMM	FV/FM_WR22	S14_23645352	14	23645352	1.45558e-05	0.283333
Chl fluorescence	Mother_GBS	MLMM	FV/FM_WR22	S14_23645384	14	23645384	1.45558e-05	0.283333
Chl fluorescence	Mother_GBS	MLMM	FV/FM_WR22	S4_5254337	4	5254337	2.233e-05	0.233333
Chl fluorescence	Mother_GBS	FarmCPU	FV/FM_WS21	S4_5195821	4	5195821	1.08177e-05	0.175
Chl fluorescence	Mother_GBS	FarmCPU	FV/FM_WS21	S7_7963636	7	7963636	1.55216e-05	0.266667
Chl fluorescence	Mother_GBS	FarmCPU	FV/FM_WS21	S7_7963642	7	7963642	1.55216e-05	0.266667
Chl fluorescence	Mother_GBS	FarmCPU	FV/FM_WS21	S14_23645352	14	23645352	1.88471e-05	0.283333
Chl fluorescence	Mother_GBS	FarmCPU	FV/FM_WS21	S14_23645384	14	23645384	1.88471e-05	0.283333
Chl fluorescence	Mother_GBS	FarmCPU	FV/FM_WS21	S14_23645375	14	23645375	2.16596e-05	0.275
Chl fluorescence	Mother_GBS	MLMM	FV/FM_WS21	S14_23645352	14	23645352	2.04708e-05	0.283333
Chl fluorescence	Mother_GBS	MLMM	FV/FM_WS21	S14_23645384	14	23645384	2.04708e-05	0.283333
Chl fluorescence	Mother_GBS	MLMM	FV/FM_WS21	S6_24038405	6	24038405	2.34117e-05	0.0833333
Chl fluorescence	Mother_GBS	MLMM	FV/FM_WW21	S2_30542271	2	30542271	1.30155e-13	0.2
Chl fluorescence	Mother_GBS	MLMM	FV/FM_WW21	S13_13316056	13	13316056	4.09751e-13	0.125
Chl fluorescence	Mother_GBS	MLMM	FV/FM_WW21	S7_22786200	7	22786200	7.29383e-11	0.15
Chl fluorescence	Mother_GBS	MLMM	FV/FM_WW21	S4_5254337	4	5254337	9.06182e-10	0.233333
Chl fluorescence	Mother_GBS	MLMM	FV/FM_WW21	S10_31546391	10	31546391	2.42136e-06	0.15
Chl fluorescence	Mother_GBS	MLMM	M0_WR22	S10_21608542	10	21608542	1.83418e-24	0.433333
Chl fluorescence	Mother_GBS	MLMM	M0_WR22	S1_1298690	1	1298690	4.6469e-24	0.208333
Chl fluorescence	Mother_GBS	MLMM	M0_WR22	S6_12145183	6	12145183	1.08621e-13	0.191667
Chl fluorescence	Mother_GBS	MLMM	M0_WR22	S8_1415244	8	1415244	6.44007e-11	0.175
Chl fluorescence	Mother_GBS	MLMM	M0_WR22	S14_23833439	14	23833439	6.97389e-10	0.383333
Chl fluorescence	Mother_GBS	MLMM	M0_WR22	S11_16380500	11	16380500	6.8587e-09	0.216667
Chl fluorescence	Mother_GBS	MLMM	M0_WR22	S4_32305325	4	32305325	5.39346e-08	0.275
Chl fluorescence	Mother_GBS	MLMM	M0_WR22	S11_4825288	11	4825288	1.47621e-06	0.0916667
Chl fluorescence	Mother_GBS	MLMM	M0_WR22	S13_11048066	13	11048066	1.57144e-05	0.0583333
Chl fluorescence	Mother_GBS	MLMM	M0_WR22	S13_11056750	13	11056750	1.65097e-05	0.05
Chl fluorescence	Mother_GBS	FarmCPU	M0_WW21	S6_13474062	6	13474062	7.51112e-06	0.441667
Chl fluorescence	Mother_GBS	MLMM	M0_WW21	S6_13474062	6	13474062	4.00601e-06	0.441667
Chl fluorescence	Mother_GBS	FarmCPU	M0_WW22	S6_24084891	6	24084891	2.66203e-06	0.225
Chl fluorescence	Mother_GBS	FarmCPU	M0_WW22	S6_12363272	6	12363272	1.69601e-05	0.0666667
Chl fluorescence	Mother_GBS	MLMM	M0_WW22	S6_24084891	6	24084891	2.20275e-06	0.225
Chl fluorescence	Mother_GBS	FarmCPU	N_DRI22	S6_13174653	6	13174653	6.9134e-06	0.125
Chl fluorescence	Mother_GBS	FarmCPU	N_DRI22	S3_11716001	3	11716001	8.29083e-06	0.183333
Chl fluorescence	Mother_GBS	MLMM	N_DRI22	S6_13174653	6	13174653	7.34124e-06	0.125
Chl fluorescence	Mother_GBS	MLMM	N_DRI22	S3_11716001	3	11716001	7.35516e-06	0.183333
Chl fluorescence	Mother_GBS	FarmCPU	N_DSI21	S13_5076657	13	5076657	2.25311e-10	0.075
Chl fluorescence	Mother_GBS	FarmCPU	N_DSI21	S8_20509538	8	20509538	3.33094e-09	0.075
Chl fluorescence	Mother_GBS	FarmCPU	N_DSI21	S3_10026944	3	10026944	3.81168e-06	0.4
Chl fluorescence	Mother_GBS	FarmCPU	N_DSI21	S3_31199627	3	31199627	1.64274e-05	0.466667
Chl fluorescence	Mother_GBS	FarmCPU	N_DSI21	S10_31663070	10	31663070	1.86671e-05	0.075
Chl fluorescence	Mother_GBS	MLMM	N_DSI21	S8_20509538	8	20509538	1.68608e-07	0.075
Chl fluorescence	Mother_GBS	MLMM	N_DSI21	S6_23670411	6	23670411	1.64785e-05	0.341667
Chl fluorescence	Mother_GBS	MLMM	N_DSI21	S16_14640232	16	14640232	1.84951e-05	0.166667
Chl fluorescence	Mother_GBS	MLMM	N_DSI21	S16_14672161	16	14672161	2.38912e-05	0.158333
Chl fluorescence	Mother_GBS	FarmCPU	N_WS21	S8_20509538	8	20509538	1.97356e-06	0.075
Chl fluorescence	Mother_GBS	FarmCPU	N_WS21	S14_25328205	14	25328205	1.46511e-05	0.075
Chl fluorescence	Mother_GBS	FarmCPU	N_WS21	S7_7963636	7	7963636	1.76264e-05	0.266667
Chl fluorescence	Mother_GBS	FarmCPU	N_WS21	S7_7963642	7	7963642	1.76264e-05	0.266667
Chl fluorescence	Mother_GBS	FarmCPU	N_WS21	S9_12284846	9	12284846	1.90515e-05	0.158333
Chl fluorescence	Mother_GBS	FarmCPU	N_WS21	S9_12284848	9	12284848	1.90515e-05	0.158333
Chl fluorescence	Mother_GBS	MLMM	N_WS21	S14_25328205	14	25328205	1.05484e-29	0.075
Chl fluorescence	Mother_GBS	MLMM	N_WS21	S15_11319797	15	11319797	2.97711e-25	0.075
Chl fluorescence	Mother_GBS	MLMM	N_WS21	S12_27222528	12	27222528	8.58964e-18	0.2
Chl fluorescence	Mother_GBS	MLMM	N_WS21	S7_12659054	7	12659054	9.6409e-15	0.3
Chl fluorescence	Mother_GBS	MLMM	N_WS21	S7_25984067	7	25984067	8.99806e-14	0.0833333
Chl fluorescence	Mother_GBS	MLMM	N_WS21	S13_18499357	13	18499357	8.46892e-10	0.5
Chl fluorescence	Mother_GBS	MLMM	N_WS21	S5_4024551	5	4024551	7.4794e-08	0.233333
Chl fluorescence	Mother_GBS	MLMM	N_WS21	S5_16958248	5	16958248	5.57139e-06	0.283333
Chl fluorescence	Mother_GBS	MLMM	N_WS21	S14_22929095	14	22929095	1.08183e-05	0.325
Chl fluorescence	Mother_GBS	FarmCPU	N_WW21	S3_2450393	3	2450393	4.45372e-08	0.075
Chl fluorescence	Mother_GBS	FarmCPU	N_WW21	S13_36498365	13	36498365	1.81738e-07	0.383333
Chl fluorescence	Mother_GBS	FarmCPU	N_WW21	S16_22611504	16	22611504	3.52781e-07	0.05
Chl fluorescence	Mother_GBS	FarmCPU	N_WW21	S12_12615801	12	12615801	1.13169e-06	0.0583333
Chl fluorescence	Mother_GBS	FarmCPU	N_WW21	S13_666861	13	666861	3.54679e-06	0.0833333
Chl fluorescence	Mother_GBS	FarmCPU	N_WW21	S4_7139843	4	7139843	1.30814e-05	0.233333
Chl fluorescence	Mother_GBS	FarmCPU	N_WW21	S11_18051401	11	18051401	2.14853e-05	0.0833333
Chl fluorescence	Mother_GBS	MLMM	N_WW21	S16_22611504	16	22611504	2.09621e-07	0.05
Chl fluorescence	Mother_GBS	FarmCPU	PC1_DRI22	S4_5224150	4	5224150	3.41643e-06	0.15
Chl fluorescence	Mother_GBS	FarmCPU	PC1_DRI22	S4_5195821	4	5195821	4.37346e-06	0.175
Chl fluorescence	Mother_GBS	FarmCPU	PC1_DRI22	S4_5180414	4	5180414	2.04767e-05	0.233333
Chl fluorescence	Mother_GBS	MLMM	PC1_DRI22	S4_5224150	4	5224150	3.1429e-06	0.15
Chl fluorescence	Mother_GBS	FarmCPU	PC1_WR22	S14_23645352	14	23645352	1.21493e-05	0.283333
Chl fluorescence	Mother_GBS	FarmCPU	PC1_WR22	S14_23645384	14	23645384	1.21493e-05	0.283333
Chl fluorescence	Mother_GBS	FarmCPU	PC1_WR22	S14_23645375	14	23645375	1.4042e-05	0.275
Chl fluorescence	Mother_GBS	FarmCPU	PC1_WW21	S16_7386945	16	7386945	1.51493e-05	0.108333
Chl fluorescence	Mother_GBS	MLMM	PC1_WW21	S16_7386945	16	7386945	1.39273e-05	0.108333
Chl fluorescence	Mother_GBS	FarmCPU	PC1_WW22	S3_14924986	3	14924986	1.45204e-05	0.25
Chl fluorescence	Mother_GBS	FarmCPU	PC1_WW22	S3_14925941	3	14925941	1.79105e-05	0.333333
Chl fluorescence	Mother_GBS	FarmCPU	PC1_WW22	S3_14925950	3	14925950	1.79105e-05	0.333333
Chl fluorescence	Mother_GBS	MLMM	PC1_WW22	S3_14924986	3	14924986	1.14286e-05	0.25
Chl fluorescence	Mother_GBS	MLMM	PC1_WW22	S3_14925941	3	14925941	1.53602e-05	0.333333
Chl fluorescence	Mother_GBS	MLMM	PC1_WW22	S3_14925950	3	14925950	1.53602e-05	0.333333
Chl fluorescence	Mother_GBS	FarmCPU	PC2_DRI22	S4_28366617	4	28366617	7.57808e-06	0.3
Chl fluorescence	Mother_GBS	FarmCPU	PC2_DRI22	S4_28136066	4	28136066	1.1264e-05	0.3
Chl fluorescence	Mother_GBS	MLMM	PC2_DRI22	S4_28366617	4	28366617	3.82921e-06	0.3
Chl fluorescence	Mother_GBS	FarmCPU	PC2_DSI21	S3_30282409	3	30282409	7.68196e-06	0.108333
Chl fluorescence	Mother_GBS	MLMM	PC2_DSI21	S3_30282409	3	30282409	2.29485e-05	0.108333
Chl fluorescence	Mother_GBS	FarmCPU	PC2_WR22	S15_17226793	15	17226793	3.59549e-06	0.0333333
Chl fluorescence	Mother_GBS	MLMM	PC2_WR22	S15_17226793	15	17226793	6.97388e-07	0.0333333
Chl fluorescence	Mother_GBS	MLMM	PC2_WR22	S4_7768092	4	7768092	8.93077e-06	0.283333
Chl fluorescence	Mother_GBS	MLMM	PC2_WR22	S4_8100266	4	8100266	2.31211e-05	0.275
Chl fluorescence	Mother_GBS	FarmCPU	PC2_WS21	S4_8511491	4	8511491	2.38212e-05	0.383333
Chl fluorescence	Mother_GBS	FarmCPU	PC2_WW21	S16_16256460	16	16256460	1.2334e-06	0.35
Chl fluorescence	Mother_GBS	FarmCPU	PC2_WW21	S16_16250543	16	16250543	3.83985e-06	0.358333
Chl fluorescence	Mother_GBS	FarmCPU	PC2_WW21	S16_16250540	16	16250540	3.83985e-06	0.358333
Chl fluorescence	Mother_GBS	MLMM	PC2_WW21	S16_16256460	16	16256460	1.29915e-06	0.35
Chl fluorescence	Mother_GBS	FarmCPU	PC3_DRI22	S1_26946943	1	26946943	1.84145e-05	0.0666667
Chl fluorescence	Mother_GBS	MLMM	PC3_WR22	S7_3450898	7	3450898	4.59081e-23	0.0833333
Chl fluorescence	Mother_GBS	MLMM	PC3_WR22	S8_28089844	8	28089844	4.12658e-20	0.141667
Chl fluorescence	Mother_GBS	MLMM	PC3_WR22	S2_14645122	2	14645122	2.93211e-19	0.233333
Chl fluorescence	Mother_GBS	MLMM	PC3_WR22	S3_246145	3	246145	1.40046e-16	0.133333
Chl fluorescence	Mother_GBS	MLMM	PC3_WR22	S1_41524529	1	41524529	2.82923e-15	0.166667
Chl fluorescence	Mother_GBS	MLMM	PC3_WR22	S10_31194257	10	31194257	2.59746e-14	0.408333
Chl fluorescence	Mother_GBS	MLMM	PC3_WR22	S13_6524526	13	6524526	5.20693e-08	0.166667
Chl fluorescence	Mother_GBS	MLMM	PC3_WR22	S13_14516742	13	14516742	1.06079e-07	0.45
Chl fluorescence	Mother_GBS	FarmCPU	PC3_WS21	S2_22208968	2	22208968	6.68571e-06	0.175
Chl fluorescence	Mother_GBS	MLMM	PC3_WS21	S2_22208968	2	22208968	1.31095e-05	0.175
Chl fluorescence	Mother_GBS	FarmCPU	PIABS_DSI21	S16_19677591	16	19677591	1.27412e-06	0.141667
Chl fluorescence	Mother_GBS	FarmCPU	PIABS_DSI21	S2_24389405	2	24389405	1.95287e-06	0.166667
Chl fluorescence	Mother_GBS	FarmCPU	PIABS_DSI21	S2_24941457	2	24941457	2.08358e-06	0.0916667
Chl fluorescence	Mother_GBS	FarmCPU	PIABS_DSI21	S13_10712662	13	10712662	2.76484e-06	0.125
Chl fluorescence	Mother_GBS	FarmCPU	PIABS_DSI21	S2_24815707	2	24815707	3.15511e-06	0.0833333
Chl fluorescence	Mother_GBS	FarmCPU	PIABS_DSI21	S7_4088661	7	4088661	5.11978e-06	0.0833333
Chl fluorescence	Mother_GBS	FarmCPU	PIABS_DSI21	S2_24911378	2	24911378	5.18827e-06	0.108333
Chl fluorescence	Mother_GBS	FarmCPU	PIABS_DSI21	S16_16826747	16	16826747	5.91085e-06	0.141667
Chl fluorescence	Mother_GBS	MLMM	PIABS_DSI21	S16_19677591	16	19677591	1.27215e-06	0.141667
Chl fluorescence	Mother_GBS	FarmCPU	PIABS_WR22	S14_23645352	14	23645352	2.40651e-05	0.283333
Chl fluorescence	Mother_GBS	FarmCPU	PIABS_WR22	S14_23645384	14	23645384	2.40651e-05	0.283333
Chl fluorescence	Mother_GBS	FarmCPU	PIABS_WS21	S7_4088661	7	4088661	4.25187e-10	0.0833333
Chl fluorescence	Mother_GBS	FarmCPU	PIABS_WS21	S2_24941457	2	24941457	1.12214e-07	0.0916667
Chl fluorescence	Mother_GBS	FarmCPU	PIABS_WS21	S10_24825754	10	24825754	2.88764e-06	0.05
Chl fluorescence	Mother_GBS	FarmCPU	PIABS_WS21	S6_24038405	6	24038405	2.99243e-06	0.0833333
Chl fluorescence	Mother_GBS	FarmCPU	PIABS_WS21	S16_20352326	16	20352326	7.50694e-06	0.125
Chl fluorescence	Mother_GBS	FarmCPU	PIABS_WS21	S4_3297044	4	3297044	1.54856e-05	0.158333
Chl fluorescence	Mother_GBS	MLMM	PIABS_WS21	S2_24941457	2	24941457	4.68595e-09	0.0916667
Chl fluorescence	Mother_GBS	MLMM	PIABS_WS21	S10_24825754	10	24825754	8.1774e-06	0.05
Chl fluorescence	Mother_GBS	MLMM	PIABS_WS21	S10_24852184	10	24852184	1.19004e-05	0.0583333
Chl fluorescence	Mother_GBS	MLMM	PIABS_WW21	S10_5181343	10	5181343	1.09689e-25	0.0916667
Chl fluorescence	Mother_GBS	MLMM	PIABS_WW21	S1_12862307	1	12862307	4.12e-18	0.0333333
Chl fluorescence	Mother_GBS	MLMM	PIABS_WW21	S11_13639406	11	13639406	6.29089e-15	0.158333
Chl fluorescence	Mother_GBS	MLMM	PIABS_WW21	S16_8028562	16	8028562	1.78309e-14	0.1
Chl fluorescence	Mother_GBS	MLMM	PIABS_WW21	S7_9315804	7	9315804	4.14867e-11	0.191667
Chl fluorescence	Mother_GBS	MLMM	PIABS_WW21	S4_23587693	4	23587693	8.27723e-10	0.0833333
Chl fluorescence	Mother_GBS	MLMM	PIABS_WW21	S7_79152	7	79152	5.63553e-09	0.233333
Chl fluorescence	Mother_GBS	MLMM	PIABS_WW21	S12_25438924	12	25438924	6.82839e-08	0.341667
Chl fluorescence	Mother_GBS	FarmCPU	PIABS_WW22	S3_14925941	3	14925941	7.47039e-06	0.333333
Chl fluorescence	Mother_GBS	FarmCPU	PIABS_WW22	S3_14925950	3	14925950	7.47039e-06	0.333333
Chl fluorescence	Mother_GBS	MLMM	PIABS_WW22	S3_14925941	3	14925941	2.01177e-05	0.333333
Chl fluorescence	Mother_GBS	MLMM	PIABS_WW22	S3_14925950	3	14925950	2.01177e-05	0.333333
Chl fluorescence	Mother_GBS	MLMM	TR0/RC_WR22	S10_22984578	10	22984578	2.43209e-05	0.316667
Chl fluorescence	Mother_GBS	FarmCPU	TR0/RC_WS21	S13_12186910	13	12186910	1.54898e-05	0.0833333
Chl fluorescence	Mother_GBS	FarmCPU	TR0/RC_WS21	S7_45316854	7	45316854	1.61065e-05	0.108333
Chl fluorescence	Mother_GBS	MLMM	TR0/RC_WS21	S13_12186910	13	12186910	1.79672e-05	0.0833333
Chl fluorescence	Mother_GBS	MLMM	TR0/RC_WS21	S7_45316854	7	45316854	1.86712e-05	0.108333
Chl fluorescence	Mother_GBS	FarmCPU	TR0/RC_WW21	S10_29991071	10	29991071	1.86826e-05	0.0583333
Chl fluorescence	Mother_GBS	MLMM	TR0/RC_WW21	S16_16256460	16	16256460	2.82881e-22	0.35
Chl fluorescence	Mother_GBS	MLMM	TR0/RC_WW21	S8_25180492	8	25180492	9.68886e-13	0.308333
Chl fluorescence	Mother_GBS	MLMM	TR0/RC_WW21	S13_33205386	13	33205386	1.38556e-12	0.125
Chl fluorescence	Mother_GBS	MLMM	TR0/RC_WW21	S5_1127414	5	1127414	2.26503e-12	0.308333
Chl fluorescence	Mother_GBS	MLMM	TR0/RC_WW21	S6_12533533	6	12533533	1.57868e-08	0.225
Chl fluorescence	Mother_GBS	MLMM	TR0/RC_WW21	S16_15164553	16	15164553	4.0988e-08	0.225
Chl fluorescence	Mother_GBS	MLMM	TR0/RC_WW21	S1_11265696	1	11265696	2.22874e-05	0.125
Chl fluorescence	Mother_GBS	FarmCPU	Vi_DRI22	S6_30539299	6	30539299	1.81117e-06	0.191667
Chl fluorescence	Mother_GBS	FarmCPU	Vi_DRI22	S3_1381913	3	1381913	4.45933e-06	0.416667
Chl fluorescence	Mother_GBS	MLMM	Vi_DRI22	S16_7386945	16	7386945	2.46897e-06	0.108333
Chl fluorescence	Mother_GBS	MLMM	Vi_DRI22	S6_30539299	6	30539299	2.56841e-06	0.191667
Chl fluorescence	Mother_GBS	MLMM	Vi_DRI22	S3_1381913	3	1381913	1.78449e-05	0.416667
Chl fluorescence	Mother_GBS	FarmCPU	Vi_WS21	S7_22516256	7	22516256	9.77451e-06	0.0583333
Chl fluorescence	Mother_GBS	MLMM	Vi_WS21	S7_22516256	7	22516256	1.07727e-05	0.0583333
Chl fluorescence	Mother_GBS	FarmCPU	Vi_WW22	S11_15910780	11	15910780	2.12777e-05	0.191667
Chl fluorescence	Mother_GBS	MLMM	Vi_WW22	S11_15910780	11	15910780	1.62661e-05	0.191667
Chl fluorescence	Mother_GBS	FarmCPU	Vj_DRI22	S7_531633	7	531633	1.36648e-05	0.0416667
Chl fluorescence	Mother_GBS	MLMM	Vj_DRI22	S7_531633	7	531633	1.99047e-05	0.0416667
Chl fluorescence	Mother_GBS	FarmCPU	Vj_DSI21	S1_17100930	1	17100930	1.03778e-05	0.15
Chl fluorescence	Mother_GBS	MLMM	Vj_DSI21	S1_17100930	1	17100930	1.16832e-05	0.15
Chl fluorescence	Mother_GBS	FarmCPU	Vj_WS21	S10_24852184	10	24852184	2.21567e-05	0.0583333
Chl fluorescence	Mother_GBS	FarmCPU	Vj_WW21	S6_13474062	6	13474062	2.48931e-06	0.441667
Chl fluorescence	Mother_GBS	FarmCPU	Vj_WW21	S10_15674233	10	15674233	9.21645e-06	0.191667
Chl fluorescence	Mother_GBS	FarmCPU	Vj_WW21	S10_15674200	10	15674200	9.21645e-06	0.191667
Chl fluorescence	Mother_GBS	FarmCPU	Vj_WW21	S10_15674210	10	15674210	9.21645e-06	0.191667
Chl fluorescence	Mother_GBS	FarmCPU	Vj_WW21	S10_15674217	10	15674217	9.21645e-06	0.191667
Chl fluorescence	Mother_GBS	FarmCPU	Vj_WW21	S2_20760837	2	20760837	1.58758e-05	0.275
Chl fluorescence	Mother_GBS	FarmCPU	Vj_WW21	S6_13510242	6	13510242	2.29134e-05	0.383333
Chl fluorescence	Mother_GBS	MLMM	Vj_WW21	S6_13474062	6	13474062	4.70033e-22	0.441667
Chl fluorescence	Mother_GBS	MLMM	Vj_WW21	S9_12958746	9	12958746	2.78018e-14	0.0916667
Chl fluorescence	Mother_GBS	MLMM	Vj_WW21	S8_19249634	8	19249634	8.9578e-14	0.125
Chl fluorescence	Mother_GBS	MLMM	Vj_WW21	S5_2656360	5	2656360	1.92032e-12	0.141667
Chl fluorescence	Mother_GBS	MLMM	Vj_WW21	S9_15608338	9	15608338	2.27459e-10	0.208333
Chl fluorescence	Mother_GBS	MLMM	Vj_WW21	S12_19957363	12	19957363	2.70679e-10	0.266667
Chl fluorescence	Mother_GBS	MLMM	Vj_WW21	S6_15471620	6	15471620	1.84231e-09	0.325
Chl fluorescence	Mother_GBS	MLMM	Vj_WW21	S4_11686519	4	11686519	1.54511e-05	0.4
Chl fluorescence	Mother_GBS	FarmCPU	Vj_WW22	S6_24084891	6	24084891	1.70599e-06	0.225
Chl fluorescence	Mother_GBS	FarmCPU	Vj_WW22	S6_24746467	6	24746467	7.45941e-06	0.1
Chl fluorescence	Mother_GBS	MLMM	Vj_WW22	S6_24084891	6	24084891	1.31988e-06	0.225
Chl fluorescence	Mother_GBS	FarmCPU	φDo_DRI22	S4_5254337	4	5254337	1.01015e-06	0.233333
Chl fluorescence	Mother_GBS	FarmCPU	φDo_DRI22	S4_5195821	4	5195821	1.11263e-06	0.175
Chl fluorescence	Mother_GBS	FarmCPU	φDo_DRI22	S4_5224150	4	5224150	1.13106e-06	0.15
Chl fluorescence	Mother_GBS	FarmCPU	φDo_DRI22	S4_5186175	4	5186175	2.66008e-06	0.2
Chl fluorescence	Mother_GBS	FarmCPU	φDo_DRI22	S4_5186169	4	5186169	2.66008e-06	0.2
Chl fluorescence	Mother_GBS	FarmCPU	φDo_DRI22	S4_5191626	4	5191626	2.66008e-06	0.2
Chl fluorescence	Mother_GBS	FarmCPU	φDo_DRI22	S4_5256466	4	5256466	4.28236e-06	0.458333
Chl fluorescence	Mother_GBS	FarmCPU	φDo_DRI22	S4_5258916	4	5258916	5.20588e-06	0.225
Chl fluorescence	Mother_GBS	FarmCPU	φDo_DRI22	S12_23249354	12	23249354	5.70799e-06	0.333333
Chl fluorescence	Mother_GBS	FarmCPU	φDo_DRI22	S4_5180414	4	5180414	8.38435e-06	0.233333
Chl fluorescence	Mother_GBS	FarmCPU	φDo_DRI22	S4_5165560	4	5165560	1.60381e-05	0.216667
Chl fluorescence	Mother_GBS	MLMM	φDo_DRI22	S4_5254337	4	5254337	6.77595e-07	0.233333
Chl fluorescence	Mother_GBS	MLMM	φDo_DRI22	S12_23249354	12	23249354	1.59017e-05	0.333333
Chl fluorescence	Mother_GBS	MLMM	φDo_DRI22	S10_15644095	10	15644095	1.88941e-05	0.183333
Chl fluorescence	Mother_GBS	MLMM	φDo_DSI21	S2_1122685	2	1122685	1.47276e-05	0.45
Chl fluorescence	Mother_GBS	FarmCPU	φDo_WR22	S14_23645375	14	23645375	2.81878e-06	0.275
Chl fluorescence	Mother_GBS	FarmCPU	φDo_WR22	S14_23645352	14	23645352	5.64789e-06	0.283333
Chl fluorescence	Mother_GBS	FarmCPU	φDo_WR22	S14_23645384	14	23645384	5.64789e-06	0.283333
Chl fluorescence	Mother_GBS	FarmCPU	φDo_WR22	S4_5254337	4	5254337	1.37459e-05	0.233333
Chl fluorescence	Mother_GBS	MLMM	φDo_WR22	S14_23645375	14	23645375	8.65101e-06	0.275
Chl fluorescence	Mother_GBS	MLMM	φDo_WR22	S14_25328205	14	25328205	1.15745e-05	0.075
Chl fluorescence	Mother_GBS	MLMM	φDo_WR22	S14_23645352	14	23645352	1.45558e-05	0.283333
Chl fluorescence	Mother_GBS	MLMM	φDo_WR22	S14_23645384	14	23645384	1.45558e-05	0.283333
Chl fluorescence	Mother_GBS	MLMM	φDo_WR22	S4_5254337	4	5254337	2.233e-05	0.233333
Chl fluorescence	Mother_GBS	FarmCPU	φDo_WS21	S4_5195821	4	5195821	1.08177e-05	0.175
Chl fluorescence	Mother_GBS	FarmCPU	φDo_WS21	S7_7963636	7	7963636	1.55216e-05	0.266667
Chl fluorescence	Mother_GBS	FarmCPU	φDo_WS21	S7_7963642	7	7963642	1.55216e-05	0.266667
Chl fluorescence	Mother_GBS	FarmCPU	φDo_WS21	S14_23645352	14	23645352	1.88471e-05	0.283333
Chl fluorescence	Mother_GBS	FarmCPU	φDo_WS21	S14_23645384	14	23645384	1.88471e-05	0.283333
Chl fluorescence	Mother_GBS	FarmCPU	φDo_WS21	S14_23645375	14	23645375	2.16596e-05	0.275
Chl fluorescence	Mother_GBS	MLMM	φDo_WS21	S14_23645352	14	23645352	2.04708e-05	0.283333
Chl fluorescence	Mother_GBS	MLMM	φDo_WS21	S14_23645384	14	23645384	2.04708e-05	0.283333
Chl fluorescence	Mother_GBS	MLMM	φDo_WS21	S6_24038405	6	24038405	2.34117e-05	0.0833333
Chl fluorescence	Mother_GBS	MLMM	φDo_WW21	S2_30542271	2	30542271	1.30155e-13	0.2
Chl fluorescence	Mother_GBS	MLMM	φDo_WW21	S13_13316056	13	13316056	4.09751e-13	0.125
Chl fluorescence	Mother_GBS	MLMM	φDo_WW21	S7_22786200	7	22786200	7.29383e-11	0.15
Chl fluorescence	Mother_GBS	MLMM	φDo_WW21	S4_5254337	4	5254337	9.06182e-10	0.233333
Chl fluorescence	Mother_GBS	MLMM	φDo_WW21	S10_31546391	10	31546391	2.42136e-06	0.15
Chl fluorescence	Mother_GBS	FarmCPU	φEo_DRI22	S4_5224150	4	5224150	1.77267e-05	0.15
Chl fluorescence	Mother_GBS	MLMM	φEo_DRI22	S4_5224150	4	5224150	2.00267e-05	0.15
Chl fluorescence	Mother_GBS	FarmCPU	φEo_DSI21	S16_19677591	16	19677591	2.24802e-05	0.141667
Chl fluorescence	Mother_GBS	MLMM	φEo_DSI21	S16_19677591	16	19677591	2.25096e-05	0.141667
Chl fluorescence	Mother_GBS	FarmCPU	φEo_WR22	S14_25328205	14	25328205	9.61824e-06	0.075
Chl fluorescence	Mother_GBS	FarmCPU	φEo_WR22	S14_23645352	14	23645352	1.08151e-05	0.283333
Chl fluorescence	Mother_GBS	FarmCPU	φEo_WR22	S14_23645384	14	23645384	1.08151e-05	0.283333
Chl fluorescence	Mother_GBS	FarmCPU	φEo_WR22	S14_23645375	14	23645375	1.16231e-05	0.275
Chl fluorescence	Mother_GBS	MLMM	φEo_WR22	S14_25328205	14	25328205	1.11438e-05	0.075
Chl fluorescence	Mother_GBS	MLMM	φEo_WR22	S10_33686838	10	33686838	2.04194e-05	0.408333
Chl fluorescence	Mother_GBS	MLMM	φEo_WR22	S14_23645352	14	23645352	2.34307e-05	0.283333
Chl fluorescence	Mother_GBS	MLMM	φEo_WR22	S14_23645384	14	23645384	2.34307e-05	0.283333
Chl fluorescence	Mother_GBS	FarmCPU	φEo_WS21	S2_24941457	2	24941457	9.80222e-07	0.0916667
Chl fluorescence	Mother_GBS	FarmCPU	φEo_WS21	S10_24852184	10	24852184	5.58513e-06	0.0583333
Chl fluorescence	Mother_GBS	FarmCPU	φEo_WS21	S2_24911378	2	24911378	6.01139e-06	0.108333
Chl fluorescence	Mother_GBS	FarmCPU	φEo_WS21	S10_24825754	10	24825754	1.02451e-05	0.05
Chl fluorescence	Mother_GBS	FarmCPU	φEo_WS21	S2_24815707	2	24815707	1.76364e-05	0.0833333
Chl fluorescence	Mother_GBS	MLMM	φEo_WS21	S2_24941457	2	24941457	1.53006e-06	0.0916667
Chl fluorescence	Mother_GBS	FarmCPU	φEo_WW21	S6_13474062	6	13474062	5.07211e-06	0.441667
Chl fluorescence	Mother_GBS	FarmCPU	φEo_WW21	S10_15674233	10	15674233	1.14181e-05	0.191667
Chl fluorescence	Mother_GBS	FarmCPU	φEo_WW21	S10_15674200	10	15674200	1.14181e-05	0.191667
Chl fluorescence	Mother_GBS	FarmCPU	φEo_WW21	S10_15674210	10	15674210	1.14181e-05	0.191667
Chl fluorescence	Mother_GBS	FarmCPU	φEo_WW21	S10_15674217	10	15674217	1.14181e-05	0.191667
Chl fluorescence	Mother_GBS	MLMM	φEo_WW21	S6_13474062	6	13474062	2.04471e-06	0.441667
Chl fluorescence	Mother_GBS	FarmCPU	φEo_WW22	S6_24084891	6	24084891	5.13842e-06	0.225
Chl fluorescence	Mother_GBS	FarmCPU	φEo_WW22	S3_14925941	3	14925941	5.44578e-06	0.333333
Chl fluorescence	Mother_GBS	FarmCPU	φEo_WW22	S3_14925950	3	14925950	5.44578e-06	0.333333
Chl fluorescence	Mother_GBS	MLMM	φEo_WW22	S6_24084891	6	24084891	5.48925e-06	0.225
Chl fluorescence	Mother_GBS	MLMM	φEo_WW22	S3_14925941	3	14925941	5.81576e-06	0.333333
Chl fluorescence	Mother_GBS	MLMM	φEo_WW22	S3_14925950	3	14925950	5.81576e-06	0.333333
Chl fluorescence	Mother_GBS	FarmCPU	φPav_WS21	S7_4088661	7	4088661	4.78352e-06	0.0833333
Chl fluorescence	Mother_GBS	FarmCPU	φPav_WS21	S7_4136854	7	4136854	1.49676e-05	0.075
Chl fluorescence	Mother_GBS	MLMM	φPav_WS21	S7_4088661	7	4088661	1.18556e-08	0.0833333
Chl fluorescence	Mother_GBS	MLMM	φPav_WS21	S13_25913089	13	25913089	7.89238e-06	0.316667
Chl fluorescence	Mother_GBS	MLMM	φPav_WS21	S16_11455720	16	11455720	2.18067e-05	0.183333
Chl fluorescence	Mother_GBS	FarmCPU	ψ0_DSI21	S16_19677591	16	19677591	1.03962e-05	0.141667
Chl fluorescence	Mother_GBS	FarmCPU	ψ0_DSI21	S16_20352326	16	20352326	2.21717e-05	0.125
Chl fluorescence	Mother_GBS	MLMM	ψ0_DSI21	S16_19677591	16	19677591	1.35979e-05	0.141667
Chl fluorescence	Mother_GBS	FarmCPU	ψ0_WS21	S10_24852184	10	24852184	2.21567e-05	0.0583333
Chl fluorescence	Mother_GBS	FarmCPU	ψ0_WW21	S6_13474062	6	13474062	2.48931e-06	0.441667
Chl fluorescence	Mother_GBS	FarmCPU	ψ0_WW21	S10_15674233	10	15674233	9.21645e-06	0.191667
Chl fluorescence	Mother_GBS	FarmCPU	ψ0_WW21	S10_15674200	10	15674200	9.21645e-06	0.191667
Chl fluorescence	Mother_GBS	FarmCPU	ψ0_WW21	S10_15674210	10	15674210	9.21645e-06	0.191667
Chl fluorescence	Mother_GBS	FarmCPU	ψ0_WW21	S10_15674217	10	15674217	9.21645e-06	0.191667
Chl fluorescence	Mother_GBS	FarmCPU	ψ0_WW21	S2_20760837	2	20760837	1.58758e-05	0.275
Chl fluorescence	Mother_GBS	FarmCPU	ψ0_WW21	S6_13510242	6	13510242	2.29134e-05	0.383333
Chl fluorescence	Mother_GBS	MLMM	ψ0_WW21	S6_13474062	6	13474062	4.70033e-22	0.441667
Chl fluorescence	Mother_GBS	MLMM	ψ0_WW21	S9_12958746	9	12958746	2.78018e-14	0.0916667
Chl fluorescence	Mother_GBS	MLMM	ψ0_WW21	S8_19249634	8	19249634	8.9578e-14	0.125
Chl fluorescence	Mother_GBS	MLMM	ψ0_WW21	S5_2656360	5	2656360	1.92032e-12	0.141667
Chl fluorescence	Mother_GBS	MLMM	ψ0_WW21	S9_15608338	9	15608338	2.27459e-10	0.208333
Chl fluorescence	Mother_GBS	MLMM	ψ0_WW21	S12_19957363	12	19957363	2.70679e-10	0.266667
Chl fluorescence	Mother_GBS	MLMM	ψ0_WW21	S6_15471620	6	15471620	1.84231e-09	0.325
Chl fluorescence	Mother_GBS	MLMM	ψ0_WW21	S4_11686519	4	11686519	1.54511e-05	0.4
Chl fluorescence	Mother_GBS	FarmCPU	ψ0_WW22	S6_24084891	6	24084891	1.70599e-06	0.225
Chl fluorescence	Mother_GBS	FarmCPU	ψ0_WW22	S6_24746467	6	24746467	7.45941e-06	0.1
Chl fluorescence	Mother_GBS	MLMM	ψ0_WW22	S6_24084891	6	24084891	1.31988e-06	0.225
Chl fluorescence	Mother_GBS	FarmCPU	F0_DSI11	S13_39530050	13	39530050	1.18313e-06	0.390805
Chl fluorescence	Mother_GBS	FarmCPU	F0_DSI11	S3_26463834	3	26463834	2.16684e-05	0.0862069
Chl fluorescence	Mother_GBS	MLMM	F0_DSI11	S13_39530050	13	39530050	4.50414e-07	0.390805
Chl fluorescence	Mother_GBS	MLMM	F0_DSI12	S9_24237937	9	24237937	1.94815e-05	0.0747126
Chl fluorescence	Mother_GBS	MLMM	F0_DSI12	S10_13480637	10	13480637	2.24925e-05	0.155172
Chl fluorescence	Mother_GBS	FarmCPU	F0_WS12	S7_26861800	7	26861800	1.32901e-05	0.0632184
Chl fluorescence	Mother_GBS	FarmCPU	F0_WS12	S7_26861822	7	26861822	1.32901e-05	0.0632184
Chl fluorescence	Mother_GBS	MLMM	F0_WS12	S7_26861800	7	26861800	8.10641e-06	0.0632184
Chl fluorescence	Mother_GBS	MLMM	F0_WS12	S7_26861822	7	26861822	8.10641e-06	0.0632184
Chl fluorescence	Mother_GBS	MLMM	F0_WS12	S10_25165150	10	25165150	1.81557e-05	0.091954
Chl fluorescence	Mother_GBS	FarmCPU	F0_WW11	S16_12958531	16	12958531	1.97997e-05	0.41954
Chl fluorescence	Mother_GBS	FarmCPU	F0_WW12	S8_18618786	8	18618786	1.90394e-05	0.201149
Chl fluorescence	Mother_GBS	MLMM	F0_WW12	S8_18618786	8	18618786	1.57937e-05	0.201149
Chl fluorescence	Mother_GBS	FarmCPU	Fm_WW11	S14_20461919	14	20461919	4.45719e-06	0.0862069
Chl fluorescence	Mother_GBS	MLMM	Fm_WW11	S14_20461919	14	20461919	2.01273e-06	0.0862069
Chl fluorescence	Mother_GBS	MLMM	Fm_WW11	S16_16472362	16	16472362	1.83091e-05	0.373563
Chl fluorescence	Mother_GBS	MLMM	Fm_WW11	S10_30477061	10	30477061	1.96741e-05	0.091954
Chl fluorescence	Mother_GBS	MLMM	Fm_WW12	S6_3069912	6	3069912	8.72557e-06	0.149425
Chl fluorescence	Mother_GBS	MLMM	Fm_WW12	S5_12501153	5	12501153	1.66518e-05	0.0862069
Chl fluorescence	Mother_GBS	FarmCPU	Fm/F0_DSI12	S1_26832193	1	26832193	5.12082e-06	0.0632184
Chl fluorescence	Mother_GBS	MLMM	Fm/F0_DSI12	S1_26832193	1	26832193	2.24898e-06	0.0632184
Chl fluorescence	Mother_GBS	MLMM	Fm/F0_WW11	S16_5478988	16	5478988	1.66468e-07	0.402299
Chl fluorescence	Mother_GBS	MLMM	Fm/F0_WW11	S12_348327	12	348327	2.27847e-06	0.114943
Chl fluorescence	Mother_GBS	FarmCPU	Fm/F0_WW12	S4_26467953	4	26467953	1.57739e-05	0.252874
Chl fluorescence	Mother_GBS	MLMM	Fm/F0_WW12	S13_23359681	13	23359681	1.86851e-05	0.229885
Chl fluorescence	Mother_GBS	FarmCPU	Fv_DSI11	S6_37858494	6	37858494	6.24846e-06	0.385057
Chl fluorescence	Mother_GBS	FarmCPU	Fv_DSI11	S6_37858494	6	37858494	5.45924e-07	0.385057
Chl fluorescence	Mother_GBS	MLMM	Fv_DSI11	S14_1224042	14	1224042	9.88655e-06	0.281609
Chl fluorescence	Mother_GBS	FarmCPU	Fv_DSI12	S6_37858494	6	37858494	6.9738e-06	0.385057
Chl fluorescence	Mother_GBS	MLMM	Fv_DSI12	S6_37858494	6	37858494	3.70459e-06	0.385057
Chl fluorescence	Mother_GBS	FarmCPU	Fv_WS11	S6_37858494	6	37858494	1.18438e-10	0.385057
Chl fluorescence	Mother_GBS	FarmCPU	Fv_WS11	S5_20298387	5	20298387	9.70043e-10	0.212644
Chl fluorescence	Mother_GBS	FarmCPU	Fv_WS11	S2_25552901	2	25552901	1.01081e-09	0.494253
Chl fluorescence	Mother_GBS	FarmCPU	Fv_WS11	S12_2495554	12	2495554	1.26338e-08	0.091954
Chl fluorescence	Mother_GBS	FarmCPU	Fv_WS11	S1_32833789	1	32833789	2.20552e-07	0.0517241
Chl fluorescence	Mother_GBS	FarmCPU	Fv_WS11	S15_15926659	15	15926659	2.12344e-06	0.287356
Chl fluorescence	Mother_GBS	FarmCPU	Fv_WS11	S13_10822795	13	10822795	2.68981e-06	0.114943
Chl fluorescence	Mother_GBS	FarmCPU	Fv_WS11	S16_22044930	16	22044930	8.51529e-06	0.258621
Chl fluorescence	Mother_GBS	MLMM	Fv_WS11	S6_37858494	6	37858494	3.94637e-08	0.385057
Chl fluorescence	Mother_GBS	MLMM	Fv_WS11	S14_1224042	14	1224042	1.49242e-05	0.281609
Chl fluorescence	Mother_GBS	FarmCPU	Fv_WS12	S6_37858494	6	37858494	5.65273e-09	0.385057
Chl fluorescence	Mother_GBS	FarmCPU	Fv_WS12	S3_4907530	3	4907530	6.02751e-07	0.390805
Chl fluorescence	Mother_GBS	FarmCPU	Fv_WS12	S9_3378336	9	3378336	6.48227e-07	0.178161
Chl fluorescence	Mother_GBS	FarmCPU	Fv_WS12	S7_47209165	7	47209165	3.7716e-06	0.247126
Chl fluorescence	Mother_GBS	FarmCPU	Fv_WS12	S2_28849897	2	28849897	5.77187e-06	0.436782
Chl fluorescence	Mother_GBS	FarmCPU	Fv_WS12	S15_11848491	15	11848491	1.0071e-05	0.298851
Chl fluorescence	Mother_GBS	MLMM	Fv_WS12	S6_37858494	6	37858494	2.24913e-07	0.385057
Chl fluorescence	Mother_GBS	FarmCPU	Fv_WW11	S7_4468338	7	4468338	3.49361e-06	0.109195
Chl fluorescence	Mother_GBS	FarmCPU	Fv_WW11	S7_4468326	7	4468326	3.49361e-06	0.109195
Chl fluorescence	Mother_GBS	FarmCPU	Fv_WW11	S7_4465367	7	4465367	1.15076e-05	0.103448
Chl fluorescence	Mother_GBS	MLMM	Fv_WW11	S7_4468326	7	4468326	2.85035e-06	0.109195
Chl fluorescence	Mother_GBS	MLMM	Fv_WW11	S7_4468338	7	4468338	2.85035e-06	0.109195
Chl fluorescence	Mother_GBS	MLMM	Fv_WW11	S7_4465367	7	4465367	9.52097e-06	0.103448
Chl fluorescence	Mother_GBS	FarmCPU	Fv_WW12	S6_3069912	6	3069912	3.55551e-06	0.149425
Chl fluorescence	Mother_GBS	FarmCPU	Fv_WW12	S6_4010635	6	4010635	2.06269e-05	0.12069
Chl fluorescence	Mother_GBS	FarmCPU	Fv_WW12	S6_3942208	6	3942208	2.24694e-05	0.0977011
Chl fluorescence	Mother_GBS	FarmCPU	Fv_WW12	S10_22177863	10	22177863	2.34273e-05	0.0747126
Chl fluorescence	Mother_GBS	MLMM	Fv_WW12	S1_20443764	1	20443764	4.84718e-09	0.091954
Chl fluorescence	Mother_GBS	MLMM	Fv_WW12	S11_30267584	11	30267584	4.29447e-07	0.091954
Chl fluorescence	Mother_GBS	MLMM	Fv_WW12	S6_3069912	6	3069912	2.1002e-05	0.149425
Chl fluorescence	Mother_GBS	FarmCPU	Fv/F0_DSI11	S8_10272811	8	10272811	2.18695e-05	0.258621
Chl fluorescence	Mother_GBS	FarmCPU	Fv/F0_DSI11	S9_2693791	9	2693791	2.28695e-05	0.270115
Chl fluorescence	Mother_GBS	MLMM	Fv/F0_DSI11	S8_10272811	8	10272811	5.54028e-06	0.258621
Chl fluorescence	Mother_GBS	MLMM	Fv/F0_DSI12	S7_10199450	7	10199450	1.95313e-05	0.0862069
Chl fluorescence	Mother_GBS	FarmCPU	Fv/F0_WS12	S11_4136962	11	4136962	2.16424e-05	0.0632184
Chl fluorescence	Mother_GBS	MLMM	Fv/F0_WS12	S8_21069487	8	21069487	1.90898e-05	0.12069
Chl fluorescence	Mother_GBS	MLMM	Fv/F0_WS12	S4_11561372	4	11561372	2.3453e-05	0.12069
Chl fluorescence	Mother_GBS	MLMM	Fv/F0_WS12	S11_4462334	11	4462334	2.42251e-05	0.114943
Chl fluorescence	Mother_GBS	MLMM	Fv/F0_WS12	S11_4462362	11	4462362	2.42251e-05	0.114943
Chl fluorescence	Mother_GBS	MLMM	Fv/F0_WS12	S11_4462385	11	4462385	2.42251e-05	0.114943
Chl fluorescence	Mother_GBS	MLMM	Fv/F0_WW11	S16_5478988	16	5478988	1.11475e-07	0.402299
Chl fluorescence	Mother_GBS	MLMM	Fv/F0_WW11	S16_12977337	16	12977337	1.07724e-06	0.0632184
Chl fluorescence	Mother_GBS	MLMM	Fv/F0_WW11	S6_28754507	6	28754507	2.10945e-05	0.0632184
Chl fluorescence	Mother_GBS	FarmCPU	Fv/F0_WW12	S6_10969399	6	10969399	1.11158e-05	0.0862069
Chl fluorescence	Mother_GBS	FarmCPU	Fv/F0_WW12	S6_10969405	6	10969405	2.38788e-05	0.0977011
Chl fluorescence	Mother_GBS	MLMM	Fv/F0_WW12	S13_23359681	13	23359681	1.53591e-05	0.229885
Chl fluorescence	Mother_GBS	MLMM	Fv/Fm_DSI11	S8_10272811	8	10272811	9.05064e-06	0.258621
Chl fluorescence	Mother_GBS	MLMM	Fv/Fm_DSI11	S2_24969724	2	24969724	9.59198e-06	0.362069
Chl fluorescence	Mother_GBS	FarmCPU	Fv/Fm_DSI12	S13_24698483	13	24698483	4.22404e-06	0.0689655
Chl fluorescence	Mother_GBS	MLMM	Fv/Fm_DSI12	S7_26861800	7	26861800	3.02664e-06	0.0632184
Chl fluorescence	Mother_GBS	MLMM	Fv/Fm_DSI12	S7_26861822	7	26861822	3.02664e-06	0.0632184
Chl fluorescence	Mother_GBS	MLMM	Fv/Fm_DSI12	S13_24698483	13	24698483	3.84773e-06	0.0689655
Chl fluorescence	Mother_GBS	MLMM	Fv/Fm_DSI12	S6_38109077	6	38109077	1.38467e-05	0.0747126
Chl fluorescence	Mother_GBS	FarmCPU	Fv/Fm_WS12	S13_24698483	13	24698483	2.81042e-06	0.0689655
Chl fluorescence	Mother_GBS	FarmCPU	Fv/Fm_WS12	S6_38109077	6	38109077	3.42776e-06	0.0747126
Chl fluorescence	Mother_GBS	FarmCPU	Fv/Fm_WS12	S3_9652715	3	9652715	1.09781e-05	0.0517241
Chl fluorescence	Mother_GBS	FarmCPU	Fv/Fm_WS12	S7_26861800	7	26861800	1.85545e-05	0.0632184
Chl fluorescence	Mother_GBS	FarmCPU	Fv/Fm_WS12	S7_26861822	7	26861822	1.85545e-05	0.0632184
Chl fluorescence	Mother_GBS	FarmCPU	Fv/Fm_WS12	S6_38176345	6	38176345	2.15518e-05	0.0689655
Chl fluorescence	Mother_GBS	MLMM	Fv/Fm_WS12	S13_24698483	13	24698483	5.48634e-08	0.0689655
Chl fluorescence	Mother_GBS	MLMM	Fv/Fm_WS12	S3_9652715	3	9652715	2.69865e-07	0.0517241
Chl fluorescence	Mother_GBS	FarmCPU	Fv/Fm_WW11	S16_12958531	16	12958531	1.12644e-05	0.41954
Chl fluorescence	Mother_GBS	FarmCPU	Fv/Fm_WW11	S16_5478988	16	5478988	1.85227e-05	0.402299
Gas exchange	Mother_GBS	FarmCPU	CE_DRI22	S6_20279523	6	20279523	2.65512e-06	0.0813953
Gas exchange	Mother_GBS	FarmCPU	CE_DRI22	S11_4360438	11	4360438	1.03223e-05	0.343023
Gas exchange	Mother_GBS	MLMM	CE_DRI22	S6_20279523	6	20279523	1.56316e-06	0.0813953
Gas exchange	Mother_GBS	FarmCPU	CE_DSI12	S1_6614026	1	6614026	1.25701e-06	0.0813953
Gas exchange	Mother_GBS	FarmCPU	CE_DSI12	S12_16602206	12	16602206	2.35973e-05	0.0639535
Gas exchange	Mother_GBS	FarmCPU	CE_DSI12	S12_16602203	12	16602203	2.35973e-05	0.0639535
Gas exchange	Mother_GBS	MLMM	CE_DSI12	S1_6614026	1	6614026	7.18314e-07	0.0813953
Gas exchange	Mother_GBS	MLMM	CE_DSI12	S15_4933490	15	4933490	1.53494e-05	0.162791
Gas exchange	Mother_GBS	FarmCPU	CE_WR22	S3_32294595	3	32294595	9.60483e-06	0.33908
Gas exchange	Mother_GBS	MLMM	CE_WR22	S3_32294595	3	32294595	9.93242e-06	0.33908
Gas exchange	Mother_GBS	FarmCPU	CE_WS21	S12_20680314	12	20680314	6.98503e-06	0.203488
Gas exchange	Mother_GBS	FarmCPU	CE_WS21	S13_3537204	13	3537204	8.3469e-06	0.0813953
Gas exchange	Mother_GBS	FarmCPU	CE_WS21	S2_587016	2	587016	9.07402e-06	0.133721
Gas exchange	Mother_GBS	FarmCPU	CE_WS21	S7_28638211	7	28638211	1.06711e-05	0.0639535
Gas exchange	Mother_GBS	FarmCPU	CE_WS21	S2_5077188	2	5077188	1.16798e-05	0.110465
Gas exchange	Mother_GBS	FarmCPU	CE_WS21	S7_42189383	7	42189383	2.27328e-05	0.0581395
Gas exchange	Mother_GBS	MLMM	CE_WS21	S2_587016	2	587016	2.27646e-08	0.133721
Gas exchange	Mother_GBS	MLMM	CE_WS21	S7_28638211	7	28638211	5.95247e-08	0.0639535
Gas exchange	Mother_GBS	MLMM	CE_WS21	S12_20680314	12	20680314	9.19679e-07	0.203488
Gas exchange	Mother_GBS	MLMM	CE_WS21	S3_11157477	3	11157477	9.06854e-06	0.0813953
Gas exchange	Mother_GBS	FarmCPU	CE_WW12	S9_15604511	9	15604511	5.72622e-06	0.12069
Gas exchange	Mother_GBS	FarmCPU	CE_WW12	S9_15604536	9	15604536	5.72622e-06	0.12069
Gas exchange	Mother_GBS	FarmCPU	CE_WW12	S4_11483989	4	11483989	9.13828e-06	0.0574713
Gas exchange	Mother_GBS	MLMM	CE_WW12	S9_15604511	9	15604511	1.87873e-05	0.12069
Gas exchange	Mother_GBS	MLMM	CE_WW12	S9_15604536	9	15604536	1.87873e-05	0.12069
Gas exchange	Mother_GBS	MLMM	CE_WW12	S12_9200337	12	9200337	2.33846e-05	0.321839
Gas exchange	Mother_GBS	MLMM	CE_WW12	S4_11483989	4	11483989	2.37398e-05	0.0574713
Gas exchange	Mother_GBS	MLMM	CE_WW12	S8_6244428	8	6244428	2.38501e-05	0.195402
Gas exchange	Mother_GBS	FarmCPU	CE_WW21	S4_8472686	4	8472686	8.66192e-06	0.156977
Gas exchange	Mother_GBS	FarmCPU	CE_WW21	S16_5471319	16	5471319	1.76447e-05	0.406977
Gas exchange	Mother_GBS	FarmCPU	Ci_DRI22	S7_8897502	7	8897502	1.34392e-05	0.288235
Gas exchange	Mother_GBS	FarmCPU	Ci_DRI22	S7_8897505	7	8897505	1.34392e-05	0.288235
Gas exchange	Mother_GBS	MLMM	Ci_DRI22	S11_23948425	11	23948425	1.31915e-05	0.0823529
Gas exchange	Mother_GBS	FarmCPU	Ci_DSI12	S16_9260155	16	9260155	8.27145e-06	0.366279
Gas exchange	Mother_GBS	FarmCPU	Ci_DSI12	S16_9260178	16	9260178	8.27145e-06	0.366279
Gas exchange	Mother_GBS	FarmCPU	Ci_DSI12	S16_9260161	16	9260161	8.27145e-06	0.366279
Gas exchange	Mother_GBS	MLMM	Ci_DSI12	S16_9260161	16	9260161	6.30804e-06	0.366279
Gas exchange	Mother_GBS	MLMM	Ci_DSI12	S16_9260155	16	9260155	6.30804e-06	0.366279
Gas exchange	Mother_GBS	MLMM	Ci_DSI12	S16_9260178	16	9260178	6.30804e-06	0.366279
Gas exchange	Mother_GBS	FarmCPU	Ci_DSI21	S6_37951176	6	37951176	1.31428e-05	0.132184
Gas exchange	Mother_GBS	FarmCPU	Ci_WS21	S2_33393401	2	33393401	8.01713e-06	0.0517241
Gas exchange	Mother_GBS	FarmCPU	Ci_WS21	S2_33393439	2	33393439	8.01713e-06	0.0517241
Gas exchange	Mother_GBS	FarmCPU	Ci_WS21	S1_4862095	1	4862095	1.41049e-05	0.0747126
Gas exchange	Mother_GBS	MLMM	Ci_WS21	S2_33393401	2	33393401	1.12292e-05	0.0517241
Gas exchange	Mother_GBS	MLMM	Ci_WS21	S2_33393439	2	33393439	1.12292e-05	0.0517241
Gas exchange	Mother_GBS	MLMM	Ci_WS21	S1_4862095	1	4862095	1.94418e-05	0.0747126
Gas exchange	Mother_GBS	MLMM	Ci_WW12	S16_27193477	16	27193477	2.07021e-05	0.298851
Gas exchange	Mother_GBS	MLMM	Ci_WW12	S10_26613440	10	26613440	2.19519e-05	0.091954
Gas exchange	Mother_GBS	MLMM	Ci.Ca_DRI22	S5_11454972	5	11454972	2.06109e-05	0.302326
Gas exchange	Mother_GBS	FarmCPU	Ci.Ca_DSI12	S11_20612077	11	20612077	1.70135e-05	0.244186
Gas exchange	Mother_GBS	FarmCPU	Ci.Ca_DSI12	S11_20612125	11	20612125	1.70135e-05	0.244186
Gas exchange	Mother_GBS	FarmCPU	Ci.Ca_DSI21	S6_37951176	6	37951176	1.08887e-05	0.132184
Gas exchange	Mother_GBS	FarmCPU	Ci.Ca_DSI21	S1_20251662	1	20251662	2.05684e-05	0.178161
Gas exchange	Mother_GBS	MLMM	Ci.Ca_DSI21	S6_37951176	6	37951176	2.02189e-05	0.132184
Gas exchange	Mother_GBS	MLMM	Ci.Ca_WR22	S4_8236810	4	8236810	1.70201e-05	0.310345
Gas exchange	Mother_GBS	FarmCPU	Ci.Ca_WS21	S2_33393401	2	33393401	1.24183e-05	0.0517241
Gas exchange	Mother_GBS	FarmCPU	Ci.Ca_WS21	S2_33393439	2	33393439	1.24183e-05	0.0517241
Gas exchange	Mother_GBS	MLMM	Ci.Ca_WS21	S2_33393401	2	33393401	1.03345e-05	0.0517241
Gas exchange	Mother_GBS	MLMM	Ci.Ca_WS21	S2_33393439	2	33393439	1.03345e-05	0.0517241
Gas exchange	Mother_GBS	FarmCPU	gs_DRI22	S13_36115104	13	36115104	6.93736e-06	0.296512
Gas exchange	Mother_GBS	MLMM	gs_DRI22	S13_36115104	13	36115104	2.19517e-14	0.296512
Gas exchange	Mother_GBS	MLMM	gs_DRI22	S12_5949978	12	5949978	2.43512e-09	0.19186
Gas exchange	Mother_GBS	MLMM	gs_DRI22	S9_15248799	9	15248799	9.43277e-08	0.0755814
Gas exchange	Mother_GBS	MLMM	gs_DRI22	S6_13047461	6	13047461	1.36987e-07	0.436047
Gas exchange	Mother_GBS	FarmCPU	gs_DSI21	S7_10087888	7	10087888	1.46837e-05	0.0804598
Gas exchange	Mother_GBS	FarmCPU	gs_WR22	S7_42456133	7	42456133	2.4915e-11	0.12069
Gas exchange	Mother_GBS	FarmCPU	gs_WR22	S8_2372636	8	2372636	4.08561e-10	0.0574713
Gas exchange	Mother_GBS	FarmCPU	gs_WR22	S4_11206853	4	11206853	1.56411e-08	0.385057
Gas exchange	Mother_GBS	FarmCPU	gs_WR22	S8_12133003	8	12133003	2.34344e-08	0.218391
Gas exchange	Mother_GBS	FarmCPU	gs_WR22	S11_36439456	11	36439456	3.10648e-08	0.0632184
Gas exchange	Mother_GBS	FarmCPU	gs_WR22	S4_8472686	4	8472686	3.21039e-08	0.16092
Gas exchange	Mother_GBS	FarmCPU	gs_WR22	S15_16234306	15	16234306	4.94655e-08	0.327586
Gas exchange	Mother_GBS	FarmCPU	gs_WR22	S12_20680314	12	20680314	4.30789e-06	0.206897
Gas exchange	Mother_GBS	MLMM	gs_WR22	S4_20095205	4	20095205	2.19156e-08	0.0747126
Gas exchange	Mother_GBS	MLMM	gs_WR22	S4_8472686	4	8472686	1.12929e-07	0.16092
Gas exchange	Mother_GBS	MLMM	gs_WR22	S5_9351847	5	9351847	5.46996e-06	0.109195
Gas exchange	Mother_GBS	MLMM	gs_WS12	S7_16961261	7	16961261	2.12343e-05	0.0804598
Gas exchange	Mother_GBS	FarmCPU	gs_WW12	S9_15931331	9	15931331	9.78285e-06	0.114943
Gas exchange	Mother_GBS	FarmCPU	gs_WW12	S9_15604511	9	15604511	1.25993e-05	0.12069
Gas exchange	Mother_GBS	FarmCPU	gs_WW12	S9_15604536	9	15604536	1.25993e-05	0.12069
Gas exchange	Mother_GBS	MLMM	gs_WW12	S9_15931331	9	15931331	3.12005e-06	0.114943
Gas exchange	Mother_GBS	MLMM	gs_WW12	S16_4167172	16	4167172	5.9329e-06	0.183908
Gas exchange	Mother_GBS	MLMM	gs_WW12	S4_8389095	4	8389095	6.59411e-06	0.103448
Gas exchange	Mother_GBS	FarmCPU	gs_WW21	S16_5478474	16	5478474	1.3629e-05	0.488506
Gas exchange	Mother_GBS	FarmCPU	gs_WW21	S16_5478526	16	5478526	1.3629e-05	0.488506
Gas exchange	Mother_GBS	MLMM	gs_WW21	S4_11984744	4	11984744	1.75964e-19	0.0574713
Gas exchange	Mother_GBS	MLMM	gs_WW21	S10_35227291	10	35227291	1.00935e-12	0.143678
Gas exchange	Mother_GBS	MLMM	gs_WW21	S9_15931331	9	15931331	5.09e-11	0.114943
Gas exchange	Mother_GBS	MLMM	gs_WW21	S6_11562820	6	11562820	5.69459e-10	0.137931
Gas exchange	Mother_GBS	MLMM	gs_WW21	S14_6286769	14	6286769	1.7615e-09	0.281609
Gas exchange	Mother_GBS	MLMM	gs_WW21	S11_28397687	11	28397687	8.53725e-08	0.206897
Gas exchange	Mother_GBS	MLMM	gs_WW21	S12_1228553	12	1228553	3.93424e-06	0.218391
Gas exchange	Mother_GBS	MLMM	gs_WW22	S8_27188523	8	27188523	1.89131e-05	0.109195
Gas exchange	Mother_GBS	FarmCPU	PC1_DSI21	S7_10087888	7	10087888	6.02231e-07	0.0804598
Gas exchange	Mother_GBS	FarmCPU	PC1_DSI21	S7_10096752	7	10096752	4.99488e-06	0.132184
Gas exchange	Mother_GBS	FarmCPU	PC1_DSI21	S7_10096741	7	10096741	4.99488e-06	0.132184
Gas exchange	Mother_GBS	MLMM	PC1_DSI21	S7_10087888	7	10087888	2.1655e-06	0.0804598
Gas exchange	Mother_GBS	FarmCPU	PC1_WW21	S11_6736851	11	6736851	1.56457e-10	0.270115
Gas exchange	Mother_GBS	FarmCPU	PC1_WW21	S9_15604511	9	15604511	2.29508e-10	0.12069
Gas exchange	Mother_GBS	FarmCPU	PC1_WW21	S8_23362194	8	23362194	1.804e-07	0.0689655
Gas exchange	Mother_GBS	FarmCPU	PC1_WW21	S13_30789392	13	30789392	7.31955e-07	0.321839
Gas exchange	Mother_GBS	FarmCPU	PC1_WW21	S1_43584953	1	43584953	6.17466e-06	0.350575
Gas exchange	Mother_GBS	FarmCPU	PC1_WW21	S10_27006231	10	27006231	9.1695e-06	0.454023
Gas exchange	Mother_GBS	FarmCPU	PC1_WW21	S6_16768261	6	16768261	1.4974e-05	0.327586
Gas exchange	Mother_GBS	MLMM	PC2_DRI22	S2_19900994	2	19900994	5.08707e-11	0.402299
Gas exchange	Mother_GBS	MLMM	PC2_DRI22	S11_29346190	11	29346190	8.28762e-09	0.224138
Gas exchange	Mother_GBS	MLMM	PC2_DRI22	S9_6301230	9	6301230	2.62206e-08	0.0632184
Gas exchange	Mother_GBS	MLMM	PC2_DRI22	S12_12914605	12	12914605	1.59261e-07	0.109195
Gas exchange	Mother_GBS	MLMM	PC2_DRI22	S11_15758172	11	15758172	3.52076e-06	0.344828
Gas exchange	Mother_GBS	FarmCPU	PC2_DSI21	S9_14619217	9	14619217	3.79674e-06	0.218391
Gas exchange	Mother_GBS	FarmCPU	PC2_DSI21	S2_26340176	2	26340176	6.53734e-06	0.316092
Gas exchange	Mother_GBS	MLMM	PC2_DSI21	S2_26340176	2	26340176	1.38759e-05	0.316092
Gas exchange	Mother_GBS	MLMM	PC2_WR22	S4_8472686	4	8472686	1.08163e-06	0.16092
Gas exchange	Mother_GBS	MLMM	PC2_WR22	S11_17565812	11	17565812	1.63733e-06	0.0574713
Gas exchange	Mother_GBS	FarmCPU	PC2_WS21	S11_17565812	11	17565812	1.35057e-05	0.0574713
Gas exchange	Mother_GBS	MLMM	PC2_WS21	S11_17565812	11	17565812	2.82223e-15	0.0574713
Gas exchange	Mother_GBS	MLMM	PC2_WS21	S1_18115532	1	18115532	1.59693e-10	0.235632
Gas exchange	Mother_GBS	MLMM	PC2_WS21	S10_36037624	10	36037624	7.33087e-09	0.218391
Gas exchange	Mother_GBS	MLMM	PC2_WS21	S11_3553182	11	3553182	2.10975e-06	0.155172
Gas exchange	Mother_GBS	FarmCPU	PC2_WW21	S11_17565812	11	17565812	1.09474e-05	0.0574713
Gas exchange	Mother_GBS	MLMM	PC2_WW21	S11_17565812	11	17565812	2.01979e-08	0.0574713
Gas exchange	Mother_GBS	MLMM	PC2_WW21	S15_17842903	15	17842903	1.39985e-06	0.413793
Gas exchange	Mother_GBS	FarmCPU	PC2_WW22	S11_17565812	11	17565812	1.1352e-08	0.0574713
Gas exchange	Mother_GBS	FarmCPU	PC2_WW22	S6_4457787	6	4457787	2.00133e-07	0.327586
Gas exchange	Mother_GBS	FarmCPU	PC2_WW22	S2_25093652	2	25093652	5.90263e-07	0.275862
Gas exchange	Mother_GBS	FarmCPU	PC2_WW22	S11_15487381	11	15487381	5.68219e-06	0.287356
Gas exchange	Mother_GBS	FarmCPU	PC2_WW22	S10_1210110	10	1210110	1.01457e-05	0.212644
Gas exchange	Mother_GBS	MLMM	PC2_WW22	S11_17565812	11	17565812	3.2179e-08	0.0574713
Gas exchange	Mother_GBS	FarmCPU	PC3_DSI12	S10_14710584	10	14710584	2.24731e-06	0.385057
Gas exchange	Mother_GBS	FarmCPU	PC3_DSI12	S9_17304684	9	17304684	3.12309e-06	0.0689655
Gas exchange	Mother_GBS	MLMM	PC3_DSI12	S9_17304684	9	17304684	4.26004e-09	0.0689655
Gas exchange	Mother_GBS	MLMM	PC3_DSI12	S2_5501003	2	5501003	1.51288e-06	0.0632184
Gas exchange	Mother_GBS	FarmCPU	PC3_WR22	S7_40150579	7	40150579	1.83913e-05	0.166667
Gas exchange	Mother_GBS	FarmCPU	PC3_WS12	S6_12778499	6	12778499	8.25004e-06	0.350575
Gas exchange	Mother_GBS	FarmCPU	PC3_WS12	S11_17565812	11	17565812	2.37135e-05	0.0574713
Gas exchange	Mother_GBS	MLMM	PC3_WS12	S6_12778499	6	12778499	2.61675e-08	0.350575
Gas exchange	Mother_GBS	MLMM	PC3_WS12	S16_13174420	16	13174420	4.96115e-06	0.126437
Gas exchange	Mother_GBS	MLMM	PC3_WS21	S4_32505450	4	32505450	1.8911e-05	0.201149
Gas exchange	Mother_GBS	FarmCPU	PC3_WW12	S6_4215771	6	4215771	4.54498e-06	0.114943
Gas exchange	Mother_GBS	FarmCPU	PC3_WW12	S13_15375003	13	15375003	1.90568e-05	0.195402
Gas exchange	Mother_GBS	MLMM	PC3_WW12	S6_4215771	6	4215771	5.42946e-06	0.114943
Gas exchange	Mother_GBS	FarmCPU	Pn_DRI22	S13_36115104	13	36115104	1.17283e-05	0.296512
Gas exchange	Mother_GBS	MLMM	Pn_DRI22	S13_36115104	13	36115104	5.1566e-08	0.296512
Gas exchange	Mother_GBS	MLMM	Pn_DRI22	S12_5949978	12	5949978	5.99115e-06	0.19186
Gas exchange	Mother_GBS	FarmCPU	Pn_DSI12	S12_13901647	12	13901647	7.98151e-06	0.488506
Gas exchange	Mother_GBS	FarmCPU	Pn_DSI12	S12_13901656	12	13901656	7.98151e-06	0.488506
Gas exchange	Mother_GBS	FarmCPU	Pn_DSI12	S12_13901637	12	13901637	7.98151e-06	0.488506
Gas exchange	Mother_GBS	MLMM	Pn_DSI12	S12_13901647	12	13901647	4.98081e-06	0.488506
Gas exchange	Mother_GBS	FarmCPU	Pn_WR22	S7_42456133	7	42456133	3.15574e-06	0.12069
Gas exchange	Mother_GBS	FarmCPU	Pn_WR22	S4_8472686	4	8472686	6.22047e-06	0.16092
Gas exchange	Mother_GBS	MLMM	Pn_WR22	S4_8472686	4	8472686	5.49077e-08	0.16092
Gas exchange	Mother_GBS	MLMM	Pn_WR22	S4_9869198	4	9869198	3.33989e-06	0.0689655
Gas exchange	Mother_GBS	MLMM	Pn_WR22	S8_2372636	8	2372636	2.33427e-05	0.0574713
Gas exchange	Mother_GBS	MLMM	Pn_WR22	S4_20095205	4	20095205	2.39185e-05	0.0747126
Gas exchange	Mother_GBS	MLMM	Pn_WS12	S11_17565812	11	17565812	3.21346e-22	0.0574713
Gas exchange	Mother_GBS	MLMM	Pn_WS12	S10_5181343	10	5181343	3.06128e-11	0.0747126
Gas exchange	Mother_GBS	MLMM	Pn_WS12	S16_14640191	16	14640191	7.20583e-11	0.298851
Gas exchange	Mother_GBS	MLMM	Pn_WS12	S3_21321293	3	21321293	2.47606e-10	0.212644
Gas exchange	Mother_GBS	MLMM	Pn_WS12	S6_14810666	6	14810666	5.38782e-09	0.195402
Gas exchange	Mother_GBS	MLMM	Pn_WS12	S13_14034534	13	14034534	5.84124e-07	0.109195
Gas exchange	Mother_GBS	MLMM	Pn_WS12	S1_3866920	1	3866920	1.9802e-05	0.172414
Gas exchange	Mother_GBS	MLMM	Pn_WS21	S5_13317853	5	13317853	1.375e-08	0.206897
Gas exchange	Mother_GBS	MLMM	Pn_WS21	S7_16961261	7	16961261	1.05569e-07	0.0804598
Gas exchange	Mother_GBS	MLMM	Pn_WS21	S16_5478474	16	5478474	1.24553e-06	0.488506
Gas exchange	Mother_GBS	FarmCPU	Pn_WW12	S16_4167172	16	4167172	1.25224e-05	0.183908
Gas exchange	Mother_GBS	MLMM	Pn_WW12	S7_4288074	7	4288074	8.65169e-06	0.143678
Gas exchange	Mother_GBS	MLMM	Pn_WW12	S7_4302494	7	4302494	1.7944e-05	0.149425
Gas exchange	Mother_GBS	MLMM	Pn_WW12	S12_386233	12	386233	2.30604e-05	0.114943
Gas exchange	Mother_GBS	FarmCPU	Pn_WW21	S16_4360330	16	4360330	7.2783e-06	0.178161
Gas exchange	Mother_GBS	FarmCPU	Pn_WW21	S16_5478474	16	5478474	1.7973e-05	0.488506
Gas exchange	Mother_GBS	FarmCPU	Pn_WW21	S16_5478526	16	5478526	1.7973e-05	0.488506
Gas exchange	Mother_GBS	FarmCPU	Pn_WW21	S8_4951640	8	4951640	2.12458e-05	0.0632184
Gas exchange	Mother_GBS	FarmCPU	Pn_WW21	S16_6672730	16	6672730	2.15309e-05	0.143678
Gas exchange	Mother_GBS	MLMM	Pn_WW21	S15_12404266	15	12404266	7.2923e-06	0.0574713
Gas exchange	Mother_GBS	MLMM	Pn_WW21	S13_25356391	13	25356391	1.65913e-05	0.0517241
Gas exchange	Mother_GBS	MLMM	Pn_WW21	S8_4951640	8	4951640	1.9249e-05	0.0632184
Gas exchange	Mother_GBS	FarmCPU	RWC_DRI22	S2_19901008	2	19901008	4.23962e-08	0.0747126
Gas exchange	Mother_GBS	FarmCPU	RWC_DRI22	S13_25109228	13	25109228	1.02536e-07	0.224138
Gas exchange	Mother_GBS	FarmCPU	RWC_DRI22	S16_23665852	16	23665852	1.34448e-07	0.252874
Gas exchange	Mother_GBS	FarmCPU	RWC_DRI22	S11_10591497	11	10591497	9.81332e-07	0.155172
Gas exchange	Mother_GBS	FarmCPU	RWC_DRI22	S13_18919061	13	18919061	3.3269e-06	0.178161
Gas exchange	Mother_GBS	FarmCPU	RWC_DRI22	S16_4167182	16	4167182	4.01646e-06	0.224138
Gas exchange	Mother_GBS	MLMM	RWC_DRI22	S11_10591497	11	10591497	3.65128e-25	0.155172
Gas exchange	Mother_GBS	MLMM	RWC_DRI22	S6_21828586	6	21828586	5.07355e-15	0.212644
Gas exchange	Mother_GBS	MLMM	RWC_DRI22	S9_2546443	9	2546443	3.55074e-14	0.172414
Gas exchange	Mother_GBS	MLMM	RWC_DRI22	S7_16312300	7	16312300	2.6948e-12	0.189655
Gas exchange	Mother_GBS	MLMM	RWC_DRI22	S15_1436277	15	1436277	6.24641e-12	0.224138
Gas exchange	Mother_GBS	MLMM	RWC_DRI22	S1_3981164	1	3981164	4.10902e-09	0.091954
Gas exchange	Mother_GBS	MLMM	RWC_DRI22	S10_24847598	10	24847598	1.79456e-05	0.0862069
Gas exchange	Mother_GBS	FarmCPU	RWC_DSI12	S2_19900994	2	19900994	2.00485e-06	0.402299
Gas exchange	Mother_GBS	FarmCPU	RWC_DSI12	S2_19901008	2	19901008	5.21955e-06	0.0747126
Gas exchange	Mother_GBS	FarmCPU	RWC_DSI12	S11_10591497	11	10591497	6.05314e-06	0.155172
Gas exchange	Mother_GBS	FarmCPU	RWC_DSI12	S11_10580741	11	10580741	2.17116e-05	0.149425
Gas exchange	Mother_GBS	FarmCPU	RWC_DSI12	S1_7237465	1	7237465	2.42901e-05	0.235632
Gas exchange	Mother_GBS	MLMM	RWC_DSI12	S10_35665369	10	35665369	1.55806e-16	0.0517241
Gas exchange	Mother_GBS	MLMM	RWC_DSI12	S2_19900994	2	19900994	9.92657e-15	0.402299
Gas exchange	Mother_GBS	MLMM	RWC_DSI12	S6_8609551	6	8609551	3.79474e-13	0.178161
Gas exchange	Mother_GBS	MLMM	RWC_DSI12	S4_14609626	4	14609626	1.34328e-08	0.413793
Gas exchange	Mother_GBS	MLMM	RWC_DSI12	S10_14590765	10	14590765	8.37299e-08	0.367816
Gas exchange	Mother_GBS	MLMM	RWC_DSI12	S5_7784699	5	7784699	1.37065e-07	0.33908
Gas exchange	Mother_GBS	MLMM	RWC_DSI12	S5_4656329	5	4656329	1.97847e-07	0.385057
Gas exchange	Mother_GBS	MLMM	RWC_DSI12	S12_17001507	12	17001507	5.00542e-06	0.408046
Gas exchange	Mother_GBS	FarmCPU	RWC_DSI21	S2_19901008	2	19901008	6.81677e-06	0.0747126
Gas exchange	Mother_GBS	FarmCPU	RWC_DSI21	S2_19900994	2	19900994	1.94113e-05	0.402299
Gas exchange	Mother_GBS	MLMM	RWC_DSI21	S2_19900994	2	19900994	9.60221e-06	0.402299
Gas exchange	Mother_GBS	FarmCPU	RWC_WR22	S11_10591497	11	10591497	2.01394e-06	0.155172
Gas exchange	Mother_GBS	FarmCPU	RWC_WR22	S2_19901008	2	19901008	2.36289e-06	0.0747126
Gas exchange	Mother_GBS	FarmCPU	RWC_WR22	S2_19900994	2	19900994	2.10283e-05	0.402299
Gas exchange	Mother_GBS	FarmCPU	RWC_WR22	S11_10580741	11	10580741	2.15571e-05	0.149425
Gas exchange	Mother_GBS	MLMM	RWC_WR22	S11_10591497	11	10591497	8.43162e-07	0.155172
Gas exchange	Mother_GBS	FarmCPU	RWC_WS12	S10_35665369	10	35665369	1.77137e-09	0.0517241
Gas exchange	Mother_GBS	FarmCPU	RWC_WS12	S2_19900994	2	19900994	2.04193e-09	0.402299
Gas exchange	Mother_GBS	FarmCPU	RWC_WS12	S5_16387254	5	16387254	1.80075e-07	0.143678
Gas exchange	Mother_GBS	FarmCPU	RWC_WS12	S8_12323005	8	12323005	1.13308e-06	0.172414
Gas exchange	Mother_GBS	FarmCPU	RWC_WS12	S1_17262541	1	17262541	3.2578e-06	0.321839
Gas exchange	Mother_GBS	FarmCPU	RWC_WS12	S3_6725335	3	6725335	4.74377e-06	0.183908
Gas exchange	Mother_GBS	MLMM	RWC_WS12	S2_19900994	2	19900994	4.9753e-21	0.402299
Gas exchange	Mother_GBS	MLMM	RWC_WS12	S6_8609551	6	8609551	1.81037e-15	0.178161
Gas exchange	Mother_GBS	MLMM	RWC_WS12	S5_7784699	5	7784699	5.07036e-14	0.33908
Gas exchange	Mother_GBS	MLMM	RWC_WS12	S9_6301230	9	6301230	5.89858e-10	0.0632184
Gas exchange	Mother_GBS	MLMM	RWC_WS12	S11_2407558	11	2407558	1.77052e-07	0.0977011
Gas exchange	Mother_GBS	MLMM	RWC_WS12	S10_35665369	10	35665369	8.07041e-07	0.0517241
Gas exchange	Mother_GBS	MLMM	RWC_WS12	S16_15879388	16	15879388	1.73653e-06	0.310345
Gas exchange	Mother_GBS	FarmCPU	RWC_WS21	S2_19901008	2	19901008	7.44342e-07	0.0747126
Gas exchange	Mother_GBS	FarmCPU	RWC_WS21	S3_6725335	3	6725335	1.00589e-05	0.183908
Gas exchange	Mother_GBS	FarmCPU	RWC_WS21	S3_6725336	3	6725336	1.00589e-05	0.183908
Gas exchange	Mother_GBS	FarmCPU	RWC_WS21	S2_19900994	2	19900994	1.10863e-05	0.402299
Gas exchange	Mother_GBS	FarmCPU	RWC_WS21	S16_21147423	16	21147423	1.70776e-05	0.16092
Gas exchange	Mother_GBS	FarmCPU	RWC_WS21	S16_21147393	16	21147393	1.76827e-05	0.172414
Gas exchange	Mother_GBS	FarmCPU	RWC_WS21	S2_19396537	2	19396537	1.9669e-05	0.091954
Gas exchange	Mother_GBS	MLMM	RWC_WS21	S2_19901008	2	19901008	2.67895e-07	0.0747126
Gas exchange	Mother_GBS	MLMM	RWC_WS21	S3_6725335	3	6725335	1.27711e-06	0.183908
Gas exchange	Mother_GBS	FarmCPU	RWC_WW21	S11_13498131	11	13498131	8.73314e-06	0.0747126
Gas exchange	Mother_GBS	FarmCPU	RWC_WW21	S11_13471209	11	13471209	2.11973e-05	0.0689655
Gas exchange	Mother_GBS	MLMM	RWC_WW21	S11_13498131	11	13498131	1.21726e-08	0.0747126
Gas exchange	Mother_GBS	MLMM	RWC_WW21	S9_22777864	9	22777864	1.84698e-06	0.0574713
Gas exchange	Mother_GBS	MLMM	RWC_WW21	S16_26080760	16	26080760	1.33628e-05	0.270115
Gas exchange	Mother_GBS	MLMM	RWC_WW21	S11_17983919	11	17983919	1.7159e-05	0.12069
Gas exchange	Mother_GBS	MLMM	RWC_WW21	S16_26082424	16	26082424	2.05665e-05	0.281609
Gas exchange	Mother_GBS	MLMM	Tr_DRI22	S13_36115104	13	36115104	1.85525e-05	0.296512
Gas exchange	Mother_GBS	FarmCPU	Tr_DSI21	S7_10087888	7	10087888	3.09359e-06	0.0804598
Gas exchange	Mother_GBS	MLMM	Tr_DSI21	S7_10087888	7	10087888	8.15085e-06	0.0804598
Gas exchange	Mother_GBS	MLMM	Tr_WS12	S1_19787041	1	19787041	4.93698e-14	0.218391
Gas exchange	Mother_GBS	MLMM	Tr_WS12	S6_29963364	6	29963364	3.16638e-10	0.0632184
Gas exchange	Mother_GBS	MLMM	Tr_WS12	S4_8251757	4	8251757	1.28654e-09	0.241379
Gas exchange	Mother_GBS	MLMM	Tr_WS12	S10_27163801	10	27163801	2.83378e-07	0.0862069
Gas exchange	Mother_GBS	MLMM	Tr_WS12	S3_18264450	3	18264450	2.08999e-06	0.327586
Gas exchange	Mother_GBS	FarmCPU	Tr_WS21	S16_3849408	16	3849408	1.94507e-05	0.298851
Gas exchange	Mother_GBS	FarmCPU	Tr_WS21	S16_3849384	16	3849384	1.94507e-05	0.298851
Gas exchange	Mother_GBS	FarmCPU	Tr_WS21	S16_3849420	16	3849420	1.94507e-05	0.298851
Gas exchange	Mother_GBS	FarmCPU	Tr_WW12	S7_8897502	7	8897502	8.34718e-12	0.287356
Gas exchange	Mother_GBS	FarmCPU	Tr_WW12	S15_3376734	15	3376734	4.96368e-11	0.149425
Gas exchange	Mother_GBS	FarmCPU	Tr_WW12	S14_1221762	14	1221762	3.56577e-09	0.143678
Gas exchange	Mother_GBS	FarmCPU	Tr_WW12	S6_12522474	6	12522474	1.66794e-08	0.218391
Gas exchange	Mother_GBS	FarmCPU	Tr_WW12	S11_11434912	11	11434912	4.83254e-08	0.45977
Gas exchange	Mother_GBS	FarmCPU	Tr_WW12	S12_28313005	12	28313005	5.79646e-08	0.281609
Gas exchange	Mother_GBS	FarmCPU	Tr_WW12	S9_15604511	9	15604511	9.52351e-08	0.12069
Gas exchange	Mother_GBS	FarmCPU	Tr_WW12	S9_18624915	9	18624915	3.66172e-06	0.0632184
Gas exchange	Mother_GBS	FarmCPU	Tr_WW12	S11_7364806	11	7364806	4.51951e-06	0.195402
Gas exchange	Mother_GBS	FarmCPU	Tr_WW12	S2_24454245	2	24454245	7.90287e-06	0.114943
Gas exchange	Mother_GBS	MLMM	Tr_WW12	S7_49345430	7	49345430	4.33403e-14	0.0632184
Gas exchange	Mother_GBS	MLMM	Tr_WW12	S14_6286769	14	6286769	6.01306e-13	0.281609
Gas exchange	Mother_GBS	MLMM	Tr_WW12	S8_20212533	8	20212533	2.17123e-11	0.241379
Gas exchange	Mother_GBS	MLMM	Tr_WW12	S9_15931331	9	15931331	3.22047e-11	0.114943
Gas exchange	Mother_GBS	MLMM	Tr_WW12	S9_23845135	9	23845135	2.47774e-08	0.16092
Gas exchange	Mother_GBS	MLMM	Tr_WW12	S6_12522474	6	12522474	2.21334e-06	0.218391
Gas exchange	Mother_GBS	MLMM	Tr_WW12	S4_17889851	4	17889851	1.18141e-05	0.321839
Gas exchange	Mother_GBS	FarmCPU	Tr_WW21	S11_6736851	11	6736851	6.19027e-11	0.270115
Gas exchange	Mother_GBS	FarmCPU	Tr_WW21	S11_17129472	11	17129472	2.55759e-08	0.344828
Gas exchange	Mother_GBS	FarmCPU	Tr_WW21	S3_24681407	3	24681407	1.14218e-07	0.201149
Gas exchange	Mother_GBS	FarmCPU	Tr_WW21	S9_15604511	9	15604511	7.21531e-07	0.12069
Gas exchange	Mother_GBS	FarmCPU	Tr_WW21	S15_8355375	15	8355375	1.85181e-06	0.189655
Gas exchange	Mother_GBS	FarmCPU	Tr_WW21	S1_43584953	1	43584953	9.47768e-06	0.350575
Gas exchange	Mother_GBS	FarmCPU	Tr_WW21	S10_27006224	10	27006224	1.32055e-05	0.454023
Gas exchange	Mother_GBS	MLMM	Tr_WW21	S9_15931331	9	15931331	1.29034e-05	0.114943
Gas exchange	Mother_GBS	MLMM	Tr_WW21	S9_15604511	9	15604511	1.91841e-05	0.12069
Gas exchange	Mother_GBS	MLMM	Tr_WW21	S9_15604536	9	15604536	1.91841e-05	0.12069
Gas exchange	Mother_GBS	MLMM	Trans_DRI22	S13_36115104	13	36115104	1.85525e-05	0.296512
Gas exchange	Mother_GBS	FarmCPU	Trans_DSI21	S7_10087888	7	10087888	3.09359e-06	0.0804598
Gas exchange	Mother_GBS	MLMM	Trans_DSI21	S7_10087888	7	10087888	8.15085e-06	0.0804598
Gas exchange	Mother_GBS	FarmCPU	Trans_WR22	S5_2646209	5	2646209	2.63747e-08	0.0574713
Gas exchange	Mother_GBS	FarmCPU	Trans_WR22	S13_37038663	13	37038663	9.63235e-06	0.0574713
Gas exchange	Mother_GBS	FarmCPU	Trans_WR22	S15_4280273	15	4280273	1.41812e-05	0.321839
Gas exchange	Mother_GBS	MLMM	Trans_WR22	S7_42456133	7	42456133	1.96581e-06	0.12069
Gas exchange	Mother_GBS	MLMM	Trans_WR22	S4_11206853	4	11206853	2.36816e-05	0.385057
Gas exchange	Mother_GBS	MLMM	Trans_WS12	S1_19787041	1	19787041	4.93701e-14	0.218391
Gas exchange	Mother_GBS	MLMM	Trans_WS12	S6_29963364	6	29963364	3.16639e-10	0.0632184
Gas exchange	Mother_GBS	MLMM	Trans_WS12	S4_8251757	4	8251757	1.28655e-09	0.241379
Gas exchange	Mother_GBS	MLMM	Trans_WS12	S10_27163801	10	27163801	2.83378e-07	0.0862069
Gas exchange	Mother_GBS	MLMM	Trans_WS12	S3_18264476	3	18264476	2.08998e-06	0.327586
Gas exchange	Mother_GBS	FarmCPU	Trans_WS21	S16_3849384	16	3849384	1.94507e-05	0.298851
Gas exchange	Mother_GBS	FarmCPU	Trans_WS21	S16_3849420	16	3849420	1.94507e-05	0.298851
Gas exchange	Mother_GBS	FarmCPU	Trans_WS21	S16_3849408	16	3849408	1.94507e-05	0.298851
Gas exchange	Mother_GBS	FarmCPU	Trans_WW12	S7_8897502	7	8897502	8.34728e-12	0.287356
Gas exchange	Mother_GBS	FarmCPU	Trans_WW12	S15_3376734	15	3376734	4.96369e-11	0.149425
Gas exchange	Mother_GBS	FarmCPU	Trans_WW12	S14_1221762	14	1221762	3.56578e-09	0.143678
Gas exchange	Mother_GBS	FarmCPU	Trans_WW12	S6_12522474	6	12522474	1.66793e-08	0.218391
Gas exchange	Mother_GBS	FarmCPU	Trans_WW12	S11_11434912	11	11434912	4.83254e-08	0.45977
Gas exchange	Mother_GBS	FarmCPU	Trans_WW12	S12_28313005	12	28313005	5.79647e-08	0.281609
Gas exchange	Mother_GBS	FarmCPU	Trans_WW12	S9_15604511	9	15604511	9.52356e-08	0.12069
Gas exchange	Mother_GBS	FarmCPU	Trans_WW12	S9_18624915	9	18624915	3.66172e-06	0.0632184
Gas exchange	Mother_GBS	FarmCPU	Trans_WW12	S11_7364806	11	7364806	4.51953e-06	0.195402
Gas exchange	Mother_GBS	FarmCPU	Trans_WW12	S2_24454245	2	24454245	7.90287e-06	0.114943
Gas exchange	Mother_GBS	MLMM	Trans_WW12	S7_49345430	7	49345430	4.33404e-14	0.0632184
Gas exchange	Mother_GBS	MLMM	Trans_WW12	S14_6286769	14	6286769	6.01309e-13	0.281609
Gas exchange	Mother_GBS	MLMM	Trans_WW12	S8_20212533	8	20212533	2.17124e-11	0.241379
Gas exchange	Mother_GBS	MLMM	Trans_WW12	S9_15931331	9	15931331	3.22049e-11	0.114943
Gas exchange	Mother_GBS	MLMM	Trans_WW12	S9_23845135	9	23845135	2.47775e-08	0.16092
Gas exchange	Mother_GBS	MLMM	Trans_WW12	S6_12522474	6	12522474	2.21333e-06	0.218391
Gas exchange	Mother_GBS	MLMM	Trans_WW12	S4_17889851	4	17889851	1.18141e-05	0.321839
Gas exchange	Mother_GBS	FarmCPU	Trans_WW21	S11_6736851	11	6736851	6.19025e-11	0.270115
Gas exchange	Mother_GBS	FarmCPU	Trans_WW21	S11_17129472	11	17129472	2.55759e-08	0.344828
Gas exchange	Mother_GBS	FarmCPU	Trans_WW21	S3_24681407	3	24681407	1.14217e-07	0.201149
Gas exchange	Mother_GBS	FarmCPU	Trans_WW21	S9_15604511	9	15604511	7.21531e-07	0.12069
Gas exchange	Mother_GBS	FarmCPU	Trans_WW21	S15_8355375	15	8355375	1.85181e-06	0.189655
Gas exchange	Mother_GBS	FarmCPU	Trans_WW21	S1_43584953	1	43584953	9.47768e-06	0.350575
Gas exchange	Mother_GBS	FarmCPU	Trans_WW21	S10_27006231	10	27006231	1.32054e-05	0.454023
Gas exchange	Mother_GBS	MLMM	Trans_WW21	S9_15931331	9	15931331	1.29034e-05	0.114943
Gas exchange	Mother_GBS	MLMM	Trans_WW21	S9_15604511	9	15604511	1.91841e-05	0.12069
Gas exchange	Mother_GBS	MLMM	Trans_WW21	S9_15604536	9	15604536	1.91841e-05	0.12069
Gas exchange	Mother_GBS	FarmCPU	WUE_DRI22	S6_12802790	6	12802790	4.51175e-08	0.126437
Gas exchange	Mother_GBS	FarmCPU	WUE_DRI22	S15_3376734	15	3376734	6.56417e-08	0.149425
Gas exchange	Mother_GBS	FarmCPU	WUE_DRI22	S4_27989770	4	27989770	4.40309e-07	0.482759
Gas exchange	Mother_GBS	FarmCPU	WUE_DRI22	S7_18152485	7	18152485	8.2658e-07	0.247126
Gas exchange	Mother_GBS	FarmCPU	WUE_DRI22	S11_8250283	11	8250283	1.27624e-06	0.258621
Gas exchange	Mother_GBS	FarmCPU	WUE_DRI22	S1_20328459	1	20328459	5.05607e-06	0.0632184
Gas exchange	Mother_GBS	MLMM	WUE_DRI22	S6_12802790	6	12802790	1.19833e-06	0.126437
Gas exchange	Mother_GBS	MLMM	WUE_DRI22	S12_15659447	12	15659447	1.07844e-05	0.16092
Gas exchange	Mother_GBS	MLMM	WUE_DRI22	S4_1620681	4	1620681	1.81482e-05	0.333333
Gas exchange	Mother_GBS	MLMM	WUE_DRI22	S4_27989717	4	27989717	1.96534e-05	0.488506
Gas exchange	Mother_GBS	FarmCPU	WUE_DSI21	S7_16640746	7	16640746	3.18904e-06	0.494253
Gas exchange	Mother_GBS	MLMM	WUE_DSI21	S7_16640746	7	16640746	5.3746e-06	0.494253
Gas exchange	Mother_GBS	MLMM	WUE_WR22	S1_32721616	1	32721616	1.61696e-05	0.413793
Gas exchange	Mother_GBS	MLMM	WUE_WR22	S12_16705381	12	16705381	1.81155e-05	0.316092
Gas exchange	Mother_GBS	MLMM	WUE_WR22	S12_16712977	12	16712977	1.92068e-05	0.298851
Gas exchange	Mother_GBS	FarmCPU	WUE_WS12	S7_8897502	7	8897502	2.28914e-05	0.287356
Gas exchange	Mother_GBS	FarmCPU	WUE_WS12	S7_8897505	7	8897505	2.28914e-05	0.287356
Gas exchange	Mother_GBS	FarmCPU	WUE_WW22	S7_8897502	7	8897502	1.86728e-05	0.287356
Gas exchange	Mother_GBS	FarmCPU	WUE_WW22	S7_8897505	7	8897505	1.86728e-05	0.287356
Gas exchange	Mother_GBS	MLMM	WUEi_DRI22	S7_18152485	7	18152485	7.15905e-06	0.247126
Gas exchange	Mother_GBS	MLMM	WUEi_DRI22	S4_1620681	4	1620681	1.211e-05	0.333333
Gas exchange	Mother_GBS	FarmCPU	WUEi_DSI12	S1_40631359	1	40631359	9.09016e-09	0.482759
Gas exchange	Mother_GBS	FarmCPU	WUEi_DSI12	S5_1189559	5	1189559	1.19561e-08	0.0977011
Gas exchange	Mother_GBS	FarmCPU	WUEi_DSI12	S3_14833284	3	14833284	2.33478e-07	0.195402
Gas exchange	Mother_GBS	FarmCPU	WUEi_DSI12	S1_13234678	1	13234678	1.74246e-06	0.114943
Gas exchange	Mother_GBS	FarmCPU	WUEi_DSI12	S1_26643417	1	26643417	3.67425e-06	0.0747126
Gas exchange	Mother_GBS	FarmCPU	WUEi_DSI12	S13_3213113	13	3213113	1.06542e-05	0.229885
Gas exchange	Mother_GBS	MLMM	WUEi_DSI12	S11_10893392	11	10893392	1.48636e-09	0.0574713
Gas exchange	Mother_GBS	MLMM	WUEi_DSI12	S15_12888751	15	12888751	4.03689e-06	0.0977011
Gas exchange	Mother_GBS	MLMM	WUEi_DSI12	S5_16971607	5	16971607	1.95328e-05	0.448276
Gas exchange	Mother_GBS	MLMM	WUEi_DSI12	S5_16971621	5	16971621	1.95328e-05	0.448276
Gas exchange	Mother_GBS	MLMM	WUEi_DSI12	S5_16971625	5	16971625	1.95328e-05	0.448276
Gas exchange	Mother_GBS	FarmCPU	WUEi_DSI21	S12_10357023	12	10357023	7.56859e-06	0.206897
Gas exchange	Mother_GBS	FarmCPU	WUEi_DSI21	S12_10357046	12	10357046	7.56859e-06	0.206897
Gas exchange	Mother_GBS	FarmCPU	WUEi_DSI21	S12_10357023	12	10357023	1.68586e-05	0.206897
Gas exchange	Mother_GBS	FarmCPU	WUEi_DSI21	S12_10357046	12	10357046	1.68586e-05	0.206897
Gas exchange	Mother_GBS	FarmCPU	WUEi_WS21	S11_17565812	11	17565812	1.61981e-05	0.0574713
Gas exchange	Mother_GBS	MLMM	WUEi_WS21	S7_41873354	7	41873354	2.30828e-10	0.0517241
Gas exchange	Mother_GBS	MLMM	WUEi_WS21	S11_17565812	11	17565812	6.22007e-09	0.0574713
Gas exchange	Mother_GBS	MLMM	WUEi_WS21	S11_4710738	11	4710738	2.62461e-07	0.37931
Gas exchange	Mother_GBS	MLMM	WUEi_WS21	S2_22864101	2	22864101	5.5426e-06	0.304598
Gas exchange	Mother_GBS	MLMM	WUEi_WW21	S9_24187449	9	24187449	6.78409e-17	0.109195
Gas exchange	Mother_GBS	MLMM	WUEi_WW21	S5_11211000	5	11211000	6.41563e-16	0.166667
Gas exchange	Mother_GBS	MLMM	WUEi_WW21	S8_469363	8	469363	2.43629e-14	0.465517
Gas exchange	Mother_GBS	MLMM	WUEi_WW21	S1_32825226	1	32825226	1.38471e-11	0.270115
Gas exchange	Mother_GBS	MLMM	WUEi_WW21	S14_25105840	14	25105840	8.56025e-10	0.431034
Gas exchange	Mother_GBS	MLMM	WUEi_WW21	S3_12318612	3	12318612	2.425e-07	0.132184
Gas exchange	Mother_GBS	MLMM	WUEi_WW21	S13_27965013	13	27965013	2.13651e-06	0.0632184
Gas exchange	Mother_GBS	MLMM	WUEi_WW21	S15_17842903	15	17842903	1.54564e-05	0.413793
Gas exchange	Mother_GBS	FarmCPU	WUEi_WW22	S7_8897502	7	8897502	1.00415e-05	0.287356
Gas exchange	Mother_GBS	FarmCPU	WUEi_WW22	S7_8897505	7	8897505	1.00415e-05	0.287356
Gas exchange	Mother_GBS	MLMM	WUEi_WW22	S7_8897502	7	8897502	1.40646e-07	0.287356
Gas exchange	Mother_GBS	MLMM	WUEi_WW22	S7_18152493	7	18152493	1.06084e-06	0.362069
Chl fluorescence	Progeny_GBS	FarmCPU	ABS/RC_DRI22	S6_3429324	6	3429324	2.09469e-05	0.163793
Chl fluorescence	Progeny_GBS	FarmCPU	ABS/RC_DRI22	S6_3429309	6	3429309	2.09469e-05	0.163793
Chl fluorescence	Progeny_GBS	FarmCPU	ABS/RC_DRI22	S6_3429326	6	3429326	2.09469e-05	0.163793
Chl fluorescence	Progeny_GBS	FarmCPU	ABS/RC_DSI21	S13_14235465	13	14235465	9.39071e-06	0.491379
Chl fluorescence	Progeny_GBS	FarmCPU	ABS/RC_DSI21	S13_14243837	13	14243837	1.0376e-05	0.439655
Chl fluorescence	Progeny_GBS	MLMM	ABS/RC_DSI21	S13_14235465	13	14235465	1.18358e-05	0.491379
Chl fluorescence	Progeny_GBS	MLMM	ABS/RC_DSI21	S13_14243837	13	14243837	1.30515e-05	0.439655
Chl fluorescence	Progeny_GBS	FarmCPU	ABS/RC_WS21	S13_14243837	13	14243837	1.5022e-05	0.439655
Chl fluorescence	Progeny_GBS	MLMM	ABS/RC_WS21	S13_14243837	13	14243837	1.94454e-05	0.439655
Chl fluorescence	Progeny_GBS	FarmCPU	ABS/RC_WW22	S6_23284654	6	23284654	1.27292e-05	0.172414
Chl fluorescence	Progeny_GBS	MLMM	ABS/RC_WW22	S6_23284654	6	23284654	2.21074e-05	0.172414
Chl fluorescence	Progeny_GBS	FarmCPU	DI0/RC_DRI22	S11_15758875	11	15758875	5.37774e-07	0.25
Chl fluorescence	Progeny_GBS	MLMM	DI0/RC_DRI22	S11_15758875	11	15758875	8.95391e-08	0.25
Chl fluorescence	Progeny_GBS	MLMM	DI0/RC_DRI22	S10_23783019	10	23783019	1.15363e-05	0.37931
Chl fluorescence	Progeny_GBS	FarmCPU	DI0/RC_DSI21	S13_14235465	13	14235465	6.54574e-06	0.491379
Chl fluorescence	Progeny_GBS	FarmCPU	DI0/RC_DSI21	S6_14285826	6	14285826	7.29648e-06	0.0344828
Chl fluorescence	Progeny_GBS	FarmCPU	DI0/RC_DSI21	S13_14243837	13	14243837	1.31244e-05	0.439655
Chl fluorescence	Progeny_GBS	MLMM	DI0/RC_DSI21	S13_14235465	13	14235465	9.36652e-06	0.491379
Chl fluorescence	Progeny_GBS	MLMM	DI0/RC_DSI21	S6_14285826	6	14285826	1.0406e-05	0.0344828
Chl fluorescence	Progeny_GBS	MLMM	DI0/RC_DSI21	S13_14243837	13	14243837	1.83919e-05	0.439655
Chl fluorescence	Progeny_GBS	FarmCPU	DI0/RC_WR22	S14_23499981	14	23499981	9.66631e-07	0.0689655
Chl fluorescence	Progeny_GBS	FarmCPU	DI0/RC_WR22	S14_23545784	14	23545784	1.07978e-05	0.0775862
Chl fluorescence	Progeny_GBS	FarmCPU	DI0/RC_WR22	S14_23549030	14	23549030	1.07978e-05	0.0775862
Chl fluorescence	Progeny_GBS	FarmCPU	DI0/RC_WR22	S14_23549802	14	23549802	1.07978e-05	0.0775862
Chl fluorescence	Progeny_GBS	FarmCPU	DI0/RC_WR22	S14_23549848	14	23549848	1.07978e-05	0.0775862
Chl fluorescence	Progeny_GBS	FarmCPU	DI0/RC_WR22	S14_23554978	14	23554978	1.07978e-05	0.0775862
Chl fluorescence	Progeny_GBS	FarmCPU	DI0/RC_WR22	S14_23554979	14	23554979	1.07978e-05	0.0775862
Chl fluorescence	Progeny_GBS	FarmCPU	DI0/RC_WR22	S14_23555030	14	23555030	1.07978e-05	0.0775862
Chl fluorescence	Progeny_GBS	FarmCPU	DI0/RC_WR22	S14_23554734	14	23554734	1.11096e-05	0.146552
Chl fluorescence	Progeny_GBS	FarmCPU	DI0/RC_WR22	S3_6766446	3	6766446	1.38145e-05	0.137931
Chl fluorescence	Progeny_GBS	MLMM	DI0/RC_WR22	S14_23499981	14	23499981	1.05062e-07	0.0689655
Chl fluorescence	Progeny_GBS	MLMM	DI0/RC_WR22	S10_10068937	10	10068937	2.19429e-05	0.155172
Chl fluorescence	Progeny_GBS	FarmCPU	DI0/RC_WS21	S13_14243837	13	14243837	2.18749e-05	0.439655
Chl fluorescence	Progeny_GBS	MLMM	DI0/RC_WS21	S6_14285826	6	14285826	1.03843e-07	0.0344828
Chl fluorescence	Progeny_GBS	MLMM	DI0/RC_WS21	S10_33359803	10	33359803	5.61071e-06	0.0603448
Chl fluorescence	Progeny_GBS	FarmCPU	DI0/RC_WW21	S7_14348187	7	14348187	1.1604e-05	0.163793
Chl fluorescence	Progeny_GBS	FarmCPU	DI0/RC_WW21	S5_11334197	5	11334197	1.44155e-05	0.0862069
Chl fluorescence	Progeny_GBS	FarmCPU	DI0/RC_WW21	S10_9150305	10	9150305	1.47871e-05	0.112069
Chl fluorescence	Progeny_GBS	FarmCPU	DI0/RC_WW21	S10_12265766	10	12265766	2.04316e-05	0.232759
Chl fluorescence	Progeny_GBS	MLMM	DI0/RC_WW21	S12_23330096	12	23330096	7.81405e-22	0.103448
Chl fluorescence	Progeny_GBS	MLMM	DI0/RC_WW21	S9_22694930	9	22694930	1.35602e-19	0.112069
Chl fluorescence	Progeny_GBS	MLMM	DI0/RC_WW21	S10_12274889	10	12274889	6.08035e-15	0.232759
Chl fluorescence	Progeny_GBS	MLMM	DI0/RC_WW21	S8_23659947	8	23659947	7.08951e-15	0.0603448
Chl fluorescence	Progeny_GBS	MLMM	DI0/RC_WW21	S13_30285764	13	30285764	1.57927e-09	0.0689655
Chl fluorescence	Progeny_GBS	MLMM	DI0/RC_WW21	S12_20171415	12	20171415	2.18788e-09	0.25
Chl fluorescence	Progeny_GBS	MLMM	DI0/RC_WW21	S7_45193377	7	45193377	1.76333e-06	0.336207
Chl fluorescence	Progeny_GBS	MLMM	DI0/RC_WW21	S9_14651946	9	14651946	6.91413e-06	0.344828
Chl fluorescence	Progeny_GBS	FarmCPU	DI0/RC_WW22	S15_13814484	15	13814484	1.68385e-05	0.137931
Chl fluorescence	Progeny_GBS	MLMM	DI0/RC_WW22	S2_27120357	2	27120357	5.61181e-06	0.405172
Chl fluorescence	Progeny_GBS	FarmCPU	ET0/RC_WS21	S13_23293895	13	23293895	1.75656e-05	0.258621
Chl fluorescence	Progeny_GBS	MLMM	ET0/RC_WS21	S13_23293895	13	23293895	1.89114e-05	0.258621
Chl fluorescence	Progeny_GBS	FarmCPU	ET0/RC_WW21	S11_22118	11	22118	9.73888e-06	0.362069
Chl fluorescence	Progeny_GBS	FarmCPU	ET0/RC_WW21	S16_8597508	16	8597508	1.79634e-05	0.491379
Chl fluorescence	Progeny_GBS	MLMM	ET0/RC_WW21	S11_22118	11	22118	1.24144e-05	0.362069
Chl fluorescence	Progeny_GBS	MLMM	ET0/RC_WW21	S16_8597508	16	8597508	2.00612e-05	0.491379
Chl fluorescence	Progeny_GBS	FarmCPU	ET0/RC_WW22	S4_33018629	4	33018629	2.85883e-06	0.198276
Chl fluorescence	Progeny_GBS	MLMM	ET0/RC_WW22	S4_33018629	4	33018629	4.78432e-06	0.198276
Chl fluorescence	Progeny_GBS	FarmCPU	F0_DSI21	S10_32396802	10	32396802	1.03961e-05	0.215517
Chl fluorescence	Progeny_GBS	FarmCPU	F0_DSI21	S10_32396785	10	32396785	1.5245e-05	0.198276
Chl fluorescence	Progeny_GBS	MLMM	F0_DSI21	S10_32396802	10	32396802	1.60079e-11	0.215517
Chl fluorescence	Progeny_GBS	MLMM	F0_DSI21	S6_26422105	6	26422105	2.24016e-08	0.448276
Chl fluorescence	Progeny_GBS	MLMM	F0_DSI21	S12_4515751	12	4515751	5.03692e-07	0.318966
Chl fluorescence	Progeny_GBS	MLMM	F0_DSI21	S16_13196573	16	13196573	1.3189e-05	0.12069
Chl fluorescence	Progeny_GBS	MLMM	F0_DSI21	S13_21677335	13	21677335	1.54559e-05	0.155172
Chl fluorescence	Progeny_GBS	MLMM	F0_DSI21	S13_21677345	13	21677345	1.54559e-05	0.155172
[truncated: 887 more rows]

## Sheet: Table
SNP_Sig	Column Labels						Unique_SNP_Sig	Column Labels						SNP_Sugg	Column Labels						Unique_SNP_Sugg	Column Labels
Row Labels	M_GBS	M_ARRAY	P_GBS	Grand Total			Row Labels	M_GBS	M_ARRAY	P_GBS	Grand Total			Row Labels	M_GBS	P_GBS	M_ARRAY	Grand Total			Row Labels	M_ARRAY	M_GBS	P_GBS	Grand Total
Fv	29	15	3	47			Fv	25	15	3	43			Fv	77	47	53	177			Fv	39	57	31	127
PC3	10	21	11	42			PC3	10	20	11	41			FV/FM	60	53	25	138			CE	55	21	30	106
DI0/RC	21	8	11	40			FM/F0	15	15	8	38			CE	30	40	63	133			PC3	42	20	35	97
FM/F0	15	16	9	40			PIABS	10	7	19	36			FV/F0	58	40	31	129			FV/F0	26	44	22	92
PIABS	11	9	20	40			DI0/RC	18	8	9	35			PIABS	32	58	28	118			FV/FM	19	35	38	92
FV/F0	15	13	9	37			FV/F0	14	12	8	34			PC3	24	46	48	118			PIABS	21	25	46	91
PC2	14	13	9	36			PC2	11	10	9	30			PC2	38	32	47	117			PC2	37	27	26	90
N	15	10	11	36			FV/FM	10	8	10	28			FM/F0	51	38	25	114			FM/F0	22	38	24	84
RWC	31	3	1	35			N	13	9	6	28			RWC	63	12	31	106			gs	31	30	18	79
FV/FM	12	9	11	32			PC1	5	7	14	26			DI0/RC	38	38	24	100			DI0/RC	18	29	31	78
Pn	10	17	1	28			Pn	10	15	1	26			Fm	30	40	30	100			Fm	24	21	31	76
φDo	8	10	9	27			Fm	4	12	9	25			PC1	26	45	25	96			φEo	37	20	17	74
Fm	4	13	9	26			RWC	21	3	1	25			φEo	30	26	40	96			PC1	17	20	34	71
PC1	5	7	14	26			CE	4	18	2	24			F0	29	43	20	92			Pn	28	30	9	67
ψ0	7	9	9	25			φDo	6	10	8	24			gs	34	22	36	92			F0	11	23	28	62
CE	4	19	2	25			ψ0	7	8	9	24			φDo	38	28	20	86			φDo	16	24	21	61
Fi	6	3	16	25			Fi	5	2	16	23			Pn	35	12	32	79			RWC	19	39	3	61
ABS/RC	16	8		24			TR0/RC	6	7	8	21			WUEi	34	31	11	76			N	15	30	14	59
Tr	20		1	21			ABS/RC	13	8		21			N	36	19	19	74			ψ0	14	19	24	57
Trans	21			21			Trans	20			20			Trans	43	24	6	73			Trans	4	38	15	57
gs	19	2		21			gs	18	2		20			ABS/RC	37	11	23	71			WUEi	9	30	16	54
TR0/RC	6	7	8	21			Tr	19		1	20			Fi	28	26	16	70			ABS/RC	19	29	6	54
φEo	1	12	7	20			WUEi	15	1	3	19			Tr	38	24	5	67			Fi	12	19	22	53
WUEi	15	1	3	19			φEo	1	10	7	18			WUE	19	24	23	66			WUE	18	15	18	51
Vj	7	9	2	18			Vj	7	8	2	17			ψ0	22	27	16	65			Tr	3	33	15	51
M0	7	9	1	17			M0	7	9	1	17			Vj	23	17	16	56			Vj	14	19	14	47
Fj		11	6	17			Fj		9	6	15			Fj	16	14	22	52			Fj	18	13	12	43
F0	5		3	8			F0	4		3	7			ET0/RC	15	8	29	52			Vi	37	5	1	43
WUE	5	2		7			WUE	4	2		6			Vi	9	2	40	51			ET0/RC	27	11	4	42
Ci		5		5			Ci		5		5			Ci	18	20	11	49			TR0/RC	14	11	16	41
DS			4	4			DS			3	3			TR0/RC	13	19	16	48			Ci	8	12	18	38
φPav	1		2	3			φPav	1		1	2			M0	15	16	17	48			M0	15	13	7	35
ET0/RC		2		2			ET0/RC		2		2			φPav	5	26	8	39			φPav	4	4	14	22
Grand Total	340	263	192	795			Grand Total	228	198	152	578			Ci.Ca	11	10	2	23			Ci.Ca	1	8	10	19
														DS		14		14			DS			8	8
														Grand Total	1075	952	858	2885			Grand Total	544	524	481	1543
