# Supplementary material for: Genome-wide association analysis and pathway enrichment provide insights into the genetic basis of photosynthetic responses to drought stress in Persian walnut
Source: Hortic Res. 2022 Jun 7;9:uhac124. doi: 10.1093/hr/uhac124 (PMC9343916; doi:10.1093/hr/uhac124)
Supplement: Web_Material_uhac124 [file web_material_uhac124.zip › Supplementary dataset S6.xlsx]

## Sheet: M_Array
Table S6. The list of suggestive SNPs located within the candidate genes and associated with photosynthetic traits under well-water, water-stress and re-watering conditions based on Array dataset (295K SNPs)
Category	Method	Model	Trait	SNP	CHR	Position	P.value	maf	Sequence Description	Blast Top Hit Description (HSP)	Blast Top Hit Taxonomy Name	Blast Top Hit E-Value
Chl fluorescence	Mother_Array	FarmCPU	ABS/RC_DRI22	AX-170914378	16	7862347	1.17975e-05	0.258333	---NA---
Chl fluorescence	Mother_Array	FarmCPU	ABS/RC_DRI22	AX-171203854	2	4623724	1.4201e-05	0.408333	ent-kaurenoic acid oxidase-like [Juglans regia]	ref|XP_035543525.1|ent-kaurenoic acid oxidase-like [Juglans regia]	Juglans regia	3.4e-10
Chl fluorescence	Mother_Array	FarmCPU	ABS/RC_DRI22	AX-171478310	3	6864855	4.83566e-05	0.325	---NA---
Chl fluorescence	Mother_Array	FarmCPU	ABS/RC_DRI22	AX-170893148	9	15096457	4.88071e-05	0.0916667	---NA---
Chl fluorescence	Mother_Array	FarmCPU	ABS/RC_DRI22	AX-171031704	16	19538978	5.38113e-05	0.1	---NA---
Chl fluorescence	Mother_Array	FarmCPU	ABS/RC_DRI22	AX-171554954	12	23415925	5.48004e-05	0.375	---NA---
Chl fluorescence	Mother_Array	FarmCPU	ABS/RC_DRI22	AX-170599296	7	32200289	5.84294e-05	0.483333	---NA---
Chl fluorescence	Mother_Array	FarmCPU	ABS/RC_DRI22	AX-171194192	2	6544483	6.52578e-05	0.383333	glutathione S-transferase U9-like [Juglans regia]	ref|XP_018826588.1|glutathione S-transferase U9-like [Juglans regia]/gb|KAF5477035.1|hypothetical protein F2P56_003714 [Juglans regia]	Juglans regia	1.3e-09
Chl fluorescence	Mother_Array	FarmCPU	ABS/RC_DRI22	AX-170779807	7	4771397	7.67184e-05	0.1	---NA---
Chl fluorescence	Mother_Array	FarmCPU	ABS/RC_DRI22	AX-171059174	7	7865175	7.73985e-05	0.366667	---NA---
Chl fluorescence	Mother_Array	FarmCPU	ABS/RC_DRI22	AX-171062486	11	28791973	9.49796e-05	0.425	---NA---
Chl fluorescence	Mother_Array	MLMM	ABS/RC_DRI22	AX-170914378	16	7862347	1.17485e-05	0.258333	---NA---
Chl fluorescence	Mother_Array	MLMM	ABS/RC_DRI22	AX-171203854	2	4623724	1.41425e-05	0.408333	ent-kaurenoic acid oxidase-like [Juglans regia]	ref|XP_035543525.1|ent-kaurenoic acid oxidase-like [Juglans regia]	Juglans regia	3.4e-10
Chl fluorescence	Mother_Array	MLMM	ABS/RC_DRI22	AX-171478310	3	6864855	4.818e-05	0.325	---NA---
Chl fluorescence	Mother_Array	MLMM	ABS/RC_DRI22	AX-170893148	9	15096457	4.8628e-05	0.0916667	---NA---
Chl fluorescence	Mother_Array	MLMM	ABS/RC_DRI22	AX-171031704	16	19538978	5.36167e-05	0.1	---NA---
Chl fluorescence	Mother_Array	MLMM	ABS/RC_DRI22	AX-171554954	12	23415925	5.46021e-05	0.375	---NA---
Chl fluorescence	Mother_Array	MLMM	ABS/RC_DRI22	AX-170599296	7	32200289	5.82237e-05	0.483333	---NA---
Chl fluorescence	Mother_Array	MLMM	ABS/RC_DRI22	AX-171194192	2	6544483	6.50224e-05	0.383333	glutathione S-transferase U9-like [Juglans regia]	ref|XP_018826588.1|glutathione S-transferase U9-like [Juglans regia]/gb|KAF5477035.1|hypothetical protein F2P56_003714 [Juglans regia]	Juglans regia	1.3e-09
Chl fluorescence	Mother_Array	MLMM	ABS/RC_DRI22	AX-170779807	7	4771397	7.64553e-05	0.1	---NA---
Chl fluorescence	Mother_Array	MLMM	ABS/RC_DRI22	AX-171059174	7	7865175	7.713e-05	0.366667	---NA---
Chl fluorescence	Mother_Array	MLMM	ABS/RC_DRI22	AX-171062486	11	28791973	9.46538e-05	0.425	---NA---
Chl fluorescence	Mother_Array	FarmCPU	ABS/RC_DSI21	AX-170754288	2	1210860	9.871e-07	0.433333	---NA---
Chl fluorescence	Mother_Array	FarmCPU	ABS/RC_DSI21	AX-170754264	2	1300024	2.45629e-06	0.391667	---NA---
Chl fluorescence	Mother_Array	FarmCPU	ABS/RC_DSI21	AX-171177772	2	1297090	2.45629e-06	0.391667	WD repeat-containing protein DDB_G0290555 [Juglans regia]	gb|KAF5476594.1|hypothetical protein F2P56_003331 [Juglans regia]/ref|XP_018822792.1|WD repeat-containing protein DDB_G0290555 [Juglans regia]	Juglans regia	1.1e-06
Chl fluorescence	Mother_Array	FarmCPU	ABS/RC_DSI21	AX-170754281	2	1217325	3.74894e-06	0.425	---NA---
Chl fluorescence	Mother_Array	FarmCPU	ABS/RC_DSI21	AX-171177763	2	1333541	5.31459e-06	0.483333	---NA---
Chl fluorescence	Mother_Array	FarmCPU	ABS/RC_DSI21	AX-171177764	2	1333517	5.31459e-06	0.483333	hypothetical protein F2P56_003336 [Juglans regia]	gb|KAF5476598.1|hypothetical protein F2P56_003336 [Juglans regia]	Juglans regia	2.1e-08
Chl fluorescence	Mother_Array	FarmCPU	ABS/RC_DSI21	AX-171177765	2	1333358	5.31459e-06	0.483333	cyclin-dependent kinase G-2-like isoform X1 [Juglans regia]	gb|KAF5476597.1|hypothetical protein F2P56_003334 [Juglans regia]/ref|XP_018822176.1|cyclin-dependent kinase G-2-like isoform X1 [Juglans regia]	Juglans regia	6.9e-09
Chl fluorescence	Mother_Array	FarmCPU	ABS/RC_DSI21	AX-171502225	7	48317571	6.15404e-06	0.266667	---NA---
Chl fluorescence	Mother_Array	FarmCPU	ABS/RC_DSI21	AX-170754266	2	1296536	6.70252e-06	0.4	---NA---
Chl fluorescence	Mother_Array	FarmCPU	ABS/RC_DSI21	AX-171514337	12	24044526	1.00959e-05	0.383333	---NA---
Chl fluorescence	Mother_Array	FarmCPU	ABS/RC_DSI21	AX-171106044	7	48423115	1.40341e-05	0.116667	---NA---
Chl fluorescence	Mother_Array	FarmCPU	ABS/RC_DSI21	AX-170754586	2	905834	1.6464e-05	0.291667	---NA---
Chl fluorescence	Mother_Array	FarmCPU	ABS/RC_DSI21	AX-170597282	14	23677463	1.89296e-05	0.133333	---NA---
Chl fluorescence	Mother_Array	FarmCPU	ABS/RC_DSI21	AX-170898720	14	23997101	1.9401e-05	0.0833333	---NA---
Chl fluorescence	Mother_Array	FarmCPU	ABS/RC_DSI21	AX-170898733	14	24010926	1.9401e-05	0.0833333	---NA---
Chl fluorescence	Mother_Array	FarmCPU	ABS/RC_DSI21	AX-171586980	7	48411803	1.94284e-05	0.175	---NA---
Chl fluorescence	Mother_Array	FarmCPU	ABS/RC_DSI21	AX-171517654	2	1311653	2.06055e-05	0.425	---NA---
Chl fluorescence	Mother_Array	FarmCPU	ABS/RC_DSI21	AX-170917025	16	27375072	2.58758e-05	0.25	---NA---
Chl fluorescence	Mother_Array	FarmCPU	ABS/RC_DSI21	AX-170917031	16	27373085	2.58758e-05	0.25	---NA---
Chl fluorescence	Mother_Array	FarmCPU	ABS/RC_DSI21	AX-171106063	7	48413525	2.79865e-05	0.2	---NA---
Chl fluorescence	Mother_Array	FarmCPU	ABS/RC_DSI21	AX-170754301	2	1201975	3.30311e-05	0.391667	---NA---
Chl fluorescence	Mother_Array	FarmCPU	ABS/RC_DSI21	AX-170898790	14	24064936	3.64088e-05	0.3	---NA---
Chl fluorescence	Mother_Array	FarmCPU	ABS/RC_DSI21	AX-170754326	2	1174481	4.29735e-05	0.433333	---NA---
Chl fluorescence	Mother_Array	FarmCPU	ABS/RC_DSI21	AX-171060966	9	15816402	4.3183e-05	0.45	---NA---
Chl fluorescence	Mother_Array	FarmCPU	ABS/RC_DSI21	AX-171177773	2	1296832	4.56466e-05	0.4	---NA---
Chl fluorescence	Mother_Array	FarmCPU	ABS/RC_DSI21	AX-170754262	2	1303105	4.56466e-05	0.4	---NA---
Chl fluorescence	Mother_Array	FarmCPU	ABS/RC_DSI21	AX-170754285	2	1212126	4.56466e-05	0.4	---NA---
Chl fluorescence	Mother_Array	FarmCPU	ABS/RC_DSI21	AX-171517656	2	1299244	4.56466e-05	0.4	---NA---
Chl fluorescence	Mother_Array	FarmCPU	ABS/RC_DSI21	AX-171568117	16	24935336	4.71787e-05	0.275	---NA---
Chl fluorescence	Mother_Array	FarmCPU	ABS/RC_DSI21	AX-170767957	11	3571327	5.0167e-05	0.216667	---NA---
Chl fluorescence	Mother_Array	FarmCPU	ABS/RC_DSI21	AX-170670974	11	22461895	5.23247e-05	0.0833333	probable aspartic proteinase GIP1 [Juglans regia]	gb|KAF5455067.1|hypothetical protein F2P56_024681 [Juglans regia]/ref|XP_018847417.2|probable aspartic proteinase GIP1 [Juglans regia]	Juglans regia	3.8e-12
Chl fluorescence	Mother_Array	FarmCPU	ABS/RC_DSI21	AX-171586979	7	48411955	5.60022e-05	0.408333	---NA---
Chl fluorescence	Mother_Array	FarmCPU	ABS/RC_DSI21	AX-171207271	16	27623392	5.95395e-05	0.3	uncharacterized protein LOC109020037 [Juglans regia]	gb|KAF5444281.1|hypothetical protein F2P56_036767 [Juglans regia]/ref|XP_018857973.2|uncharacterized protein LOC109020037 [Juglans regia]	Juglans regia	1.2e-08
Chl fluorescence	Mother_Array	FarmCPU	ABS/RC_DSI21	AX-171059174	7	7865175	6.00316e-05	0.366667	---NA---
Chl fluorescence	Mother_Array	FarmCPU	ABS/RC_DSI21	AX-171057952	14	24013846	6.94826e-05	0.075	---NA---
Chl fluorescence	Mother_Array	FarmCPU	ABS/RC_DSI21	AX-170898719	14	23996927	6.94826e-05	0.075	---NA---
Chl fluorescence	Mother_Array	FarmCPU	ABS/RC_DSI21	AX-171106058	7	48414919	7.14453e-05	0.125	---NA---
Chl fluorescence	Mother_Array	FarmCPU	ABS/RC_DSI21	AX-171118420	2	25870902	7.70194e-05	0.391667	---NA---
Chl fluorescence	Mother_Array	FarmCPU	ABS/RC_DSI21	AX-171157562	11	36485985	8.26553e-05	0.366667	phospholipase D Z-like [Juglans regia]	gb|KAF5456823.1|hypothetical protein F2P56_026259 [Juglans regia]/ref|XP_018839577.2|phospholipase D Z-like [Juglans regia]	Juglans regia	1.5e-08
Chl fluorescence	Mother_Array	FarmCPU	ABS/RC_DSI21	AX-171485346	12	25123338	8.3701e-05	0.475	---NA---
Chl fluorescence	Mother_Array	FarmCPU	ABS/RC_DSI21	AX-171170786	1	44532397	8.46316e-05	0.3	histidine kinase 2-like isoform X1 [Juglans regia]	ref|XP_018849894.1|histidine kinase 2-like isoform X1 [Juglans regia]/gb|KAF5482590.1|hypothetical protein F2P56_003148 [Juglans regia]	Juglans regia	1.9e-10
Chl fluorescence	Mother_Array	FarmCPU	ABS/RC_DSI21	AX-170697730	7	42141060	8.49839e-05	0.216667	---NA---
Chl fluorescence	Mother_Array	FarmCPU	ABS/RC_DSI21	AX-170754261	2	1309667	8.65998e-05	0.458333	---NA---
Chl fluorescence	Mother_Array	FarmCPU	ABS/RC_DSI21	AX-170616958	7	47849612	8.99656e-05	0.1	---NA---
Chl fluorescence	Mother_Array	FarmCPU	ABS/RC_DSI21	AX-170754225	2	1332159	9.31298e-05	0.275	---NA---
Chl fluorescence	Mother_Array	MLMM	ABS/RC_DSI21	AX-171514337	12	24044526	5.85667e-07	0.383333	---NA---
Chl fluorescence	Mother_Array	MLMM	ABS/RC_DSI21	AX-170898790	14	24064936	2.05665e-05	0.3	---NA---
Chl fluorescence	Mother_Array	MLMM	ABS/RC_DSI21	AX-170616475	10	24880561	2.06423e-05	0.458333	---NA---
Chl fluorescence	Mother_Array	MLMM	ABS/RC_DSI21	AX-170945625	7	37914109	2.20124e-05	0.291667	---NA---
Chl fluorescence	Mother_Array	MLMM	ABS/RC_DSI21	AX-171060966	9	15816402	3.77174e-05	0.45	---NA---
Chl fluorescence	Mother_Array	MLMM	ABS/RC_DSI21	AX-171588058	12	8518186	4.53306e-05	0.491667	---NA---
Chl fluorescence	Mother_Array	MLMM	ABS/RC_DSI21	AX-171057952	14	24013846	5.10777e-05	0.075	---NA---
Chl fluorescence	Mother_Array	MLMM	ABS/RC_DSI21	AX-170898719	14	23996927	5.10777e-05	0.075	---NA---
Chl fluorescence	Mother_Array	MLMM	ABS/RC_DSI21	AX-170670974	11	22461895	5.28774e-05	0.0833333	probable aspartic proteinase GIP1 [Juglans regia]	gb|KAF5455067.1|hypothetical protein F2P56_024681 [Juglans regia]/ref|XP_018847417.2|probable aspartic proteinase GIP1 [Juglans regia]	Juglans regia	3.8e-12
Chl fluorescence	Mother_Array	MLMM	ABS/RC_DSI21	AX-170917025	16	27375072	5.65251e-05	0.25	---NA---
Chl fluorescence	Mother_Array	MLMM	ABS/RC_DSI21	AX-170917031	16	27373085	5.65251e-05	0.25	---NA---
Chl fluorescence	Mother_Array	MLMM	ABS/RC_DSI21	AX-170694292	1	44528219	6.47837e-05	0.216667	---NA---
Chl fluorescence	Mother_Array	MLMM	ABS/RC_DSI21	AX-171563282	2	15066590	6.68158e-05	0.383333	---NA---
Chl fluorescence	Mother_Array	MLMM	ABS/RC_DSI21	AX-171563279	2	15104241	6.68158e-05	0.383333	---NA---
Chl fluorescence	Mother_Array	MLMM	ABS/RC_DSI21	AX-170652656	11	34546016	6.99147e-05	0.0416667	---NA---
Chl fluorescence	Mother_Array	MLMM	ABS/RC_DSI21	AX-171106044	7	48423115	7.57223e-05	0.116667	---NA---
Chl fluorescence	Mother_Array	MLMM	ABS/RC_DSI21	AX-171157562	11	36485985	8.2861e-05	0.366667	phospholipase D Z-like [Juglans regia]	gb|KAF5456823.1|hypothetical protein F2P56_026259 [Juglans regia]/ref|XP_018839577.2|phospholipase D Z-like [Juglans regia]	Juglans regia	1.5e-08
Chl fluorescence	Mother_Array	MLMM	ABS/RC_DSI21	AX-170783144	7	33445416	9.23287e-05	0.191667	---NA---
Chl fluorescence	Mother_Array	MLMM	ABS/RC_DSI21	AX-170898743	14	24027840	9.24485e-05	0.158333	---NA---
Chl fluorescence	Mother_Array	MLMM	ABS/RC_DSI21	AX-170717141	9	17919450	9.62945e-05	0.108333	---NA---
Chl fluorescence	Mother_Array	FarmCPU	ABS/RC_WR22	AX-170624103	16	6687618	1.12881e-05	0.316667	---NA---
Chl fluorescence	Mother_Array	FarmCPU	ABS/RC_WR22	AX-171491538	16	6687249	1.1371e-05	0.433333	---NA---
Chl fluorescence	Mother_Array	FarmCPU	ABS/RC_WR22	AX-171489352	16	23761218	1.54283e-05	0.458333	---NA---
Chl fluorescence	Mother_Array	FarmCPU	ABS/RC_WR22	AX-170962212	8	15716844	1.55717e-05	0.308333	---NA---
Chl fluorescence	Mother_Array	FarmCPU	ABS/RC_WR22	AX-170851857	7	12564829	1.79119e-05	0.5	---NA---
Chl fluorescence	Mother_Array	FarmCPU	ABS/RC_WR22	AX-170962185	8	15734635	1.8739e-05	0.3	---NA---
Chl fluorescence	Mother_Array	FarmCPU	ABS/RC_WR22	AX-170945371	7	49527617	2.60872e-05	0.141667	---NA---
Chl fluorescence	Mother_Array	FarmCPU	ABS/RC_WR22	AX-170790061	16	20761070	3.03787e-05	0.333333	---NA---
Chl fluorescence	Mother_Array	FarmCPU	ABS/RC_WR22	AX-170991782	14	25614016	3.96499e-05	0.475	---NA---
Chl fluorescence	Mother_Array	FarmCPU	ABS/RC_WR22	AX-171213772	7	48427001	4.82114e-05	0.375	pullulanase 1, chloroplastic isoform X1 [Juglans regia]	gb|KAF5467026.1|hypothetical protein F2P56_016897 [Juglans regia]/ref|XP_018808474.1|pullulanase 1, chloroplastic isoform X1 [Juglans regia]	Juglans regia	8e-11
Chl fluorescence	Mother_Array	FarmCPU	ABS/RC_WR22	AX-170682218	12	26384250	6.44946e-05	0.233333	---NA---
Chl fluorescence	Mother_Array	FarmCPU	ABS/RC_WR22	AX-171106042	7	48427176	6.84394e-05	0.391667	---NA---
Chl fluorescence	Mother_Array	FarmCPU	ABS/RC_WR22	AX-171106054	7	48416638	6.84394e-05	0.391667	---NA---
Chl fluorescence	Mother_Array	FarmCPU	ABS/RC_WR22	AX-171213773	7	48426267	6.84394e-05	0.391667	pullulanase 1, chloroplastic isoform X1 [Juglans regia]	gb|KAF5467026.1|hypothetical protein F2P56_016897 [Juglans regia]/ref|XP_018808474.1|pullulanase 1, chloroplastic isoform X1 [Juglans regia]	Juglans regia	8.4e-11
Chl fluorescence	Mother_Array	FarmCPU	ABS/RC_WR22	AX-171106050	7	48418139	6.84394e-05	0.391667	---NA---
Chl fluorescence	Mother_Array	FarmCPU	ABS/RC_WR22	AX-171213776	7	48422433	6.84394e-05	0.391667	---NA---
Chl fluorescence	Mother_Array	FarmCPU	ABS/RC_WR22	AX-171161756	16	6391540	7.06637e-05	0.166667	phospholipase A2-alpha-like [Juglans regia]	gb|KAF5442671.1|hypothetical protein F2P56_035304 [Juglans regia]/ref|XP_018842671.1|phospholipase A2-alpha-like [Juglans regia]	Juglans regia	5.1e-08
Chl fluorescence	Mother_Array	FarmCPU	ABS/RC_WR22	AX-170914193	16	7701811	7.56256e-05	0.141667	---NA---
Chl fluorescence	Mother_Array	FarmCPU	ABS/RC_WR22	AX-171563929	14	25562240	7.69597e-05	0.266667	---NA---
Chl fluorescence	Mother_Array	FarmCPU	ABS/RC_WR22	AX-171101372	11	28261745	7.89655e-05	0.291667	---NA---
Chl fluorescence	Mother_Array	FarmCPU	ABS/RC_WR22	AX-171219963	16	23746932	8.95492e-05	0.425	---NA---
Chl fluorescence	Mother_Array	FarmCPU	ABS/RC_WR22	AX-170624101	16	6687376	9.16736e-05	0.483333	---NA---
Chl fluorescence	Mother_Array	MLMM	ABS/RC_WR22	AX-171491538	16	6687249	6.08572e-06	0.433333	---NA---
Chl fluorescence	Mother_Array	MLMM	ABS/RC_WR22	AX-170624103	16	6687618	7.63206e-06	0.316667	---NA---
Chl fluorescence	Mother_Array	MLMM	ABS/RC_WR22	AX-171489352	16	23761218	1.38044e-05	0.458333	---NA---
Chl fluorescence	Mother_Array	MLMM	ABS/RC_WR22	AX-170962185	8	15734635	1.51982e-05	0.3	---NA---
Chl fluorescence	Mother_Array	MLMM	ABS/RC_WR22	AX-170962212	8	15716844	1.71938e-05	0.308333	---NA---
Chl fluorescence	Mother_Array	MLMM	ABS/RC_WR22	AX-170851857	7	12564829	1.87169e-05	0.5	---NA---
Chl fluorescence	Mother_Array	MLMM	ABS/RC_WR22	AX-170790061	16	20761070	2.26735e-05	0.333333	---NA---
Chl fluorescence	Mother_Array	MLMM	ABS/RC_WR22	AX-170945371	7	49527617	2.29558e-05	0.141667	---NA---
Chl fluorescence	Mother_Array	MLMM	ABS/RC_WR22	AX-170624101	16	6687376	5.5847e-05	0.483333	---NA---
Chl fluorescence	Mother_Array	MLMM	ABS/RC_WR22	AX-171101372	11	28261745	5.7632e-05	0.291667	---NA---
Chl fluorescence	Mother_Array	MLMM	ABS/RC_WR22	AX-170914193	16	7701811	6.16715e-05	0.141667	---NA---
Chl fluorescence	Mother_Array	MLMM	ABS/RC_WR22	AX-170991782	14	25614016	6.38465e-05	0.475	---NA---
Chl fluorescence	Mother_Array	MLMM	ABS/RC_WR22	AX-171213772	7	48427001	6.48256e-05	0.375	pullulanase 1, chloroplastic isoform X1 [Juglans regia]	gb|KAF5467026.1|hypothetical protein F2P56_016897 [Juglans regia]/ref|XP_018808474.1|pullulanase 1, chloroplastic isoform X1 [Juglans regia]	Juglans regia	8e-11
Chl fluorescence	Mother_Array	MLMM	ABS/RC_WR22	AX-171554943	12	23353816	6.5495e-05	0.241667	---NA---
Chl fluorescence	Mother_Array	MLMM	ABS/RC_WR22	AX-170682218	12	26384250	6.80685e-05	0.233333	---NA---
Chl fluorescence	Mother_Array	MLMM	ABS/RC_WR22	AX-171219963	16	23746932	8.0654e-05	0.425	---NA---
Chl fluorescence	Mother_Array	MLMM	ABS/RC_WR22	AX-171161756	16	6391540	8.98275e-05	0.166667	phospholipase A2-alpha-like [Juglans regia]	gb|KAF5442671.1|hypothetical protein F2P56_035304 [Juglans regia]/ref|XP_018842671.1|phospholipase A2-alpha-like [Juglans regia]	Juglans regia	5.1e-08
Chl fluorescence	Mother_Array	MLMM	ABS/RC_WR22	AX-170941725	3	16747392	9.41952e-05	0.125	---NA---
Chl fluorescence	Mother_Array	FarmCPU	ABS/RC_WS21	AX-170754288	2	1210860	9.11522e-07	0.433333	---NA---
Chl fluorescence	Mother_Array	FarmCPU	ABS/RC_WS21	AX-170754264	2	1300024	2.27051e-06	0.391667	---NA---
Chl fluorescence	Mother_Array	FarmCPU	ABS/RC_WS21	AX-171177772	2	1297090	2.27051e-06	0.391667	WD repeat-containing protein DDB_G0290555 [Juglans regia]	gb|KAF5476594.1|hypothetical protein F2P56_003331 [Juglans regia]/ref|XP_018822792.1|WD repeat-containing protein DDB_G0290555 [Juglans regia]	Juglans regia	1.1e-06
Chl fluorescence	Mother_Array	FarmCPU	ABS/RC_WS21	AX-171177763	2	1333541	2.39487e-06	0.483333	---NA---
Chl fluorescence	Mother_Array	FarmCPU	ABS/RC_WS21	AX-171177764	2	1333517	2.39487e-06	0.483333	hypothetical protein F2P56_003336 [Juglans regia]	gb|KAF5476598.1|hypothetical protein F2P56_003336 [Juglans regia]	Juglans regia	2.1e-08
Chl fluorescence	Mother_Array	FarmCPU	ABS/RC_WS21	AX-171177765	2	1333358	2.39487e-06	0.483333	cyclin-dependent kinase G-2-like isoform X1 [Juglans regia]	gb|KAF5476597.1|hypothetical protein F2P56_003334 [Juglans regia]/ref|XP_018822176.1|cyclin-dependent kinase G-2-like isoform X1 [Juglans regia]	Juglans regia	6.9e-09
Chl fluorescence	Mother_Array	FarmCPU	ABS/RC_WS21	AX-170754281	2	1217325	3.28478e-06	0.425	---NA---
Chl fluorescence	Mother_Array	FarmCPU	ABS/RC_WS21	AX-171502225	7	48317571	4.99029e-06	0.266667	---NA---
Chl fluorescence	Mother_Array	FarmCPU	ABS/RC_WS21	AX-171514337	12	24044526	6.29402e-06	0.383333	---NA---
Chl fluorescence	Mother_Array	FarmCPU	ABS/RC_WS21	AX-170754266	2	1296536	7.60939e-06	0.4	---NA---
Chl fluorescence	Mother_Array	FarmCPU	ABS/RC_WS21	AX-171517654	2	1311653	1.04397e-05	0.425	---NA---
Chl fluorescence	Mother_Array	FarmCPU	ABS/RC_WS21	AX-171106044	7	48423115	1.17423e-05	0.116667	---NA---
Chl fluorescence	Mother_Array	FarmCPU	ABS/RC_WS21	AX-171586980	7	48411803	1.19399e-05	0.175	---NA---
Chl fluorescence	Mother_Array	FarmCPU	ABS/RC_WS21	AX-170597282	14	23677463	1.25117e-05	0.133333	---NA---
Chl fluorescence	Mother_Array	FarmCPU	ABS/RC_WS21	AX-170767957	11	3571327	1.3403e-05	0.216667	---NA---
Chl fluorescence	Mother_Array	FarmCPU	ABS/RC_WS21	AX-171106063	7	48413525	1.35061e-05	0.2	---NA---
Chl fluorescence	Mother_Array	FarmCPU	ABS/RC_WS21	AX-170754301	2	1201975	1.69248e-05	0.391667	---NA---
Chl fluorescence	Mother_Array	FarmCPU	ABS/RC_WS21	AX-170754262	2	1303105	2.2689e-05	0.4	---NA---
Chl fluorescence	Mother_Array	FarmCPU	ABS/RC_WS21	AX-170754285	2	1212126	2.2689e-05	0.4	---NA---
Chl fluorescence	Mother_Array	FarmCPU	ABS/RC_WS21	AX-171517656	2	1299244	2.2689e-05	0.4	---NA---
Chl fluorescence	Mother_Array	FarmCPU	ABS/RC_WS21	AX-171177773	2	1296832	2.2689e-05	0.4	---NA---
Chl fluorescence	Mother_Array	FarmCPU	ABS/RC_WS21	AX-170917025	16	27375072	2.50742e-05	0.25	---NA---
Chl fluorescence	Mother_Array	FarmCPU	ABS/RC_WS21	AX-170917031	16	27373085	2.50742e-05	0.25	---NA---
Chl fluorescence	Mother_Array	FarmCPU	ABS/RC_WS21	AX-171207271	16	27623392	3.11941e-05	0.3	uncharacterized protein LOC109020037 [Juglans regia]	gb|KAF5444281.1|hypothetical protein F2P56_036767 [Juglans regia]/ref|XP_018857973.2|uncharacterized protein LOC109020037 [Juglans regia]	Juglans regia	1.2e-08
Chl fluorescence	Mother_Array	FarmCPU	ABS/RC_WS21	AX-170898720	14	23997101	3.31341e-05	0.0833333	---NA---
Chl fluorescence	Mother_Array	FarmCPU	ABS/RC_WS21	AX-170898733	14	24010926	3.31341e-05	0.0833333	---NA---
Chl fluorescence	Mother_Array	FarmCPU	ABS/RC_WS21	AX-170754586	2	905834	3.37636e-05	0.291667	---NA---
Chl fluorescence	Mother_Array	FarmCPU	ABS/RC_WS21	AX-171165370	11	34894800	3.90762e-05	0.0416667	putative peptidyl-tRNA hydrolase PTRHD1 [Juglans regia]	ref|XP_018845630.1|putative peptidyl-tRNA hydrolase PTRHD1 [Juglans regia]	Juglans regia	2.6e-09
Chl fluorescence	Mother_Array	FarmCPU	ABS/RC_WS21	AX-171165373	11	34901832	3.90762e-05	0.0416667	F-box protein AFR [Juglans regia]	ref|XP_035538615.1|F-box protein AFR [Juglans regia]/ref|XP_035538614.1|F-box protein AFR [Juglans regia]/gb|KAF5456581.1|hypothetical protein F2P56_026048 [Juglans regia]/ref|XP_018845633.2|F-box protein AFR [Juglans regia]	Juglans regia	2.7e-09
Chl fluorescence	Mother_Array	FarmCPU	ABS/RC_WS21	AX-171586979	7	48411955	4.48836e-05	0.408333	---NA---
Chl fluorescence	Mother_Array	FarmCPU	ABS/RC_WS21	AX-171106058	7	48414919	5.15783e-05	0.125	---NA---
Chl fluorescence	Mother_Array	FarmCPU	ABS/RC_WS21	AX-171060966	9	15816402	6.47301e-05	0.45	---NA---
Chl fluorescence	Mother_Array	FarmCPU	ABS/RC_WS21	AX-170677072	7	48399510	6.7713e-05	0.258333	---NA---
Chl fluorescence	Mother_Array	FarmCPU	ABS/RC_WS21	AX-171213778	7	48409662	6.99566e-05	0.441667	zinc finger protein ZAT5-like [Juglans regia]	ref|XP_018808473.2|zinc finger protein ZAT5-like [Juglans regia]/gb|KAF5467025.1|hypothetical protein F2P56_016896 [Juglans regia]	Juglans regia	6.4e-10
Chl fluorescence	Mother_Array	FarmCPU	ABS/RC_WS21	AX-170838279	11	36027293	7.23623e-05	0.158333	---NA---
Chl fluorescence	Mother_Array	FarmCPU	ABS/RC_WS21	AX-171573906	15	16845866	7.81309e-05	0.0666667	---NA---
Chl fluorescence	Mother_Array	FarmCPU	ABS/RC_WS21	AX-171170786	1	44532397	8.47362e-05	0.3	histidine kinase 2-like isoform X1 [Juglans regia]	ref|XP_018849894.1|histidine kinase 2-like isoform X1 [Juglans regia]/gb|KAF5482590.1|hypothetical protein F2P56_003148 [Juglans regia]	Juglans regia	1.9e-10
Chl fluorescence	Mother_Array	FarmCPU	ABS/RC_WS21	AX-170925599	1	11022575	8.8054e-05	0.133333	---NA---
Chl fluorescence	Mother_Array	FarmCPU	ABS/RC_WS21	AX-170898790	14	24064936	8.87791e-05	0.3	---NA---
Chl fluorescence	Mother_Array	FarmCPU	ABS/RC_WS21	AX-170754304	2	1197862	9.11397e-05	0.491667	---NA---
Chl fluorescence	Mother_Array	MLMM	ABS/RC_WS21	AX-171514337	12	24044526	5.89574e-28	0.383333	---NA---
Chl fluorescence	Mother_Array	MLMM	ABS/RC_WS21	AX-170800319	5	6827364	2.44366e-23	0.283333	---NA---
Chl fluorescence	Mother_Array	MLMM	ABS/RC_WS21	AX-170586499	8	29729047	2.93432e-23	0.1	---NA---
Chl fluorescence	Mother_Array	MLMM	ABS/RC_WS21	AX-170838192	11	35950855	9.72606e-21	0.075	---NA---
Chl fluorescence	Mother_Array	MLMM	ABS/RC_WS21	AX-171524696	16	20761643	1.16584e-17	0.491667	---NA---
Chl fluorescence	Mother_Array	MLMM	ABS/RC_WS21	AX-171538851	15	19051216	2.65411e-14	0.408333	---NA---
Chl fluorescence	Mother_Array	MLMM	ABS/RC_WS21	AX-170881873	14	10367937	2.15138e-12	0.191667	---NA---
Chl fluorescence	Mother_Array	MLMM	ABS/RC_WS21	AX-170906219	7	34256456	1.08452e-09	0.225	isoleucine--tRNA ligase, chloroplastic/mitochondrial [Juglans regia]	ref|XP_018826088.2|isoleucine--tRNA ligase, chloroplastic/mitochondrial [Juglans regia]/gb|KAF5465481.1|hypothetical protein F2P56_015488 [Juglans regia]	Juglans regia	2.4e-10
Chl fluorescence	Mother_Array	MLMM	ABS/RC_WS21	AX-170995175	10	817887	8.29987e-07	0.491667	---NA---
Chl fluorescence	Mother_Array	MLMM	ABS/RC_WS21	AX-171189489	2	34239667	2.94198e-06	0.491667	protein SPA1-RELATED 3-like isoform X1 [Juglans regia]	ref|XP_035543687.1|protein SPA1-RELATED 3-like isoform X1 [Juglans regia]/gb|KAF5478657.1|hypothetical protein F2P56_005199 [Juglans regia]/ref|XP_018850460.1|protein SPA1-RELATED 3-like isoform X1 [Juglans regia]/ref|XP_018850440.1|protein SPA1-RELATED 3-like isoform X1 [Juglans regia]	Juglans regia	2e-09
Chl fluorescence	Mother_Array	MLMM	ABS/RC_WS21	AX-170733956	10	906868	1.00497e-05	0.475	---NA---
Chl fluorescence	Mother_Array	MLMM	ABS/RC_WS21	AX-171575788	8	23848529	1.13234e-05	0.375	---NA---
Chl fluorescence	Mother_Array	MLMM	ABS/RC_WS21	AX-170994987	10	657504	1.50033e-05	0.35	---NA---
Chl fluorescence	Mother_Array	MLMM	ABS/RC_WS21	AX-170775058	7	19341026	1.91274e-05	0.141667	---NA---
Chl fluorescence	Mother_Array	MLMM	ABS/RC_WS21	AX-171180361	7	19366994	1.91274e-05	0.141667	9-cis-epoxycarotenoid dioxygenase NCED6, chloroplastic [Juglans regia]	gb|KAF5464948.1|hypothetical protein F2P56_014985 [Juglans regia]/ref|XP_018817253.1|9-cis-epoxycarotenoid dioxygenase NCED6, chloroplastic [Juglans regia]	Juglans regia	3.5e-11
Chl fluorescence	Mother_Array	MLMM	ABS/RC_WS21	AX-171192954	12	19963965	2.1711e-05	0.258333	---NA---
Chl fluorescence	Mother_Array	MLMM	ABS/RC_WS21	AX-171564588	10	822235	2.42887e-05	0.333333	---NA---
Chl fluorescence	Mother_Array	MLMM	ABS/RC_WS21	AX-170664673	12	7132271	3.05477e-05	0.433333	---NA---
Chl fluorescence	Mother_Array	MLMM	ABS/RC_WS21	AX-171136723	10	853643	3.07489e-05	0.433333	---NA---
Chl fluorescence	Mother_Array	MLMM	ABS/RC_WS21	AX-171175540	10	911110	3.67314e-05	0.35	uncharacterized protein LOC109012353 [Juglans regia]	ref|XP_018849484.1|uncharacterized protein LOC109012353 [Juglans regia]/gb|KAF5479424.1|hypothetical protein F2P56_000244 [Juglans regia]	Juglans regia	1.3e-06
Chl fluorescence	Mother_Array	MLMM	ABS/RC_WS21	AX-170733979	10	885996	3.67314e-05	0.35	---NA---
Chl fluorescence	Mother_Array	MLMM	ABS/RC_WS21	AX-170733983	10	881488	3.69518e-05	0.45	---NA---
Chl fluorescence	Mother_Array	MLMM	ABS/RC_WS21	AX-170733922	10	947272	6.6676e-05	0.333333	---NA---
Chl fluorescence	Mother_Array	MLMM	ABS/RC_WS21	AX-171581618	10	970644	9.0842e-05	0.358333	---NA---
Chl fluorescence	Mother_Array	MLMM	ABS/RC_WS21	AX-170693824	3	8365955	9.24935e-05	0.141667	---NA---
Chl fluorescence	Mother_Array	FarmCPU	ABS/RC_WW21	AX-171180993	13	941361	1.32537e-05	0.183333	scopoletin glucosyltransferase-like [Juglans regia]	ref|XP_018817794.1|scopoletin glucosyltransferase-like [Juglans regia]/gb|KAF5448175.1|hypothetical protein F2P56_028731 [Juglans regia]	Juglans regia	5.9e-07
Chl fluorescence	Mother_Array	FarmCPU	ABS/RC_WW21	AX-171107504	10	26272268	2.05496e-05	0.1	---NA---
Chl fluorescence	Mother_Array	FarmCPU	ABS/RC_WW21	AX-171089925	4	26276700	2.41023e-05	0.225	---NA---
Chl fluorescence	Mother_Array	FarmCPU	ABS/RC_WW21	AX-171151770	4	26245732	2.48816e-05	0.175	zinc finger BED domain-containing protein RICESLEEPER 2-like [Juglans regia]	ref|XP_035549768.1|zinc finger BED domain-containing protein RICESLEEPER 2-like [Juglans regia]	Juglans regia	9e-09
Chl fluorescence	Mother_Array	FarmCPU	ABS/RC_WW21	AX-170838302	11	36050863	3.11362e-05	0.425	---NA---
Chl fluorescence	Mother_Array	FarmCPU	ABS/RC_WW21	AX-171226573	11	36046700	3.11362e-05	0.425	---NA---
Chl fluorescence	Mother_Array	FarmCPU	ABS/RC_WW21	AX-171084442	11	7700301	3.12074e-05	0.133333	---NA---
Chl fluorescence	Mother_Array	FarmCPU	ABS/RC_WW21	AX-170734747	6	18085542	3.89908e-05	0.141667	---NA---
Chl fluorescence	Mother_Array	FarmCPU	ABS/RC_WW21	AX-171523112	13	920153	4.27165e-05	0.116667	---NA---
Chl fluorescence	Mother_Array	FarmCPU	ABS/RC_WW21	AX-171138949	10	29011850	4.36695e-05	0.183333	---NA---
Chl fluorescence	Mother_Array	FarmCPU	ABS/RC_WW21	AX-171485725	11	36393251	5.06175e-05	0.241667	---NA---
Chl fluorescence	Mother_Array	FarmCPU	ABS/RC_WW21	AX-170928252	7	45818035	5.31359e-05	0.191667	---NA---
Chl fluorescence	Mother_Array	FarmCPU	ABS/RC_WW21	AX-170680987	10	12174935	5.5193e-05	0.458333	lysM domain receptor-like kinase 3 [Juglans regia]	ref|XP_018848474.2|lysM domain receptor-like kinase 3 [Juglans regia]/gb|KAF5458312.1|hypothetical protein F2P56_022347 [Juglans regia]	Juglans regia	3.8e-10
Chl fluorescence	Mother_Array	FarmCPU	ABS/RC_WW21	AX-170781882	13	906162	6.34221e-05	0.0916667	---NA---
Chl fluorescence	Mother_Array	FarmCPU	ABS/RC_WW21	AX-170640442	7	45746713	6.52826e-05	0.283333	---NA---
Chl fluorescence	Mother_Array	FarmCPU	ABS/RC_WW21	AX-171163637	7	45734648	6.52826e-05	0.283333	N-terminal acetyltransferase A complex auxiliary subunit NAA15-like [Juglans regia]	ref|XP_018844348.1|N-terminal acetyltransferase A complex auxiliary subunit NAA15-like [Juglans regia]/gb|KAF5466665.1|hypothetical protein F2P56_016572 [Juglans regia]	Juglans regia	6.2e-10
Chl fluorescence	Mother_Array	FarmCPU	ABS/RC_WW21	AX-171494659	7	45710956	6.52826e-05	0.283333	---NA---
Chl fluorescence	Mother_Array	FarmCPU	ABS/RC_WW21	AX-170716429	16	27843590	6.7045e-05	0.341667	---NA---
Chl fluorescence	Mother_Array	FarmCPU	ABS/RC_WW21	AX-171098188	3	28150113	7.71128e-05	0.3	---NA---
Chl fluorescence	Mother_Array	FarmCPU	ABS/RC_WW21	AX-171089930	4	26266502	8.37125e-05	0.241667	---NA---
Chl fluorescence	Mother_Array	FarmCPU	ABS/RC_WW21	AX-170640435	7	45736654	8.40497e-05	0.308333	---NA---
Chl fluorescence	Mother_Array	FarmCPU	ABS/RC_WW21	AX-171510257	16	27823638	9.85397e-05	0.275	---NA---
Chl fluorescence	Mother_Array	MLMM	ABS/RC_WW21	AX-171180993	13	941361	7.83829e-06	0.183333	scopoletin glucosyltransferase-like [Juglans regia]	ref|XP_018817794.1|scopoletin glucosyltransferase-like [Juglans regia]/gb|KAF5448175.1|hypothetical protein F2P56_028731 [Juglans regia]	Juglans regia	5.9e-07
Chl fluorescence	Mother_Array	MLMM	ABS/RC_WW21	AX-171089925	4	26276700	1.78293e-05	0.225	---NA---
Chl fluorescence	Mother_Array	MLMM	ABS/RC_WW21	AX-171151770	4	26245732	2.47308e-05	0.175	zinc finger BED domain-containing protein RICESLEEPER 2-like [Juglans regia]	ref|XP_035549768.1|zinc finger BED domain-containing protein RICESLEEPER 2-like [Juglans regia]	Juglans regia	9e-09
Chl fluorescence	Mother_Array	MLMM	ABS/RC_WW21	AX-171107504	10	26272268	2.70839e-05	0.1	---NA---
Chl fluorescence	Mother_Array	MLMM	ABS/RC_WW21	AX-171084442	11	7700301	2.8025e-05	0.133333	---NA---
Chl fluorescence	Mother_Array	MLMM	ABS/RC_WW21	AX-171523112	13	920153	3.6313e-05	0.116667	---NA---
Chl fluorescence	Mother_Array	MLMM	ABS/RC_WW21	AX-170838302	11	36050863	4.08683e-05	0.425	---NA---
Chl fluorescence	Mother_Array	MLMM	ABS/RC_WW21	AX-171226573	11	36046700	4.08683e-05	0.425	---NA---
Chl fluorescence	Mother_Array	MLMM	ABS/RC_WW21	AX-170928252	7	45818035	4.11711e-05	0.191667	---NA---
Chl fluorescence	Mother_Array	MLMM	ABS/RC_WW21	AX-170734747	6	18085542	4.36298e-05	0.141667	---NA---
Chl fluorescence	Mother_Array	MLMM	ABS/RC_WW21	AX-171138949	10	29011850	4.99193e-05	0.183333	---NA---
Chl fluorescence	Mother_Array	MLMM	ABS/RC_WW21	AX-171485725	11	36393251	5.21235e-05	0.241667	---NA---
Chl fluorescence	Mother_Array	MLMM	ABS/RC_WW21	AX-170781882	13	906162	5.92953e-05	0.0916667	---NA---
Chl fluorescence	Mother_Array	MLMM	ABS/RC_WW21	AX-171089930	4	26266502	7.00514e-05	0.241667	---NA---
Chl fluorescence	Mother_Array	MLMM	ABS/RC_WW21	AX-170716429	16	27843590	7.0988e-05	0.341667	---NA---
Chl fluorescence	Mother_Array	MLMM	ABS/RC_WW21	AX-170640442	7	45746713	7.95534e-05	0.283333	---NA---
Chl fluorescence	Mother_Array	MLMM	ABS/RC_WW21	AX-171163637	7	45734648	7.95534e-05	0.283333	N-terminal acetyltransferase A complex auxiliary subunit NAA15-like [Juglans regia]	ref|XP_018844348.1|N-terminal acetyltransferase A complex auxiliary subunit NAA15-like [Juglans regia]/gb|KAF5466665.1|hypothetical protein F2P56_016572 [Juglans regia]	Juglans regia	6.2e-10
Chl fluorescence	Mother_Array	MLMM	ABS/RC_WW21	AX-171494659	7	45710956	7.95534e-05	0.283333	---NA---
Chl fluorescence	Mother_Array	MLMM	ABS/RC_WW21	AX-170568760	16	26815067	8.44653e-05	0.416667	---NA---
Chl fluorescence	Mother_Array	MLMM	ABS/RC_WW21	AX-170680987	10	12174935	9.15213e-05	0.458333	lysM domain receptor-like kinase 3 [Juglans regia]	ref|XP_018848474.2|lysM domain receptor-like kinase 3 [Juglans regia]/gb|KAF5458312.1|hypothetical protein F2P56_022347 [Juglans regia]	Juglans regia	3.8e-10
Chl fluorescence	Mother_Array	MLMM	ABS/RC_WW21	AX-171510257	16	27823638	9.92738e-05	0.275	---NA---
Chl fluorescence	Mother_Array	FarmCPU	ABS/RC_WW22	AX-170673710	8	12704391	2.39231e-06	0.0916667	---NA---
Chl fluorescence	Mother_Array	FarmCPU	ABS/RC_WW22	AX-170673717	8	12714345	2.39231e-06	0.0916667	---NA---
Chl fluorescence	Mother_Array	FarmCPU	ABS/RC_WW22	AX-170558445	13	37925927	1.72726e-05	0.116667	---NA---
Chl fluorescence	Mother_Array	FarmCPU	ABS/RC_WW22	AX-170842543	13	21268221	1.77151e-05	0.2	---NA---
Chl fluorescence	Mother_Array	FarmCPU	ABS/RC_WW22	AX-170842554	13	21258951	1.77151e-05	0.2	---NA---
Chl fluorescence	Mother_Array	FarmCPU	ABS/RC_WW22	AX-171186918	13	21249196	1.77151e-05	0.2	tRNA nucleotidyltransferase cca2 isoform X1 [Juglans regia]	ref|XP_018840869.1|tRNA nucleotidyltransferase cca2 isoform X1 [Juglans regia]/gb|KAF5450034.1|hypothetical protein F2P56_030416 [Juglans regia]	Juglans regia	7.9e-10
Chl fluorescence	Mother_Array	FarmCPU	ABS/RC_WW22	AX-171545216	8	12630411	2.0687e-05	0.0833333	---NA---
Chl fluorescence	Mother_Array	FarmCPU	ABS/RC_WW22	AX-170917143	16	27310556	3.15999e-05	0.0583333	---NA---
Chl fluorescence	Mother_Array	FarmCPU	ABS/RC_WW22	AX-171551007	1	11443620	3.46615e-05	0.158333	---NA---
Chl fluorescence	Mother_Array	FarmCPU	ABS/RC_WW22	AX-170842322	13	21509596	3.52915e-05	0.258333	---NA---
Chl fluorescence	Mother_Array	FarmCPU	ABS/RC_WW22	AX-171019030	12	19301433	3.76277e-05	0.291667	---NA---
Chl fluorescence	Mother_Array	FarmCPU	ABS/RC_WW22	AX-171551149	1	12011166	3.89041e-05	0.275	---NA---
Chl fluorescence	Mother_Array	FarmCPU	ABS/RC_WW22	AX-170842359	13	21475542	4.55006e-05	0.208333	---NA---
Chl fluorescence	Mother_Array	FarmCPU	ABS/RC_WW22	AX-170551447	7	43534399	4.61467e-05	0.425	---NA---
Chl fluorescence	Mother_Array	FarmCPU	ABS/RC_WW22	AX-170901380	12	19524523	5.34115e-05	0.266667	---NA---
Chl fluorescence	Mother_Array	FarmCPU	ABS/RC_WW22	AX-170927189	1	12108612	6.18667e-05	0.208333	---NA---
Chl fluorescence	Mother_Array	FarmCPU	ABS/RC_WW22	AX-170724004	1	18067844	6.92403e-05	0.116667	uncharacterized protein LOC118349399 [Juglans regia]	ref|XP_035549693.1|uncharacterized protein LOC118349399 [Juglans regia]	Juglans regia	2.5e-08
Chl fluorescence	Mother_Array	FarmCPU	ABS/RC_WW22	AX-170724059	1	18112862	6.92403e-05	0.116667	---NA---
Chl fluorescence	Mother_Array	FarmCPU	ABS/RC_WW22	AX-170724086	1	18130682	6.92403e-05	0.116667	---NA---
Chl fluorescence	Mother_Array	FarmCPU	ABS/RC_WW22	AX-170762983	1	18030155	6.92403e-05	0.116667	---NA---
Chl fluorescence	Mother_Array	FarmCPU	ABS/RC_WW22	AX-171511758	1	18102493	6.92403e-05	0.116667	---NA---
Chl fluorescence	Mother_Array	FarmCPU	ABS/RC_WW22	AX-170581901	16	17340045	7.20352e-05	0.141667	---NA---
Chl fluorescence	Mother_Array	FarmCPU	ABS/RC_WW22	AX-170581905	16	17336098	7.20352e-05	0.141667	protein NSP-INTERACTING KINASE 3-like isoform X1 [Juglans regia]	gb|KAF5443120.1|hypothetical protein F2P56_035707 [Juglans regia]/ref|XP_018838039.1|protein NSP-INTERACTING KINASE 3-like isoform X1 [Juglans regia]	Juglans regia	3.4e-10
Chl fluorescence	Mother_Array	FarmCPU	ABS/RC_WW22	AX-170927001	1	12009027	7.79989e-05	0.216667	---NA---
Chl fluorescence	Mother_Array	FarmCPU	ABS/RC_WW22	AX-170752445	2	29488551	8.00009e-05	0.333333	putative E3 ubiquitin-protein ligase UBR7 [Juglans regia]	ref|XP_018815569.2|putative E3 ubiquitin-protein ligase UBR7 [Juglans regia]/gb|KAF5478098.1|hypothetical protein F2P56_004685 [Juglans regia]	Juglans regia	1.9e-07
Chl fluorescence	Mother_Array	FarmCPU	ABS/RC_WW22	AX-170662246	6	6089430	8.08551e-05	0.0583333	---NA---
Chl fluorescence	Mother_Array	FarmCPU	ABS/RC_WW22	AX-170590813	8	12674353	8.21475e-05	0.1	---NA---
Chl fluorescence	Mother_Array	FarmCPU	ABS/RC_WW22	AX-170551446	7	43534340	8.24138e-05	0.316667	---NA---
Chl fluorescence	Mother_Array	FarmCPU	ABS/RC_WW22	AX-170842353	13	21480527	8.58372e-05	0.275	---NA---
Chl fluorescence	Mother_Array	FarmCPU	ABS/RC_WW22	AX-171113454	5	3488512	8.80301e-05	0.183333	---NA---
Chl fluorescence	Mother_Array	FarmCPU	ABS/RC_WW22	AX-170551120	7	43260822	8.85928e-05	0.075	---NA---
Chl fluorescence	Mother_Array	FarmCPU	ABS/RC_WW22	AX-170787988	7	10695739	9.28327e-05	0.208333	---NA---
Chl fluorescence	Mother_Array	FarmCPU	ABS/RC_WW22	AX-170842423	13	21412396	9.70051e-05	0.108333	---NA---
Chl fluorescence	Mother_Array	MLMM	ABS/RC_WW22	AX-170673710	8	12704391	5.06376e-06	0.0916667	---NA---
Chl fluorescence	Mother_Array	MLMM	ABS/RC_WW22	AX-170673717	8	12714345	5.06376e-06	0.0916667	---NA---
Chl fluorescence	Mother_Array	MLMM	ABS/RC_WW22	AX-170558445	13	37925927	3.2605e-05	0.116667	---NA---
Chl fluorescence	Mother_Array	MLMM	ABS/RC_WW22	AX-170842543	13	21268221	3.33917e-05	0.2	---NA---
Chl fluorescence	Mother_Array	MLMM	ABS/RC_WW22	AX-170842554	13	21258951	3.33917e-05	0.2	---NA---
Chl fluorescence	Mother_Array	MLMM	ABS/RC_WW22	AX-171186918	13	21249196	3.33917e-05	0.2	tRNA nucleotidyltransferase cca2 isoform X1 [Juglans regia]	ref|XP_018840869.1|tRNA nucleotidyltransferase cca2 isoform X1 [Juglans regia]/gb|KAF5450034.1|hypothetical protein F2P56_030416 [Juglans regia]	Juglans regia	7.9e-10
Chl fluorescence	Mother_Array	MLMM	ABS/RC_WW22	AX-171545216	8	12630411	3.86434e-05	0.0833333	---NA---
Chl fluorescence	Mother_Array	MLMM	ABS/RC_WW22	AX-170917143	16	27310556	5.75982e-05	0.0583333	---NA---
Chl fluorescence	Mother_Array	MLMM	ABS/RC_WW22	AX-171551007	1	11443620	6.28411e-05	0.158333	---NA---
Chl fluorescence	Mother_Array	MLMM	ABS/RC_WW22	AX-170842322	13	21509596	6.39192e-05	0.258333	---NA---
Chl fluorescence	Mother_Array	MLMM	ABS/RC_WW22	AX-171019030	12	19301433	6.78956e-05	0.291667	---NA---
Chl fluorescence	Mother_Array	MLMM	ABS/RC_WW22	AX-171551149	1	12011166	7.0062e-05	0.275	---NA---
Chl fluorescence	Mother_Array	MLMM	ABS/RC_WW22	AX-170842359	13	21475542	8.12039e-05	0.208333	---NA---
Chl fluorescence	Mother_Array	FarmCPU	DI0/RC_DRI22	AX-170779807	7	4771397	1.33215e-06	0.1	---NA---
Chl fluorescence	Mother_Array	FarmCPU	DI0/RC_DRI22	AX-171036162	7	4737211	6.98143e-06	0.116667	---NA---
Chl fluorescence	Mother_Array	FarmCPU	DI0/RC_DRI22	AX-170891119	11	20526869	2.43298e-05	0.183333	---NA---
Chl fluorescence	Mother_Array	FarmCPU	DI0/RC_DRI22	AX-170891096	11	20566930	2.43298e-05	0.183333	---NA---
Chl fluorescence	Mother_Array	FarmCPU	DI0/RC_DRI22	AX-171191794	11	20526083	2.43298e-05	0.183333	2-methyl-6-phytyl-1,4-hydroquinone methyltransferase, chloroplastic-like [Juglans regia]	gb|KAF5454962.1|hypothetical protein F2P56_024587 [Juglans regia]/ref|XP_018856523.1|2-methyl-6-phytyl-1,4-hydroquinone methyltransferase, chloroplastic-like [Juglans regia]/gb|KAF5454963.1|hypothetical protein F2P56_024588 [Juglans regia]/ref|XP_018856527.1|2-methyl-6-phytyl-1,4-hydroquinone methyltransferase, chloroplastic-like [Juglans regia]/gb|KAF5454964.1|hypothetical protein F2P56_024589 […	Juglans regia	3.7e-10
Chl fluorescence	Mother_Array	FarmCPU	DI0/RC_DRI22	AX-170742905	4	8521439	2.69453e-05	0.45	---NA---
Chl fluorescence	Mother_Array	FarmCPU	DI0/RC_DRI22	AX-171156211	13	9873790	2.90447e-05	0.1	phosphate transporter PHO1 homolog 1-like [Juglans regia]	gb|KAF5449414.1|hypothetical protein F2P56_029863 [Juglans regia]/ref|XP_018838397.2|phosphate transporter PHO1 homolog 1-like [Juglans regia]	Juglans regia	4.7e-10
Chl fluorescence	Mother_Array	FarmCPU	DI0/RC_DRI22	AX-171483651	13	9883858	2.90447e-05	0.1	uncharacterized protein LOC118349683 [Juglans regia]	ref|XP_035551104.1|uncharacterized protein LOC118349683 [Juglans regia]	Juglans regia	6.2e-10
Chl fluorescence	Mother_Array	FarmCPU	DI0/RC_DRI22	AX-170584875	13	9875835	2.90447e-05	0.1	---NA---
Chl fluorescence	Mother_Array	FarmCPU	DI0/RC_DRI22	AX-171108661	4	8022395	3.28273e-05	0.25	---NA---
Chl fluorescence	Mother_Array	FarmCPU	DI0/RC_DRI22	AX-170635732	8	6438793	3.84092e-05	0.075	---NA---
Chl fluorescence	Mother_Array	FarmCPU	DI0/RC_DRI22	AX-170635735	8	6435391	3.84092e-05	0.075	---NA---
Chl fluorescence	Mother_Array	FarmCPU	DI0/RC_DRI22	AX-171186102	11	9102997	3.99739e-05	0.05	nucleolin 2-like isoform X1 [Juglans regia]	ref|XP_018822011.1|nucleolin 2-like isoform X1 [Juglans regia]	Juglans regia	1.2e-09
Chl fluorescence	Mother_Array	FarmCPU	DI0/RC_DRI22	AX-170653150	11	34873233	4.42291e-05	0.0666667	---NA---
Chl fluorescence	Mother_Array	FarmCPU	DI0/RC_DRI22	AX-170891123	11	20521870	4.68708e-05	0.183333	---NA---
Chl fluorescence	Mother_Array	FarmCPU	DI0/RC_DRI22	AX-170653132	11	34864130	5.015e-05	0.05	---NA---
Chl fluorescence	Mother_Array	FarmCPU	DI0/RC_DRI22	AX-170944881	7	49090369	6.06373e-05	0.175	---NA---
Chl fluorescence	Mother_Array	FarmCPU	DI0/RC_DRI22	AX-170629405	10	15484675	6.67182e-05	0.15	---NA---
Chl fluorescence	Mother_Array	FarmCPU	DI0/RC_DRI22	AX-171083426	9	1826290	6.92347e-05	0.425	---NA---
Chl fluorescence	Mother_Array	FarmCPU	DI0/RC_DRI22	AX-171530962	7	5246108	7.07352e-05	0.0916667	---NA---
Chl fluorescence	Mother_Array	FarmCPU	DI0/RC_DRI22	AX-170944893	7	49098379	7.19122e-05	0.183333	---NA---
Chl fluorescence	Mother_Array	FarmCPU	DI0/RC_DRI22	AX-170946392	12	23480128	7.37175e-05	0.25	---NA---
Chl fluorescence	Mother_Array	FarmCPU	DI0/RC_DRI22	AX-171059174	7	7865175	7.88715e-05	0.366667	---NA---
Chl fluorescence	Mother_Array	FarmCPU	DI0/RC_DRI22	AX-170631890	13	10071090	8.12969e-05	0.283333	---NA---
Chl fluorescence	Mother_Array	FarmCPU	DI0/RC_DRI22	AX-171165370	11	34894800	8.22844e-05	0.0416667	putative peptidyl-tRNA hydrolase PTRHD1 [Juglans regia]	ref|XP_018845630.1|putative peptidyl-tRNA hydrolase PTRHD1 [Juglans regia]	Juglans regia	2.6e-09
Chl fluorescence	Mother_Array	FarmCPU	DI0/RC_DRI22	AX-171165373	11	34901832	8.22844e-05	0.0416667	F-box protein AFR [Juglans regia]	ref|XP_035538615.1|F-box protein AFR [Juglans regia]/ref|XP_035538614.1|F-box protein AFR [Juglans regia]/gb|KAF5456581.1|hypothetical protein F2P56_026048 [Juglans regia]/ref|XP_018845633.2|F-box protein AFR [Juglans regia]	Juglans regia	2.7e-09
Chl fluorescence	Mother_Array	FarmCPU	DI0/RC_DRI22	AX-170932784	7	10082164	8.24797e-05	0.0416667	---NA---
Chl fluorescence	Mother_Array	FarmCPU	DI0/RC_DRI22	AX-170932815	7	10118717	8.24797e-05	0.0416667	---NA---
Chl fluorescence	Mother_Array	FarmCPU	DI0/RC_DRI22	AX-171196318	7	10105221	8.24797e-05	0.0416667	G-type lectin S-receptor-like serine/threonine-protein kinase At1g34300 [Juglans regia]	ref|XP_018809477.1|G-type lectin S-receptor-like serine/threonine-protein kinase At1g34300 [Juglans regia]/gb|KAF5444493.1|hypothetical protein F2P56_033619 [Juglans regia]	Juglans regia	6.7e-06
Chl fluorescence	Mother_Array	FarmCPU	DI0/RC_DRI22	AX-171196327	7	10117990	8.24797e-05	0.0416667	---NA---
Chl fluorescence	Mother_Array	FarmCPU	DI0/RC_DRI22	AX-171196328	7	10118056	8.24797e-05	0.0416667	protein trichome birefringence-like 25 isoform X1 [Juglans regia]	ref|XP_018827930.1|protein trichome birefringence-like 25 isoform X1 [Juglans regia]/gb|KAF5464442.1|hypothetical protein F2P56_014517 [Juglans regia]	Juglans regia	8.9e-09
Chl fluorescence	Mother_Array	FarmCPU	DI0/RC_DRI22	AX-170891112	11	20539498	8.73624e-05	0.15	peptidyl-prolyl cis-trans isomerase CYP63 [Juglans regia]	ref|XP_018856502.1|peptidyl-prolyl cis-trans isomerase CYP63 [Juglans regia]/gb|KAF5454965.1|hypothetical protein F2P56_024590 [Juglans regia]	Juglans regia	9e-08
Chl fluorescence	Mother_Array	FarmCPU	DI0/RC_DRI22	AX-171554632	7	49090630	9.0755e-05	0.458333	---NA---
Chl fluorescence	Mother_Array	FarmCPU	DI0/RC_DRI22	AX-170944880	7	49090321	9.0755e-05	0.458333	---NA---
Chl fluorescence	Mother_Array	FarmCPU	DI0/RC_DRI22	AX-171565708	6	30476166	9.31362e-05	0.241667	---NA---
Chl fluorescence	Mother_Array	MLMM	DI0/RC_DRI22	AX-170779807	7	4771397	1.54554e-06	0.1	---NA---
Chl fluorescence	Mother_Array	MLMM	DI0/RC_DRI22	AX-171036162	7	4737211	7.82906e-06	0.116667	---NA---
Chl fluorescence	Mother_Array	MLMM	DI0/RC_DRI22	AX-170891096	11	20566930	2.27926e-05	0.183333	---NA---
Chl fluorescence	Mother_Array	MLMM	DI0/RC_DRI22	AX-171191794	11	20526083	2.27926e-05	0.183333	2-methyl-6-phytyl-1,4-hydroquinone methyltransferase, chloroplastic-like [Juglans regia]	gb|KAF5454962.1|hypothetical protein F2P56_024587 [Juglans regia]/ref|XP_018856523.1|2-methyl-6-phytyl-1,4-hydroquinone methyltransferase, chloroplastic-like [Juglans regia]/gb|KAF5454963.1|hypothetical protein F2P56_024588 [Juglans regia]/ref|XP_018856527.1|2-methyl-6-phytyl-1,4-hydroquinone methyltransferase, chloroplastic-like [Juglans regia]/gb|KAF5454964.1|hypothetical protein F2P56_024589 […	Juglans regia	3.7e-10
Chl fluorescence	Mother_Array	MLMM	DI0/RC_DRI22	AX-170891119	11	20526869	2.27926e-05	0.183333	---NA---
Chl fluorescence	Mother_Array	MLMM	DI0/RC_DRI22	AX-171108661	4	8022395	2.33756e-05	0.25	---NA---
Chl fluorescence	Mother_Array	MLMM	DI0/RC_DRI22	AX-170742905	4	8521439	2.55482e-05	0.45	---NA---
Chl fluorescence	Mother_Array	MLMM	DI0/RC_DRI22	AX-170584875	13	9875835	2.81054e-05	0.1	---NA---
Chl fluorescence	Mother_Array	MLMM	DI0/RC_DRI22	AX-171156211	13	9873790	2.81054e-05	0.1	phosphate transporter PHO1 homolog 1-like [Juglans regia]	gb|KAF5449414.1|hypothetical protein F2P56_029863 [Juglans regia]/ref|XP_018838397.2|phosphate transporter PHO1 homolog 1-like [Juglans regia]	Juglans regia	4.7e-10
Chl fluorescence	Mother_Array	MLMM	DI0/RC_DRI22	AX-171483651	13	9883858	2.81054e-05	0.1	uncharacterized protein LOC118349683 [Juglans regia]	ref|XP_035551104.1|uncharacterized protein LOC118349683 [Juglans regia]	Juglans regia	6.2e-10
Chl fluorescence	Mother_Array	MLMM	DI0/RC_DRI22	AX-171186102	11	9102997	3.2788e-05	0.05	nucleolin 2-like isoform X1 [Juglans regia]	ref|XP_018822011.1|nucleolin 2-like isoform X1 [Juglans regia]	Juglans regia	1.2e-09
Chl fluorescence	Mother_Array	MLMM	DI0/RC_DRI22	AX-170891123	11	20521870	4.27371e-05	0.183333	---NA---
Chl fluorescence	Mother_Array	MLMM	DI0/RC_DRI22	AX-170635732	8	6438793	4.2751e-05	0.075	---NA---
Chl fluorescence	Mother_Array	MLMM	DI0/RC_DRI22	AX-170635735	8	6435391	4.2751e-05	0.075	---NA---
Chl fluorescence	Mother_Array	MLMM	DI0/RC_DRI22	AX-170653150	11	34873233	4.35224e-05	0.0666667	---NA---
Chl fluorescence	Mother_Array	MLMM	DI0/RC_DRI22	AX-170629405	10	15484675	4.75729e-05	0.15	---NA---
Chl fluorescence	Mother_Array	MLMM	DI0/RC_DRI22	AX-170653132	11	34864130	5.03588e-05	0.05	---NA---
Chl fluorescence	Mother_Array	MLMM	DI0/RC_DRI22	AX-171083426	9	1826290	5.73545e-05	0.425	---NA---
Chl fluorescence	Mother_Array	MLMM	DI0/RC_DRI22	AX-170944881	7	49090369	5.95015e-05	0.175	---NA---
Chl fluorescence	Mother_Array	MLMM	DI0/RC_DRI22	AX-170946392	12	23480128	6.28157e-05	0.25	---NA---
Chl fluorescence	Mother_Array	MLMM	DI0/RC_DRI22	AX-170631890	13	10071090	6.46082e-05	0.283333	---NA---
Chl fluorescence	Mother_Array	MLMM	DI0/RC_DRI22	AX-171530962	7	5246108	6.7454e-05	0.0916667	---NA---
Chl fluorescence	Mother_Array	MLMM	DI0/RC_DRI22	AX-170599989	7	4260825	6.75045e-05	0.4	---NA---
Chl fluorescence	Mother_Array	MLMM	DI0/RC_DRI22	AX-170944893	7	49098379	6.99374e-05	0.183333	---NA---
Chl fluorescence	Mother_Array	MLMM	DI0/RC_DRI22	AX-171059174	7	7865175	7.18798e-05	0.366667	---NA---
Chl fluorescence	Mother_Array	MLMM	DI0/RC_DRI22	AX-171198390	13	7850369	7.81318e-05	0.0916667	uncharacterized protein LOC108997414 [Juglans regia]	gb|KAF5449169.1|hypothetical protein F2P56_029646 [Juglans regia]/ref|XP_018829221.1|uncharacterized protein LOC108997414 [Juglans regia]	Juglans regia	2.7e-10
Chl fluorescence	Mother_Array	MLMM	DI0/RC_DRI22	AX-171556062	13	7857891	7.81318e-05	0.0916667	---NA---
Chl fluorescence	Mother_Array	MLMM	DI0/RC_DRI22	AX-170951725	13	7890636	7.81318e-05	0.0916667	---NA---
Chl fluorescence	Mother_Array	MLMM	DI0/RC_DRI22	AX-170891112	11	20539498	8.17432e-05	0.15	peptidyl-prolyl cis-trans isomerase CYP63 [Juglans regia]	ref|XP_018856502.1|peptidyl-prolyl cis-trans isomerase CYP63 [Juglans regia]/gb|KAF5454965.1|hypothetical protein F2P56_024590 [Juglans regia]	Juglans regia	9e-08
Chl fluorescence	Mother_Array	MLMM	DI0/RC_DRI22	AX-171577515	7	7810371	8.34194e-05	0.275	---NA---
Chl fluorescence	Mother_Array	FarmCPU	DI0/RC_DSI21	AX-170754288	2	1210860	2.95445e-06	0.433333	---NA---
Chl fluorescence	Mother_Array	FarmCPU	DI0/RC_DSI21	AX-170898720	14	23997101	4.41829e-06	0.0833333	---NA---
Chl fluorescence	Mother_Array	FarmCPU	DI0/RC_DSI21	AX-170898733	14	24010926	4.41829e-06	0.0833333	---NA---
Chl fluorescence	Mother_Array	FarmCPU	DI0/RC_DSI21	AX-170754264	2	1300024	4.62209e-06	0.391667	---NA---
Chl fluorescence	Mother_Array	FarmCPU	DI0/RC_DSI21	AX-171177772	2	1297090	4.62209e-06	0.391667	WD repeat-containing protein DDB_G0290555 [Juglans regia]	gb|KAF5476594.1|hypothetical protein F2P56_003331 [Juglans regia]/ref|XP_018822792.1|WD repeat-containing protein DDB_G0290555 [Juglans regia]	Juglans regia	1.1e-06
Chl fluorescence	Mother_Array	FarmCPU	DI0/RC_DSI21	AX-171514337	12	24044526	6.54249e-06	0.383333	---NA---
Chl fluorescence	Mother_Array	FarmCPU	DI0/RC_DSI21	AX-171177763	2	1333541	9.33837e-06	0.483333	---NA---
Chl fluorescence	Mother_Array	FarmCPU	DI0/RC_DSI21	AX-171177764	2	1333517	9.33837e-06	0.483333	hypothetical protein F2P56_003336 [Juglans regia]	gb|KAF5476598.1|hypothetical protein F2P56_003336 [Juglans regia]	Juglans regia	2.1e-08
Chl fluorescence	Mother_Array	FarmCPU	DI0/RC_DSI21	AX-171177765	2	1333358	9.33837e-06	0.483333	cyclin-dependent kinase G-2-like isoform X1 [Juglans regia]	gb|KAF5476597.1|hypothetical protein F2P56_003334 [Juglans regia]/ref|XP_018822176.1|cyclin-dependent kinase G-2-like isoform X1 [Juglans regia]	Juglans regia	6.9e-09
Chl fluorescence	Mother_Array	FarmCPU	DI0/RC_DSI21	AX-170754281	2	1217325	1.0674e-05	0.425	---NA---
Chl fluorescence	Mother_Array	FarmCPU	DI0/RC_DSI21	AX-170754586	2	905834	1.1236e-05	0.291667	---NA---
Chl fluorescence	Mother_Array	FarmCPU	DI0/RC_DSI21	AX-170754266	2	1296536	1.26394e-05	0.4	---NA---
Chl fluorescence	Mother_Array	FarmCPU	DI0/RC_DSI21	AX-171106044	7	48423115	1.64042e-05	0.116667	---NA---
Chl fluorescence	Mother_Array	FarmCPU	DI0/RC_DSI21	AX-170597282	14	23677463	1.68716e-05	0.133333	---NA---
Chl fluorescence	Mother_Array	FarmCPU	DI0/RC_DSI21	AX-171502225	7	48317571	2.04305e-05	0.266667	---NA---
Chl fluorescence	Mother_Array	FarmCPU	DI0/RC_DSI21	AX-170754326	2	1174481	2.23544e-05	0.433333	---NA---
Chl fluorescence	Mother_Array	FarmCPU	DI0/RC_DSI21	AX-170754301	2	1201975	2.34172e-05	0.391667	---NA---
Chl fluorescence	Mother_Array	FarmCPU	DI0/RC_DSI21	AX-171517654	2	1311653	2.53201e-05	0.425	---NA---
Chl fluorescence	Mother_Array	FarmCPU	DI0/RC_DSI21	AX-170898719	14	23996927	2.56738e-05	0.075	---NA---
Chl fluorescence	Mother_Array	FarmCPU	DI0/RC_DSI21	AX-171057952	14	24013846	2.56738e-05	0.075	---NA---
Chl fluorescence	Mother_Array	FarmCPU	DI0/RC_DSI21	AX-171586980	7	48411803	2.58362e-05	0.175	---NA---
Chl fluorescence	Mother_Array	FarmCPU	DI0/RC_DSI21	AX-171568117	16	24935336	2.60651e-05	0.275	---NA---
Chl fluorescence	Mother_Array	FarmCPU	DI0/RC_DSI21	AX-170917025	16	27375072	3.3627e-05	0.25	---NA---
Chl fluorescence	Mother_Array	FarmCPU	DI0/RC_DSI21	AX-170917031	16	27373085	3.3627e-05	0.25	---NA---
Chl fluorescence	Mother_Array	FarmCPU	DI0/RC_DSI21	AX-170754262	2	1303105	3.43299e-05	0.4	---NA---
Chl fluorescence	Mother_Array	FarmCPU	DI0/RC_DSI21	AX-170754285	2	1212126	3.43299e-05	0.4	---NA---
Chl fluorescence	Mother_Array	FarmCPU	DI0/RC_DSI21	AX-171517656	2	1299244	3.43299e-05	0.4	---NA---
Chl fluorescence	Mother_Array	FarmCPU	DI0/RC_DSI21	AX-171177773	2	1296832	3.43299e-05	0.4	---NA---
Chl fluorescence	Mother_Array	FarmCPU	DI0/RC_DSI21	AX-170597304	14	23655813	5.44828e-05	0.108333	---NA---
Chl fluorescence	Mother_Array	FarmCPU	DI0/RC_DSI21	AX-171486206	14	23674119	5.44828e-05	0.108333	---NA---
Chl fluorescence	Mother_Array	FarmCPU	DI0/RC_DSI21	AX-171517771	2	747221	5.65535e-05	0.291667	---NA---
Chl fluorescence	Mother_Array	FarmCPU	DI0/RC_DSI21	AX-171177776	2	1195484	5.66243e-05	0.416667	probable inactive leucine-rich repeat receptor-like protein kinase At3g03770 [Juglans regia]	ref|XP_018823077.1|probable inactive leucine-rich repeat receptor-like protein kinase At3g03770 [Juglans regia]/gb|KAF5476581.1|hypothetical protein F2P56_003318 [Juglans regia]	Juglans regia	1.3e-11
Chl fluorescence	Mother_Array	FarmCPU	DI0/RC_DSI21	AX-171177779	2	1194904	5.66243e-05	0.416667	probable inactive leucine-rich repeat receptor-like protein kinase At3g03770 [Juglans regia]	ref|XP_018823077.1|probable inactive leucine-rich repeat receptor-like protein kinase At3g03770 [Juglans regia]/gb|KAF5476581.1|hypothetical protein F2P56_003318 [Juglans regia]	Juglans regia	5.7e-10
Chl fluorescence	Mother_Array	FarmCPU	DI0/RC_DSI21	AX-171106063	7	48413525	5.95216e-05	0.2	---NA---
Chl fluorescence	Mother_Array	FarmCPU	DI0/RC_DSI21	AX-171106058	7	48414919	6.20879e-05	0.125	---NA---
Chl fluorescence	Mother_Array	FarmCPU	DI0/RC_DSI21	AX-171118420	2	25870902	7.02529e-05	0.391667	---NA---
Chl fluorescence	Mother_Array	FarmCPU	DI0/RC_DSI21	AX-170898710	14	23979574	7.3613e-05	0.116667	---NA---
Chl fluorescence	Mother_Array	FarmCPU	DI0/RC_DSI21	AX-170701475	8	21603423	7.3937e-05	0.108333	---NA---
Chl fluorescence	Mother_Array	FarmCPU	DI0/RC_DSI21	AX-171059174	7	7865175	8.78452e-05	0.366667	---NA---
Chl fluorescence	Mother_Array	FarmCPU	DI0/RC_DSI21	AX-170767957	11	3571327	8.96331e-05	0.216667	---NA---
Chl fluorescence	Mother_Array	FarmCPU	DI0/RC_DSI21	AX-170754261	2	1309667	9.66091e-05	0.458333	---NA---
Chl fluorescence	Mother_Array	MLMM	DI0/RC_DSI21	AX-171514337	12	24044526	3.52402e-29	0.383333	---NA---
Chl fluorescence	Mother_Array	MLMM	DI0/RC_DSI21	AX-171179693	1	6648849	6.01287e-21	0.15	helicase SEN1 [Juglans regia]	ref|XP_035543859.1|helicase SEN1 [Juglans regia]/gb|KAF5480087.1|hypothetical protein F2P56_000857 [Juglans regia]	Juglans regia	2.2e-09
Chl fluorescence	Mother_Array	MLMM	DI0/RC_DSI21	AX-170945625	7	37914109	3.4203e-19	0.291667	---NA---
Chl fluorescence	Mother_Array	MLMM	DI0/RC_DSI21	AX-171101364	11	28254841	9.32571e-19	0.133333	---NA---
Chl fluorescence	Mother_Array	MLMM	DI0/RC_DSI21	AX-170656743	4	8160777	4.02313e-16	0.216667	---NA---
Chl fluorescence	Mother_Array	MLMM	DI0/RC_DSI21	AX-170918381	11	15814817	1.59965e-10	0.416667	---NA---
Chl fluorescence	Mother_Array	MLMM	DI0/RC_DSI21	AX-170571807	7	20559137	3.90297e-10	0.141667	---NA---
Chl fluorescence	Mother_Array	MLMM	DI0/RC_DSI21	AX-171231735	2	8589919	4.09347e-10	0.125	---NA---
Chl fluorescence	Mother_Array	MLMM	DI0/RC_DSI21	AX-170862651	15	18276509	4.38339e-06	0.2	---NA---
Chl fluorescence	Mother_Array	MLMM	DI0/RC_DSI21	AX-171090693	12	30692061	6.35425e-06	0.183333	---NA---
Chl fluorescence	Mother_Array	MLMM	DI0/RC_DSI21	AX-171554187	14	6176396	1.24852e-05	0.108333	---NA---
Chl fluorescence	Mother_Array	MLMM	DI0/RC_DSI21	AX-170895673	5	21724453	1.30664e-05	0.258333	---NA---
Chl fluorescence	Mother_Array	MLMM	DI0/RC_DSI21	AX-170790496	16	21046237	1.66022e-05	0.408333	---NA---
Chl fluorescence	Mother_Array	MLMM	DI0/RC_DSI21	AX-171071151	8	10253258	2.10708e-05	0.475	---NA---
Chl fluorescence	Mother_Array	MLMM	DI0/RC_DSI21	AX-171123152	12	30778166	2.14649e-05	0.325	---NA---
Chl fluorescence	Mother_Array	MLMM	DI0/RC_DSI21	AX-171558265	7	28901968	2.75657e-05	0.4	---NA---
Chl fluorescence	Mother_Array	MLMM	DI0/RC_DSI21	AX-171211534	12	30713869	2.91232e-05	0.141667	probable zinc metalloprotease EGY2, chloroplastic [Juglans regia]	ref|XP_018806388.1|probable zinc metalloprotease EGY2, chloroplastic [Juglans regia]/gb|KAF5453658.1|hypothetical protein F2P56_028548 [Juglans regia]	Juglans regia	2e-09
Chl fluorescence	Mother_Array	MLMM	DI0/RC_DSI21	AX-171582251	12	30706714	2.91232e-05	0.141667	---NA---
Chl fluorescence	Mother_Array	MLMM	DI0/RC_DSI21	AX-170907142	4	1521644	3.33675e-05	0.491667	---NA---
Chl fluorescence	Mother_Array	MLMM	DI0/RC_DSI21	AX-171102324	16	22061947	3.72619e-05	0.3	---NA---
Chl fluorescence	Mother_Array	MLMM	DI0/RC_DSI21	AX-170944122	10	1863403	4.11018e-05	0.133333	---NA---
Chl fluorescence	Mother_Array	MLMM	DI0/RC_DSI21	AX-171514526	10	2565713	4.40647e-05	0.5	---NA---
Chl fluorescence	Mother_Array	MLMM	DI0/RC_DSI21	AX-171080437	12	646540	4.67803e-05	0.333333	BTB/POZ domain-containing protein SR1IP1-like [Juglans regia]	gb|KAF5451268.1|hypothetical protein F2P56_026385 [Juglans regia]/ref|XP_035539486.1|BTB/POZ domain-containing protein SR1IP1-like [Juglans regia]	Juglans regia	3.1e-09
Chl fluorescence	Mother_Array	MLMM	DI0/RC_DSI21	AX-170901851	12	19960543	5.34256e-05	0.116667	---NA---
Chl fluorescence	Mother_Array	MLMM	DI0/RC_DSI21	AX-171209176	10	2339947	5.72715e-05	0.316667	ABC transporter B family member 26, chloroplastic-like isoform X2 [Juglans regia]	gb|KAF5457284.1|hypothetical protein F2P56_021397 [Juglans regia]/ref|XP_018859870.1|ABC transporter B family member 26, chloroplastic-like isoform X2 [Juglans regia]	Juglans regia	5e-10
Chl fluorescence	Mother_Array	MLMM	DI0/RC_DSI21	AX-171577759	10	2337970	5.72715e-05	0.316667	---NA---
Chl fluorescence	Mother_Array	MLMM	DI0/RC_DSI21	AX-171038903	12	30487629	6.79377e-05	0.158333	---NA---
Chl fluorescence	Mother_Array	MLMM	DI0/RC_DSI21	AX-170764051	7	29468363	6.87546e-05	0.1	---NA---
Chl fluorescence	Mother_Array	MLMM	DI0/RC_DSI21	AX-170904322	6	32488681	7.30417e-05	0.15	---NA---
Chl fluorescence	Mother_Array	MLMM	DI0/RC_DSI21	AX-171582252	12	30711479	7.50523e-05	0.191667	---NA---
Chl fluorescence	Mother_Array	MLMM	DI0/RC_DSI21	AX-170777000	12	623253	7.64062e-05	0.441667	hypothetical protein F2P56_026383, partial [Juglans regia]	gb|KAF5451266.1|hypothetical protein F2P56_026383, partial [Juglans regia]	Juglans regia	3.9e-10
Chl fluorescence	Mother_Array	FarmCPU	DI0/RC_WR22	AX-171165370	11	34894800	2.89775e-06	0.0416667	putative peptidyl-tRNA hydrolase PTRHD1 [Juglans regia]	ref|XP_018845630.1|putative peptidyl-tRNA hydrolase PTRHD1 [Juglans regia]	Juglans regia	2.6e-09
Chl fluorescence	Mother_Array	FarmCPU	DI0/RC_WR22	AX-171165373	11	34901832	2.89775e-06	0.0416667	F-box protein AFR [Juglans regia]	ref|XP_035538615.1|F-box protein AFR [Juglans regia]/ref|XP_035538614.1|F-box protein AFR [Juglans regia]/gb|KAF5456581.1|hypothetical protein F2P56_026048 [Juglans regia]/ref|XP_018845633.2|F-box protein AFR [Juglans regia]	Juglans regia	2.7e-09
Chl fluorescence	Mother_Array	FarmCPU	DI0/RC_WR22	AX-170653193	11	34908176	7.42359e-06	0.05	---NA---
Chl fluorescence	Mother_Array	FarmCPU	DI0/RC_WR22	AX-170790061	16	20761070	9.22088e-06	0.333333	---NA---
Chl fluorescence	Mother_Array	FarmCPU	DI0/RC_WR22	AX-170670974	11	22461895	1.00411e-05	0.0833333	probable aspartic proteinase GIP1 [Juglans regia]	gb|KAF5455067.1|hypothetical protein F2P56_024681 [Juglans regia]/ref|XP_018847417.2|probable aspartic proteinase GIP1 [Juglans regia]	Juglans regia	3.8e-12
Chl fluorescence	Mother_Array	FarmCPU	DI0/RC_WR22	AX-171530962	7	5246108	1.2889e-05	0.0916667	---NA---
Chl fluorescence	Mother_Array	FarmCPU	DI0/RC_WR22	AX-170914193	16	7701811	1.70883e-05	0.141667	---NA---
Chl fluorescence	Mother_Array	FarmCPU	DI0/RC_WR22	AX-171127600	3	4617155	1.92858e-05	0.433333	---NA---
Chl fluorescence	Mother_Array	FarmCPU	DI0/RC_WR22	AX-171491538	16	6687249	2.12831e-05	0.433333	---NA---
Chl fluorescence	Mother_Array	FarmCPU	DI0/RC_WR22	AX-170941725	3	16747392	2.53993e-05	0.125	---NA---
Chl fluorescence	Mother_Array	FarmCPU	DI0/RC_WR22	AX-170653132	11	34864130	2.94369e-05	0.05	---NA---
Chl fluorescence	Mother_Array	FarmCPU	DI0/RC_WR22	AX-171550874	1	10996652	3.24632e-05	0.2	---NA---
Chl fluorescence	Mother_Array	FarmCPU	DI0/RC_WR22	AX-171489352	16	23761218	3.76911e-05	0.458333	---NA---
Chl fluorescence	Mother_Array	FarmCPU	DI0/RC_WR22	AX-170624583	16	7076462	3.98922e-05	0.141667	---NA---
Chl fluorescence	Mother_Array	FarmCPU	DI0/RC_WR22	AX-170925599	1	11022575	5.08107e-05	0.133333	---NA---
Chl fluorescence	Mother_Array	FarmCPU	DI0/RC_WR22	AX-171036162	7	4737211	5.8698e-05	0.116667	---NA---
Chl fluorescence	Mother_Array	FarmCPU	DI0/RC_WR22	AX-171059174	7	7865175	6.95851e-05	0.366667	---NA---
Chl fluorescence	Mother_Array	FarmCPU	DI0/RC_WR22	AX-170962185	8	15734635	7.05796e-05	0.3	---NA---
Chl fluorescence	Mother_Array	FarmCPU	DI0/RC_WR22	AX-170779807	7	4771397	7.0873e-05	0.1	---NA---
Chl fluorescence	Mother_Array	FarmCPU	DI0/RC_WR22	AX-170822698	7	5243136	7.44437e-05	0.075	---NA---
Chl fluorescence	Mother_Array	FarmCPU	DI0/RC_WR22	AX-170667483	1	15171688	7.7299e-05	0.325	---NA---
Chl fluorescence	Mother_Array	FarmCPU	DI0/RC_WR22	AX-170783025	12	28543058	7.86031e-05	0.4	---NA---
Chl fluorescence	Mother_Array	FarmCPU	DI0/RC_WR22	AX-171518403	4	13555487	8.65682e-05	0.141667	---NA---
Chl fluorescence	Mother_Array	MLMM	DI0/RC_WR22	AX-171165370	11	34894800	2.66558e-06	0.0416667	putative peptidyl-tRNA hydrolase PTRHD1 [Juglans regia]	ref|XP_018845630.1|putative peptidyl-tRNA hydrolase PTRHD1 [Juglans regia]	Juglans regia	2.6e-09
Chl fluorescence	Mother_Array	MLMM	DI0/RC_WR22	AX-171165373	11	34901832	2.66558e-06	0.0416667	F-box protein AFR [Juglans regia]	ref|XP_035538615.1|F-box protein AFR [Juglans regia]/ref|XP_035538614.1|F-box protein AFR [Juglans regia]/gb|KAF5456581.1|hypothetical protein F2P56_026048 [Juglans regia]/ref|XP_018845633.2|F-box protein AFR [Juglans regia]	Juglans regia	2.7e-09
Chl fluorescence	Mother_Array	MLMM	DI0/RC_WR22	AX-170653193	11	34908176	6.73957e-06	0.05	---NA---
Chl fluorescence	Mother_Array	MLMM	DI0/RC_WR22	AX-170790061	16	20761070	6.94464e-06	0.333333	---NA---
Chl fluorescence	Mother_Array	MLMM	DI0/RC_WR22	AX-170670974	11	22461895	9.65647e-06	0.0833333	probable aspartic proteinase GIP1 [Juglans regia]	gb|KAF5455067.1|hypothetical protein F2P56_024681 [Juglans regia]/ref|XP_018847417.2|probable aspartic proteinase GIP1 [Juglans regia]	Juglans regia	3.8e-12
Chl fluorescence	Mother_Array	MLMM	DI0/RC_WR22	AX-171530962	7	5246108	1.17297e-05	0.0916667	---NA---
Chl fluorescence	Mother_Array	MLMM	DI0/RC_WR22	AX-171491538	16	6687249	1.24545e-05	0.433333	---NA---
Chl fluorescence	Mother_Array	MLMM	DI0/RC_WR22	AX-170914193	16	7701811	1.31463e-05	0.141667	---NA---
Chl fluorescence	Mother_Array	MLMM	DI0/RC_WR22	AX-171127600	3	4617155	1.71843e-05	0.433333	---NA---
Chl fluorescence	Mother_Array	MLMM	DI0/RC_WR22	AX-170941725	3	16747392	2.21957e-05	0.125	---NA---
Chl fluorescence	Mother_Array	MLMM	DI0/RC_WR22	AX-171550874	1	10996652	2.66063e-05	0.2	---NA---
Chl fluorescence	Mother_Array	MLMM	DI0/RC_WR22	AX-170653132	11	34864130	2.81704e-05	0.05	---NA---
Chl fluorescence	Mother_Array	MLMM	DI0/RC_WR22	AX-171489352	16	23761218	3.44737e-05	0.458333	---NA---
Chl fluorescence	Mother_Array	MLMM	DI0/RC_WR22	AX-170624583	16	7076462	3.50621e-05	0.141667	---NA---
Chl fluorescence	Mother_Array	MLMM	DI0/RC_WR22	AX-170925599	1	11022575	4.73491e-05	0.133333	---NA---
Chl fluorescence	Mother_Array	MLMM	DI0/RC_WR22	AX-170962185	8	15734635	5.44297e-05	0.3	---NA---
Chl fluorescence	Mother_Array	MLMM	DI0/RC_WR22	AX-171059174	7	7865175	6.24729e-05	0.366667	---NA---
Chl fluorescence	Mother_Array	MLMM	DI0/RC_WR22	AX-170783025	12	28543058	6.4409e-05	0.4	---NA---
Chl fluorescence	Mother_Array	MLMM	DI0/RC_WR22	AX-170624101	16	6687376	6.61963e-05	0.483333	---NA---
Chl fluorescence	Mother_Array	MLMM	DI0/RC_WR22	AX-171036162	7	4737211	6.64958e-05	0.116667	---NA---
Chl fluorescence	Mother_Array	MLMM	DI0/RC_WR22	AX-170822698	7	5243136	7.07138e-05	0.075	---NA---
Chl fluorescence	Mother_Array	MLMM	DI0/RC_WR22	AX-170667483	1	15171688	7.21219e-05	0.325	---NA---
Chl fluorescence	Mother_Array	FarmCPU	DI0/RC_WS21	AX-170754288	2	1210860	9.46813e-07	0.433333	---NA---
Chl fluorescence	Mother_Array	FarmCPU	DI0/RC_WS21	AX-170754264	2	1300024	2.27796e-06	0.391667	---NA---
Chl fluorescence	Mother_Array	FarmCPU	DI0/RC_WS21	AX-171177772	2	1297090	2.27796e-06	0.391667	WD repeat-containing protein DDB_G0290555 [Juglans regia]	gb|KAF5476594.1|hypothetical protein F2P56_003331 [Juglans regia]/ref|XP_018822792.1|WD repeat-containing protein DDB_G0290555 [Juglans regia]	Juglans regia	1.1e-06
Chl fluorescence	Mother_Array	FarmCPU	DI0/RC_WS21	AX-171177763	2	1333541	2.31927e-06	0.483333	---NA---
Chl fluorescence	Mother_Array	FarmCPU	DI0/RC_WS21	AX-171177764	2	1333517	2.31927e-06	0.483333	hypothetical protein F2P56_003336 [Juglans regia]	gb|KAF5476598.1|hypothetical protein F2P56_003336 [Juglans regia]	Juglans regia	2.1e-08
Chl fluorescence	Mother_Array	FarmCPU	DI0/RC_WS21	AX-171177765	2	1333358	2.31927e-06	0.483333	cyclin-dependent kinase G-2-like isoform X1 [Juglans regia]	gb|KAF5476597.1|hypothetical protein F2P56_003334 [Juglans regia]/ref|XP_018822176.1|cyclin-dependent kinase G-2-like isoform X1 [Juglans regia]	Juglans regia	6.9e-09
Chl fluorescence	Mother_Array	FarmCPU	DI0/RC_WS21	AX-170754281	2	1217325	3.38248e-06	0.425	---NA---
Chl fluorescence	Mother_Array	FarmCPU	DI0/RC_WS21	AX-171514337	12	24044526	5.75022e-06	0.383333	---NA---
Chl fluorescence	Mother_Array	FarmCPU	DI0/RC_WS21	AX-171502225	7	48317571	6.72962e-06	0.266667	---NA---
Chl fluorescence	Mother_Array	FarmCPU	DI0/RC_WS21	AX-170754266	2	1296536	7.56687e-06	0.4	---NA---
Chl fluorescence	Mother_Array	FarmCPU	DI0/RC_WS21	AX-171517654	2	1311653	9.07373e-06	0.425	---NA---
Chl fluorescence	Mother_Array	FarmCPU	DI0/RC_WS21	AX-170597282	14	23677463	1.16608e-05	0.133333	---NA---
Chl fluorescence	Mother_Array	FarmCPU	DI0/RC_WS21	AX-171106044	7	48423115	1.20649e-05	0.116667	---NA---
Chl fluorescence	Mother_Array	FarmCPU	DI0/RC_WS21	AX-170767957	11	3571327	1.31128e-05	0.216667	---NA---
Chl fluorescence	Mother_Array	FarmCPU	DI0/RC_WS21	AX-171586980	7	48411803	1.32859e-05	0.175	---NA---
Chl fluorescence	Mother_Array	FarmCPU	DI0/RC_WS21	AX-170754301	2	1201975	1.35864e-05	0.391667	---NA---
Chl fluorescence	Mother_Array	FarmCPU	DI0/RC_WS21	AX-171106063	7	48413525	1.40384e-05	0.2	---NA---
Chl fluorescence	Mother_Array	FarmCPU	DI0/RC_WS21	AX-171177773	2	1296832	1.92574e-05	0.4	---NA---
Chl fluorescence	Mother_Array	FarmCPU	DI0/RC_WS21	AX-170754262	2	1303105	1.92574e-05	0.4	---NA---
Chl fluorescence	Mother_Array	FarmCPU	DI0/RC_WS21	AX-170754285	2	1212126	1.92574e-05	0.4	---NA---
Chl fluorescence	Mother_Array	FarmCPU	DI0/RC_WS21	AX-171517656	2	1299244	1.92574e-05	0.4	---NA---
Chl fluorescence	Mother_Array	FarmCPU	DI0/RC_WS21	AX-170917025	16	27375072	2.18477e-05	0.25	---NA---
Chl fluorescence	Mother_Array	FarmCPU	DI0/RC_WS21	AX-170917031	16	27373085	2.18477e-05	0.25	---NA---
Chl fluorescence	Mother_Array	FarmCPU	DI0/RC_WS21	AX-171207271	16	27623392	2.70598e-05	0.3	uncharacterized protein LOC109020037 [Juglans regia]	gb|KAF5444281.1|hypothetical protein F2P56_036767 [Juglans regia]/ref|XP_018857973.2|uncharacterized protein LOC109020037 [Juglans regia]	Juglans regia	1.2e-08
Chl fluorescence	Mother_Array	FarmCPU	DI0/RC_WS21	AX-170898720	14	23997101	2.80438e-05	0.0833333	---NA---
Chl fluorescence	Mother_Array	FarmCPU	DI0/RC_WS21	AX-170898733	14	24010926	2.80438e-05	0.0833333	---NA---
Chl fluorescence	Mother_Array	FarmCPU	DI0/RC_WS21	AX-170754586	2	905834	3.43997e-05	0.291667	---NA---
Chl fluorescence	Mother_Array	FarmCPU	DI0/RC_WS21	AX-171165370	11	34894800	3.94456e-05	0.0416667	putative peptidyl-tRNA hydrolase PTRHD1 [Juglans regia]	ref|XP_018845630.1|putative peptidyl-tRNA hydrolase PTRHD1 [Juglans regia]	Juglans regia	2.6e-09
Chl fluorescence	Mother_Array	FarmCPU	DI0/RC_WS21	AX-171165373	11	34901832	3.94456e-05	0.0416667	F-box protein AFR [Juglans regia]	ref|XP_035538615.1|F-box protein AFR [Juglans regia]/ref|XP_035538614.1|F-box protein AFR [Juglans regia]/gb|KAF5456581.1|hypothetical protein F2P56_026048 [Juglans regia]/ref|XP_018845633.2|F-box protein AFR [Juglans regia]	Juglans regia	2.7e-09
Chl fluorescence	Mother_Array	FarmCPU	DI0/RC_WS21	AX-171106058	7	48414919	4.57991e-05	0.125	---NA---
Chl fluorescence	Mother_Array	FarmCPU	DI0/RC_WS21	AX-170677072	7	48399510	5.1465e-05	0.258333	---NA---
Chl fluorescence	Mother_Array	FarmCPU	DI0/RC_WS21	AX-171586979	7	48411955	5.70498e-05	0.408333	---NA---
Chl fluorescence	Mother_Array	FarmCPU	DI0/RC_WS21	AX-171213778	7	48409662	6.05707e-05	0.441667	zinc finger protein ZAT5-like [Juglans regia]	ref|XP_018808473.2|zinc finger protein ZAT5-like [Juglans regia]/gb|KAF5467025.1|hypothetical protein F2P56_016896 [Juglans regia]	Juglans regia	6.4e-10
Chl fluorescence	Mother_Array	FarmCPU	DI0/RC_WS21	AX-170838279	11	36027293	6.16348e-05	0.158333	---NA---
Chl fluorescence	Mother_Array	FarmCPU	DI0/RC_WS21	AX-171573906	15	16845866	6.19226e-05	0.0666667	---NA---
Chl fluorescence	Mother_Array	FarmCPU	DI0/RC_WS21	AX-170754326	2	1174481	7.38529e-05	0.433333	---NA---
Chl fluorescence	Mother_Array	FarmCPU	DI0/RC_WS21	AX-170754304	2	1197862	8.06135e-05	0.491667	---NA---
Chl fluorescence	Mother_Array	FarmCPU	DI0/RC_WS21	AX-171177776	2	1195484	8.36405e-05	0.416667	probable inactive leucine-rich repeat receptor-like protein kinase At3g03770 [Juglans regia]	ref|XP_018823077.1|probable inactive leucine-rich repeat receptor-like protein kinase At3g03770 [Juglans regia]/gb|KAF5476581.1|hypothetical protein F2P56_003318 [Juglans regia]	Juglans regia	1.3e-11
Chl fluorescence	Mother_Array	FarmCPU	DI0/RC_WS21	AX-171177779	2	1194904	8.36405e-05	0.416667	probable inactive leucine-rich repeat receptor-like protein kinase At3g03770 [Juglans regia]	ref|XP_018823077.1|probable inactive leucine-rich repeat receptor-like protein kinase At3g03770 [Juglans regia]/gb|KAF5476581.1|hypothetical protein F2P56_003318 [Juglans regia]	Juglans regia	5.7e-10
Chl fluorescence	Mother_Array	FarmCPU	DI0/RC_WS21	AX-171060966	9	15816402	8.57949e-05	0.45	---NA---
Chl fluorescence	Mother_Array	MLMM	DI0/RC_WS21	AX-171514337	12	24044526	5.22497e-07	0.383333	---NA---
Chl fluorescence	Mother_Array	MLMM	DI0/RC_WS21	AX-170838192	11	35950855	1.60082e-05	0.075	---NA---
Chl fluorescence	Mother_Array	MLMM	DI0/RC_WS21	AX-170945625	7	37914109	2.61177e-05	0.291667	---NA---
Chl fluorescence	Mother_Array	MLMM	DI0/RC_WS21	AX-170917025	16	27375072	3.71307e-05	0.25	---NA---
Chl fluorescence	Mother_Array	MLMM	DI0/RC_WS21	AX-170917031	16	27373085	3.71307e-05	0.25	---NA---
Chl fluorescence	Mother_Array	MLMM	DI0/RC_WS21	AX-170652656	11	34546016	4.57593e-05	0.0416667	---NA---
Chl fluorescence	Mother_Array	MLMM	DI0/RC_WS21	AX-170898790	14	24064936	5.57053e-05	0.3	---NA---
Chl fluorescence	Mother_Array	MLMM	DI0/RC_WS21	AX-171060966	9	15816402	6.53036e-05	0.45	---NA---
Chl fluorescence	Mother_Array	MLMM	DI0/RC_WS21	AX-171106044	7	48423115	7.4145e-05	0.116667	---NA---
Chl fluorescence	Mother_Array	MLMM	DI0/RC_WS21	AX-171563282	2	15066590	8.00964e-05	0.383333	---NA---
Chl fluorescence	Mother_Array	MLMM	DI0/RC_WS21	AX-171563279	2	15104241	8.00964e-05	0.383333	---NA---
Chl fluorescence	Mother_Array	MLMM	DI0/RC_WS21	AX-170898719	14	23996927	8.16612e-05	0.075	---NA---
Chl fluorescence	Mother_Array	MLMM	DI0/RC_WS21	AX-171057952	14	24013846	8.16612e-05	0.075	---NA---
Chl fluorescence	Mother_Array	MLMM	DI0/RC_WS21	AX-170670974	11	22461895	9.12419e-05	0.0833333	probable aspartic proteinase GIP1 [Juglans regia]	gb|KAF5455067.1|hypothetical protein F2P56_024681 [Juglans regia]/ref|XP_018847417.2|probable aspartic proteinase GIP1 [Juglans regia]	Juglans regia	3.8e-12
Chl fluorescence	Mother_Array	MLMM	DI0/RC_WS21	AX-170597282	14	23677463	9.8305e-05	0.133333	---NA---
Chl fluorescence	Mother_Array	FarmCPU	DI0/RC_WW21	AX-170838192	11	35950855	6.67232e-07	0.075	---NA---
Chl fluorescence	Mother_Array	FarmCPU	DI0/RC_WW21	AX-171195092	1	42342511	6.58303e-06	0.116667	probable WRKY transcription factor 21 [Juglans regia]	gb|AUW64512.1|WRKY21 [Juglans regia]/ref|XP_018827315.1|probable WRKY transcription factor 21 [Juglans regia]/gb|KAF5482342.1|hypothetical protein F2P56_002921 [Juglans regia]	Juglans regia	1.9e-08
Chl fluorescence	Mother_Array	FarmCPU	DI0/RC_WW21	AX-170781882	13	906162	7.85026e-06	0.0916667	---NA---
Chl fluorescence	Mother_Array	FarmCPU	DI0/RC_WW21	AX-171583180	3	3199204	1.06538e-05	0.4	---NA---
Chl fluorescence	Mother_Array	FarmCPU	DI0/RC_WW21	AX-171214551	7	22339469	1.66753e-05	0.375	xylulose 5-phosphate/phosphate translocator, chloroplastic-like [Juglans regia]	ref|XP_018844048.1|xylulose 5-phosphate/phosphate translocator, chloroplastic-like [Juglans regia]/gb|KAF5465086.1|hypothetical protein F2P56_015117 [Juglans regia]	Juglans regia	4e-08
Chl fluorescence	Mother_Array	FarmCPU	DI0/RC_WW21	AX-170640450	7	45754232	1.72281e-05	0.316667	E3 ubiquitin-protein ligase At1g63170-like [Juglans regia]	gb|KAF5466666.1|hypothetical protein F2P56_016573 [Juglans regia]/ref|XP_018844349.1|E3 ubiquitin-protein ligase At1g63170-like [Juglans regia]	Juglans regia	4.4e-10
Chl fluorescence	Mother_Array	FarmCPU	DI0/RC_WW21	AX-171523112	13	920153	2.08656e-05	0.116667	---NA---
Chl fluorescence	Mother_Array	FarmCPU	DI0/RC_WW21	AX-170684383	3	2198100	2.08789e-05	0.0583333	---NA---
Chl fluorescence	Mother_Array	FarmCPU	DI0/RC_WW21	AX-170684534	3	2369571	2.52542e-05	0.0583333	---NA---
Chl fluorescence	Mother_Array	FarmCPU	DI0/RC_WW21	AX-170838330	11	36095707	3.82876e-05	0.025	---NA---
Chl fluorescence	Mother_Array	FarmCPU	DI0/RC_WW21	AX-170640442	7	45746713	4.0686e-05	0.283333	---NA---
Chl fluorescence	Mother_Array	FarmCPU	DI0/RC_WW21	AX-171163637	7	45734648	4.0686e-05	0.283333	N-terminal acetyltransferase A complex auxiliary subunit NAA15-like [Juglans regia]	ref|XP_018844348.1|N-terminal acetyltransferase A complex auxiliary subunit NAA15-like [Juglans regia]/gb|KAF5466665.1|hypothetical protein F2P56_016572 [Juglans regia]	Juglans regia	6.2e-10
Chl fluorescence	Mother_Array	FarmCPU	DI0/RC_WW21	AX-171494659	7	45710956	4.0686e-05	0.283333	---NA---
Chl fluorescence	Mother_Array	FarmCPU	DI0/RC_WW21	AX-171159752	10	37390204	4.3703e-05	0.108333	glucose-6-phosphate 1-dehydrogenase, chloroplastic-like isoform X3 [Juglans regia]	ref|XP_035550548.1|glucose-6-phosphate 1-dehydrogenase, chloroplastic-like isoform X3 [Juglans regia]	Juglans regia	6.6e-12
Chl fluorescence	Mother_Array	FarmCPU	DI0/RC_WW21	AX-171534034	11	36186843	4.44445e-05	0.125	---NA---
Chl fluorescence	Mother_Array	FarmCPU	DI0/RC_WW21	AX-171113974	7	22337327	4.92977e-05	0.383333	---NA---
Chl fluorescence	Mother_Array	FarmCPU	DI0/RC_WW21	AX-171588561	7	22347304	4.92977e-05	0.383333	---NA---
Chl fluorescence	Mother_Array	FarmCPU	DI0/RC_WW21	AX-171163636	7	45734616	5.38818e-05	0.291667	N-terminal acetyltransferase A complex auxiliary subunit NAA15-like [Juglans regia]	ref|XP_018844348.1|N-terminal acetyltransferase A complex auxiliary subunit NAA15-like [Juglans regia]/gb|KAF5466665.1|hypothetical protein F2P56_016572 [Juglans regia]	Juglans regia	1.6e-10
Chl fluorescence	Mother_Array	FarmCPU	DI0/RC_WW21	AX-171163635	7	45712521	5.38818e-05	0.291667	---NA---
Chl fluorescence	Mother_Array	FarmCPU	DI0/RC_WW21	AX-171070017	13	26599132	5.39328e-05	0.116667	---NA---
Chl fluorescence	Mother_Array	FarmCPU	DI0/RC_WW21	AX-171070047	13	26569631	5.39328e-05	0.116667	uncharacterized protein LOC108986052 [Juglans regia]	ref|XP_035547332.1|uncharacterized protein LOC108986052 [Juglans regia]	Juglans regia	6.9e-06
Chl fluorescence	Mother_Array	FarmCPU	DI0/RC_WW21	AX-170640435	7	45736654	5.85362e-05	0.308333	---NA---
Chl fluorescence	Mother_Array	FarmCPU	DI0/RC_WW21	AX-170932399	7	9698220	6.63239e-05	0.125	---NA---
Chl fluorescence	Mother_Array	FarmCPU	DI0/RC_WW21	AX-170624992	16	7386847	7.13285e-05	0.125	---NA---
Chl fluorescence	Mother_Array	FarmCPU	DI0/RC_WW21	AX-170838112	11	35889127	7.26082e-05	0.133333	---NA---
Chl fluorescence	Mother_Array	FarmCPU	DI0/RC_WW21	AX-170838082	11	35861790	9.51444e-05	0.108333	---NA---
Chl fluorescence	Mother_Array	FarmCPU	DI0/RC_WW21	AX-170947727	13	36138515	9.66049e-05	0.4	---NA---
Chl fluorescence	Mother_Array	FarmCPU	DI0/RC_WW21	AX-170842056	13	21682405	9.73666e-05	0.3	---NA---
Chl fluorescence	Mother_Array	MLMM	DI0/RC_WW21	AX-170838192	11	35950855	8.41246e-07	0.075	---NA---
Chl fluorescence	Mother_Array	MLMM	DI0/RC_WW21	AX-171577158	13	35906592	8.8331e-06	0.433333	---NA---
Chl fluorescence	Mother_Array	MLMM	DI0/RC_WW21	AX-171477540	14	3818164	3.20961e-05	0.416667	---NA---
Chl fluorescence	Mother_Array	MLMM	DI0/RC_WW21	AX-170762379	10	1270844	3.88488e-05	0.383333	pentatricopeptide repeat-containing protein At5g50390, chloroplastic [Juglans regia]	gb|KAF5479161.1|hypothetical protein F2P56_000011 [Juglans regia]/ref|XP_018813998.2|pentatricopeptide repeat-containing protein At5g50390, chloroplastic [Juglans regia]	Juglans regia	4.7e-08
Chl fluorescence	Mother_Array	MLMM	DI0/RC_WW21	AX-170865342	2	32066781	4.98907e-05	0.35	---NA---
Chl fluorescence	Mother_Array	MLMM	DI0/RC_WW21	AX-170865336	2	32061552	6.1002e-05	0.325	---NA---
Chl fluorescence	Mother_Array	MLMM	DI0/RC_WW21	AX-171153326	3	30747171	7.79744e-05	0.158333	UPF0161 protein At3g09310 [Juglans regia]	ref|XP_035543849.1|UPF0161 protein At3g09310 [Juglans regia]	Juglans regia	1.1e-11
Chl fluorescence	Mother_Array	MLMM	DI0/RC_WW21	AX-171478726	3	30747334	7.79744e-05	0.158333	---NA---
Chl fluorescence	Mother_Array	MLMM	DI0/RC_WW21	AX-171188958	15	19282980	9.64517e-05	0.4	hypothetical protein F2P56_034735, partial [Juglans regia]	gb|KAF5445702.1|hypothetical protein F2P56_034735, partial [Juglans regia]	Juglans regia	2.9e-10
Chl fluorescence	Mother_Array	MLMM	DI0/RC_WW21	AX-171193221	3	32307427	9.90997e-05	0.366667	protein NRT1/ PTR FAMILY 5.5-like [Juglans regia]	ref|XP_035544424.1|protein NRT1/ PTR FAMILY 5.5-like [Juglans regia]/gb|KAF5476233.1|hypothetical protein F2P56_007966 [Juglans regia]/ref|XP_018825819.1|protein NRT1/ PTR FAMILY 5.5-like [Juglans regia]	Juglans regia	1.5e-10
Chl fluorescence	Mother_Array	MLMM	DI0/RC_WW21	AX-170656418	5	3976959	9.96843e-05	0.466667	---NA---
Chl fluorescence	Mother_Array	FarmCPU	DI0/RC_WW22	AX-170673710	8	12704391	1.01721e-05	0.0916667	---NA---
Chl fluorescence	Mother_Array	FarmCPU	DI0/RC_WW22	AX-170673717	8	12714345	1.01721e-05	0.0916667	---NA---
Chl fluorescence	Mother_Array	FarmCPU	DI0/RC_WW22	AX-171551007	1	11443620	1.02037e-05	0.158333	---NA---
Chl fluorescence	Mother_Array	FarmCPU	DI0/RC_WW22	AX-170917143	16	27310556	1.29735e-05	0.0583333	---NA---
Chl fluorescence	Mother_Array	FarmCPU	DI0/RC_WW22	AX-171169046	10	12059947	2.33764e-05	0.166667	endoglucanase 11-like isoform X1 [Juglans regia]	gb|KAF5458307.1|hypothetical protein F2P56_022342 [Juglans regia]/ref|XP_018848480.1|endoglucanase 11-like isoform X1 [Juglans regia]	Juglans regia	9.9e-11
Chl fluorescence	Mother_Array	FarmCPU	DI0/RC_WW22	AX-170752445	2	29488551	2.945e-05	0.333333	putative E3 ubiquitin-protein ligase UBR7 [Juglans regia]	ref|XP_018815569.2|putative E3 ubiquitin-protein ligase UBR7 [Juglans regia]/gb|KAF5478098.1|hypothetical protein F2P56_004685 [Juglans regia]	Juglans regia	1.9e-07
Chl fluorescence	Mother_Array	FarmCPU	DI0/RC_WW22	AX-171551149	1	12011166	3.34313e-05	0.275	---NA---
Chl fluorescence	Mother_Array	FarmCPU	DI0/RC_WW22	AX-170637052	16	1434	3.61597e-05	0.125	---NA---
Chl fluorescence	Mother_Array	FarmCPU	DI0/RC_WW22	AX-170726606	13	15485503	4.96261e-05	0.15	uncharacterized protein LOC109008421 [Juglans regia]	ref|XP_018844050.1|uncharacterized protein LOC109008421 [Juglans regia]/gb|KAF5481765.1|hypothetical protein F2P56_002393 [Juglans regia]	Juglans regia	5.6e-08
Chl fluorescence	Mother_Array	FarmCPU	DI0/RC_WW22	AX-170726635	13	15458939	4.96261e-05	0.15	---NA---
Chl fluorescence	Mother_Array	FarmCPU	DI0/RC_WW22	AX-170726652	13	15446347	4.96261e-05	0.15	hypothetical protein F2P56_029759 [Juglans regia]	gb|KAF5449295.1|hypothetical protein F2P56_029759 [Juglans regia]	Juglans regia	5e-07
Chl fluorescence	Mother_Array	FarmCPU	DI0/RC_WW22	AX-170726654	13	15445011	4.96261e-05	0.15	---NA---
Chl fluorescence	Mother_Array	FarmCPU	DI0/RC_WW22	AX-170752604	2	29596372	5.68703e-05	0.375	---NA---
Chl fluorescence	Mother_Array	FarmCPU	DI0/RC_WW22	AX-171545216	8	12630411	5.98095e-05	0.0833333	---NA---
Chl fluorescence	Mother_Array	FarmCPU	DI0/RC_WW22	AX-170752562	2	29563796	6.15371e-05	0.391667	---NA---
Chl fluorescence	Mother_Array	FarmCPU	DI0/RC_WW22	AX-171113043	16	28289697	6.22965e-05	0.2	---NA---
Chl fluorescence	Mother_Array	FarmCPU	DI0/RC_WW22	AX-170842543	13	21268221	6.28425e-05	0.2	---NA---
Chl fluorescence	Mother_Array	FarmCPU	DI0/RC_WW22	AX-170842554	13	21258951	6.28425e-05	0.2	---NA---
Chl fluorescence	Mother_Array	FarmCPU	DI0/RC_WW22	AX-171186918	13	21249196	6.28425e-05	0.2	tRNA nucleotidyltransferase cca2 isoform X1 [Juglans regia]	ref|XP_018840869.1|tRNA nucleotidyltransferase cca2 isoform X1 [Juglans regia]/gb|KAF5450034.1|hypothetical protein F2P56_030416 [Juglans regia]	Juglans regia	7.9e-10
Chl fluorescence	Mother_Array	FarmCPU	DI0/RC_WW22	AX-170716690	10	20423083	6.37394e-05	0.475	---NA---
Chl fluorescence	Mother_Array	FarmCPU	DI0/RC_WW22	AX-170558445	13	37925927	6.42882e-05	0.116667	---NA---
Chl fluorescence	Mother_Array	FarmCPU	DI0/RC_WW22	AX-170724022	1	18085684	8.20021e-05	0.3	---NA---
Chl fluorescence	Mother_Array	FarmCPU	DI0/RC_WW22	AX-171546270	12	19164419	8.34026e-05	0.2	---NA---
Chl fluorescence	Mother_Array	FarmCPU	DI0/RC_WW22	AX-170927001	1	12009027	8.47042e-05	0.216667	---NA---
Chl fluorescence	Mother_Array	FarmCPU	DI0/RC_WW22	AX-170926153	1	11411685	8.52247e-05	0.108333	---NA---
Chl fluorescence	Mother_Array	FarmCPU	DI0/RC_WW22	AX-170842423	13	21412396	8.7363e-05	0.108333	---NA---
Chl fluorescence	Mother_Array	FarmCPU	DI0/RC_WW22	AX-171195777	1	12080529	9.11474e-05	0.25	carbamoyl-phosphate synthase small chain, chloroplastic [Juglans regia]	gb|KAF5480625.1|hypothetical protein F2P56_001361 [Juglans regia]/ref|XP_018827777.1|carbamoyl-phosphate synthase small chain, chloroplastic [Juglans regia]	Juglans regia	1.5e-09
Chl fluorescence	Mother_Array	FarmCPU	DI0/RC_WW22	AX-171195778	1	12083389	9.11474e-05	0.25	carbamoyl-phosphate synthase small chain, chloroplastic [Juglans regia]	gb|KAF5480625.1|hypothetical protein F2P56_001361 [Juglans regia]/ref|XP_018827777.1|carbamoyl-phosphate synthase small chain, chloroplastic [Juglans regia]	Juglans regia	7.7e-10
Chl fluorescence	Mother_Array	FarmCPU	DI0/RC_WW22	AX-170927142	1	12086980	9.11474e-05	0.25	cation/H(+) antiporter 15-like [Juglans regia]	ref|XP_018827553.1|cation/H(+) antiporter 15-like [Juglans regia]/gb|KAF5480626.1|hypothetical protein F2P56_001362 [Juglans regia]	Juglans regia	8.5e-09
Chl fluorescence	Mother_Array	FarmCPU	DI0/RC_WW22	AX-170962185	8	15734635	9.67646e-05	0.3	---NA---
Chl fluorescence	Mother_Array	MLMM	DI0/RC_WW22	AX-170673710	8	12704391	2.22955e-05	0.0916667	---NA---
Chl fluorescence	Mother_Array	MLMM	DI0/RC_WW22	AX-170673717	8	12714345	2.22955e-05	0.0916667	---NA---
Chl fluorescence	Mother_Array	MLMM	DI0/RC_WW22	AX-171551007	1	11443620	2.23605e-05	0.158333	---NA---
Chl fluorescence	Mother_Array	MLMM	DI0/RC_WW22	AX-170917143	16	27310556	2.7967e-05	0.0583333	---NA---
Chl fluorescence	Mother_Array	MLMM	DI0/RC_WW22	AX-171169046	10	12059947	4.84068e-05	0.166667	endoglucanase 11-like isoform X1 [Juglans regia]	gb|KAF5458307.1|hypothetical protein F2P56_022342 [Juglans regia]/ref|XP_018848480.1|endoglucanase 11-like isoform X1 [Juglans regia]	Juglans regia	9.9e-11
Chl fluorescence	Mother_Array	MLMM	DI0/RC_WW22	AX-170752445	2	29488551	6.00305e-05	0.333333	putative E3 ubiquitin-protein ligase UBR7 [Juglans regia]	ref|XP_018815569.2|putative E3 ubiquitin-protein ligase UBR7 [Juglans regia]/gb|KAF5478098.1|hypothetical protein F2P56_004685 [Juglans regia]	Juglans regia	1.9e-07
Chl fluorescence	Mother_Array	MLMM	DI0/RC_WW22	AX-171551149	1	12011166	6.75573e-05	0.275	---NA---
Chl fluorescence	Mother_Array	MLMM	DI0/RC_WW22	AX-170637052	16	1434	7.26817e-05	0.125	---NA---
Chl fluorescence	Mother_Array	MLMM	DI0/RC_WW22	AX-170726635	13	15458939	9.76143e-05	0.15	---NA---
Chl fluorescence	Mother_Array	MLMM	DI0/RC_WW22	AX-170726652	13	15446347	9.76143e-05	0.15	hypothetical protein F2P56_029759 [Juglans regia]	gb|KAF5449295.1|hypothetical protein F2P56_029759 [Juglans regia]	Juglans regia	5e-07
Chl fluorescence	Mother_Array	MLMM	DI0/RC_WW22	AX-170726654	13	15445011	9.76143e-05	0.15	---NA---
Chl fluorescence	Mother_Array	MLMM	DI0/RC_WW22	AX-170726606	13	15485503	9.76143e-05	0.15	uncharacterized protein LOC109008421 [Juglans regia]	ref|XP_018844050.1|uncharacterized protein LOC109008421 [Juglans regia]/gb|KAF5481765.1|hypothetical protein F2P56_002393 [Juglans regia]	Juglans regia	5.6e-08
Chl fluorescence	Mother_Array	FarmCPU	ET0/RC_DRI22	AX-171594823	8	27133726	1.54651e-05	0.0916667	hypothetical protein F2P56_008688 [Juglans regia]	gb|KAF5471929.1|hypothetical protein F2P56_008688 [Juglans regia]	Juglans regia	1.9e-07
Chl fluorescence	Mother_Array	FarmCPU	ET0/RC_DRI22	AX-170714512	11	31436197	1.62984e-05	0.183333	---NA---
Chl fluorescence	Mother_Array	FarmCPU	ET0/RC_DRI22	AX-170912073	15	10006417	2.23846e-05	0.233333	---NA---
Chl fluorescence	Mother_Array	FarmCPU	ET0/RC_DRI22	AX-171094452	15	16454063	2.3282e-05	0.25	---NA---
Chl fluorescence	Mother_Array	FarmCPU	ET0/RC_DRI22	AX-170912071	15	10006234	2.4224e-05	0.325	---NA---
Chl fluorescence	Mother_Array	FarmCPU	ET0/RC_DRI22	AX-171484346	8	3963809	3.39725e-05	0.0583333	---NA---
Chl fluorescence	Mother_Array	FarmCPU	ET0/RC_DRI22	AX-170677281	12	28917258	3.74129e-05	0.433333	---NA---
Chl fluorescence	Mother_Array	FarmCPU	ET0/RC_DRI22	AX-171498228	10	25907958	5.00414e-05	0.158333	---NA---
Chl fluorescence	Mother_Array	FarmCPU	ET0/RC_DRI22	AX-170867142	2	33606111	7.40057e-05	0.075	---NA---
Chl fluorescence	Mother_Array	MLMM	ET0/RC_DRI22	AX-171594823	8	27133726	3.51265e-05	0.0916667	hypothetical protein F2P56_008688 [Juglans regia]	gb|KAF5471929.1|hypothetical protein F2P56_008688 [Juglans regia]	Juglans regia	1.9e-07
Chl fluorescence	Mother_Array	MLMM	ET0/RC_DRI22	AX-170714512	11	31436197	3.68727e-05	0.183333	---NA---
Chl fluorescence	Mother_Array	MLMM	ET0/RC_DRI22	AX-170912073	15	10006417	4.9469e-05	0.233333	---NA---
Chl fluorescence	Mother_Array	MLMM	ET0/RC_DRI22	AX-171094452	15	16454063	5.13018e-05	0.25	---NA---
Chl fluorescence	Mother_Array	FarmCPU	ET0/RC_DSI21	AX-170551687	7	43711896	6.36127e-06	0.433333	---NA---
Chl fluorescence	Mother_Array	FarmCPU	ET0/RC_DSI21	AX-170754338	2	1163507	6.54176e-06	0.341667	---NA---
Chl fluorescence	Mother_Array	FarmCPU	ET0/RC_DSI21	AX-170884343	2	24814601	1.5236e-05	0.225	---NA---
Chl fluorescence	Mother_Array	FarmCPU	ET0/RC_DSI21	AX-171546698	3	32791417	2.00323e-05	0.166667	---NA---
Chl fluorescence	Mother_Array	FarmCPU	ET0/RC_DSI21	AX-170661244	7	17680718	2.03408e-05	0.325	---NA---
Chl fluorescence	Mother_Array	FarmCPU	ET0/RC_DSI21	AX-170649895	16	19677591	2.03743e-05	0.166667	---NA---
Chl fluorescence	Mother_Array	FarmCPU	ET0/RC_DSI21	AX-170593406	12	24903082	2.20252e-05	0.491667	uncharacterized protein LOC109019946 [Juglans regia]	ref|XP_018857881.1|uncharacterized protein LOC109019946 [Juglans regia]/gb|KAF5445202.1|hypothetical protein F2P56_034269 [Juglans regia]	Juglans regia	2e-07
Chl fluorescence	Mother_Array	FarmCPU	ET0/RC_DSI21	AX-171181338	14	7123937	2.71198e-05	0.175	---NA---
Chl fluorescence	Mother_Array	FarmCPU	ET0/RC_DSI21	AX-171031837	16	19608948	2.71822e-05	0.183333	---NA---
Chl fluorescence	Mother_Array	FarmCPU	ET0/RC_DSI21	AX-171522983	3	14571296	2.78949e-05	0.191667	---NA---
Chl fluorescence	Mother_Array	FarmCPU	ET0/RC_DSI21	AX-170781282	3	14585377	2.78949e-05	0.191667	---NA---
Chl fluorescence	Mother_Array	FarmCPU	ET0/RC_DSI21	AX-170781290	3	14576257	2.78949e-05	0.191667	---NA---
Chl fluorescence	Mother_Array	FarmCPU	ET0/RC_DSI21	AX-170564126	12	29518059	3.27982e-05	0.258333	---NA---
Chl fluorescence	Mother_Array	FarmCPU	ET0/RC_DSI21	AX-171183204	4	24398142	3.51754e-05	0.341667	CBL-interacting serine/threonine-protein kinase 23-like [Juglans regia]	ref|XP_018819678.1|CBL-interacting serine/threonine-protein kinase 23-like [Juglans regia]/gb|KAF5472532.1|hypothetical protein F2P56_009243 [Juglans regia]	Juglans regia	2.2e-07
Chl fluorescence	Mother_Array	FarmCPU	ET0/RC_DSI21	AX-170661243	7	17680776	3.64657e-05	0.441667	---NA---
Chl fluorescence	Mother_Array	FarmCPU	ET0/RC_DSI21	AX-171568435	12	792475	3.85011e-05	0.2	---NA---
Chl fluorescence	Mother_Array	FarmCPU	ET0/RC_DSI21	AX-171485426	12	24845150	3.885e-05	0.4	---NA---
Chl fluorescence	Mother_Array	FarmCPU	ET0/RC_DSI21	AX-171193168	3	32720712	4.08763e-05	0.191667	hypothetical protein F2P56_008004 [Juglans regia]	gb|KAF5476273.1|hypothetical protein F2P56_008004 [Juglans regia]	Juglans regia	7.1e-10
Chl fluorescence	Mother_Array	FarmCPU	ET0/RC_DSI21	AX-170903586	3	32720741	4.08763e-05	0.191667	hypothetical protein F2P56_008004 [Juglans regia]	gb|KAF5476273.1|hypothetical protein F2P56_008004 [Juglans regia]	Juglans regia	1.4e-09
Chl fluorescence	Mother_Array	FarmCPU	ET0/RC_DSI21	AX-171193169	3	32720682	4.08763e-05	0.191667	hypothetical protein F2P56_008004 [Juglans regia]	gb|KAF5476273.1|hypothetical protein F2P56_008004 [Juglans regia]	Juglans regia	8.5e-10
Chl fluorescence	Mother_Array	FarmCPU	ET0/RC_DSI21	AX-170661240	7	17681036	5.27192e-05	0.425	---NA---
Chl fluorescence	Mother_Array	FarmCPU	ET0/RC_DSI21	AX-170884245	2	24705661	5.45996e-05	0.466667	---NA---
Chl fluorescence	Mother_Array	FarmCPU	ET0/RC_DSI21	AX-170884272	2	24732534	5.45996e-05	0.466667	---NA---
Chl fluorescence	Mother_Array	FarmCPU	ET0/RC_DSI21	AX-170914395	16	7879279	5.6506e-05	0.075	---NA---
Chl fluorescence	Mother_Array	FarmCPU	ET0/RC_DSI21	AX-171141726	2	25469023	5.73122e-05	0.216667	E3 ubiquitin-protein ligase Os04g0590900-like [Juglans regia]	ref|XP_018811969.2|E3 ubiquitin-protein ligase Os04g0590900-like [Juglans regia]/gb|KAF5477783.1|hypothetical protein F2P56_004397 [Juglans regia]	Juglans regia	8.6e-10
Chl fluorescence	Mother_Array	FarmCPU	ET0/RC_DSI21	AX-171134422	7	1932527	6.17142e-05	0.0833333	---NA---
Chl fluorescence	Mother_Array	FarmCPU	ET0/RC_DSI21	AX-170661238	7	17681718	6.46314e-05	0.341667	---NA---
Chl fluorescence	Mother_Array	FarmCPU	ET0/RC_DSI21	AX-170785191	14	7108285	6.79167e-05	0.275	---NA---
Chl fluorescence	Mother_Array	FarmCPU	ET0/RC_DSI21	AX-171487371	12	22503758	7.2996e-05	0.475	---NA---
Chl fluorescence	Mother_Array	FarmCPU	ET0/RC_DSI21	AX-170699329	3	12335702	7.40494e-05	0.383333	---NA---
Chl fluorescence	Mother_Array	FarmCPU	ET0/RC_DSI21	AX-170603091	12	22666267	7.59241e-05	0.408333	---NA---
Chl fluorescence	Mother_Array	FarmCPU	ET0/RC_DSI21	AX-170661235	7	17684290	7.65311e-05	0.458333	---NA---
Chl fluorescence	Mother_Array	FarmCPU	ET0/RC_DSI21	AX-171498994	7	17678312	7.65311e-05	0.458333	---NA---
Chl fluorescence	Mother_Array	FarmCPU	ET0/RC_DSI21	AX-171075361	2	24139983	8.00251e-05	0.325	---NA---
Chl fluorescence	Mother_Array	FarmCPU	ET0/RC_DSI21	AX-170783114	7	33413708	8.49646e-05	0.35	---NA---
Chl fluorescence	Mother_Array	FarmCPU	ET0/RC_DSI21	AX-171089012	16	25220932	9.25733e-05	0.383333	---NA---
Chl fluorescence	Mother_Array	FarmCPU	ET0/RC_DSI21	AX-170898156	13	9599334	9.35451e-05	0.1	---NA---
Chl fluorescence	Mother_Array	MLMM	ET0/RC_DSI21	AX-170551687	7	43711896	7.75877e-06	0.433333	---NA---
Chl fluorescence	Mother_Array	MLMM	ET0/RC_DSI21	AX-170754338	2	1163507	1.02369e-05	0.341667	---NA---
Chl fluorescence	Mother_Array	MLMM	ET0/RC_DSI21	AX-170884343	2	24814601	1.22994e-05	0.225	---NA---
Chl fluorescence	Mother_Array	MLMM	ET0/RC_DSI21	AX-171546698	3	32791417	1.58168e-05	0.166667	---NA---
Chl fluorescence	Mother_Array	MLMM	ET0/RC_DSI21	AX-171181338	14	7123937	1.69561e-05	0.175	---NA---
Chl fluorescence	Mother_Array	MLMM	ET0/RC_DSI21	AX-171031837	16	19608948	2.39231e-05	0.183333	---NA---
Chl fluorescence	Mother_Array	MLMM	ET0/RC_DSI21	AX-170649895	16	19677591	2.58971e-05	0.166667	---NA---
Chl fluorescence	Mother_Array	MLMM	ET0/RC_DSI21	AX-170661244	7	17680718	2.64979e-05	0.325	---NA---
Chl fluorescence	Mother_Array	MLMM	ET0/RC_DSI21	AX-170564126	12	29518059	2.92698e-05	0.258333	---NA---
Chl fluorescence	Mother_Array	MLMM	ET0/RC_DSI21	AX-171183204	4	24398142	3.07362e-05	0.341667	CBL-interacting serine/threonine-protein kinase 23-like [Juglans regia]	ref|XP_018819678.1|CBL-interacting serine/threonine-protein kinase 23-like [Juglans regia]/gb|KAF5472532.1|hypothetical protein F2P56_009243 [Juglans regia]	Juglans regia	2.2e-07
Chl fluorescence	Mother_Array	MLMM	ET0/RC_DSI21	AX-170781282	3	14585377	3.39236e-05	0.191667	---NA---
Chl fluorescence	Mother_Array	MLMM	ET0/RC_DSI21	AX-170781290	3	14576257	3.39236e-05	0.191667	---NA---
Chl fluorescence	Mother_Array	MLMM	ET0/RC_DSI21	AX-171522983	3	14571296	3.39236e-05	0.191667	---NA---
Chl fluorescence	Mother_Array	MLMM	ET0/RC_DSI21	AX-171193168	3	32720712	3.45593e-05	0.191667	hypothetical protein F2P56_008004 [Juglans regia]	gb|KAF5476273.1|hypothetical protein F2P56_008004 [Juglans regia]	Juglans regia	7.1e-10
Chl fluorescence	Mother_Array	MLMM	ET0/RC_DSI21	AX-170903586	3	32720741	3.45593e-05	0.191667	hypothetical protein F2P56_008004 [Juglans regia]	gb|KAF5476273.1|hypothetical protein F2P56_008004 [Juglans regia]	Juglans regia	1.4e-09
Chl fluorescence	Mother_Array	MLMM	ET0/RC_DSI21	AX-171193169	3	32720682	3.45593e-05	0.191667	hypothetical protein F2P56_008004 [Juglans regia]	gb|KAF5476273.1|hypothetical protein F2P56_008004 [Juglans regia]	Juglans regia	8.5e-10
Chl fluorescence	Mother_Array	MLMM	ET0/RC_DSI21	AX-170884245	2	24705661	3.6175e-05	0.466667	---NA---
Chl fluorescence	Mother_Array	MLMM	ET0/RC_DSI21	AX-170884272	2	24732534	3.6175e-05	0.466667	---NA---
Chl fluorescence	Mother_Array	MLMM	ET0/RC_DSI21	AX-170914395	16	7879279	3.85825e-05	0.075	---NA---
Chl fluorescence	Mother_Array	MLMM	ET0/RC_DSI21	AX-171134422	7	1932527	4.38714e-05	0.0833333	---NA---
Chl fluorescence	Mother_Array	MLMM	ET0/RC_DSI21	AX-170661243	7	17680776	4.50821e-05	0.441667	---NA---
Chl fluorescence	Mother_Array	MLMM	ET0/RC_DSI21	AX-170593406	12	24903082	4.56153e-05	0.491667	uncharacterized protein LOC109019946 [Juglans regia]	ref|XP_018857881.1|uncharacterized protein LOC109019946 [Juglans regia]/gb|KAF5445202.1|hypothetical protein F2P56_034269 [Juglans regia]	Juglans regia	2e-07
Chl fluorescence	Mother_Array	MLMM	ET0/RC_DSI21	AX-170661240	7	17681036	4.93696e-05	0.425	---NA---
Chl fluorescence	Mother_Array	MLMM	ET0/RC_DSI21	AX-171075361	2	24139983	5.04534e-05	0.325	---NA---
Chl fluorescence	Mother_Array	MLMM	ET0/RC_DSI21	AX-170603091	12	22666267	5.07026e-05	0.408333	---NA---
Chl fluorescence	Mother_Array	MLMM	ET0/RC_DSI21	AX-170884410	2	24889728	5.19086e-05	0.191667	---NA---
Chl fluorescence	Mother_Array	MLMM	ET0/RC_DSI21	AX-171141726	2	25469023	5.63205e-05	0.216667	E3 ubiquitin-protein ligase Os04g0590900-like [Juglans regia]	ref|XP_018811969.2|E3 ubiquitin-protein ligase Os04g0590900-like [Juglans regia]/gb|KAF5477783.1|hypothetical protein F2P56_004397 [Juglans regia]	Juglans regia	8.6e-10
Chl fluorescence	Mother_Array	MLMM	ET0/RC_DSI21	AX-170785191	14	7108285	5.68634e-05	0.275	---NA---
Chl fluorescence	Mother_Array	MLMM	ET0/RC_DSI21	AX-171145903	11	30799275	6.15286e-05	0.05	---NA---
Chl fluorescence	Mother_Array	MLMM	ET0/RC_DSI21	AX-171214143	11	30773642	6.15286e-05	0.05	---NA---
Chl fluorescence	Mother_Array	MLMM	ET0/RC_DSI21	AX-171217810	11	30798344	6.15286e-05	0.05	pentatricopeptide repeat-containing protein At5g27460 [Juglans regia]	ref|XP_018812356.2|pentatricopeptide repeat-containing protein At5g27460 [Juglans regia]/gb|KAF5456045.1|hypothetical protein F2P56_025561 [Juglans regia]	Juglans regia	5.1e-10
Chl fluorescence	Mother_Array	MLMM	ET0/RC_DSI21	AX-171217812	11	30796729	6.15286e-05	0.05	hypothetical protein F2P56_025560 [Juglans regia]	gb|KAF5456046.1|hypothetical protein F2P56_025560 [Juglans regia]	Juglans regia	1.5e-09
Chl fluorescence	Mother_Array	MLMM	ET0/RC_DSI21	AX-171217813	11	30796643	6.15286e-05	0.05	---NA---
Chl fluorescence	Mother_Array	MLMM	ET0/RC_DSI21	AX-171485426	12	24845150	6.44255e-05	0.4	---NA---
Chl fluorescence	Mother_Array	MLMM	ET0/RC_DSI21	AX-171568435	12	792475	6.47228e-05	0.2	---NA---
Chl fluorescence	Mother_Array	MLMM	ET0/RC_DSI21	AX-170724413	3	33885870	6.64373e-05	0.308333	---NA---
Chl fluorescence	Mother_Array	MLMM	ET0/RC_DSI21	AX-170661238	7	17681718	7.83071e-05	0.341667	---NA---
Chl fluorescence	Mother_Array	MLMM	ET0/RC_DSI21	AX-170783114	7	33413708	8.3072e-05	0.35	---NA---
Chl fluorescence	Mother_Array	MLMM	ET0/RC_DSI21	AX-170661235	7	17684290	8.45475e-05	0.458333	---NA---
Chl fluorescence	Mother_Array	MLMM	ET0/RC_DSI21	AX-171498994	7	17678312	8.45475e-05	0.458333	---NA---
Chl fluorescence	Mother_Array	MLMM	ET0/RC_DSI21	AX-170898156	13	9599334	8.83748e-05	0.1	---NA---
Chl fluorescence	Mother_Array	MLMM	ET0/RC_DSI21	AX-171487371	12	22503758	9.72652e-05	0.475	---NA---
Chl fluorescence	Mother_Array	MLMM	ET0/RC_DSI21	AX-171089012	16	25220932	9.75294e-05	0.383333	---NA---
Chl fluorescence	Mother_Array	FarmCPU	ET0/RC_WR22	AX-170648122	4	17796959	1.01367e-06	0.05	---NA---
Chl fluorescence	Mother_Array	FarmCPU	ET0/RC_WR22	AX-170648162	4	17770193	3.0505e-06	0.0416667	---NA---
Chl fluorescence	Mother_Array	FarmCPU	ET0/RC_WR22	AX-170648163	4	17766632	3.0505e-06	0.0416667	uncharacterized protein LOC118344791 [Juglans regia]	ref|XP_035542083.1|uncharacterized protein LOC118344791 [Juglans regia]	Juglans regia	8.9e-06
Chl fluorescence	Mother_Array	FarmCPU	ET0/RC_WR22	AX-171164563	4	17775646	3.0505e-06	0.0416667	---NA---
Chl fluorescence	Mother_Array	FarmCPU	ET0/RC_WR22	AX-171164565	4	17772536	3.0505e-06	0.0416667	ADP-ribosylation factor GTPase-activating protein AGD12-like isoform X2 [Juglans regia]	ref|XP_035544911.1|ADP-ribosylation factor GTPase-activating protein AGD12-like isoform X2 [Juglans regia]	Juglans regia	1.2e-08
Chl fluorescence	Mother_Array	FarmCPU	ET0/RC_WR22	AX-171164566	4	17772509	3.0505e-06	0.0416667	---NA---
Chl fluorescence	Mother_Array	FarmCPU	ET0/RC_WR22	AX-171164567	4	17771686	3.0505e-06	0.0416667	ADP-ribosylation factor GTPase-activating protein AGD12-like isoform X2 [Juglans regia]	ref|XP_035544911.1|ADP-ribosylation factor GTPase-activating protein AGD12-like isoform X2 [Juglans regia]	Juglans regia	5.9e-09
Chl fluorescence	Mother_Array	FarmCPU	ET0/RC_WR22	AX-171496229	4	17771365	3.0505e-06	0.0416667	---NA---
Chl fluorescence	Mother_Array	FarmCPU	ET0/RC_WR22	AX-170647961	4	17907379	3.29299e-06	0.05	---NA---
Chl fluorescence	Mother_Array	FarmCPU	ET0/RC_WR22	AX-170647984	4	17897936	3.29299e-06	0.05	---NA---
Chl fluorescence	Mother_Array	FarmCPU	ET0/RC_WR22	AX-170648052	4	17846553	3.29299e-06	0.05	---NA---
Chl fluorescence	Mother_Array	FarmCPU	ET0/RC_WR22	AX-170740463	4	17927193	3.29299e-06	0.05	---NA---
Chl fluorescence	Mother_Array	FarmCPU	ET0/RC_WR22	AX-171176298	4	17931021	3.29299e-06	0.05	leucine-rich repeat receptor-like serine/threonine-protein kinase BAM3 [Juglans regia]	gb|KAF5472197.1|hypothetical protein F2P56_008934 [Juglans regia]/ref|XP_018814580.2|leucine-rich repeat receptor-like serine/threonine-protein kinase BAM3 [Juglans regia]	Juglans regia	7.5e-10
Chl fluorescence	Mother_Array	FarmCPU	ET0/RC_WR22	AX-170648004	4	17880772	3.29299e-06	0.05	---NA---
Chl fluorescence	Mother_Array	FarmCPU	ET0/RC_WR22	AX-170648018	4	17870136	3.29299e-06	0.05	---NA---
Chl fluorescence	Mother_Array	FarmCPU	ET0/RC_WR22	AX-170648030	4	17859753	3.29299e-06	0.05	---NA---
Chl fluorescence	Mother_Array	FarmCPU	ET0/RC_WR22	AX-170648073	4	17825715	3.29299e-06	0.05	---NA---
Chl fluorescence	Mother_Array	FarmCPU	ET0/RC_WR22	AX-170740441	4	17940622	3.29299e-06	0.05	---NA---
Chl fluorescence	Mother_Array	FarmCPU	ET0/RC_WR22	AX-171514968	4	17952526	3.29299e-06	0.05	---NA---
Chl fluorescence	Mother_Array	FarmCPU	ET0/RC_WR22	AX-170740386	4	17982407	9.92772e-06	0.0583333	---NA---
Chl fluorescence	Mother_Array	FarmCPU	ET0/RC_WR22	AX-170740414	4	17962600	9.92772e-06	0.0583333	---NA---
Chl fluorescence	Mother_Array	FarmCPU	ET0/RC_WR22	AX-170740390	4	17979351	9.92772e-06	0.0583333	uncharacterized protein LOC118344217 [Juglans regia]	ref|XP_035540235.1|uncharacterized protein LOC118344217 [Juglans regia]	Juglans regia	3.6e-08
Chl fluorescence	Mother_Array	FarmCPU	ET0/RC_WR22	AX-170740415	4	17962390	9.92772e-06	0.0583333	---NA---
Chl fluorescence	Mother_Array	FarmCPU	ET0/RC_WR22	AX-171514962	4	17970003	9.92772e-06	0.0583333	---NA---
Chl fluorescence	Mother_Array	FarmCPU	ET0/RC_WR22	AX-170648086	4	17814925	1.11011e-05	0.0583333	probable LRR receptor-like serine/threonine-protein kinase At3g47570 [Juglans regia]	ref|XP_018813936.1|probable LRR receptor-like serine/threonine-protein kinase At3g47570 [Juglans regia]/gb|KAF5471068.1|hypothetical protein F2P56_011540 [Juglans regia]	Juglans regia	4.6e-08
Chl fluorescence	Mother_Array	FarmCPU	ET0/RC_WR22	AX-171514953	4	17996351	1.55104e-05	0.0416667	---NA---
Chl fluorescence	Mother_Array	FarmCPU	ET0/RC_WR22	AX-171212303	8	11098077	1.92668e-05	0.308333	---NA---
Chl fluorescence	Mother_Array	FarmCPU	ET0/RC_WR22	AX-170650166	16	19919104	3.12318e-05	0.475	---NA---
Chl fluorescence	Mother_Array	FarmCPU	ET0/RC_WR22	AX-170914670	6	12349654	3.37921e-05	0.358333	---NA---
Chl fluorescence	Mother_Array	FarmCPU	ET0/RC_WR22	AX-171138559	16	25782866	3.91243e-05	0.3	---NA---
Chl fluorescence	Mother_Array	FarmCPU	ET0/RC_WR22	AX-170562509	4	18031998	4.5699e-05	0.0666667	---NA---
Chl fluorescence	Mother_Array	FarmCPU	ET0/RC_WR22	AX-171526938	4	547608	4.75433e-05	0.4	---NA---
Chl fluorescence	Mother_Array	FarmCPU	ET0/RC_WR22	AX-170647956	4	17908988	5.09711e-05	0.0666667	---NA---
Chl fluorescence	Mother_Array	FarmCPU	ET0/RC_WR22	AX-171018539	10	33612669	6.05216e-05	0.216667	---NA---
Chl fluorescence	Mother_Array	FarmCPU	ET0/RC_WR22	AX-170933143	7	10379490	7.73907e-05	0.425	---NA---
Chl fluorescence	Mother_Array	FarmCPU	ET0/RC_WR22	AX-170567218	11	33269454	7.74669e-05	0.441667	---NA---
Chl fluorescence	Mother_Array	FarmCPU	ET0/RC_WR22	AX-171135913	12	29048905	7.87491e-05	0.466667	---NA---
Chl fluorescence	Mother_Array	FarmCPU	ET0/RC_WR22	AX-171178652	10	1282115	8.77582e-05	0.483333	DCN1-like protein 3 [Juglans regia]	ref|XP_018815970.1|DCN1-like protein 3 [Juglans regia]/gb|KAF5457136.1|hypothetical protein F2P56_021265 [Juglans regia]	Juglans regia	2.7e-12
Chl fluorescence	Mother_Array	FarmCPU	ET0/RC_WR22	AX-170948825	10	34912270	9.48151e-05	0.375	---NA---
Chl fluorescence	Mother_Array	MLMM	ET0/RC_WR22	AX-170648122	4	17796959	1.28314e-06	0.05	---NA---
Chl fluorescence	Mother_Array	MLMM	ET0/RC_WR22	AX-170914670	6	12349654	1.9484e-05	0.358333	---NA---
Chl fluorescence	Mother_Array	MLMM	ET0/RC_WR22	AX-171138559	16	25782866	2.03054e-05	0.3	---NA---
Chl fluorescence	Mother_Array	MLMM	ET0/RC_WR22	AX-170704139	4	29022951	2.39845e-05	0.308333	---NA---
Chl fluorescence	Mother_Array	MLMM	ET0/RC_WR22	AX-171503346	5	18005622	3.16383e-05	0.283333	---NA---
Chl fluorescence	Mother_Array	MLMM	ET0/RC_WR22	AX-171583734	16	25470961	5.07947e-05	0.125	uncharacterized protein LOC109012539 [Juglans regia]	gb|KAF5442378.1|hypothetical protein F2P56_035041 [Juglans regia]/ref|XP_018849788.1|uncharacterized protein LOC109012539 [Juglans regia]	Juglans regia	1.6e-08
Chl fluorescence	Mother_Array	MLMM	ET0/RC_WR22	AX-171018539	10	33612669	5.6934e-05	0.216667	---NA---
Chl fluorescence	Mother_Array	MLMM	ET0/RC_WR22	AX-171537157	1	35649205	8.23748e-05	0.316667	---NA---
Chl fluorescence	Mother_Array	MLMM	ET0/RC_WR22	AX-171101298	16	25960322	8.93234e-05	0.291667	---NA---
Chl fluorescence	Mother_Array	MLMM	ET0/RC_WR22	AX-171568650	10	17285241	9.47368e-05	0.0583333	---NA---
Chl fluorescence	Mother_Array	MLMM	ET0/RC_WR22	AX-170674778	1	15853276	9.66156e-05	0.383333	---NA---
Chl fluorescence	Mother_Array	FarmCPU	ET0/RC_WS21	AX-170884343	2	24814601	4.58638e-07	0.225	---NA---
Chl fluorescence	Mother_Array	FarmCPU	ET0/RC_WS21	AX-171552531	3	10618946	7.54586e-06	0.133333	---NA---
Chl fluorescence	Mother_Array	FarmCPU	ET0/RC_WS21	AX-171183204	4	24398142	1.20849e-05	0.341667	CBL-interacting serine/threonine-protein kinase 23-like [Juglans regia]	ref|XP_018819678.1|CBL-interacting serine/threonine-protein kinase 23-like [Juglans regia]/gb|KAF5472532.1|hypothetical protein F2P56_009243 [Juglans regia]	Juglans regia	2.2e-07
Chl fluorescence	Mother_Array	FarmCPU	ET0/RC_WS21	AX-170661243	7	17680776	1.7044e-05	0.441667	---NA---
Chl fluorescence	Mother_Array	FarmCPU	ET0/RC_WS21	AX-171193168	3	32720712	2.06435e-05	0.191667	hypothetical protein F2P56_008004 [Juglans regia]	gb|KAF5476273.1|hypothetical protein F2P56_008004 [Juglans regia]	Juglans regia	7.1e-10
Chl fluorescence	Mother_Array	FarmCPU	ET0/RC_WS21	AX-170903586	3	32720741	2.06435e-05	0.191667	hypothetical protein F2P56_008004 [Juglans regia]	gb|KAF5476273.1|hypothetical protein F2P56_008004 [Juglans regia]	Juglans regia	1.4e-09
Chl fluorescence	Mother_Array	FarmCPU	ET0/RC_WS21	AX-171193169	3	32720682	2.06435e-05	0.191667	hypothetical protein F2P56_008004 [Juglans regia]	gb|KAF5476273.1|hypothetical protein F2P56_008004 [Juglans regia]	Juglans regia	8.5e-10
Chl fluorescence	Mother_Array	FarmCPU	ET0/RC_WS21	AX-170934713	13	31653780	2.47137e-05	0.241667	---NA---
Chl fluorescence	Mother_Array	FarmCPU	ET0/RC_WS21	AX-170593406	12	24903082	2.60329e-05	0.491667	uncharacterized protein LOC109019946 [Juglans regia]	ref|XP_018857881.1|uncharacterized protein LOC109019946 [Juglans regia]/gb|KAF5445202.1|hypothetical protein F2P56_034269 [Juglans regia]	Juglans regia	2e-07
Chl fluorescence	Mother_Array	FarmCPU	ET0/RC_WS21	AX-171568435	12	792475	2.74286e-05	0.2	---NA---
Chl fluorescence	Mother_Array	FarmCPU	ET0/RC_WS21	AX-171031537	12	27266569	3.18593e-05	0.0666667	---NA---
Chl fluorescence	Mother_Array	FarmCPU	ET0/RC_WS21	AX-171552677	13	31672322	3.57594e-05	0.208333	---NA---
Chl fluorescence	Mother_Array	FarmCPU	ET0/RC_WS21	AX-171134422	7	1932527	3.58455e-05	0.0833333	---NA---
Chl fluorescence	Mother_Array	FarmCPU	ET0/RC_WS21	AX-170754338	2	1163507	3.75041e-05	0.341667	---NA---
Chl fluorescence	Mother_Array	FarmCPU	ET0/RC_WS21	AX-171196553	13	31577066	4.79911e-05	0.391667	---NA---
Chl fluorescence	Mother_Array	FarmCPU	ET0/RC_WS21	AX-170551226	7	43337871	4.85805e-05	0.341667	---NA---
Chl fluorescence	Mother_Array	FarmCPU	ET0/RC_WS21	AX-170994940	6	29132802	5.0918e-05	0.108333	---NA---
Chl fluorescence	Mother_Array	FarmCPU	ET0/RC_WS21	AX-171546617	3	33199682	5.13177e-05	0.0916667	---NA---
Chl fluorescence	Mother_Array	FarmCPU	ET0/RC_WS21	AX-170865719	2	32407481	5.2643e-05	0.341667	---NA---
Chl fluorescence	Mother_Array	FarmCPU	ET0/RC_WS21	AX-171104078	7	17852091	5.90132e-05	0.116667	---NA---
Chl fluorescence	Mother_Array	FarmCPU	ET0/RC_WS21	AX-171104075	7	17851684	5.90132e-05	0.116667	---NA---
Chl fluorescence	Mother_Array	FarmCPU	ET0/RC_WS21	AX-171145903	11	30799275	5.95654e-05	0.05	---NA---
Chl fluorescence	Mother_Array	FarmCPU	ET0/RC_WS21	AX-171214143	11	30773642	5.95654e-05	0.05	---NA---
Chl fluorescence	Mother_Array	FarmCPU	ET0/RC_WS21	AX-171217810	11	30798344	5.95654e-05	0.05	pentatricopeptide repeat-containing protein At5g27460 [Juglans regia]	ref|XP_018812356.2|pentatricopeptide repeat-containing protein At5g27460 [Juglans regia]/gb|KAF5456045.1|hypothetical protein F2P56_025561 [Juglans regia]	Juglans regia	5.1e-10
Chl fluorescence	Mother_Array	FarmCPU	ET0/RC_WS21	AX-171217812	11	30796729	5.95654e-05	0.05	hypothetical protein F2P56_025560 [Juglans regia]	gb|KAF5456046.1|hypothetical protein F2P56_025560 [Juglans regia]	Juglans regia	1.5e-09
Chl fluorescence	Mother_Array	FarmCPU	ET0/RC_WS21	AX-171217813	11	30796643	5.95654e-05	0.05	---NA---
Chl fluorescence	Mother_Array	FarmCPU	ET0/RC_WS21	AX-170883975	2	24469248	5.97125e-05	0.258333	---NA---
Chl fluorescence	Mother_Array	FarmCPU	ET0/RC_WS21	AX-171112397	6	31005994	6.2318e-05	0.216667	---NA---
Chl fluorescence	Mother_Array	FarmCPU	ET0/RC_WS21	AX-170551063	7	43209861	6.51887e-05	0.4	---NA---
Chl fluorescence	Mother_Array	FarmCPU	ET0/RC_WS21	AX-170911730	15	9747141	7.01721e-05	0.4	---NA---
Chl fluorescence	Mother_Array	FarmCPU	ET0/RC_WS21	AX-170934650	13	31595415	7.0644e-05	0.225	---NA---
Chl fluorescence	Mother_Array	FarmCPU	ET0/RC_WS21	AX-170800016	5	6640528	9.1081e-05	0.0416667	---NA---
Chl fluorescence	Mother_Array	FarmCPU	ET0/RC_WS21	AX-171183200	4	24401520	9.93667e-05	0.325	---NA---
Chl fluorescence	Mother_Array	MLMM	ET0/RC_WS21	AX-170884343	2	24814601	5.56624e-07	0.225	---NA---
Chl fluorescence	Mother_Array	MLMM	ET0/RC_WS21	AX-170694045	13	35960366	1.92537e-06	0.283333	---NA---
Chl fluorescence	Mother_Array	MLMM	ET0/RC_WS21	AX-170693995	13	35926005	3.55872e-06	0.316667	---NA---
Chl fluorescence	Mother_Array	MLMM	ET0/RC_WS21	AX-171170742	13	35930180	3.55872e-06	0.316667	putative leucine-rich repeat-containing protein DDB_G0290503 [Juglans regia]	ref|XP_035540039.1|putative leucine-rich repeat-containing protein DDB_G0290503 [Juglans regia]/ref|XP_035540038.1|putative leucine-rich repeat-containing protein DDB_G0290503 [Juglans regia]/gb|KAF5450830.1|hypothetical protein F2P56_031149 [Juglans regia]	Juglans regia	7.8e-08
Chl fluorescence	Mother_Array	MLMM	ET0/RC_WS21	AX-170694036	13	35955685	5.09182e-06	0.308333	---NA---
Chl fluorescence	Mother_Array	MLMM	ET0/RC_WS21	AX-171140153	15	13143806	7.3823e-06	0.491667	---NA---
Chl fluorescence	Mother_Array	MLMM	ET0/RC_WS21	AX-171555084	12	23959202	1.03799e-05	0.425	---NA---
Chl fluorescence	Mother_Array	MLMM	ET0/RC_WS21	AX-171021512	7	8996962	1.54976e-05	0.183333	hypothetical protein F2P56_032813 [Juglans regia]	gb|KAF5447245.1|hypothetical protein F2P56_032813 [Juglans regia]	Juglans regia	6.1e-06
Chl fluorescence	Mother_Array	MLMM	ET0/RC_WS21	AX-171002803	2	3524421	1.58201e-05	0.475	---NA---
Chl fluorescence	Mother_Array	MLMM	ET0/RC_WS21	AX-170694038	13	35957326	1.71069e-05	0.325	---NA---
Chl fluorescence	Mother_Array	MLMM	ET0/RC_WS21	AX-170827632	2	3220659	2.34387e-05	0.483333	hypothetical protein F2P56_003509 [Juglans regia]	gb|KAF5476813.1|hypothetical protein F2P56_003509 [Juglans regia]	Juglans regia	8.2e-07
Chl fluorescence	Mother_Array	MLMM	ET0/RC_WS21	AX-170737564	12	24122111	2.34898e-05	0.391667	---NA---
Chl fluorescence	Mother_Array	MLMM	ET0/RC_WS21	AX-170585047	12	24413647	2.83031e-05	0.5	---NA---
Chl fluorescence	Mother_Array	MLMM	ET0/RC_WS21	AX-171049876	7	8232449	3.43282e-05	0.416667	---NA---
Chl fluorescence	Mother_Array	MLMM	ET0/RC_WS21	AX-171144756	13	35729496	3.62832e-05	0.375	---NA---
Chl fluorescence	Mother_Array	MLMM	ET0/RC_WS21	AX-170827617	2	3231951	4.14937e-05	0.441667	---NA---
Chl fluorescence	Mother_Array	MLMM	ET0/RC_WS21	AX-171002782	2	3504035	4.35824e-05	0.45	---NA---
Chl fluorescence	Mother_Array	MLMM	ET0/RC_WS21	AX-171521513	7	8936989	4.46112e-05	0.291667	---NA---
Chl fluorescence	Mother_Array	MLMM	ET0/RC_WS21	AX-170946901	12	23962128	4.77384e-05	0.416667	---NA---
Chl fluorescence	Mother_Array	MLMM	ET0/RC_WS21	AX-170583044	7	9239042	5.38628e-05	0.233333	uncharacterized protein LOC118347689 [Juglans regia]	ref|XP_035543608.1|uncharacterized protein LOC118347689 [Juglans regia]	Juglans regia	2.9e-08
Chl fluorescence	Mother_Array	FarmCPU	ET0/RC_WW21	AX-170916105	1	40956991	1.10622e-05	0.0666667	---NA---
Chl fluorescence	Mother_Array	FarmCPU	ET0/RC_WW21	AX-170916079	1	40926242	1.10622e-05	0.0666667	---NA---
Chl fluorescence	Mother_Array	FarmCPU	ET0/RC_WW21	AX-170648858	7	1345428	2.94438e-05	0.391667	uncharacterized protein LOC118348501 [Juglans regia]	ref|XP_035546229.1|uncharacterized protein LOC118348501 [Juglans regia]	Juglans regia	4.5e-07
Chl fluorescence	Mother_Array	FarmCPU	ET0/RC_WW21	AX-170607603	7	48064582	4.03714e-05	0.291667	---NA---
Chl fluorescence	Mother_Array	FarmCPU	ET0/RC_WW21	AX-170979786	5	2721732	4.07176e-05	0.141667	---NA---
Chl fluorescence	Mother_Array	FarmCPU	ET0/RC_WW21	AX-170979781	5	2720687	4.07176e-05	0.141667	scarecrow-like protein 27 [Juglans regia]	ref|XP_018820345.1|scarecrow-like protein 27 [Juglans regia]/gb|KAF5470047.1|hypothetical protein F2P56_010594 [Juglans regia]	Juglans regia	7.8e-10
Chl fluorescence	Mother_Array	FarmCPU	ET0/RC_WW21	AX-170979784	5	2721256	4.07176e-05	0.141667	---NA---
Chl fluorescence	Mother_Array	FarmCPU	ET0/RC_WW21	AX-171201280	5	2720040	4.07176e-05	0.141667	scarecrow-like protein 27 [Juglans regia]	ref|XP_018820345.1|scarecrow-like protein 27 [Juglans regia]/gb|KAF5470047.1|hypothetical protein F2P56_010594 [Juglans regia]	Juglans regia	1.2e-08
Chl fluorescence	Mother_Array	FarmCPU	ET0/RC_WW21	AX-170979925	5	2807247	4.33728e-05	0.141667	---NA---
Chl fluorescence	Mother_Array	FarmCPU	ET0/RC_WW21	AX-170799180	16	19258018	4.53386e-05	0.15	uncharacterized protein LOC108987271 [Juglans regia]	ref|XP_018815708.1|uncharacterized protein LOC108987271 [Juglans regia]/gb|KAF5472052.1|hypothetical protein F2P56_008799 [Juglans regia]	Juglans regia	1.3e-06
Chl fluorescence	Mother_Array	FarmCPU	ET0/RC_WW21	AX-170849061	13	37709775	4.92837e-05	0.216667	---NA---
Chl fluorescence	Mother_Array	FarmCPU	ET0/RC_WW21	AX-170724791	7	15880197	4.97567e-05	0.0833333	---NA---
Chl fluorescence	Mother_Array	FarmCPU	ET0/RC_WW21	AX-170848685	13	37385691	4.97667e-05	0.266667	---NA---
Chl fluorescence	Mother_Array	FarmCPU	ET0/RC_WW21	AX-171477325	14	25835385	5.78117e-05	0.2	---NA---
Chl fluorescence	Mother_Array	FarmCPU	ET0/RC_WW21	AX-170757387	4	13243105	6.10868e-05	0.308333	---NA---
Chl fluorescence	Mother_Array	FarmCPU	ET0/RC_WW21	AX-170979891	5	2782266	7.06469e-05	0.133333	axial regulator YABBY 1-like [Juglans regia]	gb|KAF5470054.1|hypothetical protein F2P56_010600 [Juglans regia]/ref|XP_018820410.1|axial regulator YABBY 1-like [Juglans regia]	Juglans regia	1.4e-09
Chl fluorescence	Mother_Array	FarmCPU	ET0/RC_WW21	AX-171561578	5	2778248	7.06469e-05	0.133333	---NA---
Chl fluorescence	Mother_Array	FarmCPU	ET0/RC_WW21	AX-170594617	6	23331800	7.09934e-05	0.158333	---NA---
Chl fluorescence	Mother_Array	FarmCPU	ET0/RC_WW21	AX-170849062	13	37709968	7.1638e-05	0.208333	---NA---
Chl fluorescence	Mother_Array	FarmCPU	ET0/RC_WW21	AX-170586558	16	705870	7.56311e-05	0.0916667	---NA---
Chl fluorescence	Mother_Array	FarmCPU	ET0/RC_WW21	AX-171570063	2	23701394	8.0853e-05	0.3	---NA---
Chl fluorescence	Mother_Array	FarmCPU	ET0/RC_WW21	AX-171194460	1	40894572	8.38008e-05	0.075	glucan endo-1,3-beta-glucosidase 14-like [Juglans regia]	ref|XP_018826757.1|glucan endo-1,3-beta-glucosidase 14-like [Juglans regia]/gb|KAF5482192.1|hypothetical protein F2P56_002781 [Juglans regia]	Juglans regia	3.7e-10
Chl fluorescence	Mother_Array	FarmCPU	ET0/RC_WW21	AX-171549127	1	40895450	8.38008e-05	0.075	---NA---
Chl fluorescence	Mother_Array	FarmCPU	ET0/RC_WW21	AX-171561706	8	19214710	8.39676e-05	0.116667	---NA---
Chl fluorescence	Mother_Array	FarmCPU	ET0/RC_WW21	AX-170950755	9	19789438	8.51798e-05	0.108333	---NA---
Chl fluorescence	Mother_Array	FarmCPU	ET0/RC_WW21	AX-171555847	9	19791259	8.51798e-05	0.108333	---NA---
Chl fluorescence	Mother_Array	FarmCPU	ET0/RC_WW21	AX-170899304	14	24520421	9.50585e-05	0.208333	---NA---
Chl fluorescence	Mother_Array	FarmCPU	ET0/RC_WW21	AX-170915986	1	40841257	9.73371e-05	0.0666667	---NA---
Chl fluorescence	Mother_Array	MLMM	ET0/RC_WW21	AX-170916079	1	40926242	7.70893e-12	0.0666667	---NA---
Chl fluorescence	Mother_Array	MLMM	ET0/RC_WW21	AX-170594476	6	23430558	4.74245e-10	0.4	---NA---
Chl fluorescence	Mother_Array	MLMM	ET0/RC_WW21	AX-170845959	12	14001560	1.48676e-06	0.2	---NA---
Chl fluorescence	Mother_Array	MLMM	ET0/RC_WW21	AX-171485820	12	31411483	2.49314e-06	0.125	---NA---
Chl fluorescence	Mother_Array	MLMM	ET0/RC_WW21	AX-170595436	12	31440728	2.49314e-06	0.125	---NA---
Chl fluorescence	Mother_Array	MLMM	ET0/RC_WW21	AX-170900023	6	16204498	2.51469e-06	0.4	---NA---
Chl fluorescence	Mother_Array	MLMM	ET0/RC_WW21	AX-170900015	6	16202066	5.64458e-06	0.4	---NA---
Chl fluorescence	Mother_Array	MLMM	ET0/RC_WW21	AX-171497398	3	29522025	7.28607e-06	0.05	---NA---
Chl fluorescence	Mother_Array	MLMM	ET0/RC_WW21	AX-170900260	6	16392811	1.48956e-05	0.366667	---NA---
Chl fluorescence	Mother_Array	MLMM	ET0/RC_WW21	AX-170590512	12	31265479	1.60601e-05	0.133333	---NA---
Chl fluorescence	Mother_Array	MLMM	ET0/RC_WW21	AX-171491882	12	31381582	1.60601e-05	0.133333	---NA---
Chl fluorescence	Mother_Array	MLMM	ET0/RC_WW21	AX-171559283	16	21128884	1.63474e-05	0.0666667	---NA---
Chl fluorescence	Mother_Array	MLMM	ET0/RC_WW21	AX-170725801	12	31336424	1.79079e-05	0.166667	---NA---
Chl fluorescence	Mother_Array	MLMM	ET0/RC_WW21	AX-171174750	12	31325687	1.79079e-05	0.166667	---NA---
Chl fluorescence	Mother_Array	MLMM	ET0/RC_WW21	AX-171484808	12	31268150	1.79079e-05	0.166667	---NA---
Chl fluorescence	Mother_Array	MLMM	ET0/RC_WW21	AX-170726690	13	15433423	1.97626e-05	0.158333	---NA---
Chl fluorescence	Mother_Array	MLMM	ET0/RC_WW21	AX-170726704	13	15416659	1.97626e-05	0.158333	---NA---
Chl fluorescence	Mother_Array	MLMM	ET0/RC_WW21	AX-170590456	12	31239165	1.99806e-05	0.108333	---NA---
Chl fluorescence	Mother_Array	MLMM	ET0/RC_WW21	AX-171484785	12	31203247	2.20401e-05	0.241667	---NA---
Chl fluorescence	Mother_Array	MLMM	ET0/RC_WW21	AX-170663977	7	47975827	2.50238e-05	0.2	---NA---
Chl fluorescence	Mother_Array	MLMM	ET0/RC_WW21	AX-170663971	7	47982348	2.50238e-05	0.2	---NA---
Chl fluorescence	Mother_Array	MLMM	ET0/RC_WW21	AX-171041685	15	16791766	2.5504e-05	0.0416667	---NA---
Chl fluorescence	Mother_Array	MLMM	ET0/RC_WW21	AX-171589332	9	12952235	3.56442e-05	0.458333	---NA---
Chl fluorescence	Mother_Array	MLMM	ET0/RC_WW21	AX-170900224	6	16364411	3.81026e-05	0.466667	hypothetical protein F2P56_023400, partial [Juglans regia]	gb|KAF5459457.1|hypothetical protein F2P56_023400, partial [Juglans regia]	Juglans regia	5.5e-07
Chl fluorescence	Mother_Array	MLMM	ET0/RC_WW21	AX-171012761	6	16292928	3.81026e-05	0.466667	---NA---
Chl fluorescence	Mother_Array	MLMM	ET0/RC_WW21	AX-170726635	13	15458939	4.59577e-05	0.15	---NA---
Chl fluorescence	Mother_Array	MLMM	ET0/RC_WW21	AX-170726652	13	15446347	4.59577e-05	0.15	hypothetical protein F2P56_029759 [Juglans regia]	gb|KAF5449295.1|hypothetical protein F2P56_029759 [Juglans regia]	Juglans regia	5e-07
Chl fluorescence	Mother_Array	MLMM	ET0/RC_WW21	AX-170726654	13	15445011	4.59577e-05	0.15	---NA---
Chl fluorescence	Mother_Array	MLMM	ET0/RC_WW21	AX-170726606	13	15485503	4.59577e-05	0.15	uncharacterized protein LOC109008421 [Juglans regia]	ref|XP_018844050.1|uncharacterized protein LOC109008421 [Juglans regia]/gb|KAF5481765.1|hypothetical protein F2P56_002393 [Juglans regia]	Juglans regia	5.6e-08
Chl fluorescence	Mother_Array	MLMM	ET0/RC_WW21	AX-170900075	6	16241996	4.90464e-05	0.35	---NA---
Chl fluorescence	Mother_Array	FarmCPU	ET0/RC_WW22	AX-170753086	2	12119167	1.1423e-05	0.183333	---NA---
Chl fluorescence	Mother_Array	FarmCPU	ET0/RC_WW22	AX-171555660	6	25257911	1.65226e-05	0.125	---NA---
Chl fluorescence	Mother_Array	FarmCPU	ET0/RC_WW22	AX-171574908	6	25284256	2.29462e-05	0.133333	---NA---
Chl fluorescence	Mother_Array	FarmCPU	ET0/RC_WW22	AX-170876860	1	24646567	3.99156e-05	0.275	---NA---
Chl fluorescence	Mother_Array	FarmCPU	ET0/RC_WW22	AX-171180780	8	5930080	4.23573e-05	0.366667	serine/threonine-protein kinase CTR1-like isoform X1 [Juglans regia]	gb|KAF5462017.1|hypothetical protein F2P56_018062 [Juglans regia]/ref|XP_018817537.2|serine/threonine-protein kinase CTR1-like isoform X1 [Juglans regia]	Juglans regia	1.1e-08
Chl fluorescence	Mother_Array	FarmCPU	ET0/RC_WW22	AX-171531317	11	29379912	4.87542e-05	0.325	---NA---
Chl fluorescence	Mother_Array	FarmCPU	ET0/RC_WW22	AX-170714506	11	31437592	5.28815e-05	0.308333	---NA---
Chl fluorescence	Mother_Array	FarmCPU	ET0/RC_WW22	AX-170698243	6	36606834	5.42118e-05	0.25	CBL-interacting serine/threonine-protein kinase 6-like [Juglans regia]	ref|XP_018850318.1|CBL-interacting serine/threonine-protein kinase 6-like [Juglans regia]	Juglans regia	3.6e-13
Chl fluorescence	Mother_Array	FarmCPU	ET0/RC_WW22	AX-171146406	11	31707467	6.14783e-05	0.5	---NA---
Chl fluorescence	Mother_Array	FarmCPU	ET0/RC_WW22	AX-170779251	8	5931086	7.69646e-05	0.325	uncharacterized mitochondrial protein AtMg00810-like [Juglans regia]	gb|KAF5471442.1|hypothetical protein F2P56_008232 [Juglans regia]/ref|XP_018860525.1|uncharacterized mitochondrial protein AtMg00810-like [Juglans regia]	Juglans regia	3.1e-07
Chl fluorescence	Mother_Array	FarmCPU	ET0/RC_WW22	AX-170824386	11	29379872	8.36813e-05	0.191667	---NA---
Chl fluorescence	Mother_Array	FarmCPU	ET0/RC_WW22	AX-170690740	14	1330362	8.52591e-05	0.408333	---NA---
Chl fluorescence	Mother_Array	FarmCPU	ET0/RC_WW22	AX-170996344	11	32076926	9.74e-05	0.35	---NA---
Chl fluorescence	Mother_Array	MLMM	ET0/RC_WW22	AX-170753086	2	12119167	1.16433e-05	0.183333	---NA---
Chl fluorescence	Mother_Array	MLMM	ET0/RC_WW22	AX-171555660	6	25257911	1.68298e-05	0.125	---NA---
Chl fluorescence	Mother_Array	MLMM	ET0/RC_WW22	AX-171574908	6	25284256	2.33601e-05	0.133333	---NA---
Chl fluorescence	Mother_Array	MLMM	ET0/RC_WW22	AX-170876860	1	24646567	4.05987e-05	0.275	---NA---
Chl fluorescence	Mother_Array	MLMM	ET0/RC_WW22	AX-171180780	8	5930080	4.30766e-05	0.366667	serine/threonine-protein kinase CTR1-like isoform X1 [Juglans regia]	gb|KAF5462017.1|hypothetical protein F2P56_018062 [Juglans regia]/ref|XP_018817537.2|serine/threonine-protein kinase CTR1-like isoform X1 [Juglans regia]	Juglans regia	1.1e-08
Chl fluorescence	Mother_Array	MLMM	ET0/RC_WW22	AX-171531317	11	29379912	4.95705e-05	0.325	---NA---
Chl fluorescence	Mother_Array	MLMM	ET0/RC_WW22	AX-170714506	11	31437592	5.37613e-05	0.308333	---NA---
Chl fluorescence	Mother_Array	MLMM	ET0/RC_WW22	AX-170698243	6	36606834	5.51118e-05	0.25	CBL-interacting serine/threonine-protein kinase 6-like [Juglans regia]	ref|XP_018850318.1|CBL-interacting serine/threonine-protein kinase 6-like [Juglans regia]	Juglans regia	3.6e-13
Chl fluorescence	Mother_Array	MLMM	ET0/RC_WW22	AX-171146406	11	31707467	6.24829e-05	0.5	---NA---
Chl fluorescence	Mother_Array	MLMM	ET0/RC_WW22	AX-170779251	8	5931086	7.81931e-05	0.325	uncharacterized mitochondrial protein AtMg00810-like [Juglans regia]	gb|KAF5471442.1|hypothetical protein F2P56_008232 [Juglans regia]/ref|XP_018860525.1|uncharacterized mitochondrial protein AtMg00810-like [Juglans regia]	Juglans regia	3.1e-07
Chl fluorescence	Mother_Array	MLMM	ET0/RC_WW22	AX-170824386	11	29379872	8.50056e-05	0.191667	---NA---
Chl fluorescence	Mother_Array	MLMM	ET0/RC_WW22	AX-170690740	14	1330362	8.6612e-05	0.408333	---NA---
Chl fluorescence	Mother_Array	MLMM	ET0/RC_WW22	AX-170996344	11	32076926	9.89204e-05	0.35	---NA---
Chl fluorescence	Mother_Array	FarmCPU	F0_DRI22	AX-170861746	15	17656949	3.97662e-06	0.141667	---NA---
Chl fluorescence	Mother_Array	FarmCPU	F0_DRI22	AX-171538406	15	17654377	3.97662e-06	0.141667	signal peptide peptidase-like [Juglans regia]	ref|XP_018833682.1|signal peptide peptidase-like [Juglans regia]/ref|XP_018833681.1|signal peptide peptidase-like [Juglans regia]/gb|KAF5461590.1|hypothetical protein F2P56_017671 [Juglans regia]	Juglans regia	7.3e-06
Chl fluorescence	Mother_Array	FarmCPU	F0_DRI22	AX-171101354	11	28251293	5.06334e-06	0.491667	---NA---
Chl fluorescence	Mother_Array	FarmCPU	F0_DRI22	AX-170861714	15	17640070	1.90517e-05	0.141667	---NA---
Chl fluorescence	Mother_Array	FarmCPU	F0_DRI22	AX-170861676	15	17594075	1.95327e-05	0.141667	---NA---
Chl fluorescence	Mother_Array	FarmCPU	F0_DRI22	AX-170861668	15	17591316	1.95327e-05	0.141667	---NA---
Chl fluorescence	Mother_Array	FarmCPU	F0_DRI22	AX-170861679	15	17600686	1.95327e-05	0.141667	hypothetical protein F2P56_008744 [Juglans regia]	gb|KAF5471989.1|hypothetical protein F2P56_008744 [Juglans regia]	Juglans regia	2e-07
Chl fluorescence	Mother_Array	FarmCPU	F0_DRI22	AX-170861691	15	17620672	1.95327e-05	0.141667	---NA---
Chl fluorescence	Mother_Array	FarmCPU	F0_DRI22	AX-170861821	15	17721653	2.33077e-05	0.15	---NA---
Chl fluorescence	Mother_Array	FarmCPU	F0_DRI22	AX-170861856	15	17744656	2.77839e-05	0.158333	BRCA1-associated RING domain protein 1 [Juglans regia]	ref|XP_018827254.1|BRCA1-associated RING domain protein 1 [Juglans regia]	Juglans regia	2.8e-07
Chl fluorescence	Mother_Array	FarmCPU	F0_DRI22	AX-171047997	3	14501620	3.60102e-05	0.208333	---NA---
Chl fluorescence	Mother_Array	FarmCPU	F0_DRI22	AX-171203854	2	4623724	3.63492e-05	0.408333	ent-kaurenoic acid oxidase-like [Juglans regia]	ref|XP_035543525.1|ent-kaurenoic acid oxidase-like [Juglans regia]	Juglans regia	3.4e-10
Chl fluorescence	Mother_Array	FarmCPU	F0_DRI22	AX-170862000	15	17833515	5.0327e-05	0.166667	---NA---
Chl fluorescence	Mother_Array	FarmCPU	F0_DRI22	AX-171188676	15	17814775	5.0327e-05	0.166667	transmembrane 9 superfamily member 2 [Juglans regia]	gb|KAF5445578.1|hypothetical protein F2P56_034622 [Juglans regia]/ref|XP_018823528.1|transmembrane 9 superfamily member 2 [Juglans regia]	Juglans regia	1.7e-10
Chl fluorescence	Mother_Array	FarmCPU	F0_DRI22	AX-170861963	15	17813376	5.0327e-05	0.166667	---NA---
Chl fluorescence	Mother_Array	FarmCPU	F0_DRI22	AX-171538435	15	17778183	5.06897e-05	0.133333	---NA---
Chl fluorescence	Mother_Array	FarmCPU	F0_DRI22	AX-170861790	15	17694281	5.06897e-05	0.133333	---NA---
Chl fluorescence	Mother_Array	FarmCPU	F0_DRI22	AX-170861878	15	17768050	5.06897e-05	0.133333	---NA---
Chl fluorescence	Mother_Array	FarmCPU	F0_DRI22	AX-170861818	15	17714678	5.30923e-05	0.141667	---NA---
Chl fluorescence	Mother_Array	FarmCPU	F0_DRI22	AX-171188671	15	17719310	5.30923e-05	0.141667	---NA---
Chl fluorescence	Mother_Array	FarmCPU	F0_DRI22	AX-170862022	15	17852825	5.68069e-05	0.175	---NA---
Chl fluorescence	Mother_Array	FarmCPU	F0_DRI22	AX-170861774	15	17674682	6.02127e-05	0.141667	transcription repressor KAN1-like isoform X2 [Juglans regia]	ref|XP_018823652.1|transcription repressor KAN1-like isoform X2 [Juglans regia]/gb|KAF5445569.1|hypothetical protein F2P56_034613 [Juglans regia]	Juglans regia	2.8e-09
Chl fluorescence	Mother_Array	FarmCPU	F0_DRI22	AX-170766284	8	27984878	6.23467e-05	0.225	---NA---
Chl fluorescence	Mother_Array	FarmCPU	F0_DRI22	AX-171159903	16	24685461	6.84468e-05	0.1	B-box zinc finger protein 21-like isoform X2 [Juglans regia]	ref|XP_018841345.1|B-box zinc finger protein 21-like isoform X2 [Juglans regia]/gb|KAF5443879.1|hypothetical protein F2P56_036401 [Juglans regia]	Juglans regia	1.4e-08
Chl fluorescence	Mother_Array	FarmCPU	F0_DRI22	AX-170861689	15	17615091	6.9003e-05	0.15	---NA---
Chl fluorescence	Mother_Array	FarmCPU	F0_DRI22	AX-170861690	15	17618149	6.9003e-05	0.15	---NA---
Chl fluorescence	Mother_Array	FarmCPU	F0_DRI22	AX-171003948	2	4588072	7.81816e-05	0.275	---NA---
Chl fluorescence	Mother_Array	FarmCPU	F0_DRI22	AX-170861652	15	17582959	8.0943e-05	0.15	---NA---
Chl fluorescence	Mother_Array	FarmCPU	F0_DRI22	AX-170598266	14	22581213	8.167e-05	0.133333	---NA---
Chl fluorescence	Mother_Array	FarmCPU	F0_DRI22	AX-171557471	2	37503733	8.30231e-05	0.191667	probable galactinol--sucrose galactosyltransferase 1 [Juglans regia]	ref|XP_018813804.1|probable galactinol--sucrose galactosyltransferase 1 [Juglans regia]/gb|KAF5479120.1|hypothetical protein F2P56_005620 [Juglans regia]	Juglans regia	3.3e-10
Chl fluorescence	Mother_Array	MLMM	F0_DRI22	AX-170861746	15	17656949	4.42997e-06	0.141667	---NA---
Chl fluorescence	Mother_Array	MLMM	F0_DRI22	AX-171538406	15	17654377	4.42997e-06	0.141667	signal peptide peptidase-like [Juglans regia]	ref|XP_018833682.1|signal peptide peptidase-like [Juglans regia]/ref|XP_018833681.1|signal peptide peptidase-like [Juglans regia]/gb|KAF5461590.1|hypothetical protein F2P56_017671 [Juglans regia]	Juglans regia	7.3e-06
Chl fluorescence	Mother_Array	MLMM	F0_DRI22	AX-171101354	11	28251293	5.62881e-06	0.491667	---NA---
Chl fluorescence	Mother_Array	MLMM	F0_DRI22	AX-170861714	15	17640070	2.09364e-05	0.141667	---NA---
Chl fluorescence	Mother_Array	MLMM	F0_DRI22	AX-170861676	15	17594075	2.14605e-05	0.141667	---NA---
Chl fluorescence	Mother_Array	MLMM	F0_DRI22	AX-170861668	15	17591316	2.14605e-05	0.141667	---NA---
Chl fluorescence	Mother_Array	MLMM	F0_DRI22	AX-170861679	15	17600686	2.14605e-05	0.141667	hypothetical protein F2P56_008744 [Juglans regia]	gb|KAF5471989.1|hypothetical protein F2P56_008744 [Juglans regia]	Juglans regia	2e-07
Chl fluorescence	Mother_Array	MLMM	F0_DRI22	AX-170861691	15	17620672	2.14605e-05	0.141667	---NA---
Chl fluorescence	Mother_Array	MLMM	F0_DRI22	AX-170861821	15	17721653	2.55696e-05	0.15	---NA---
Chl fluorescence	Mother_Array	MLMM	F0_DRI22	AX-170861856	15	17744656	3.04339e-05	0.158333	BRCA1-associated RING domain protein 1 [Juglans regia]	ref|XP_018827254.1|BRCA1-associated RING domain protein 1 [Juglans regia]	Juglans regia	2.8e-07
Chl fluorescence	Mother_Array	MLMM	F0_DRI22	AX-171047997	3	14501620	3.93562e-05	0.208333	---NA---
Chl fluorescence	Mother_Array	MLMM	F0_DRI22	AX-171203854	2	4623724	3.97221e-05	0.408333	ent-kaurenoic acid oxidase-like [Juglans regia]	ref|XP_035543525.1|ent-kaurenoic acid oxidase-like [Juglans regia]	Juglans regia	3.4e-10
Chl fluorescence	Mother_Array	MLMM	F0_DRI22	AX-170862000	15	17833515	5.48436e-05	0.166667	---NA---
Chl fluorescence	Mother_Array	MLMM	F0_DRI22	AX-171188676	15	17814775	5.48436e-05	0.166667	transmembrane 9 superfamily member 2 [Juglans regia]	gb|KAF5445578.1|hypothetical protein F2P56_034622 [Juglans regia]/ref|XP_018823528.1|transmembrane 9 superfamily member 2 [Juglans regia]	Juglans regia	1.7e-10
Chl fluorescence	Mother_Array	MLMM	F0_DRI22	AX-170861963	15	17813376	5.48436e-05	0.166667	---NA---
Chl fluorescence	Mother_Array	MLMM	F0_DRI22	AX-170861790	15	17694281	5.5235e-05	0.133333	---NA---
Chl fluorescence	Mother_Array	MLMM	F0_DRI22	AX-170861878	15	17768050	5.5235e-05	0.133333	---NA---
Chl fluorescence	Mother_Array	MLMM	F0_DRI22	AX-171538435	15	17778183	5.5235e-05	0.133333	---NA---
Chl fluorescence	Mother_Array	MLMM	F0_DRI22	AX-170861818	15	17714678	5.78298e-05	0.141667	---NA---
Chl fluorescence	Mother_Array	MLMM	F0_DRI22	AX-171188671	15	17719310	5.78298e-05	0.141667	---NA---
Chl fluorescence	Mother_Array	FarmCPU	F0_DSI21	AX-170677071	7	48399766	1.44333e-06	0.308333	---NA---
Chl fluorescence	Mother_Array	FarmCPU	F0_DSI21	AX-171142851	11	27981434	9.12089e-06	0.391667	---NA---
Chl fluorescence	Mother_Array	FarmCPU	F0_DSI21	AX-170677072	7	48399510	1.0883e-05	0.258333	---NA---
Chl fluorescence	Mother_Array	FarmCPU	F0_DSI21	AX-171502203	7	48367481	1.12416e-05	0.241667	---NA---
Chl fluorescence	Mother_Array	FarmCPU	F0_DSI21	AX-170615440	8	29178436	1.24828e-05	0.1	---NA---
Chl fluorescence	Mother_Array	FarmCPU	F0_DSI21	AX-171489829	8	29179699	1.24828e-05	0.1	---NA---
Chl fluorescence	Mother_Array	FarmCPU	F0_DSI21	AX-170615439	8	29179372	1.30762e-05	0.0916667	---NA---
Chl fluorescence	Mother_Array	FarmCPU	F0_DSI21	AX-171217577	11	28076649	1.56137e-05	0.441667	glutathione S-transferase-like [Juglans regia]	ref|XP_018849802.2|glutathione S-transferase-like [Juglans regia]/gb|KAF5455705.1|hypothetical protein F2P56_025254 [Juglans regia]	Juglans regia	3.3e-10
Chl fluorescence	Mother_Array	FarmCPU	F0_DSI21	AX-171594482	11	27981521	2.02908e-05	0.35	---NA---
Chl fluorescence	Mother_Array	FarmCPU	F0_DSI21	AX-171153685	11	27879671	2.96803e-05	0.366667	4-coumarate--CoA ligase-like 5 [Juglans regia]	gb|KAF5455684.1|hypothetical protein F2P56_025234 [Juglans regia]/ref|XP_018836385.2|4-coumarate--CoA ligase-like 5 [Juglans regia]	Juglans regia	2.3e-10
Chl fluorescence	Mother_Array	FarmCPU	F0_DSI21	AX-171479462	11	27672301	3.05278e-05	0.408333	---NA---
Chl fluorescence	Mother_Array	FarmCPU	F0_DSI21	AX-171136814	9	17195445	3.05898e-05	0.0833333	---NA---
Chl fluorescence	Mother_Array	FarmCPU	F0_DSI21	AX-171170870	3	14049118	3.67008e-05	0.0833333	hypothetical protein F2P56_008982 [Juglans regia]	gb|KAF5472246.1|hypothetical protein F2P56_008982 [Juglans regia]	Juglans regia	2e-08
Chl fluorescence	Mother_Array	FarmCPU	F0_DSI21	AX-170563879	11	27592919	3.72129e-05	0.483333	---NA---
Chl fluorescence	Mother_Array	FarmCPU	F0_DSI21	AX-171160644	8	29187414	3.97955e-05	0.1	probable serine/threonine-protein kinase PBL7 [Juglans regia]	ref|XP_035549166.1|probable serine/threonine-protein kinase PBL7 [Juglans regia]	Juglans regia	5e-11
Chl fluorescence	Mother_Array	FarmCPU	F0_DSI21	AX-170563554	11	27894501	4.07519e-05	0.358333	---NA---
Chl fluorescence	Mother_Array	FarmCPU	F0_DSI21	AX-171576924	11	27929255	4.07519e-05	0.358333	---NA---
Chl fluorescence	Mother_Array	FarmCPU	F0_DSI21	AX-170760200	7	26659894	4.08451e-05	0.483333	---NA---
Chl fluorescence	Mother_Array	FarmCPU	F0_DSI21	AX-171037428	16	25130535	4.32359e-05	0.391667	---NA---
Chl fluorescence	Mother_Array	FarmCPU	F0_DSI21	AX-170586447	8	29761981	5.00805e-05	0.466667	---NA---
Chl fluorescence	Mother_Array	FarmCPU	F0_DSI21	AX-171156484	8	29752745	5.00805e-05	0.466667	WD repeat-containing protein 48 isoform X2 [Juglans regia]	gb|KAF5463509.1|hypothetical protein F2P56_019415 [Juglans regia]/ref|XP_018838585.1|WD repeat-containing protein 48 isoform X2 [Juglans regia]	Juglans regia	1.6e-10
Chl fluorescence	Mother_Array	FarmCPU	F0_DSI21	AX-171594494	11	27939403	5.55043e-05	0.316667	---NA---
Chl fluorescence	Mother_Array	FarmCPU	F0_DSI21	AX-170897982	13	9712744	5.72224e-05	0.358333	---NA---
Chl fluorescence	Mother_Array	FarmCPU	F0_DSI21	AX-171192601	13	9713679	5.72224e-05	0.358333	pentatricopeptide repeat-containing protein At3g04130, mitochondrial [Juglans regia]	ref|XP_018857296.2|pentatricopeptide repeat-containing protein At3g04130, mitochondrial [Juglans regia]/gb|KAF5449404.1|hypothetical protein F2P56_029854 [Juglans regia]	Juglans regia	4.4e-10
Chl fluorescence	Mother_Array	FarmCPU	F0_DSI21	AX-171192603	13	9713584	5.72224e-05	0.358333	pentatricopeptide repeat-containing protein At3g04130, mitochondrial [Juglans regia]	ref|XP_018857296.2|pentatricopeptide repeat-containing protein At3g04130, mitochondrial [Juglans regia]/gb|KAF5449404.1|hypothetical protein F2P56_029854 [Juglans regia]	Juglans regia	2.2e-09
Chl fluorescence	Mother_Array	FarmCPU	F0_DSI21	AX-170897929	13	9735759	6.48641e-05	0.383333	---NA---
Chl fluorescence	Mother_Array	FarmCPU	F0_DSI21	AX-171217578	11	28067006	7.17167e-05	0.316667	pentatricopeptide repeat-containing protein At5g40410, mitochondrial [Juglans regia]	ref|XP_018812050.2|pentatricopeptide repeat-containing protein At5g40410, mitochondrial [Juglans regia]/ref|XP_018812052.2|pentatricopeptide repeat-containing protein At5g40410, mitochondrial [Juglans regia]/ref|XP_018812051.2|pentatricopeptide repeat-containing protein At5g40410, mitochondrial [Juglans regia]/gb|KAF5455702.1|hypothetical protein F2P56_025252 [Juglans regia]	Juglans regia	1.1e-09
Chl fluorescence	Mother_Array	FarmCPU	F0_DSI21	AX-171594456	11	28067490	7.17167e-05	0.316667	---NA---
Chl fluorescence	Mother_Array	FarmCPU	F0_DSI21	AX-171594473	11	28033377	7.17167e-05	0.316667	---NA---
Chl fluorescence	Mother_Array	FarmCPU	F0_DSI21	AX-171594480	11	27988670	7.17167e-05	0.316667	---NA---
Chl fluorescence	Mother_Array	MLMM	F0_DSI21	AX-170677071	7	48399766	1.11176e-06	0.308333	---NA---
Chl fluorescence	Mother_Array	MLMM	F0_DSI21	AX-171136814	9	17195445	2.99375e-06	0.0833333	---NA---
Chl fluorescence	Mother_Array	MLMM	F0_DSI21	AX-170725743	6	35578404	1.45013e-05	0.366667	---NA---
Chl fluorescence	Mother_Array	MLMM	F0_DSI21	AX-171520491	1	7751662	2.02715e-05	0.283333	---NA---
Chl fluorescence	Mother_Array	MLMM	F0_DSI21	AX-171479462	11	27672301	2.11482e-05	0.408333	---NA---
Chl fluorescence	Mother_Array	MLMM	F0_DSI21	AX-170655071	8	28741820	2.97693e-05	0.166667	---NA---
Chl fluorescence	Mother_Array	MLMM	F0_DSI21	AX-171165652	8	28746046	2.97693e-05	0.166667	heavy metal-associated isoprenylated plant protein 35-like [Juglans regia]	ref|XP_018845911.1|heavy metal-associated isoprenylated plant protein 35-like [Juglans regia]/gb|KAF5463393.1|hypothetical protein F2P56_019312 [Juglans regia]	Juglans regia	8.2e-11
Chl fluorescence	Mother_Array	MLMM	F0_DSI21	AX-170768859	1	7739616	3.46063e-05	0.291667	exocyst complex component EXO70E2-like [Juglans regia]	gb|KAF5480198.1|hypothetical protein F2P56_000964 [Juglans regia]/ref|XP_035548551.1|exocyst complex component EXO70E2-like [Juglans regia]/ref|XP_018816732.1|exocyst complex component EXO70E2-like [Juglans regia]	Juglans regia	2e-09
Chl fluorescence	Mother_Array	MLMM	F0_DSI21	AX-171037428	16	25130535	3.84616e-05	0.391667	---NA---
Chl fluorescence	Mother_Array	MLMM	F0_DSI21	AX-170563752	11	27711474	3.99785e-05	0.45	---NA---
Chl fluorescence	Mother_Array	MLMM	F0_DSI21	AX-170886579	4	22346278	4.37752e-05	0.4	---NA---
Chl fluorescence	Mother_Array	MLMM	F0_DSI21	AX-171142851	11	27981434	4.56819e-05	0.391667	---NA---
Chl fluorescence	Mother_Array	MLMM	F0_DSI21	AX-170563791	11	27668102	5.23182e-05	0.35	---NA---
Chl fluorescence	Mother_Array	MLMM	F0_DSI21	AX-170715874	11	454386	5.28895e-05	0.15	---NA---
Chl fluorescence	Mother_Array	MLMM	F0_DSI21	AX-171104344	15	11861002	5.64198e-05	0.175	---NA---
Chl fluorescence	Mother_Array	MLMM	F0_DSI21	AX-171200681	5	246443	7.2422e-05	0.15	cellulose synthase A catalytic subunit 3 [UDP-forming] isoform X1 [Juglans regia]	gb|KAF5474131.1|hypothetical protein F2P56_006059 [Juglans regia]/ref|XP_018834439.1|cellulose synthase A catalytic subunit 3 [UDP-forming] isoform X1 [Juglans regia]	Juglans regia	6.5e-09
Chl fluorescence	Mother_Array	MLMM	F0_DSI21	AX-171560824	5	251600	7.2422e-05	0.15	---NA---
Chl fluorescence	Mother_Array	MLMM	F0_DSI21	AX-171479469	11	27650429	7.74622e-05	0.408333	---NA---
Chl fluorescence	Mother_Array	MLMM	F0_DSI21	AX-171479425	11	27837988	8.01314e-05	0.35	---NA---
Chl fluorescence	Mother_Array	MLMM	F0_DSI21	AX-170989060	2	14052267	8.5189e-05	0.441667	---NA---
Chl fluorescence	Mother_Array	FarmCPU	F0_WR22	AX-171003950	2	4589368	1.27222e-05	0.366667	---NA---
Chl fluorescence	Mother_Array	FarmCPU	F0_WR22	AX-171003948	2	4588072	1.99919e-05	0.275	---NA---
Chl fluorescence	Mother_Array	FarmCPU	F0_WR22	AX-171003977	2	4619004	3.42069e-05	0.166667	---NA---
Chl fluorescence	Mother_Array	FarmCPU	F0_WR22	AX-170578317	2	2401078	4.57664e-05	0.425	---NA---
Chl fluorescence	Mother_Array	FarmCPU	F0_WR22	AX-171155566	2	2403639	5.51335e-05	0.466667	probable polyamine aminopropyl transferase [Juglans regia]	ref|XP_018837701.2|probable polyamine aminopropyl transferase [Juglans regia]	Juglans regia	3.7e-09
Chl fluorescence	Mother_Array	FarmCPU	F0_WR22	AX-171482413	2	2402650	5.51335e-05	0.466667	---NA---
Chl fluorescence	Mother_Array	FarmCPU	F0_WR22	AX-171486804	10	1035378	6.97802e-05	0.0666667	---NA---
Chl fluorescence	Mother_Array	FarmCPU	F0_WR22	AX-170781998	13	830588	7.56128e-05	0.416667	---NA---
Chl fluorescence	Mother_Array	FarmCPU	F0_WR22	AX-170574050	4	25479768	7.70751e-05	0.266667	---NA---
Chl fluorescence	Mother_Array	FarmCPU	F0_WR22	AX-170752701	2	29697183	7.79244e-05	0.458333	---NA---
Chl fluorescence	Mother_Array	FarmCPU	F0_WR22	AX-171574072	4	7658950	7.98275e-05	0.5	---NA---
Chl fluorescence	Mother_Array	FarmCPU	F0_WR22	AX-171144745	13	35735639	8.43254e-05	0.35	---NA---
Chl fluorescence	Mother_Array	FarmCPU	F0_WR22	AX-170579379	13	28558847	9.6725e-05	0.183333	---NA---
Chl fluorescence	Mother_Array	FarmCPU	F0_WR22	AX-171135597	4	17008532	9.9823e-05	0.491667	---NA---
Chl fluorescence	Mother_Array	MLMM	F0_WR22	AX-171003950	2	4589368	1.16603e-05	0.366667	---NA---
Chl fluorescence	Mother_Array	MLMM	F0_WR22	AX-171003948	2	4588072	1.8519e-05	0.275	---NA---
Chl fluorescence	Mother_Array	MLMM	F0_WR22	AX-171003977	2	4619004	3.10364e-05	0.166667	---NA---
Chl fluorescence	Mother_Array	MLMM	F0_WR22	AX-170578317	2	2401078	4.59682e-05	0.425	---NA---
Chl fluorescence	Mother_Array	MLMM	F0_WR22	AX-171155566	2	2403639	5.63622e-05	0.466667	probable polyamine aminopropyl transferase [Juglans regia]	ref|XP_018837701.2|probable polyamine aminopropyl transferase [Juglans regia]	Juglans regia	3.7e-09
Chl fluorescence	Mother_Array	MLMM	F0_WR22	AX-171482413	2	2402650	5.63622e-05	0.466667	---NA---
Chl fluorescence	Mother_Array	MLMM	F0_WR22	AX-171574072	4	7658950	6.23938e-05	0.5	---NA---
Chl fluorescence	Mother_Array	MLMM	F0_WR22	AX-171486804	10	1035378	6.34488e-05	0.0666667	---NA---
Chl fluorescence	Mother_Array	MLMM	F0_WR22	AX-170781998	13	830588	6.76597e-05	0.416667	---NA---
Chl fluorescence	Mother_Array	MLMM	F0_WR22	AX-170574050	4	25479768	6.87035e-05	0.266667	---NA---
Chl fluorescence	Mother_Array	MLMM	F0_WR22	AX-170752701	2	29697183	7.0125e-05	0.458333	---NA---
Chl fluorescence	Mother_Array	MLMM	F0_WR22	AX-171144745	13	35735639	7.25408e-05	0.35	---NA---
Chl fluorescence	Mother_Array	MLMM	F0_WR22	AX-171135597	4	17008532	8.03192e-05	0.491667	---NA---
Chl fluorescence	Mother_Array	MLMM	F0_WR22	AX-170579379	13	28558847	9.47252e-05	0.183333	---NA---
Chl fluorescence	Mother_Array	FarmCPU	F0_WS21	AX-170754326	2	1174481	1.59553e-06	0.433333	---NA---
Chl fluorescence	Mother_Array	FarmCPU	F0_WS21	AX-170677071	7	48399766	1.67352e-06	0.308333	---NA---
Chl fluorescence	Mother_Array	FarmCPU	F0_WS21	AX-171502203	7	48367481	2.68708e-06	0.241667	---NA---
Chl fluorescence	Mother_Array	FarmCPU	F0_WS21	AX-170677072	7	48399510	2.89961e-06	0.258333	---NA---
Chl fluorescence	Mother_Array	FarmCPU	F0_WS21	AX-170935069	13	31949973	7.53451e-06	0.216667	dual specificity protein kinase YAK1 homolog [Juglans regia]	ref|XP_018828134.1|dual specificity protein kinase YAK1 homolog [Juglans regia]/ref|XP_018828136.1|dual specificity protein kinase YAK1 homolog [Juglans regia]/gb|KAF5450568.1|hypothetical protein F2P56_030903 [Juglans regia]	Juglans regia	1.1e-09
Chl fluorescence	Mother_Array	FarmCPU	F0_WS21	AX-171552531	3	10618946	1.62154e-05	0.133333	---NA---
Chl fluorescence	Mother_Array	FarmCPU	F0_WS21	AX-170897929	13	9735759	1.75035e-05	0.383333	---NA---
Chl fluorescence	Mother_Array	FarmCPU	F0_WS21	AX-171552766	13	31991856	1.9001e-05	0.358333	---NA---
Chl fluorescence	Mother_Array	FarmCPU	F0_WS21	AX-170677076	7	48398382	3.41167e-05	0.375	---NA---
Chl fluorescence	Mother_Array	FarmCPU	F0_WS21	AX-171213778	7	48409662	3.55822e-05	0.441667	zinc finger protein ZAT5-like [Juglans regia]	ref|XP_018808473.2|zinc finger protein ZAT5-like [Juglans regia]/gb|KAF5467025.1|hypothetical protein F2P56_016896 [Juglans regia]	Juglans regia	6.4e-10
Chl fluorescence	Mother_Array	FarmCPU	F0_WS21	AX-170586447	8	29761981	3.58227e-05	0.466667	---NA---
Chl fluorescence	Mother_Array	FarmCPU	F0_WS21	AX-171156484	8	29752745	3.58227e-05	0.466667	WD repeat-containing protein 48 isoform X2 [Juglans regia]	gb|KAF5463509.1|hypothetical protein F2P56_019415 [Juglans regia]/ref|XP_018838585.1|WD repeat-containing protein 48 isoform X2 [Juglans regia]	Juglans regia	1.6e-10
Chl fluorescence	Mother_Array	FarmCPU	F0_WS21	AX-171575531	16	25059279	3.83928e-05	0.325	---NA---
Chl fluorescence	Mother_Array	FarmCPU	F0_WS21	AX-170754343	2	1162471	4.16142e-05	0.383333	---NA---
Chl fluorescence	Mother_Array	FarmCPU	F0_WS21	AX-171041229	7	48495554	4.8535e-05	0.333333	---NA---
Chl fluorescence	Mother_Array	FarmCPU	F0_WS21	AX-170754338	2	1163507	5.06659e-05	0.341667	---NA---
Chl fluorescence	Mother_Array	FarmCPU	F0_WS21	AX-171170870	3	14049118	5.09574e-05	0.0833333	hypothetical protein F2P56_008982 [Juglans regia]	gb|KAF5472246.1|hypothetical protein F2P56_008982 [Juglans regia]	Juglans regia	2e-08
Chl fluorescence	Mother_Array	FarmCPU	F0_WS21	AX-170935121	13	32020206	5.62167e-05	0.191667	---NA---
Chl fluorescence	Mother_Array	FarmCPU	F0_WS21	AX-170805256	4	24547371	5.69045e-05	0.433333	uncharacterized mitochondrial protein AtMg00810-like [Juglans regia]	ref|XP_035541384.1|uncharacterized mitochondrial protein AtMg00810-like [Juglans regia]	Juglans regia	8.9e-07
Chl fluorescence	Mother_Array	FarmCPU	F0_WS21	AX-170815767	13	3142809	6.09094e-05	0.25	---NA---
Chl fluorescence	Mother_Array	FarmCPU	F0_WS21	AX-170754420	2	1071094	7.48339e-05	0.425	---NA---
Chl fluorescence	Mother_Array	FarmCPU	F0_WS21	AX-171579209	16	27519465	7.83123e-05	0.325	---NA---
Chl fluorescence	Mother_Array	FarmCPU	F0_WS21	AX-171233606	11	28120733	7.97252e-05	0.191667	---NA---
Chl fluorescence	Mother_Array	FarmCPU	F0_WS21	AX-170700423	14	27832108	8.78184e-05	0.075	---NA---
Chl fluorescence	Mother_Array	FarmCPU	F0_WS21	AX-170700465	14	27810652	8.78184e-05	0.075	---NA---
Chl fluorescence	Mother_Array	FarmCPU	F0_WS21	AX-170762332	3	19548241	9.23374e-05	0.191667	---NA---
Chl fluorescence	Mother_Array	FarmCPU	F0_WS21	AX-171527476	4	24536749	9.70616e-05	0.416667	---NA---
Chl fluorescence	Mother_Array	FarmCPU	F0_WS21	AX-170805251	4	24558085	9.70616e-05	0.416667	---NA---
Chl fluorescence	Mother_Array	FarmCPU	F0_WS21	AX-170805259	4	24546589	9.70616e-05	0.416667	---NA---
Chl fluorescence	Mother_Array	MLMM	F0_WS21	AX-170677071	7	48399766	1.88503e-06	0.308333	---NA---
Chl fluorescence	Mother_Array	MLMM	F0_WS21	AX-171502203	7	48367481	3.08486e-06	0.241667	---NA---
Chl fluorescence	Mother_Array	MLMM	F0_WS21	AX-170677072	7	48399510	3.26116e-06	0.258333	---NA---
Chl fluorescence	Mother_Array	MLMM	F0_WS21	AX-170754326	2	1174481	3.41932e-06	0.433333	---NA---
Chl fluorescence	Mother_Array	MLMM	F0_WS21	AX-171552531	3	10618946	5.11838e-06	0.133333	---NA---
Chl fluorescence	Mother_Array	MLMM	F0_WS21	AX-170935069	13	31949973	5.87405e-06	0.216667	dual specificity protein kinase YAK1 homolog [Juglans regia]	ref|XP_018828134.1|dual specificity protein kinase YAK1 homolog [Juglans regia]/ref|XP_018828136.1|dual specificity protein kinase YAK1 homolog [Juglans regia]/gb|KAF5450568.1|hypothetical protein F2P56_030903 [Juglans regia]	Juglans regia	1.1e-09
Chl fluorescence	Mother_Array	MLMM	F0_WS21	AX-170897929	13	9735759	1.41208e-05	0.383333	---NA---
Chl fluorescence	Mother_Array	MLMM	F0_WS21	AX-171552766	13	31991856	2.40926e-05	0.358333	---NA---
Chl fluorescence	Mother_Array	MLMM	F0_WS21	AX-171213778	7	48409662	2.48164e-05	0.441667	zinc finger protein ZAT5-like [Juglans regia]	ref|XP_018808473.2|zinc finger protein ZAT5-like [Juglans regia]/gb|KAF5467025.1|hypothetical protein F2P56_016896 [Juglans regia]	Juglans regia	6.4e-10
Chl fluorescence	Mother_Array	MLMM	F0_WS21	AX-170586447	8	29761981	3.05218e-05	0.466667	---NA---
Chl fluorescence	Mother_Array	MLMM	F0_WS21	AX-171156484	8	29752745	3.05218e-05	0.466667	WD repeat-containing protein 48 isoform X2 [Juglans regia]	gb|KAF5463509.1|hypothetical protein F2P56_019415 [Juglans regia]/ref|XP_018838585.1|WD repeat-containing protein 48 isoform X2 [Juglans regia]	Juglans regia	1.6e-10
Chl fluorescence	Mother_Array	MLMM	F0_WS21	AX-171170870	3	14049118	3.60299e-05	0.0833333	hypothetical protein F2P56_008982 [Juglans regia]	gb|KAF5472246.1|hypothetical protein F2P56_008982 [Juglans regia]	Juglans regia	2e-08
Chl fluorescence	Mother_Array	MLMM	F0_WS21	AX-171575531	16	25059279	3.85989e-05	0.325	---NA---
Chl fluorescence	Mother_Array	MLMM	F0_WS21	AX-170677076	7	48398382	4.02715e-05	0.375	---NA---
Chl fluorescence	Mother_Array	MLMM	F0_WS21	AX-170935121	13	32020206	4.03369e-05	0.191667	---NA---
Chl fluorescence	Mother_Array	MLMM	F0_WS21	AX-171233606	11	28120733	4.06547e-05	0.191667	---NA---
Chl fluorescence	Mother_Array	MLMM	F0_WS21	AX-170805256	4	24547371	4.15115e-05	0.433333	uncharacterized mitochondrial protein AtMg00810-like [Juglans regia]	ref|XP_035541384.1|uncharacterized mitochondrial protein AtMg00810-like [Juglans regia]	Juglans regia	8.9e-07
Chl fluorescence	Mother_Array	MLMM	F0_WS21	AX-171552518	3	10639113	4.92212e-05	0.125	---NA---
Chl fluorescence	Mother_Array	MLMM	F0_WS21	AX-171041229	7	48495554	5.08283e-05	0.333333	---NA---
Chl fluorescence	Mother_Array	MLMM	F0_WS21	AX-170700481	14	27796059	6.18597e-05	0.0833333	---NA---
Chl fluorescence	Mother_Array	FarmCPU	F0_WW21	AX-170828135	16	16070415	9.37111e-07	0.366667	---NA---
Chl fluorescence	Mother_Array	FarmCPU	F0_WW21	AX-170864340	15	19278943	1.48465e-06	0.1	---NA---
Chl fluorescence	Mother_Array	FarmCPU	F0_WW21	AX-171528990	10	11356242	2.24264e-06	0.075	---NA---
Chl fluorescence	Mother_Array	FarmCPU	F0_WW21	AX-171484009	16	698141	5.24545e-06	0.308333	---NA---
Chl fluorescence	Mother_Array	FarmCPU	F0_WW21	AX-171156489	16	685642	1.11429e-05	0.391667	F-box protein At5g52880 [Juglans regia]	ref|XP_035542750.1|F-box protein At5g52880 [Juglans regia]	Juglans regia	1.6e-08
Chl fluorescence	Mother_Array	FarmCPU	F0_WW21	AX-171484011	16	685453	1.11429e-05	0.391667	---NA---
Chl fluorescence	Mother_Array	FarmCPU	F0_WW21	AX-170586579	16	689177	2.56025e-05	0.416667	---NA---
Chl fluorescence	Mother_Array	FarmCPU	F0_WW21	AX-171567938	16	689178	2.56025e-05	0.416667	---NA---
Chl fluorescence	Mother_Array	FarmCPU	F0_WW21	AX-170774301	3	4048088	3.27757e-05	0.141667	---NA---
Chl fluorescence	Mother_Array	FarmCPU	F0_WW21	AX-170774331	3	4076320	3.27757e-05	0.141667	---NA---
Chl fluorescence	Mother_Array	FarmCPU	F0_WW21	AX-171180320	3	4067045	3.27757e-05	0.141667	---NA---
Chl fluorescence	Mother_Array	FarmCPU	F0_WW21	AX-170774280	3	4037468	3.27757e-05	0.141667	---NA---
Chl fluorescence	Mother_Array	FarmCPU	F0_WW21	AX-171180321	3	4067075	3.27757e-05	0.141667	putative methyltransferase DDB_G0268948 [Juglans regia]	ref|XP_018817184.1|putative methyltransferase DDB_G0268948 [Juglans regia]/gb|KAF5474232.1|hypothetical protein F2P56_006147 [Juglans regia]	Juglans regia	3.4e-09
Chl fluorescence	Mother_Array	FarmCPU	F0_WW21	AX-171180322	3	4067117	3.27757e-05	0.141667	putative methyltransferase DDB_G0268948 [Juglans regia]	ref|XP_018817184.1|putative methyltransferase DDB_G0268948 [Juglans regia]/gb|KAF5474232.1|hypothetical protein F2P56_006147 [Juglans regia]	Juglans regia	7.7e-10
Chl fluorescence	Mother_Array	FarmCPU	F0_WW21	AX-171532057	16	16255794	3.62173e-05	0.341667	---NA---
Chl fluorescence	Mother_Array	FarmCPU	F0_WW21	AX-170828294	16	16235561	3.62173e-05	0.341667	---NA---
Chl fluorescence	Mother_Array	FarmCPU	F0_WW21	AX-170748753	4	24883612	3.9129e-05	0.0333333	---NA---
Chl fluorescence	Mother_Array	FarmCPU	F0_WW21	AX-170569742	3	19964430	5.28354e-05	0.258333	---NA---
Chl fluorescence	Mother_Array	FarmCPU	F0_WW21	AX-171532028	16	16061256	5.53107e-05	0.483333	---NA---
Chl fluorescence	Mother_Array	FarmCPU	F0_WW21	AX-170625959	9	13202552	5.85765e-05	0.266667	uncharacterized protein LOC118349426 [Juglans regia]	ref|XP_035549739.1|uncharacterized protein LOC118349426 [Juglans regia]	Juglans regia	2e-09
Chl fluorescence	Mother_Array	FarmCPU	F0_WW21	AX-171072092	16	11045919	5.99188e-05	0.175	---NA---
Chl fluorescence	Mother_Array	FarmCPU	F0_WW21	AX-170745466	9	13193553	6.12076e-05	0.125	---NA---
Chl fluorescence	Mother_Array	FarmCPU	F0_WW21	AX-170745475	9	13186890	6.12076e-05	0.125	---NA---
Chl fluorescence	Mother_Array	FarmCPU	F0_WW21	AX-170745482	9	13182539	6.12076e-05	0.125	---NA---
Chl fluorescence	Mother_Array	FarmCPU	F0_WW21	AX-170822333	3	27805152	6.81241e-05	0.258333	---NA---
Chl fluorescence	Mother_Array	FarmCPU	F0_WW21	AX-170824678	11	29082071	6.90675e-05	0.191667	---NA---
Chl fluorescence	Mother_Array	FarmCPU	F0_WW21	AX-170824682	11	29081832	6.90675e-05	0.191667	---NA---
Chl fluorescence	Mother_Array	FarmCPU	F0_WW21	AX-170828141	16	16076845	7.3752e-05	0.475	---NA---
Chl fluorescence	Mother_Array	FarmCPU	F0_WW21	AX-171106948	16	1336911	7.56931e-05	0.208333	---NA---
Chl fluorescence	Mother_Array	FarmCPU	F0_WW21	AX-170741719	8	15335675	7.81577e-05	0.266667	---NA---
Chl fluorescence	Mother_Array	FarmCPU	F0_WW21	AX-170839675	13	30862868	8.24303e-05	0.158333	---NA---
Chl fluorescence	Mother_Array	FarmCPU	F0_WW21	AX-170822323	3	27802408	8.9158e-05	0.241667	---NA---
Chl fluorescence	Mother_Array	FarmCPU	F0_WW21	AX-171135987	1	4214629	9.29843e-05	0.2	---NA---
Chl fluorescence	Mother_Array	FarmCPU	F0_WW21	AX-170822313	3	27797232	9.67167e-05	0.216667	---NA---
Chl fluorescence	Mother_Array	MLMM	F0_WW21	AX-170828135	16	16070415	1.03537e-06	0.366667	---NA---
Chl fluorescence	Mother_Array	MLMM	F0_WW21	AX-170864340	15	19278943	1.63477e-06	0.1	---NA---
Chl fluorescence	Mother_Array	MLMM	F0_WW21	AX-171528990	10	11356242	2.4623e-06	0.075	---NA---
Chl fluorescence	Mother_Array	MLMM	F0_WW21	AX-171484009	16	698141	5.72383e-06	0.308333	---NA---
Chl fluorescence	Mother_Array	MLMM	F0_WW21	AX-171156489	16	685642	1.20939e-05	0.391667	F-box protein At5g52880 [Juglans regia]	ref|XP_035542750.1|F-box protein At5g52880 [Juglans regia]	Juglans regia	1.6e-08
Chl fluorescence	Mother_Array	MLMM	F0_WW21	AX-171484011	16	685453	1.20939e-05	0.391667	---NA---
Chl fluorescence	Mother_Array	MLMM	F0_WW21	AX-170586579	16	689177	2.76219e-05	0.416667	---NA---
Chl fluorescence	Mother_Array	MLMM	F0_WW21	AX-171567938	16	689178	2.76219e-05	0.416667	---NA---
Chl fluorescence	Mother_Array	MLMM	F0_WW21	AX-170774301	3	4048088	3.52981e-05	0.141667	---NA---
Chl fluorescence	Mother_Array	MLMM	F0_WW21	AX-170774331	3	4076320	3.52981e-05	0.141667	---NA---
Chl fluorescence	Mother_Array	MLMM	F0_WW21	AX-171180320	3	4067045	3.52981e-05	0.141667	---NA---
Chl fluorescence	Mother_Array	MLMM	F0_WW21	AX-170774280	3	4037468	3.52981e-05	0.141667	---NA---
Chl fluorescence	Mother_Array	MLMM	F0_WW21	AX-171180321	3	4067075	3.52981e-05	0.141667	putative methyltransferase DDB_G0268948 [Juglans regia]	ref|XP_018817184.1|putative methyltransferase DDB_G0268948 [Juglans regia]/gb|KAF5474232.1|hypothetical protein F2P56_006147 [Juglans regia]	Juglans regia	3.4e-09
Chl fluorescence	Mother_Array	MLMM	F0_WW21	AX-171180322	3	4067117	3.52981e-05	0.141667	putative methyltransferase DDB_G0268948 [Juglans regia]	ref|XP_018817184.1|putative methyltransferase DDB_G0268948 [Juglans regia]/gb|KAF5474232.1|hypothetical protein F2P56_006147 [Juglans regia]	Juglans regia	7.7e-10
Chl fluorescence	Mother_Array	FarmCPU	F0_WW22	AX-171230842	8	27233057	3.03605e-06	0.116667	uncharacterized protein LOC118346304 [Juglans regia]	ref|XP_035543083.1|uncharacterized protein LOC118346304 [Juglans regia]	Juglans regia	5.3e-06
Chl fluorescence	Mother_Array	FarmCPU	F0_WW22	AX-171230845	8	27222349	3.03605e-06	0.116667	---NA---
Chl fluorescence	Mother_Array	FarmCPU	F0_WW22	AX-171551007	1	11443620	8.68194e-06	0.158333	---NA---
Chl fluorescence	Mother_Array	FarmCPU	F0_WW22	AX-170809649	1	12617987	1.18514e-05	0.391667	---NA---
Chl fluorescence	Mother_Array	FarmCPU	F0_WW22	AX-170738772	8	27624738	1.42314e-05	0.116667	---NA---
Chl fluorescence	Mother_Array	FarmCPU	F0_WW22	AX-170752445	2	29488551	1.86679e-05	0.333333	putative E3 ubiquitin-protein ligase UBR7 [Juglans regia]	ref|XP_018815569.2|putative E3 ubiquitin-protein ligase UBR7 [Juglans regia]/gb|KAF5478098.1|hypothetical protein F2P56_004685 [Juglans regia]	Juglans regia	1.9e-07
Chl fluorescence	Mother_Array	FarmCPU	F0_WW22	AX-171024010	2	10369942	3.85937e-05	0.0916667	---NA---
Chl fluorescence	Mother_Array	FarmCPU	F0_WW22	AX-171494528	8	27454027	4.29348e-05	0.1	---NA---
Chl fluorescence	Mother_Array	FarmCPU	F0_WW22	AX-170935850	10	20859657	4.57475e-05	0.341667	---NA---
Chl fluorescence	Mother_Array	FarmCPU	F0_WW22	AX-170752604	2	29596372	4.72873e-05	0.375	---NA---
Chl fluorescence	Mother_Array	FarmCPU	F0_WW22	AX-171582982	11	6184229	5.8449e-05	0.266667	---NA---
Chl fluorescence	Mother_Array	FarmCPU	F0_WW22	AX-171552899	10	19394566	5.88218e-05	0.35	---NA---
Chl fluorescence	Mother_Array	FarmCPU	F0_WW22	AX-171514581	8	27623344	5.99393e-05	0.0916667	---NA---
Chl fluorescence	Mother_Array	FarmCPU	F0_WW22	AX-171086105	11	6186608	6.18818e-05	0.25	---NA---
Chl fluorescence	Mother_Array	FarmCPU	F0_WW22	AX-170724022	1	18085684	6.73046e-05	0.3	---NA---
Chl fluorescence	Mother_Array	FarmCPU	F0_WW22	AX-171036477	10	20866379	7.9444e-05	0.358333	---NA---
Chl fluorescence	Mother_Array	FarmCPU	F0_WW22	AX-170859002	1	3284297	8.74154e-05	0.391667	---NA---
Chl fluorescence	Mother_Array	FarmCPU	F0_WW22	AX-170926987	1	11999857	8.85536e-05	0.333333	---NA---
Chl fluorescence	Mother_Array	FarmCPU	F0_WW22	AX-171087415	10	31618018	9.06557e-05	0.416667	---NA---
Chl fluorescence	Mother_Array	MLMM	F0_WW22	AX-171230842	8	27233057	3.86407e-06	0.116667	uncharacterized protein LOC118346304 [Juglans regia]	ref|XP_035543083.1|uncharacterized protein LOC118346304 [Juglans regia]	Juglans regia	5.3e-06
Chl fluorescence	Mother_Array	MLMM	F0_WW22	AX-171230845	8	27222349	3.86407e-06	0.116667	---NA---
Chl fluorescence	Mother_Array	MLMM	F0_WW22	AX-171551007	1	11443620	1.08312e-05	0.158333	---NA---
Chl fluorescence	Mother_Array	MLMM	F0_WW22	AX-170809649	1	12617987	1.46976e-05	0.391667	---NA---
Chl fluorescence	Mother_Array	MLMM	F0_WW22	AX-170738772	8	27624738	1.75895e-05	0.116667	---NA---
Chl fluorescence	Mother_Array	MLMM	F0_WW22	AX-170752445	2	29488551	2.29545e-05	0.333333	putative E3 ubiquitin-protein ligase UBR7 [Juglans regia]	ref|XP_018815569.2|putative E3 ubiquitin-protein ligase UBR7 [Juglans regia]/gb|KAF5478098.1|hypothetical protein F2P56_004685 [Juglans regia]	Juglans regia	1.9e-07
Chl fluorescence	Mother_Array	MLMM	F0_WW22	AX-171024010	2	10369942	4.68065e-05	0.0916667	---NA---
Chl fluorescence	Mother_Array	MLMM	F0_WW22	AX-171494528	8	27454027	5.19634e-05	0.1	---NA---
Chl fluorescence	Mother_Array	MLMM	F0_WW22	AX-170935850	10	20859657	5.53031e-05	0.341667	---NA---
Chl fluorescence	Mother_Array	FarmCPU	Fi_DRI22	AX-170625754	5	7107486	7.47868e-06	0.158333	---NA---
Chl fluorescence	Mother_Array	FarmCPU	Fi_DRI22	AX-170850565	4	12196745	1.05913e-05	0.125	---NA---
Chl fluorescence	Mother_Array	FarmCPU	Fi_DRI22	AX-170598266	14	22581213	1.49879e-05	0.133333	---NA---
Chl fluorescence	Mother_Array	FarmCPU	Fi_DRI22	AX-170648122	4	17796959	1.82464e-05	0.05	---NA---
Chl fluorescence	Mother_Array	FarmCPU	Fi_DRI22	AX-170861746	15	17656949	2.44451e-05	0.141667	---NA---
Chl fluorescence	Mother_Array	FarmCPU	Fi_DRI22	AX-171538406	15	17654377	2.44451e-05	0.141667	signal peptide peptidase-like [Juglans regia]	ref|XP_018833682.1|signal peptide peptidase-like [Juglans regia]/ref|XP_018833681.1|signal peptide peptidase-like [Juglans regia]/gb|KAF5461590.1|hypothetical protein F2P56_017671 [Juglans regia]	Juglans regia	7.3e-06
Chl fluorescence	Mother_Array	FarmCPU	Fi_DRI22	AX-170830678	15	7263833	2.99912e-05	0.1	---NA---
Chl fluorescence	Mother_Array	FarmCPU	Fi_DRI22	AX-171155991	7	9207665	3.16952e-05	0.25	acidic endochitinase-like [Juglans regia]	ref|XP_018838149.2|acidic endochitinase-like [Juglans regia]	Juglans regia	1.4e-09
Chl fluorescence	Mother_Array	FarmCPU	Fi_DRI22	AX-170838471	11	36227550	3.95116e-05	0.0666667	---NA---
Chl fluorescence	Mother_Array	FarmCPU	Fi_DRI22	AX-171534046	11	36240901	3.95116e-05	0.0666667	---NA---
Chl fluorescence	Mother_Array	FarmCPU	Fi_DRI22	AX-171502432	9	16613942	4.06537e-05	0.15	---NA---
Chl fluorescence	Mother_Array	FarmCPU	Fi_DRI22	AX-171574072	4	7658950	4.17609e-05	0.5	---NA---
Chl fluorescence	Mother_Array	FarmCPU	Fi_DRI22	AX-170734557	4	7876821	4.20929e-05	0.358333	---NA---
Chl fluorescence	Mother_Array	FarmCPU	Fi_DRI22	AX-170612409	16	24107133	4.27357e-05	0.116667	---NA---
Chl fluorescence	Mother_Array	FarmCPU	Fi_DRI22	AX-170583087	7	9211296	4.64932e-05	0.241667	---NA---
Chl fluorescence	Mother_Array	FarmCPU	Fi_DRI22	AX-171155990	7	9207828	4.64932e-05	0.241667	hypothetical protein F2P56_014470 [Juglans regia]	gb|KAF5464393.1|hypothetical protein F2P56_014470 [Juglans regia]	Juglans regia	1e-09
Chl fluorescence	Mother_Array	FarmCPU	Fi_DRI22	AX-170583099	7	9193249	4.64932e-05	0.241667	rRNA-processing protein FCF1 homolog [Juglans regia]	gb|KAF5464392.1|hypothetical protein F2P56_014469 [Juglans regia]/ref|XP_018838173.1|rRNA-processing protein FCF1 homolog [Juglans regia]	Juglans regia	3e-07
Chl fluorescence	Mother_Array	FarmCPU	Fi_DRI22	AX-171155987	7	9208552	4.64932e-05	0.241667	hypothetical protein F2P56_014470 [Juglans regia]	gb|KAF5464393.1|hypothetical protein F2P56_014470 [Juglans regia]	Juglans regia	5.1e-10
Chl fluorescence	Mother_Array	FarmCPU	Fi_DRI22	AX-170568389	13	8898818	4.91171e-05	0.0916667	---NA---
Chl fluorescence	Mother_Array	FarmCPU	Fi_DRI22	AX-171532518	15	7210890	5.2428e-05	0.116667	---NA---
Chl fluorescence	Mother_Array	FarmCPU	Fi_DRI22	AX-171213862	4	32206546	5.44268e-05	0.208333	FT-interacting protein 1 [Juglans regia]	gb|KAF5473337.1|hypothetical protein F2P56_009955 [Juglans regia]/ref|XP_018808541.2|FT-interacting protein 1 [Juglans regia]	Juglans regia	8.6e-11
Chl fluorescence	Mother_Array	FarmCPU	Fi_DRI22	AX-171514953	4	17996351	5.80769e-05	0.0416667	---NA---
Chl fluorescence	Mother_Array	FarmCPU	Fi_DRI22	AX-170830760	15	7290176	5.85537e-05	0.116667	---NA---
Chl fluorescence	Mother_Array	FarmCPU	Fi_DRI22	AX-170830549	15	7209275	7.11511e-05	0.1	---NA---
Chl fluorescence	Mother_Array	FarmCPU	Fi_DRI22	AX-170861714	15	17640070	7.32329e-05	0.141667	---NA---
Chl fluorescence	Mother_Array	FarmCPU	Fi_DRI22	AX-171091636	11	10253729	7.36304e-05	0.191667	---NA---
Chl fluorescence	Mother_Array	FarmCPU	Fi_DRI22	AX-171480383	13	8901469	7.81056e-05	0.141667	---NA---
Chl fluorescence	Mother_Array	FarmCPU	Fi_DRI22	AX-171542227	3	14467088	9.41227e-05	0.225	---NA---
Chl fluorescence	Mother_Array	MLMM	Fi_DRI22	AX-170625754	5	7107486	8.11822e-06	0.158333	---NA---
Chl fluorescence	Mother_Array	MLMM	Fi_DRI22	AX-170850565	4	12196745	1.14694e-05	0.125	---NA---
Chl fluorescence	Mother_Array	MLMM	Fi_DRI22	AX-170598266	14	22581213	1.61919e-05	0.133333	---NA---
Chl fluorescence	Mother_Array	MLMM	Fi_DRI22	AX-170648122	4	17796959	1.96845e-05	0.05	---NA---
Chl fluorescence	Mother_Array	MLMM	Fi_DRI22	AX-170861746	15	17656949	2.63183e-05	0.141667	---NA---
Chl fluorescence	Mother_Array	MLMM	Fi_DRI22	AX-171538406	15	17654377	2.63183e-05	0.141667	signal peptide peptidase-like [Juglans regia]	ref|XP_018833682.1|signal peptide peptidase-like [Juglans regia]/ref|XP_018833681.1|signal peptide peptidase-like [Juglans regia]/gb|KAF5461590.1|hypothetical protein F2P56_017671 [Juglans regia]	Juglans regia	7.3e-06
Chl fluorescence	Mother_Array	MLMM	Fi_DRI22	AX-170830678	15	7263833	3.22418e-05	0.1	---NA---
Chl fluorescence	Mother_Array	MLMM	Fi_DRI22	AX-171155991	7	9207665	3.40635e-05	0.25	acidic endochitinase-like [Juglans regia]	ref|XP_018838149.2|acidic endochitinase-like [Juglans regia]	Juglans regia	1.4e-09
Chl fluorescence	Mother_Array	MLMM	Fi_DRI22	AX-170838471	11	36227550	4.23988e-05	0.0666667	---NA---
Chl fluorescence	Mother_Array	MLMM	Fi_DRI22	AX-171534046	11	36240901	4.23988e-05	0.0666667	---NA---
Chl fluorescence	Mother_Array	MLMM	Fi_DRI22	AX-171502432	9	16613942	4.36124e-05	0.15	---NA---
Chl fluorescence	Mother_Array	MLMM	Fi_DRI22	AX-171574072	4	7658950	4.47918e-05	0.5	---NA---
Chl fluorescence	Mother_Array	MLMM	Fi_DRI22	AX-170734557	4	7876821	4.51479e-05	0.358333	---NA---
Chl fluorescence	Mother_Array	MLMM	Fi_DRI22	AX-170612409	16	24107133	4.58342e-05	0.116667	---NA---
Chl fluorescence	Mother_Array	MLMM	Fi_DRI22	AX-170583099	7	9193249	4.98344e-05	0.241667	rRNA-processing protein FCF1 homolog [Juglans regia]	gb|KAF5464392.1|hypothetical protein F2P56_014469 [Juglans regia]/ref|XP_018838173.1|rRNA-processing protein FCF1 homolog [Juglans regia]	Juglans regia	3e-07
Chl fluorescence	Mother_Array	MLMM	Fi_DRI22	AX-171155987	7	9208552	4.98344e-05	0.241667	hypothetical protein F2P56_014470 [Juglans regia]	gb|KAF5464393.1|hypothetical protein F2P56_014470 [Juglans regia]	Juglans regia	5.1e-10
Chl fluorescence	Mother_Array	MLMM	Fi_DRI22	AX-170583087	7	9211296	4.98344e-05	0.241667	---NA---
Chl fluorescence	Mother_Array	MLMM	Fi_DRI22	AX-171155990	7	9207828	4.98344e-05	0.241667	hypothetical protein F2P56_014470 [Juglans regia]	gb|KAF5464393.1|hypothetical protein F2P56_014470 [Juglans regia]	Juglans regia	1e-09
Chl fluorescence	Mother_Array	MLMM	Fi_DRI22	AX-170568389	13	8898818	5.2622e-05	0.0916667	---NA---
Chl fluorescence	Mother_Array	MLMM	Fi_DRI22	AX-171532518	15	7210890	5.6145e-05	0.116667	---NA---
Chl fluorescence	Mother_Array	MLMM	Fi_DRI22	AX-171213862	4	32206546	5.82759e-05	0.208333	FT-interacting protein 1 [Juglans regia]	gb|KAF5473337.1|hypothetical protein F2P56_009955 [Juglans regia]/ref|XP_018808541.2|FT-interacting protein 1 [Juglans regia]	Juglans regia	8.6e-11
Chl fluorescence	Mother_Array	FarmCPU	Fi_DSI21	AX-170754326	2	1174481	4.87168e-07	0.433333	---NA---
Chl fluorescence	Mother_Array	FarmCPU	Fi_DSI21	AX-170754338	2	1163507	3.19759e-06	0.341667	---NA---
Chl fluorescence	Mother_Array	FarmCPU	Fi_DSI21	AX-170677071	7	48399766	3.94245e-06	0.308333	---NA---
Chl fluorescence	Mother_Array	FarmCPU	Fi_DSI21	AX-171552531	3	10618946	1.47756e-05	0.133333	---NA---
Chl fluorescence	Mother_Array	FarmCPU	Fi_DSI21	AX-171517771	2	747221	1.70881e-05	0.291667	---NA---
Chl fluorescence	Mother_Array	FarmCPU	Fi_DSI21	AX-171502203	7	48367481	1.74314e-05	0.241667	---NA---
Chl fluorescence	Mother_Array	FarmCPU	Fi_DSI21	AX-170677072	7	48399510	1.96521e-05	0.258333	---NA---
Chl fluorescence	Mother_Array	FarmCPU	Fi_DSI21	AX-170754420	2	1071094	2.28996e-05	0.425	---NA---
Chl fluorescence	Mother_Array	FarmCPU	Fi_DSI21	AX-170754340	2	1163017	3.23193e-05	0.325	---NA---
Chl fluorescence	Mother_Array	FarmCPU	Fi_DSI21	AX-170754343	2	1162471	3.99076e-05	0.383333	---NA---
Chl fluorescence	Mother_Array	FarmCPU	Fi_DSI21	AX-170677069	7	48399882	4.36143e-05	0.216667	---NA---
Chl fluorescence	Mother_Array	FarmCPU	Fi_DSI21	AX-171167998	12	27608758	4.58466e-05	0.141667	cyclin-A2-4-like isoform X1 [Juglans regia]	ref|XP_018847567.2|cyclin-A2-4-like isoform X1 [Juglans regia]	Juglans regia	4e-09
Chl fluorescence	Mother_Array	FarmCPU	Fi_DSI21	AX-171174021	13	10769597	4.73523e-05	0.45	---NA---
Chl fluorescence	Mother_Array	FarmCPU	Fi_DSI21	AX-171174023	13	10769441	4.73523e-05	0.45	ubiquinone biosynthesis protein COQ4 homolog, mitochondrial-like [Juglans regia]	gb|KAF5449503.1|hypothetical protein F2P56_029943 [Juglans regia]/ref|XP_018852383.1|ubiquinone biosynthesis protein COQ4 homolog, mitochondrial-like [Juglans regia]	Juglans regia	8.2e-11
Chl fluorescence	Mother_Array	FarmCPU	Fi_DSI21	AX-171517685	2	1070995	5.88954e-05	0.316667	---NA---
Chl fluorescence	Mother_Array	FarmCPU	Fi_DSI21	AX-171167991	12	27597754	6.50195e-05	0.133333	hypothetical protein F2P56_028102 [Juglans regia]	gb|KAF5453181.1|hypothetical protein F2P56_028102 [Juglans regia]	Juglans regia	3.1e-11
Chl fluorescence	Mother_Array	FarmCPU	Fi_DSI21	AX-171207256	7	48498236	7.25585e-05	0.158333	---NA---
Chl fluorescence	Mother_Array	FarmCPU	Fi_DSI21	AX-170556672	5	5654996	7.27875e-05	0.466667	---NA---
Chl fluorescence	Mother_Array	FarmCPU	Fi_DSI21	AX-170677076	7	48398382	7.49224e-05	0.375	---NA---
Chl fluorescence	Mother_Array	FarmCPU	Fi_DSI21	AX-171586933	7	8096454	7.75985e-05	0.233333	disease resistance protein RPV1-like [Juglans regia]	gb|KAF5464315.1|hypothetical protein F2P56_014399 [Juglans regia]/ref|XP_018808452.2|disease resistance protein RPV1-like [Juglans regia]	Juglans regia	1.4e-09
Chl fluorescence	Mother_Array	FarmCPU	Fi_DSI21	AX-171200247	16	13488507	8.10559e-05	0.258333	---NA---
Chl fluorescence	Mother_Array	FarmCPU	Fi_DSI21	AX-170768875	1	7726522	9.40371e-05	0.233333	---NA---
Chl fluorescence	Mother_Array	FarmCPU	Fi_DSI21	AX-171179454	1	7717597	9.40371e-05	0.233333	LRR receptor-like serine/threonine-protein kinase RPK2 [Juglans regia]	ref|XP_018816677.1|LRR receptor-like serine/threonine-protein kinase RPK2 [Juglans regia]	Juglans regia	5e-08
Chl fluorescence	Mother_Array	MLMM	Fi_DSI21	AX-171552531	3	10618946	6.22194e-09	0.133333	---NA---
Chl fluorescence	Mother_Array	MLMM	Fi_DSI21	AX-171174023	13	10769441	1.85338e-07	0.45	ubiquinone biosynthesis protein COQ4 homolog, mitochondrial-like [Juglans regia]	gb|KAF5449503.1|hypothetical protein F2P56_029943 [Juglans regia]/ref|XP_018852383.1|ubiquinone biosynthesis protein COQ4 homolog, mitochondrial-like [Juglans regia]	Juglans regia	8.2e-11
Chl fluorescence	Mother_Array	MLMM	Fi_DSI21	AX-170709133	4	33103881	1.48623e-05	0.108333	---NA---
Chl fluorescence	Mother_Array	MLMM	Fi_DSI21	AX-171555100	12	24031104	2.50303e-05	0.491667	---NA---
Chl fluorescence	Mother_Array	MLMM	Fi_DSI21	AX-171031577	13	1661784	2.83877e-05	0.108333	---NA---
Chl fluorescence	Mother_Array	MLMM	Fi_DSI21	AX-171152973	5	5626835	2.90406e-05	0.125	probable inactive receptor kinase At5g58300 isoform X2 [Juglans regia]	ref|XP_018835687.2|probable inactive receptor kinase At5g58300 isoform X2 [Juglans regia]/ref|XP_018835688.2|probable inactive receptor kinase At5g58300 isoform X2 [Juglans regia]	Juglans regia	9.8e-10
Chl fluorescence	Mother_Array	MLMM	Fi_DSI21	AX-170743501	7	11399681	3.14649e-05	0.225	---NA---
Chl fluorescence	Mother_Array	MLMM	Fi_DSI21	AX-170746796	5	5359490	3.16168e-05	0.0833333	---NA---
Chl fluorescence	Mother_Array	MLMM	Fi_DSI21	AX-170709118	4	33095659	3.49589e-05	0.1	---NA---
Chl fluorescence	Mother_Array	MLMM	Fi_DSI21	AX-171478025	5	5639938	3.95357e-05	0.45	---NA---
Chl fluorescence	Mother_Array	MLMM	Fi_DSI21	AX-170805430	4	24380290	4.54179e-05	0.441667	---NA---
Chl fluorescence	Mother_Array	MLMM	Fi_DSI21	AX-171131303	15	14915199	6.48742e-05	0.025	---NA---
Chl fluorescence	Mother_Array	MLMM	Fi_DSI21	AX-170939799	1	23475840	6.72148e-05	0.108333	---NA---
Chl fluorescence	Mother_Array	MLMM	Fi_DSI21	AX-170593327	12	24960671	7.34748e-05	0.283333	---NA---
Chl fluorescence	Mother_Array	MLMM	Fi_DSI21	AX-171078092	13	1647008	7.56654e-05	0.175	---NA---
Chl fluorescence	Mother_Array	MLMM	Fi_DSI21	AX-171035238	13	1680856	7.6167e-05	0.208333	---NA---
Chl fluorescence	Mother_Array	MLMM	Fi_DSI21	AX-170556628	5	5626553	9.11633e-05	0.1	---NA---
Chl fluorescence	Mother_Array	MLMM	Fi_DSI21	AX-171555094	12	24013956	9.33476e-05	0.483333	---NA---
Chl fluorescence	Mother_Array	MLMM	Fi_DSI21	AX-171478033	5	5657489	9.36285e-05	0.4	---NA---
Chl fluorescence	Mother_Array	FarmCPU	Fi_WR22	AX-170734557	4	7876821	1.24544e-06	0.358333	---NA---
Chl fluorescence	Mother_Array	FarmCPU	Fi_WR22	AX-171574072	4	7658950	1.65324e-06	0.5	---NA---
Chl fluorescence	Mother_Array	FarmCPU	Fi_WR22	AX-170850565	4	12196745	2.63889e-06	0.125	---NA---
Chl fluorescence	Mother_Array	FarmCPU	Fi_WR22	AX-171533036	7	51205531	5.91545e-06	0.133333	---NA---
Chl fluorescence	Mother_Array	FarmCPU	Fi_WR22	AX-171042405	4	7658586	6.59647e-06	0.391667	---NA---
Chl fluorescence	Mother_Array	FarmCPU	Fi_WR22	AX-171003948	2	4588072	7.52683e-06	0.275	---NA---
Chl fluorescence	Mother_Array	FarmCPU	Fi_WR22	AX-171155991	7	9207665	9.78199e-06	0.25	acidic endochitinase-like [Juglans regia]	ref|XP_018838149.2|acidic endochitinase-like [Juglans regia]	Juglans regia	1.4e-09
Chl fluorescence	Mother_Array	FarmCPU	Fi_WR22	AX-171088195	12	28774992	1.39329e-05	0.191667	---NA---
Chl fluorescence	Mother_Array	FarmCPU	Fi_WR22	AX-170734508	4	7838430	1.54056e-05	0.308333	---NA---
Chl fluorescence	Mother_Array	FarmCPU	Fi_WR22	AX-171175666	4	7842126	1.54056e-05	0.308333	hypothetical protein F2P56_008629 [Juglans regia]	gb|KAF5471864.1|hypothetical protein F2P56_008629 [Juglans regia]	Juglans regia	7.5e-10
Chl fluorescence	Mother_Array	FarmCPU	Fi_WR22	AX-171175665	4	7842099	1.54056e-05	0.308333	hypothetical protein F2P56_008629 [Juglans regia]	gb|KAF5471864.1|hypothetical protein F2P56_008629 [Juglans regia]	Juglans regia	1.6e-09
Chl fluorescence	Mother_Array	FarmCPU	Fi_WR22	AX-170583099	7	9193249	1.57732e-05	0.241667	rRNA-processing protein FCF1 homolog [Juglans regia]	gb|KAF5464392.1|hypothetical protein F2P56_014469 [Juglans regia]/ref|XP_018838173.1|rRNA-processing protein FCF1 homolog [Juglans regia]	Juglans regia	3e-07
Chl fluorescence	Mother_Array	FarmCPU	Fi_WR22	AX-171155987	7	9208552	1.57732e-05	0.241667	hypothetical protein F2P56_014470 [Juglans regia]	gb|KAF5464393.1|hypothetical protein F2P56_014470 [Juglans regia]	Juglans regia	5.1e-10
Chl fluorescence	Mother_Array	FarmCPU	Fi_WR22	AX-170583087	7	9211296	1.57732e-05	0.241667	---NA---
Chl fluorescence	Mother_Array	FarmCPU	Fi_WR22	AX-171155990	7	9207828	1.57732e-05	0.241667	hypothetical protein F2P56_014470 [Juglans regia]	gb|KAF5464393.1|hypothetical protein F2P56_014470 [Juglans regia]	Juglans regia	1e-09
Chl fluorescence	Mother_Array	FarmCPU	Fi_WR22	AX-170734497	4	7827821	1.99259e-05	0.3	hypothetical protein F2P56_008628 [Juglans regia]	gb|KAF5471863.1|hypothetical protein F2P56_008628 [Juglans regia]	Juglans regia	1e-09
Chl fluorescence	Mother_Array	FarmCPU	Fi_WR22	AX-170833861	7	51857119	2.48393e-05	0.141667	---NA---
Chl fluorescence	Mother_Array	FarmCPU	Fi_WR22	AX-171559026	4	9677767	3.04252e-05	0.208333	---NA---
Chl fluorescence	Mother_Array	FarmCPU	Fi_WR22	AX-170966910	4	9677872	3.3114e-05	0.3	---NA---
Chl fluorescence	Mother_Array	FarmCPU	Fi_WR22	AX-170965658	4	9754991	3.3114e-05	0.3	---NA---
Chl fluorescence	Mother_Array	FarmCPU	Fi_WR22	AX-171516959	4	9721146	3.3114e-05	0.3	---NA---
Chl fluorescence	Mother_Array	FarmCPU	Fi_WR22	AX-171502432	9	16613942	3.47419e-05	0.15	---NA---
Chl fluorescence	Mother_Array	FarmCPU	Fi_WR22	AX-171071162	4	9824336	4.20813e-05	0.291667	---NA---
Chl fluorescence	Mother_Array	FarmCPU	Fi_WR22	AX-170965651	4	9764078	5.38643e-05	0.308333	hypothetical protein F2P56_008600, partial [Juglans regia]	gb|KAF5471834.1|hypothetical protein F2P56_008600, partial [Juglans regia]	Juglans regia	9.5e-07
Chl fluorescence	Mother_Array	FarmCPU	Fi_WR22	AX-170971670	16	13258580	7.12887e-05	0.266667	---NA---
Chl fluorescence	Mother_Array	FarmCPU	Fi_WR22	AX-171003950	2	4589368	7.43201e-05	0.366667	---NA---
Chl fluorescence	Mother_Array	FarmCPU	Fi_WR22	AX-170966349	4	11313541	7.84349e-05	0.175	---NA---
Chl fluorescence	Mother_Array	FarmCPU	Fi_WR22	AX-170552404	2	28771419	7.86195e-05	0.0583333	---NA---
Chl fluorescence	Mother_Array	FarmCPU	Fi_WR22	AX-171532518	15	7210890	8.75255e-05	0.116667	---NA---
Chl fluorescence	Mother_Array	FarmCPU	Fi_WR22	AX-170965630	4	9781286	9.06506e-05	0.291667	---NA---
Chl fluorescence	Mother_Array	FarmCPU	Fi_WR22	AX-170880710	3	14461347	9.45986e-05	0.441667	---NA---
Chl fluorescence	Mother_Array	MLMM	Fi_WR22	AX-170734557	4	7876821	1.45268e-06	0.358333	---NA---
Chl fluorescence	Mother_Array	MLMM	Fi_WR22	AX-170583099	7	9193249	3.27919e-06	0.241667	rRNA-processing protein FCF1 homolog [Juglans regia]	gb|KAF5464392.1|hypothetical protein F2P56_014469 [Juglans regia]/ref|XP_018838173.1|rRNA-processing protein FCF1 homolog [Juglans regia]	Juglans regia	3e-07
Chl fluorescence	Mother_Array	MLMM	Fi_WR22	AX-171155987	7	9208552	3.27919e-06	0.241667	hypothetical protein F2P56_014470 [Juglans regia]	gb|KAF5464393.1|hypothetical protein F2P56_014470 [Juglans regia]	Juglans regia	5.1e-10
Chl fluorescence	Mother_Array	MLMM	Fi_WR22	AX-170583087	7	9211296	3.27919e-06	0.241667	---NA---
Chl fluorescence	Mother_Array	MLMM	Fi_WR22	AX-171155990	7	9207828	3.27919e-06	0.241667	hypothetical protein F2P56_014470 [Juglans regia]	gb|KAF5464393.1|hypothetical protein F2P56_014470 [Juglans regia]	Juglans regia	1e-09
Chl fluorescence	Mother_Array	MLMM	Fi_WR22	AX-171155991	7	9207665	1.00801e-05	0.25	acidic endochitinase-like [Juglans regia]	ref|XP_018838149.2|acidic endochitinase-like [Juglans regia]	Juglans regia	1.4e-09
Chl fluorescence	Mother_Array	MLMM	Fi_WR22	AX-171561166	5	1313381	1.01985e-05	0.433333	---NA---
Chl fluorescence	Mother_Array	MLMM	Fi_WR22	AX-170977868	5	1311206	2.9819e-05	0.491667	---NA---
Chl fluorescence	Mother_Array	MLMM	Fi_WR22	AX-170977904	5	1332322	4.10017e-05	0.391667	---NA---
Chl fluorescence	Mother_Array	MLMM	Fi_WR22	AX-171514034	4	31017075	4.47328e-05	0.375	---NA---
Chl fluorescence	Mother_Array	MLMM	Fi_WR22	AX-170863930	15	19036500	5.23647e-05	0.1	---NA---
Chl fluorescence	Mother_Array	MLMM	Fi_WR22	AX-170863936	15	19042635	5.23647e-05	0.1	---NA---
Chl fluorescence	Mother_Array	MLMM	Fi_WR22	AX-170863937	15	19042894	5.23647e-05	0.1	---NA---
Chl fluorescence	Mother_Array	MLMM	Fi_WR22	AX-170831227	15	7615942	5.62423e-05	0.208333	protein FAR1-RELATED SEQUENCE 1-like [Juglans regia]	ref|XP_035541664.1|protein FAR1-RELATED SEQUENCE 1-like [Juglans regia]	Juglans regia	9.2e-10
Chl fluorescence	Mother_Array	MLMM	Fi_WR22	AX-170929001	13	1449043	5.72496e-05	0.266667	---NA---
Chl fluorescence	Mother_Array	FarmCPU	Fi_WS21	AX-170754326	2	1174481	1.33391e-07	0.433333	---NA---
Chl fluorescence	Mother_Array	FarmCPU	Fi_WS21	AX-171552531	3	10618946	4.34444e-06	0.133333	---NA---
Chl fluorescence	Mother_Array	FarmCPU	Fi_WS21	AX-170754338	2	1163507	5.00153e-06	0.341667	---NA---
Chl fluorescence	Mother_Array	FarmCPU	Fi_WS21	AX-170677071	7	48399766	6.5818e-06	0.308333	---NA---
Chl fluorescence	Mother_Array	FarmCPU	Fi_WS21	AX-171502203	7	48367481	9.41448e-06	0.241667	---NA---
Chl fluorescence	Mother_Array	FarmCPU	Fi_WS21	AX-171517771	2	747221	9.89366e-06	0.291667	---NA---
Chl fluorescence	Mother_Array	FarmCPU	Fi_WS21	AX-170677072	7	48399510	1.03034e-05	0.258333	---NA---
Chl fluorescence	Mother_Array	FarmCPU	Fi_WS21	AX-171517676	2	1109510	1.35301e-05	0.075	---NA---
Chl fluorescence	Mother_Array	FarmCPU	Fi_WS21	AX-170754420	2	1071094	1.54334e-05	0.425	---NA---
Chl fluorescence	Mother_Array	FarmCPU	Fi_WS21	AX-170754340	2	1163017	2.11545e-05	0.325	---NA---
Chl fluorescence	Mother_Array	FarmCPU	Fi_WS21	AX-171091646	11	10262948	2.11688e-05	0.0666667	---NA---
Chl fluorescence	Mother_Array	FarmCPU	Fi_WS21	AX-170754343	2	1162471	2.2357e-05	0.383333	---NA---
Chl fluorescence	Mother_Array	FarmCPU	Fi_WS21	AX-170754380	2	1114546	2.31519e-05	0.316667	---NA---
Chl fluorescence	Mother_Array	FarmCPU	Fi_WS21	AX-171517685	2	1070995	2.57124e-05	0.316667	---NA---
Chl fluorescence	Mother_Array	FarmCPU	Fi_WS21	AX-170677069	7	48399882	3.2072e-05	0.216667	---NA---
Chl fluorescence	Mother_Array	FarmCPU	Fi_WS21	AX-170768875	1	7726522	3.54879e-05	0.233333	---NA---
Chl fluorescence	Mother_Array	FarmCPU	Fi_WS21	AX-171179454	1	7717597	3.54879e-05	0.233333	LRR receptor-like serine/threonine-protein kinase RPK2 [Juglans regia]	ref|XP_018816677.1|LRR receptor-like serine/threonine-protein kinase RPK2 [Juglans regia]	Juglans regia	5e-08
Chl fluorescence	Mother_Array	FarmCPU	Fi_WS21	AX-171586933	7	8096454	4.52329e-05	0.233333	disease resistance protein RPV1-like [Juglans regia]	gb|KAF5464315.1|hypothetical protein F2P56_014399 [Juglans regia]/ref|XP_018808452.2|disease resistance protein RPV1-like [Juglans regia]	Juglans regia	1.4e-09
Chl fluorescence	Mother_Array	FarmCPU	Fi_WS21	AX-171517674	2	1114761	4.52851e-05	0.366667	---NA---
Chl fluorescence	Mother_Array	FarmCPU	Fi_WS21	AX-170935121	13	32020206	4.68137e-05	0.191667	---NA---
Chl fluorescence	Mother_Array	FarmCPU	Fi_WS21	AX-171575623	7	8227187	5.38981e-05	0.116667	---NA---
Chl fluorescence	Mother_Array	FarmCPU	Fi_WS21	AX-171034953	6	37702191	5.92699e-05	0.075	hypothetical protein F2P56_027848 [Juglans regia]	gb|KAF5452893.1|hypothetical protein F2P56_027848 [Juglans regia]/gb|KAF5457297.1|hypothetical protein F2P56_021410 [Juglans regia]	Juglans regia	1.1e-07
Chl fluorescence	Mother_Array	FarmCPU	Fi_WS21	AX-171035001	6	37728950	5.92699e-05	0.075	---NA---
Chl fluorescence	Mother_Array	FarmCPU	Fi_WS21	AX-171034982	6	37716683	5.92699e-05	0.075	uncharacterized protein LOC108980548 [Juglans regia]	gb|KAF5468849.1|hypothetical protein F2P56_012962 [Juglans regia]/ref|XP_018807042.2|uncharacterized protein LOC108980548 [Juglans regia]	Juglans regia	3.1e-08
Chl fluorescence	Mother_Array	FarmCPU	Fi_WS21	AX-171035015	6	37745035	5.92699e-05	0.075	---NA---
Chl fluorescence	Mother_Array	FarmCPU	Fi_WS21	AX-171206549	6	37735946	5.92699e-05	0.075	uncharacterized protein LOC109019498 [Juglans regia]	gb|KAF5469602.1|hypothetical protein F2P56_013664 [Juglans regia]/ref|XP_018857327.1|uncharacterized protein LOC109019498 [Juglans regia]	Juglans regia	4.5e-10
Chl fluorescence	Mother_Array	FarmCPU	Fi_WS21	AX-171572576	6	37682131	5.92699e-05	0.075	class V chitinase CHIT5b-like [Juglans regia]	ref|XP_018857323.1|class V chitinase CHIT5b-like [Juglans regia]/gb|KAF5469596.1|hypothetical protein F2P56_013658 [Juglans regia]	Juglans regia	3e-09
Chl fluorescence	Mother_Array	FarmCPU	Fi_WS21	AX-170884343	2	24814601	6.73274e-05	0.225	---NA---
Chl fluorescence	Mother_Array	FarmCPU	Fi_WS21	AX-171174021	13	10769597	6.95652e-05	0.45	---NA---
Chl fluorescence	Mother_Array	FarmCPU	Fi_WS21	AX-171174023	13	10769441	6.95652e-05	0.45	ubiquinone biosynthesis protein COQ4 homolog, mitochondrial-like [Juglans regia]	gb|KAF5449503.1|hypothetical protein F2P56_029943 [Juglans regia]/ref|XP_018852383.1|ubiquinone biosynthesis protein COQ4 homolog, mitochondrial-like [Juglans regia]	Juglans regia	8.2e-11
Chl fluorescence	Mother_Array	FarmCPU	Fi_WS21	AX-171207256	7	48498236	7.02123e-05	0.158333	---NA---
Chl fluorescence	Mother_Array	FarmCPU	Fi_WS21	AX-170962938	7	48525291	7.44544e-05	0.191667	---NA---
Chl fluorescence	Mother_Array	FarmCPU	Fi_WS21	AX-171485426	12	24845150	8.2115e-05	0.4	---NA---
Chl fluorescence	Mother_Array	FarmCPU	Fi_WS21	AX-171508944	16	27954076	8.2452e-05	0.116667	---NA---
Chl fluorescence	Mother_Array	FarmCPU	Fi_WS21	AX-171185239	7	48447137	8.52183e-05	0.408333	---NA---
Chl fluorescence	Mother_Array	FarmCPU	Fi_WS21	AX-171552677	13	31672322	8.53512e-05	0.208333	---NA---
Chl fluorescence	Mother_Array	FarmCPU	Fi_WS21	AX-170677076	7	48398382	8.76186e-05	0.375	---NA---
Chl fluorescence	Mother_Array	FarmCPU	Fi_WS21	AX-170859494	16	16829734	9.10808e-05	0.158333	---NA---
Chl fluorescence	Mother_Array	FarmCPU	Fi_WS21	AX-170884219	2	24692141	9.48598e-05	0.116667	---NA---
Chl fluorescence	Mother_Array	FarmCPU	Fi_WS21	AX-170754301	2	1201975	9.5333e-05	0.391667	---NA---
Chl fluorescence	Mother_Array	MLMM	Fi_WS21	AX-171552531	3	10618946	1.16455e-09	0.133333	---NA---
Chl fluorescence	Mother_Array	MLMM	Fi_WS21	AX-171174023	13	10769441	1.73737e-07	0.45	ubiquinone biosynthesis protein COQ4 homolog, mitochondrial-like [Juglans regia]	gb|KAF5449503.1|hypothetical protein F2P56_029943 [Juglans regia]/ref|XP_018852383.1|ubiquinone biosynthesis protein COQ4 homolog, mitochondrial-like [Juglans regia]	Juglans regia	8.2e-11
Chl fluorescence	Mother_Array	MLMM	Fi_WS21	AX-170743501	7	11399681	1.98453e-05	0.225	---NA---
Chl fluorescence	Mother_Array	MLMM	Fi_WS21	AX-170743498	7	11399419	2.70293e-05	0.483333	---NA---
Chl fluorescence	Mother_Array	MLMM	Fi_WS21	AX-171181585	7	10581596	3.46878e-05	0.466667	---NA---
Chl fluorescence	Mother_Array	MLMM	Fi_WS21	AX-170955671	13	38711327	4.02807e-05	0.291667	---NA---
Chl fluorescence	Mother_Array	MLMM	Fi_WS21	AX-171575623	7	8227187	4.10374e-05	0.116667	---NA---
Chl fluorescence	Mother_Array	MLMM	Fi_WS21	AX-170593340	12	24952496	4.2977e-05	0.191667	hypothetical protein F2P56_001629 [Juglans regia]	gb|KAF5480926.1|hypothetical protein F2P56_001629 [Juglans regia]	Juglans regia	4.2e-06
Chl fluorescence	Mother_Array	MLMM	Fi_WS21	AX-170827953	2	2890442	5.00367e-05	0.208333	---NA---
Chl fluorescence	Mother_Array	MLMM	Fi_WS21	AX-170709118	4	33095659	5.9282e-05	0.1	---NA---
Chl fluorescence	Mother_Array	MLMM	Fi_WS21	AX-171209572	5	8655698	6.87628e-05	0.116667	hypothetical protein F2P56_011103, partial [Juglans regia]	gb|KAF5470599.1|hypothetical protein F2P56_011103, partial [Juglans regia]	Juglans regia	1.2e-08
Chl fluorescence	Mother_Array	MLMM	Fi_WS21	AX-170578427	2	2477865	6.96947e-05	0.208333	---NA---
Chl fluorescence	Mother_Array	MLMM	Fi_WS21	AX-170585367	9	8722815	7.01376e-05	0.133333	---NA---
Chl fluorescence	Mother_Array	MLMM	Fi_WS21	AX-170845458	7	40012824	7.85829e-05	0.133333	---NA---
Chl fluorescence	Mother_Array	MLMM	Fi_WS21	AX-170709133	4	33103881	8.42654e-05	0.108333	---NA---
Chl fluorescence	Mother_Array	MLMM	Fi_WS21	AX-170955673	13	38709036	8.72292e-05	0.283333	---NA---
Chl fluorescence	Mother_Array	MLMM	Fi_WS21	AX-171151375	7	2331869	9.79952e-05	0.291667	---NA---
Chl fluorescence	Mother_Array	FarmCPU	Fi_WW21	AX-170569742	3	19964430	7.65759e-06	0.258333	---NA---
Chl fluorescence	Mother_Array	FarmCPU	Fi_WW21	AX-171528990	10	11356242	2.2557e-05	0.075	---NA---
Chl fluorescence	Mother_Array	FarmCPU	Fi_WW21	AX-170569747	3	19960746	2.51066e-05	0.425	---NA---
Chl fluorescence	Mother_Array	FarmCPU	Fi_WW21	AX-170569774	3	19942423	2.51066e-05	0.425	---NA---
Chl fluorescence	Mother_Array	FarmCPU	Fi_WW21	AX-171480682	3	19953002	2.51066e-05	0.425	---NA---
Chl fluorescence	Mother_Array	FarmCPU	Fi_WW21	AX-170828135	16	16070415	2.56438e-05	0.366667	---NA---
Chl fluorescence	Mother_Array	FarmCPU	Fi_WW21	AX-171486478	3	20555502	3.24313e-05	0.408333	---NA---
Chl fluorescence	Mother_Array	FarmCPU	Fi_WW21	AX-170950764	9	19796024	3.37648e-05	0.158333	---NA---
Chl fluorescence	Mother_Array	FarmCPU	Fi_WW21	AX-170950759	9	19792653	3.37648e-05	0.158333	---NA---
Chl fluorescence	Mother_Array	FarmCPU	Fi_WW21	AX-170836351	1	4363860	3.73926e-05	0.183333	---NA---
Chl fluorescence	Mother_Array	FarmCPU	Fi_WW21	AX-170774280	3	4037468	3.7863e-05	0.141667	---NA---
Chl fluorescence	Mother_Array	FarmCPU	Fi_WW21	AX-171180321	3	4067075	3.7863e-05	0.141667	putative methyltransferase DDB_G0268948 [Juglans regia]	ref|XP_018817184.1|putative methyltransferase DDB_G0268948 [Juglans regia]/gb|KAF5474232.1|hypothetical protein F2P56_006147 [Juglans regia]	Juglans regia	3.4e-09
Chl fluorescence	Mother_Array	FarmCPU	Fi_WW21	AX-171180322	3	4067117	3.7863e-05	0.141667	putative methyltransferase DDB_G0268948 [Juglans regia]	ref|XP_018817184.1|putative methyltransferase DDB_G0268948 [Juglans regia]/gb|KAF5474232.1|hypothetical protein F2P56_006147 [Juglans regia]	Juglans regia	7.7e-10
Chl fluorescence	Mother_Array	FarmCPU	Fi_WW21	AX-170774301	3	4048088	3.7863e-05	0.141667	---NA---
Chl fluorescence	Mother_Array	FarmCPU	Fi_WW21	AX-170774331	3	4076320	3.7863e-05	0.141667	---NA---
Chl fluorescence	Mother_Array	FarmCPU	Fi_WW21	AX-171180320	3	4067045	3.7863e-05	0.141667	---NA---
Chl fluorescence	Mother_Array	FarmCPU	Fi_WW21	AX-171567104	3	20703621	4.04115e-05	0.125	---NA---
Chl fluorescence	Mother_Array	FarmCPU	Fi_WW21	AX-171010883	1	4368010	4.18187e-05	0.233333	---NA---
Chl fluorescence	Mother_Array	FarmCPU	Fi_WW21	AX-171008263	3	20689486	4.47175e-05	0.125	---NA---
Chl fluorescence	Mother_Array	FarmCPU	Fi_WW21	AX-171484009	16	698141	5.28245e-05	0.308333	---NA---
Chl fluorescence	Mother_Array	FarmCPU	Fi_WW21	AX-170899285	14	24514836	5.51044e-05	0.1	---NA---
Chl fluorescence	Mother_Array	FarmCPU	Fi_WW21	AX-171008269	3	20691625	5.93743e-05	0.116667	---NA---
Chl fluorescence	Mother_Array	FarmCPU	Fi_WW21	AX-170979600	5	2591676	6.4594e-05	0.175	---NA---
Chl fluorescence	Mother_Array	FarmCPU	Fi_WW21	AX-170649540	1	4247246	6.60813e-05	0.0833333	---NA---
Chl fluorescence	Mother_Array	FarmCPU	Fi_WW21	AX-171533659	1	4274899	6.60813e-05	0.0833333	---NA---
Chl fluorescence	Mother_Array	FarmCPU	Fi_WW21	AX-170631695	3	4741073	6.85583e-05	0.15	---NA---
Chl fluorescence	Mother_Array	FarmCPU	Fi_WW21	AX-170745465	9	13194576	7.07599e-05	0.216667	---NA---
Chl fluorescence	Mother_Array	FarmCPU	Fi_WW21	AX-170836300	1	4295984	7.65056e-05	0.0916667	---NA---
Chl fluorescence	Mother_Array	FarmCPU	Fi_WW21	AX-171186228	1	4291551	7.65056e-05	0.0916667	probable inactive leucine-rich repeat receptor-like protein kinase At3g03770 [Juglans regia]	gb|KAF5479787.1|hypothetical protein F2P56_000579 [Juglans regia]/ref|XP_018822082.2|probable inactive leucine-rich repeat receptor-like protein kinase At3g03770 [Juglans regia]	Juglans regia	2.9e-10
Chl fluorescence	Mother_Array	FarmCPU	Fi_WW21	AX-171186229	1	4291667	7.65056e-05	0.0916667	probable inactive leucine-rich repeat receptor-like protein kinase At3g03770 [Juglans regia]	gb|KAF5479787.1|hypothetical protein F2P56_000579 [Juglans regia]/ref|XP_018822082.2|probable inactive leucine-rich repeat receptor-like protein kinase At3g03770 [Juglans regia]	Juglans regia	9.5e-10
Chl fluorescence	Mother_Array	FarmCPU	Fi_WW21	AX-171186226	1	4289170	7.65056e-05	0.0916667	probable inactive leucine-rich repeat receptor-like protein kinase At3g03770 [Juglans regia]	gb|KAF5479787.1|hypothetical protein F2P56_000579 [Juglans regia]/ref|XP_018822082.2|probable inactive leucine-rich repeat receptor-like protein kinase At3g03770 [Juglans regia]	Juglans regia	8e-08
Chl fluorescence	Mother_Array	FarmCPU	Fi_WW21	AX-170625959	9	13202552	8.29506e-05	0.266667	uncharacterized protein LOC118349426 [Juglans regia]	ref|XP_035549739.1|uncharacterized protein LOC118349426 [Juglans regia]	Juglans regia	2e-09
Chl fluorescence	Mother_Array	FarmCPU	Fi_WW21	AX-170595220	3	3700985	9.07154e-05	0.333333	---NA---
Chl fluorescence	Mother_Array	FarmCPU	Fi_WW21	AX-171156489	16	685642	9.70902e-05	0.391667	F-box protein At5g52880 [Juglans regia]	ref|XP_035542750.1|F-box protein At5g52880 [Juglans regia]	Juglans regia	1.6e-08
Chl fluorescence	Mother_Array	FarmCPU	Fi_WW21	AX-171484011	16	685453	9.70902e-05	0.391667	---NA---
Chl fluorescence	Mother_Array	FarmCPU	Fi_WW21	AX-171480683	3	19950675	9.73685e-05	0.375	---NA---
Chl fluorescence	Mother_Array	MLMM	Fi_WW21	AX-170569742	3	19964430	7.08608e-06	0.258333	---NA---
Chl fluorescence	Mother_Array	MLMM	Fi_WW21	AX-171528990	10	11356242	2.10217e-05	0.075	---NA---
Chl fluorescence	Mother_Array	MLMM	Fi_WW21	AX-170569747	3	19960746	2.34151e-05	0.425	---NA---
Chl fluorescence	Mother_Array	MLMM	Fi_WW21	AX-170569774	3	19942423	2.34151e-05	0.425	---NA---
Chl fluorescence	Mother_Array	MLMM	Fi_WW21	AX-171480682	3	19953002	2.34151e-05	0.425	---NA---
Chl fluorescence	Mother_Array	MLMM	Fi_WW21	AX-170828135	16	16070415	2.39202e-05	0.366667	---NA---
Chl fluorescence	Mother_Array	MLMM	Fi_WW21	AX-171486478	3	20555502	3.0298e-05	0.408333	---NA---
Chl fluorescence	Mother_Array	MLMM	Fi_WW21	AX-170950764	9	19796024	3.15527e-05	0.158333	---NA---
Chl fluorescence	Mother_Array	MLMM	Fi_WW21	AX-170950759	9	19792653	3.15527e-05	0.158333	---NA---
Chl fluorescence	Mother_Array	MLMM	Fi_WW21	AX-170836351	1	4363860	3.49661e-05	0.183333	---NA---
Chl fluorescence	Mother_Array	MLMM	Fi_WW21	AX-170774280	3	4037468	3.54061e-05	0.141667	---NA---
Chl fluorescence	Mother_Array	MLMM	Fi_WW21	AX-170774301	3	4048088	3.54061e-05	0.141667	---NA---
Chl fluorescence	Mother_Array	MLMM	Fi_WW21	AX-170774331	3	4076320	3.54061e-05	0.141667	---NA---
Chl fluorescence	Mother_Array	MLMM	Fi_WW21	AX-171180320	3	4067045	3.54061e-05	0.141667	---NA---
Chl fluorescence	Mother_Array	MLMM	Fi_WW21	AX-171180321	3	4067075	3.54061e-05	0.141667	putative methyltransferase DDB_G0268948 [Juglans regia]	ref|XP_018817184.1|putative methyltransferase DDB_G0268948 [Juglans regia]/gb|KAF5474232.1|hypothetical protein F2P56_006147 [Juglans regia]	Juglans regia	3.4e-09
Chl fluorescence	Mother_Array	MLMM	Fi_WW21	AX-171180322	3	4067117	3.54061e-05	0.141667	putative methyltransferase DDB_G0268948 [Juglans regia]	ref|XP_018817184.1|putative methyltransferase DDB_G0268948 [Juglans regia]/gb|KAF5474232.1|hypothetical protein F2P56_006147 [Juglans regia]	Juglans regia	7.7e-10
Chl fluorescence	Mother_Array	MLMM	Fi_WW21	AX-171567104	3	20703621	3.78073e-05	0.125	---NA---
Chl fluorescence	Mother_Array	MLMM	Fi_WW21	AX-171010883	1	4368010	3.91333e-05	0.233333	---NA---
Chl fluorescence	Mother_Array	MLMM	Fi_WW21	AX-171008263	3	20689486	4.18631e-05	0.125	---NA---
Chl fluorescence	Mother_Array	FarmCPU	Fi_WW22	AX-171087415	10	31618018	3.25507e-06	0.416667	---NA---
Chl fluorescence	Mother_Array	FarmCPU	Fi_WW22	AX-171022426	3	9988937	6.11066e-06	0.108333	---NA---
Chl fluorescence	Mother_Array	FarmCPU	Fi_WW22	AX-171230842	8	27233057	1.10613e-05	0.116667	uncharacterized protein LOC118346304 [Juglans regia]	ref|XP_035543083.1|uncharacterized protein LOC118346304 [Juglans regia]	Juglans regia	5.3e-06
Chl fluorescence	Mother_Array	FarmCPU	Fi_WW22	AX-171230845	8	27222349	1.10613e-05	0.116667	---NA---
Chl fluorescence	Mother_Array	FarmCPU	Fi_WW22	AX-170766116	8	28064576	1.47758e-05	0.158333	---NA---
Chl fluorescence	Mother_Array	FarmCPU	Fi_WW22	AX-170924128	1	43482102	2.06015e-05	0.208333	---NA---
Chl fluorescence	Mother_Array	FarmCPU	Fi_WW22	AX-170766270	8	27988813	2.55768e-05	0.275	---NA---
Chl fluorescence	Mother_Array	FarmCPU	Fi_WW22	AX-170738772	8	27624738	2.58017e-05	0.116667	---NA---
Chl fluorescence	Mother_Array	FarmCPU	Fi_WW22	AX-171498633	10	29682593	2.95786e-05	0.3	---NA---
Chl fluorescence	Mother_Array	FarmCPU	Fi_WW22	AX-171037869	7	34025210	3.17428e-05	0.233333	probable 3-ketoacyl-CoA synthase 21 [Juglans regia]	ref|XP_018857613.1|probable 3-ketoacyl-CoA synthase 21 [Juglans regia]/gb|KAF5465459.1|hypothetical protein F2P56_015468 [Juglans regia]	Juglans regia	3.4e-09
Chl fluorescence	Mother_Array	FarmCPU	Fi_WW22	AX-171037862	7	34033910	3.34754e-05	0.45	---NA---
Chl fluorescence	Mother_Array	FarmCPU	Fi_WW22	AX-170629147	3	9958313	3.635e-05	0.1	---NA---
Chl fluorescence	Mother_Array	FarmCPU	Fi_WW22	AX-171572932	3	9986178	3.635e-05	0.1	---NA---
Chl fluorescence	Mother_Array	FarmCPU	Fi_WW22	AX-171024010	2	10369942	3.64926e-05	0.0916667	---NA---
Chl fluorescence	Mother_Array	FarmCPU	Fi_WW22	AX-170725566	11	4626599	4.52689e-05	0.2	---NA---
Chl fluorescence	Mother_Array	FarmCPU	Fi_WW22	AX-171195253	1	43522343	5.18151e-05	0.125	exocyst complex component EXO84B-like [Juglans regia]	ref|XP_018827163.1|exocyst complex component EXO84B-like [Juglans regia]/gb|KAF5482457.1|hypothetical protein F2P56_003027 [Juglans regia]	Juglans regia	1.3e-10
Chl fluorescence	Mother_Array	FarmCPU	Fi_WW22	AX-170659652	10	29671596	5.74332e-05	0.341667	---NA---
Chl fluorescence	Mother_Array	FarmCPU	Fi_WW22	AX-170659663	10	29682716	5.74332e-05	0.341667	uncharacterized protein LOC109007962 [Juglans regia]	ref|XP_018843425.2|uncharacterized protein LOC109007962 [Juglans regia]	Juglans regia	9.3e-07
Chl fluorescence	Mother_Array	FarmCPU	Fi_WW22	AX-170659666	10	29684730	5.74332e-05	0.341667	---NA---
Chl fluorescence	Mother_Array	FarmCPU	Fi_WW22	AX-171498620	10	29638216	5.74332e-05	0.341667	---NA---
Chl fluorescence	Mother_Array	FarmCPU	Fi_WW22	AX-171498634	10	29685171	5.74332e-05	0.341667	---NA---
Chl fluorescence	Mother_Array	FarmCPU	Fi_WW22	AX-170947781	13	36055729	7.73664e-05	0.25	---NA---
Chl fluorescence	Mother_Array	FarmCPU	Fi_WW22	AX-171162470	3	9954224	8.01302e-05	0.0916667	uncharacterized protein LOC109007936 isoform X1 [Juglans regia]	ref|XP_018843386.2|uncharacterized protein LOC109007936 isoform X1 [Juglans regia]/gb|KAF5474968.1|hypothetical protein F2P56_006820 [Juglans regia]	Juglans regia	2.9e-12
Chl fluorescence	Mother_Array	FarmCPU	Fi_WW22	AX-170629123	3	9937552	8.01302e-05	0.0916667	---NA---
Chl fluorescence	Mother_Array	FarmCPU	Fi_WW22	AX-170629163	3	9968090	8.01302e-05	0.0916667	---NA---
Chl fluorescence	Mother_Array	FarmCPU	Fi_WW22	AX-171162466	3	9941608	8.01302e-05	0.0916667	serine acetyltransferase 1, chloroplastic-like [Juglans regia]	gb|KAF5474966.1|hypothetical protein F2P56_006818 [Juglans regia]/ref|XP_018843394.1|serine acetyltransferase 1, chloroplastic-like [Juglans regia]	Juglans regia	5.8e-09
Chl fluorescence	Mother_Array	FarmCPU	Fi_WW22	AX-171086105	11	6186608	8.15871e-05	0.25	---NA---
Chl fluorescence	Mother_Array	FarmCPU	Fi_WW22	AX-171027104	3	9916292	8.16793e-05	0.1	---NA---
Chl fluorescence	Mother_Array	FarmCPU	Fi_WW22	AX-171027111	3	9913278	8.16793e-05	0.1	---NA---
Chl fluorescence	Mother_Array	FarmCPU	Fi_WW22	AX-171584767	13	15615918	8.81652e-05	0.308333	uncharacterized protein LOC118348436 [Juglans regia]	ref|XP_035545952.1|uncharacterized protein LOC118348436 [Juglans regia]	Juglans regia	2.8e-06
Chl fluorescence	Mother_Array	FarmCPU	Fi_WW22	AX-171582982	11	6184229	9.06221e-05	0.266667	---NA---
Chl fluorescence	Mother_Array	FarmCPU	Fi_WW22	AX-170809649	1	12617987	9.44945e-05	0.391667	---NA---
Chl fluorescence	Mother_Array	MLMM	Fi_WW22	AX-171022426	3	9988937	4.69659e-06	0.108333	---NA---
Chl fluorescence	Mother_Array	MLMM	Fi_WW22	AX-171087415	10	31618018	4.77958e-06	0.416667	---NA---
Chl fluorescence	Mother_Array	MLMM	Fi_WW22	AX-171230842	8	27233057	9.46958e-06	0.116667	uncharacterized protein LOC118346304 [Juglans regia]	ref|XP_035543083.1|uncharacterized protein LOC118346304 [Juglans regia]	Juglans regia	5.3e-06
Chl fluorescence	Mother_Array	MLMM	Fi_WW22	AX-171230845	8	27222349	9.46958e-06	0.116667	---NA---
Chl fluorescence	Mother_Array	MLMM	Fi_WW22	AX-170809649	1	12617987	1.93164e-05	0.391667	---NA---
Chl fluorescence	Mother_Array	MLMM	Fi_WW22	AX-170766270	8	27988813	2.02602e-05	0.275	---NA---
Chl fluorescence	Mother_Array	MLMM	Fi_WW22	AX-170725566	11	4626599	2.91021e-05	0.2	---NA---
Chl fluorescence	Mother_Array	MLMM	Fi_WW22	AX-170766116	8	28064576	3.0886e-05	0.158333	---NA---
Chl fluorescence	Mother_Array	MLMM	Fi_WW22	AX-171498633	10	29682593	3.67002e-05	0.3	---NA---
Chl fluorescence	Mother_Array	MLMM	Fi_WW22	AX-171195253	1	43522343	4.56579e-05	0.125	exocyst complex component EXO84B-like [Juglans regia]	ref|XP_018827163.1|exocyst complex component EXO84B-like [Juglans regia]/gb|KAF5482457.1|hypothetical protein F2P56_003027 [Juglans regia]	Juglans regia	1.3e-10
Chl fluorescence	Mother_Array	MLMM	Fi_WW22	AX-170608560	1	40389690	4.8201e-05	0.15	uncharacterized protein LOC108987976 [Juglans regia]	ref|XP_018816602.1|uncharacterized protein LOC108987976 [Juglans regia]/gb|KAF5480170.1|hypothetical protein F2P56_000936 [Juglans regia]	Juglans regia	6e-06
Chl fluorescence	Mother_Array	MLMM	Fi_WW22	AX-170608587	1	40349156	4.8201e-05	0.15	---NA---
Chl fluorescence	Mother_Array	MLMM	Fi_WW22	AX-170924128	1	43482102	4.98047e-05	0.208333	---NA---
Chl fluorescence	Mother_Array	MLMM	Fi_WW22	AX-170629147	3	9958313	5.18463e-05	0.1	---NA---
Chl fluorescence	Mother_Array	MLMM	Fi_WW22	AX-171572932	3	9986178	5.18463e-05	0.1	---NA---
Chl fluorescence	Mother_Array	MLMM	Fi_WW22	AX-170738772	8	27624738	6.63045e-05	0.116667	---NA---
Chl fluorescence	Mother_Array	MLMM	Fi_WW22	AX-171024010	2	10369942	6.86202e-05	0.0916667	---NA---
Chl fluorescence	Mother_Array	MLMM	Fi_WW22	AX-171158729	12	21931807	7.1718e-05	0.35	dual specificity protein phosphatase 1-like isoform X1 [Juglans regia]	ref|XP_035548615.1|dual specificity protein phosphatase 1-like isoform X1 [Juglans regia]	Juglans regia	4.1e-06
Chl fluorescence	Mother_Array	MLMM	Fi_WW22	AX-171037862	7	34033910	7.25407e-05	0.45	---NA---
Chl fluorescence	Mother_Array	MLMM	Fi_WW22	AX-171037869	7	34025210	7.62911e-05	0.233333	probable 3-ketoacyl-CoA synthase 21 [Juglans regia]	ref|XP_018857613.1|probable 3-ketoacyl-CoA synthase 21 [Juglans regia]/gb|KAF5465459.1|hypothetical protein F2P56_015468 [Juglans regia]	Juglans regia	3.4e-09
Chl fluorescence	Mother_Array	MLMM	Fi_WW22	AX-170766269	8	27991418	8.88073e-05	0.308333	---NA---
Chl fluorescence	Mother_Array	MLMM	Fi_WW22	AX-170603855	12	21931882	8.98971e-05	0.358333	---NA---
Chl fluorescence	Mother_Array	MLMM	Fi_WW22	AX-170659663	10	29682716	9.10737e-05	0.341667	uncharacterized protein LOC109007962 [Juglans regia]	ref|XP_018843425.2|uncharacterized protein LOC109007962 [Juglans regia]	Juglans regia	9.3e-07
Chl fluorescence	Mother_Array	MLMM	Fi_WW22	AX-170659666	10	29684730	9.10737e-05	0.341667	---NA---
Chl fluorescence	Mother_Array	FarmCPU	Fj_DRI22	AX-170861746	15	17656949	1.9483e-06	0.141667	---NA---
Chl fluorescence	Mother_Array	FarmCPU	Fj_DRI22	AX-171538406	15	17654377	1.9483e-06	0.141667	signal peptide peptidase-like [Juglans regia]	ref|XP_018833682.1|signal peptide peptidase-like [Juglans regia]/ref|XP_018833681.1|signal peptide peptidase-like [Juglans regia]/gb|KAF5461590.1|hypothetical protein F2P56_017671 [Juglans regia]	Juglans regia	7.3e-06
Chl fluorescence	Mother_Array	FarmCPU	Fj_DRI22	AX-170861714	15	17640070	1.02292e-05	0.141667	---NA---
Chl fluorescence	Mother_Array	FarmCPU	Fj_DRI22	AX-170861668	15	17591316	2.26154e-05	0.141667	---NA---
Chl fluorescence	Mother_Array	FarmCPU	Fj_DRI22	AX-170861679	15	17600686	2.26154e-05	0.141667	hypothetical protein F2P56_008744 [Juglans regia]	gb|KAF5471989.1|hypothetical protein F2P56_008744 [Juglans regia]	Juglans regia	2e-07
Chl fluorescence	Mother_Array	FarmCPU	Fj_DRI22	AX-170861691	15	17620672	2.26154e-05	0.141667	---NA---
Chl fluorescence	Mother_Array	FarmCPU	Fj_DRI22	AX-170861676	15	17594075	2.26154e-05	0.141667	---NA---
Chl fluorescence	Mother_Array	FarmCPU	Fj_DRI22	AX-170850565	4	12196745	2.59821e-05	0.125	---NA---
Chl fluorescence	Mother_Array	FarmCPU	Fj_DRI22	AX-170861818	15	17714678	2.92668e-05	0.141667	---NA---
Chl fluorescence	Mother_Array	FarmCPU	Fj_DRI22	AX-171188671	15	17719310	2.92668e-05	0.141667	---NA---
Chl fluorescence	Mother_Array	FarmCPU	Fj_DRI22	AX-170598266	14	22581213	2.95009e-05	0.133333	---NA---
Chl fluorescence	Mother_Array	FarmCPU	Fj_DRI22	AX-171538435	15	17778183	3.0869e-05	0.133333	---NA---
Chl fluorescence	Mother_Array	FarmCPU	Fj_DRI22	AX-170861790	15	17694281	3.0869e-05	0.133333	---NA---
Chl fluorescence	Mother_Array	FarmCPU	Fj_DRI22	AX-170861878	15	17768050	3.0869e-05	0.133333	---NA---
Chl fluorescence	Mother_Array	FarmCPU	Fj_DRI22	AX-170861821	15	17721653	3.17624e-05	0.15	---NA---
Chl fluorescence	Mother_Array	FarmCPU	Fj_DRI22	AX-171557471	2	37503733	3.23441e-05	0.191667	probable galactinol--sucrose galactosyltransferase 1 [Juglans regia]	ref|XP_018813804.1|probable galactinol--sucrose galactosyltransferase 1 [Juglans regia]/gb|KAF5479120.1|hypothetical protein F2P56_005620 [Juglans regia]	Juglans regia	3.3e-10
Chl fluorescence	Mother_Array	FarmCPU	Fj_DRI22	AX-170861856	15	17744656	3.65048e-05	0.158333	BRCA1-associated RING domain protein 1 [Juglans regia]	ref|XP_018827254.1|BRCA1-associated RING domain protein 1 [Juglans regia]	Juglans regia	2.8e-07
Chl fluorescence	Mother_Array	FarmCPU	Fj_DRI22	AX-171484205	4	26683810	3.6577e-05	0.491667	---NA---
Chl fluorescence	Mother_Array	FarmCPU	Fj_DRI22	AX-170861774	15	17674682	5.43412e-05	0.141667	transcription repressor KAN1-like isoform X2 [Juglans regia]	ref|XP_018823652.1|transcription repressor KAN1-like isoform X2 [Juglans regia]/gb|KAF5445569.1|hypothetical protein F2P56_034613 [Juglans regia]	Juglans regia	2.8e-09
Chl fluorescence	Mother_Array	FarmCPU	Fj_DRI22	AX-170820788	8	3776675	5.503e-05	0.1	---NA---
Chl fluorescence	Mother_Array	FarmCPU	Fj_DRI22	AX-170820786	8	3776588	5.503e-05	0.1	---NA---
Chl fluorescence	Mother_Array	FarmCPU	Fj_DRI22	AX-170625754	5	7107486	6.00678e-05	0.158333	---NA---
Chl fluorescence	Mother_Array	FarmCPU	Fj_DRI22	AX-170861689	15	17615091	6.54407e-05	0.15	---NA---
Chl fluorescence	Mother_Array	FarmCPU	Fj_DRI22	AX-170861690	15	17618149	6.54407e-05	0.15	---NA---
Chl fluorescence	Mother_Array	FarmCPU	Fj_DRI22	AX-170830760	15	7290176	7.22309e-05	0.116667	---NA---
Chl fluorescence	Mother_Array	FarmCPU	Fj_DRI22	AX-171538410	15	17685066	7.26094e-05	0.141667	---NA---
Chl fluorescence	Mother_Array	FarmCPU	Fj_DRI22	AX-170830678	15	7263833	7.26476e-05	0.1	---NA---
Chl fluorescence	Mother_Array	FarmCPU	Fj_DRI22	AX-171101354	11	28251293	8.01559e-05	0.491667	---NA---
Chl fluorescence	Mother_Array	FarmCPU	Fj_DRI22	AX-170861963	15	17813376	9.43528e-05	0.166667	---NA---
Chl fluorescence	Mother_Array	FarmCPU	Fj_DRI22	AX-170862000	15	17833515	9.43528e-05	0.166667	---NA---
Chl fluorescence	Mother_Array	FarmCPU	Fj_DRI22	AX-171188676	15	17814775	9.43528e-05	0.166667	transmembrane 9 superfamily member 2 [Juglans regia]	gb|KAF5445578.1|hypothetical protein F2P56_034622 [Juglans regia]/ref|XP_018823528.1|transmembrane 9 superfamily member 2 [Juglans regia]	Juglans regia	1.7e-10
Chl fluorescence	Mother_Array	FarmCPU	Fj_DRI22	AX-170862022	15	17852825	9.61128e-05	0.175	---NA---
Chl fluorescence	Mother_Array	MLMM	Fj_DRI22	AX-171538406	15	17654377	7.66123e-24	0.141667	signal peptide peptidase-like [Juglans regia]	ref|XP_018833682.1|signal peptide peptidase-like [Juglans regia]/ref|XP_018833681.1|signal peptide peptidase-like [Juglans regia]/gb|KAF5461590.1|hypothetical protein F2P56_017671 [Juglans regia]	Juglans regia	7.3e-06
Chl fluorescence	Mother_Array	MLMM	Fj_DRI22	AX-171063035	15	15216274	1.78174e-17	0.158333	---NA---
Chl fluorescence	Mother_Array	MLMM	Fj_DRI22	AX-171128287	4	15396208	2.48923e-15	0.125	uncharacterized protein LOC108998181 isoform X2 [Juglans regia]	ref|XP_035546890.1|uncharacterized protein LOC108998181 isoform X2 [Juglans regia]	Juglans regia	6.1e-06
Chl fluorescence	Mother_Array	MLMM	Fj_DRI22	AX-171109794	9	17276140	1.22113e-10	0.241667	---NA---
Chl fluorescence	Mother_Array	MLMM	Fj_DRI22	AX-170570512	10	5868213	1.62689e-09	0.15	---NA---
Chl fluorescence	Mother_Array	MLMM	Fj_DRI22	AX-170724230	3	27362975	5.03431e-07	0.45	uncharacterized protein LOC108985272 [Juglans regia]	gb|KAF5475866.1|hypothetical protein F2P56_007628 [Juglans regia]/ref|XP_018813034.2|uncharacterized protein LOC108985272 [Juglans regia]	Juglans regia	3.4e-09
Chl fluorescence	Mother_Array	MLMM	Fj_DRI22	AX-171479149	9	7170785	7.85801e-07	0.325	---NA---
Chl fluorescence	Mother_Array	MLMM	Fj_DRI22	AX-171118337	2	25926535	7.66787e-06	0.133333	---NA---
Chl fluorescence	Mother_Array	MLMM	Fj_DRI22	AX-170824824	11	28982599	1.06746e-05	0.491667	---NA---
Chl fluorescence	Mother_Array	MLMM	Fj_DRI22	AX-170824835	11	28966709	1.48919e-05	0.391667	---NA---
Chl fluorescence	Mother_Array	MLMM	Fj_DRI22	AX-171080998	6	27780727	1.67978e-05	0.15	---NA---
Chl fluorescence	Mother_Array	MLMM	Fj_DRI22	AX-171084731	2	26839761	1.76892e-05	0.158333	---NA---
Chl fluorescence	Mother_Array	MLMM	Fj_DRI22	AX-171211783	2	26845696	1.76892e-05	0.158333	hypothetical protein F2P56_004473 [Juglans regia]	gb|KAF5477867.1|hypothetical protein F2P56_004473 [Juglans regia]	Juglans regia	5e-10
Chl fluorescence	Mother_Array	MLMM	Fj_DRI22	AX-171084705	2	26863993	1.76892e-05	0.158333	---NA---
Chl fluorescence	Mother_Array	MLMM	Fj_DRI22	AX-171211791	2	26837500	1.76892e-05	0.158333	hypothetical protein F2P56_004473 [Juglans regia]	gb|KAF5477867.1|hypothetical protein F2P56_004473 [Juglans regia]	Juglans regia	1.7e-11
Chl fluorescence	Mother_Array	MLMM	Fj_DRI22	AX-170627906	2	1835995	1.88016e-05	0.216667	aldehyde oxidase GLOX-like [Juglans regia]	ref|XP_018833321.1|aldehyde oxidase GLOX-like [Juglans regia]	Juglans regia	9.2e-10
Chl fluorescence	Mother_Array	MLMM	Fj_DRI22	AX-170641845	8	479304	2.71014e-05	0.25	---NA---
Chl fluorescence	Mother_Array	MLMM	Fj_DRI22	AX-170944848	7	49061265	2.96407e-05	0.116667	---NA---
Chl fluorescence	Mother_Array	MLMM	Fj_DRI22	AX-170859488	16	16824066	3.53921e-05	0.075	---NA---
Chl fluorescence	Mother_Array	MLMM	Fj_DRI22	AX-170828576	16	16472117	3.76559e-05	0.116667	---NA---
Chl fluorescence	Mother_Array	MLMM	Fj_DRI22	AX-170824823	11	28983868	4.05206e-05	0.425	---NA---
Chl fluorescence	Mother_Array	FarmCPU	Fj_DSI21	AX-170754326	2	1174481	3.06177e-06	0.433333	---NA---
Chl fluorescence	Mother_Array	FarmCPU	Fj_DSI21	AX-170677071	7	48399766	4.51495e-06	0.308333	---NA---
Chl fluorescence	Mother_Array	FarmCPU	Fj_DSI21	AX-170677072	7	48399510	6.00429e-06	0.258333	---NA---
Chl fluorescence	Mother_Array	FarmCPU	Fj_DSI21	AX-171502203	7	48367481	9.05025e-06	0.241667	---NA---
Chl fluorescence	Mother_Array	FarmCPU	Fj_DSI21	AX-170615440	8	29178436	1.33884e-05	0.1	---NA---
Chl fluorescence	Mother_Array	FarmCPU	Fj_DSI21	AX-171489829	8	29179699	1.33884e-05	0.1	---NA---
Chl fluorescence	Mother_Array	FarmCPU	Fj_DSI21	AX-170767957	11	3571327	2.1762e-05	0.216667	---NA---
Chl fluorescence	Mother_Array	FarmCPU	Fj_DSI21	AX-170768875	1	7726522	3.15591e-05	0.233333	---NA---
Chl fluorescence	Mother_Array	FarmCPU	Fj_DSI21	AX-171179454	1	7717597	3.15591e-05	0.233333	LRR receptor-like serine/threonine-protein kinase RPK2 [Juglans regia]	ref|XP_018816677.1|LRR receptor-like serine/threonine-protein kinase RPK2 [Juglans regia]	Juglans regia	5e-08
Chl fluorescence	Mother_Array	FarmCPU	Fj_DSI21	AX-171037428	16	25130535	3.80922e-05	0.391667	---NA---
Chl fluorescence	Mother_Array	FarmCPU	Fj_DSI21	AX-170677076	7	48398382	4.85596e-05	0.375	---NA---
Chl fluorescence	Mother_Array	FarmCPU	Fj_DSI21	AX-171167998	12	27608758	5.11799e-05	0.141667	cyclin-A2-4-like isoform X1 [Juglans regia]	ref|XP_018847567.2|cyclin-A2-4-like isoform X1 [Juglans regia]	Juglans regia	4e-09
Chl fluorescence	Mother_Array	FarmCPU	Fj_DSI21	AX-171549312	16	27383902	5.34168e-05	0.475	---NA---
Chl fluorescence	Mother_Array	FarmCPU	Fj_DSI21	AX-170917023	16	27375595	5.34168e-05	0.475	---NA---
Chl fluorescence	Mother_Array	FarmCPU	Fj_DSI21	AX-171194605	16	27375397	5.34168e-05	0.475	---NA---
Chl fluorescence	Mother_Array	FarmCPU	Fj_DSI21	AX-170754301	2	1201975	5.41257e-05	0.391667	---NA---
Chl fluorescence	Mother_Array	FarmCPU	Fj_DSI21	AX-171174021	13	10769597	5.56035e-05	0.45	---NA---
Chl fluorescence	Mother_Array	FarmCPU	Fj_DSI21	AX-171174023	13	10769441	5.56035e-05	0.45	ubiquinone biosynthesis protein COQ4 homolog, mitochondrial-like [Juglans regia]	gb|KAF5449503.1|hypothetical protein F2P56_029943 [Juglans regia]/ref|XP_018852383.1|ubiquinone biosynthesis protein COQ4 homolog, mitochondrial-like [Juglans regia]	Juglans regia	8.2e-11
Chl fluorescence	Mother_Array	FarmCPU	Fj_DSI21	AX-170917002	16	27384907	5.69384e-05	0.483333	---NA---
Chl fluorescence	Mother_Array	FarmCPU	Fj_DSI21	AX-170917036	16	27371048	5.69384e-05	0.483333	---NA---
Chl fluorescence	Mother_Array	FarmCPU	Fj_DSI21	AX-171207271	16	27623392	5.7156e-05	0.3	uncharacterized protein LOC109020037 [Juglans regia]	gb|KAF5444281.1|hypothetical protein F2P56_036767 [Juglans regia]/ref|XP_018857973.2|uncharacterized protein LOC109020037 [Juglans regia]	Juglans regia	1.2e-08
Chl fluorescence	Mother_Array	FarmCPU	Fj_DSI21	AX-170767960	11	3571591	5.8441e-05	0.2	---NA---
Chl fluorescence	Mother_Array	FarmCPU	Fj_DSI21	AX-171179240	11	3571012	5.8441e-05	0.2	protein AGENET DOMAIN (AGD)-CONTAINING P1-like isoform X2 [Juglans regia]	ref|XP_018816469.2|protein AGENET DOMAIN (AGD)-CONTAINING P1-like isoform X2 [Juglans regia]/gb|KAF5454203.1|hypothetical protein F2P56_023885 [Juglans regia]	Juglans regia	1.1e-08
Chl fluorescence	Mother_Array	FarmCPU	Fj_DSI21	AX-171027460	16	9229993	5.95771e-05	0.4	---NA---
Chl fluorescence	Mother_Array	FarmCPU	Fj_DSI21	AX-170917025	16	27375072	5.9724e-05	0.25	---NA---
Chl fluorescence	Mother_Array	FarmCPU	Fj_DSI21	AX-170917031	16	27373085	5.9724e-05	0.25	---NA---
Chl fluorescence	Mother_Array	FarmCPU	Fj_DSI21	AX-170754338	2	1163507	6.4794e-05	0.341667	---NA---
Chl fluorescence	Mother_Array	FarmCPU	Fj_DSI21	AX-170754343	2	1162471	7.65946e-05	0.383333	---NA---
Chl fluorescence	Mother_Array	FarmCPU	Fj_DSI21	AX-171167991	12	27597754	7.90372e-05	0.133333	hypothetical protein F2P56_028102 [Juglans regia]	gb|KAF5453181.1|hypothetical protein F2P56_028102 [Juglans regia]	Juglans regia	3.1e-11
Chl fluorescence	Mother_Array	FarmCPU	Fj_DSI21	AX-170760595	7	26925598	8.12495e-05	0.475	---NA---
Chl fluorescence	Mother_Array	FarmCPU	Fj_DSI21	AX-170754264	2	1300024	8.23193e-05	0.391667	---NA---
Chl fluorescence	Mother_Array	FarmCPU	Fj_DSI21	AX-171177772	2	1297090	8.23193e-05	0.391667	WD repeat-containing protein DDB_G0290555 [Juglans regia]	gb|KAF5476594.1|hypothetical protein F2P56_003331 [Juglans regia]/ref|XP_018822792.1|WD repeat-containing protein DDB_G0290555 [Juglans regia]	Juglans regia	1.1e-06
Chl fluorescence	Mother_Array	FarmCPU	Fj_DSI21	AX-171160644	8	29187414	8.25192e-05	0.1	probable serine/threonine-protein kinase PBL7 [Juglans regia]	ref|XP_035549166.1|probable serine/threonine-protein kinase PBL7 [Juglans regia]	Juglans regia	5e-11
Chl fluorescence	Mother_Array	FarmCPU	Fj_DSI21	AX-170754420	2	1071094	8.76152e-05	0.425	---NA---
Chl fluorescence	Mother_Array	MLMM	Fj_DSI21	AX-170677071	7	48399766	7.47043e-08	0.308333	---NA---
Chl fluorescence	Mother_Array	MLMM	Fj_DSI21	AX-171179454	1	7717597	4.65172e-07	0.233333	LRR receptor-like serine/threonine-protein kinase RPK2 [Juglans regia]	ref|XP_018816677.1|LRR receptor-like serine/threonine-protein kinase RPK2 [Juglans regia]	Juglans regia	5e-08
Chl fluorescence	Mother_Array	MLMM	Fj_DSI21	AX-171500039	6	28454896	2.29551e-05	0.275	---NA---
Chl fluorescence	Mother_Array	MLMM	Fj_DSI21	AX-170713485	12	29120905	3.72775e-05	0.05	---NA---
Chl fluorescence	Mother_Array	MLMM	Fj_DSI21	AX-171173183	12	29120022	3.72775e-05	0.05	---NA---
Chl fluorescence	Mother_Array	MLMM	Fj_DSI21	AX-170713490	12	29117738	3.72775e-05	0.05	---NA---
Chl fluorescence	Mother_Array	MLMM	Fj_DSI21	AX-170713501	12	29109421	3.72775e-05	0.05	---NA---
Chl fluorescence	Mother_Array	MLMM	Fj_DSI21	AX-170684131	7	40401647	6.45724e-05	0.125	---NA---
Chl fluorescence	Mother_Array	MLMM	Fj_DSI21	AX-170666553	6	28443757	7.081e-05	0.266667	---NA---
Chl fluorescence	Mother_Array	MLMM	Fj_DSI21	AX-170666559	6	28453050	7.081e-05	0.266667	---NA---
Chl fluorescence	Mother_Array	MLMM	Fj_DSI21	AX-170666569	6	28473580	7.081e-05	0.266667	---NA---
Chl fluorescence	Mother_Array	MLMM	Fj_DSI21	AX-170666579	6	28486255	7.081e-05	0.266667	---NA---
Chl fluorescence	Mother_Array	MLMM	Fj_DSI21	AX-171166940	6	28488631	7.081e-05	0.266667	protein CHUP1, chloroplastic-like [Juglans regia]	gb|KAF5468972.1|hypothetical protein F2P56_013078 [Juglans regia]/ref|XP_018846924.1|protein CHUP1, chloroplastic-like [Juglans regia]	Juglans regia	1.6e-06
Chl fluorescence	Mother_Array	MLMM	Fj_DSI21	AX-170666605	6	28512482	8.18788e-05	0.283333	---NA---
Chl fluorescence	Mother_Array	FarmCPU	Fj_WR22	AX-171574072	4	7658950	3.57816e-06	0.5	---NA---
Chl fluorescence	Mother_Array	FarmCPU	Fj_WR22	AX-171003948	2	4588072	3.8165e-06	0.275	---NA---
Chl fluorescence	Mother_Array	FarmCPU	Fj_WR22	AX-171042405	4	7658586	9.79352e-06	0.391667	---NA---
Chl fluorescence	Mother_Array	FarmCPU	Fj_WR22	AX-171003950	2	4589368	1.05722e-05	0.366667	---NA---
Chl fluorescence	Mother_Array	FarmCPU	Fj_WR22	AX-170971670	16	13258580	2.06575e-05	0.266667	---NA---
Chl fluorescence	Mother_Array	FarmCPU	Fj_WR22	AX-170634282	12	26037446	2.23937e-05	0.45	---NA---
Chl fluorescence	Mother_Array	FarmCPU	Fj_WR22	AX-171155566	2	2403639	2.34871e-05	0.466667	probable polyamine aminopropyl transferase [Juglans regia]	ref|XP_018837701.2|probable polyamine aminopropyl transferase [Juglans regia]	Juglans regia	3.7e-09
Chl fluorescence	Mother_Array	FarmCPU	Fj_WR22	AX-171482413	2	2402650	2.34871e-05	0.466667	---NA---
Chl fluorescence	Mother_Array	FarmCPU	Fj_WR22	AX-171088195	12	28774992	2.79734e-05	0.191667	---NA---
Chl fluorescence	Mother_Array	FarmCPU	Fj_WR22	AX-170850565	4	12196745	3.43279e-05	0.125	---NA---
Chl fluorescence	Mother_Array	FarmCPU	Fj_WR22	AX-170734557	4	7876821	4.39085e-05	0.358333	---NA---
Chl fluorescence	Mother_Array	FarmCPU	Fj_WR22	AX-170578317	2	2401078	4.7691e-05	0.425	---NA---
Chl fluorescence	Mother_Array	FarmCPU	Fj_WR22	AX-171533036	7	51205531	6.87765e-05	0.133333	---NA---
Chl fluorescence	Mother_Array	FarmCPU	Fj_WR22	AX-171568530	6	7427902	7.32699e-05	0.375	---NA---
Chl fluorescence	Mother_Array	FarmCPU	Fj_WR22	AX-171044349	6	7433790	7.32699e-05	0.375	---NA---
Chl fluorescence	Mother_Array	FarmCPU	Fj_WR22	AX-171574504	6	7430259	7.32699e-05	0.375	---NA---
Chl fluorescence	Mother_Array	FarmCPU	Fj_WR22	AX-171577621	6	7525790	7.75545e-05	0.333333	hypothetical protein F2P56_012364 [Juglans regia]	gb|KAF5468189.1|hypothetical protein F2P56_012364 [Juglans regia]	Juglans regia	4.4e-11
Chl fluorescence	Mother_Array	FarmCPU	Fj_WR22	AX-171155991	7	9207665	9.45511e-05	0.25	acidic endochitinase-like [Juglans regia]	ref|XP_018838149.2|acidic endochitinase-like [Juglans regia]	Juglans regia	1.4e-09
Chl fluorescence	Mother_Array	MLMM	Fj_WR22	AX-171574072	4	7658950	7.46962e-07	0.5	---NA---
Chl fluorescence	Mother_Array	MLMM	Fj_WR22	AX-170834104	7	52125473	1.20701e-06	0.316667	---NA---
Chl fluorescence	Mother_Array	MLMM	Fj_WR22	AX-171551462	13	1169430	1.54519e-05	0.416667	---NA---
Chl fluorescence	Mother_Array	MLMM	Fj_WR22	AX-171485021	3	10111454	2.88663e-05	0.3	---NA---
Chl fluorescence	Mother_Array	MLMM	Fj_WR22	AX-170591537	3	10110022	3.03363e-05	0.266667	---NA---
Chl fluorescence	Mother_Array	MLMM	Fj_WR22	AX-171003977	2	4619004	3.97929e-05	0.166667	---NA---
Chl fluorescence	Mother_Array	MLMM	Fj_WR22	AX-170574050	4	25479768	4.36882e-05	0.266667	---NA---
Chl fluorescence	Mother_Array	MLMM	Fj_WR22	AX-170706088	2	7282297	4.73367e-05	0.441667	---NA---
Chl fluorescence	Mother_Array	MLMM	Fj_WR22	AX-170838690	6	8421810	4.99621e-05	0.233333	---NA---
Chl fluorescence	Mother_Array	MLMM	Fj_WR22	AX-171508099	2	7289069	5.3617e-05	0.441667	---NA---
Chl fluorescence	Mother_Array	MLMM	Fj_WR22	AX-171157141	3	10139381	5.99002e-05	0.291667	---NA---
Chl fluorescence	Mother_Array	MLMM	Fj_WR22	AX-170583087	7	9211296	6.27833e-05	0.241667	---NA---
Chl fluorescence	Mother_Array	MLMM	Fj_WR22	AX-171155990	7	9207828	6.27833e-05	0.241667	hypothetical protein F2P56_014470 [Juglans regia]	gb|KAF5464393.1|hypothetical protein F2P56_014470 [Juglans regia]	Juglans regia	1e-09
Chl fluorescence	Mother_Array	MLMM	Fj_WR22	AX-170583099	7	9193249	6.27833e-05	0.241667	rRNA-processing protein FCF1 homolog [Juglans regia]	gb|KAF5464392.1|hypothetical protein F2P56_014469 [Juglans regia]/ref|XP_018838173.1|rRNA-processing protein FCF1 homolog [Juglans regia]	Juglans regia	3e-07
Chl fluorescence	Mother_Array	MLMM	Fj_WR22	AX-171155987	7	9208552	6.27833e-05	0.241667	hypothetical protein F2P56_014470 [Juglans regia]	gb|KAF5464393.1|hypothetical protein F2P56_014470 [Juglans regia]	Juglans regia	5.1e-10
Chl fluorescence	Mother_Array	MLMM	Fj_WR22	AX-170991435	14	25344380	7.83281e-05	0.475	---NA---
Chl fluorescence	Mother_Array	MLMM	Fj_WR22	AX-171208058	2	2356632	8.53661e-05	0.358333	uncharacterized protein LOC109020632 [Juglans regia]	gb|KAF5476741.1|hypothetical protein F2P56_003446 [Juglans regia]/ref|XP_018858684.2|uncharacterized protein LOC109020632 [Juglans regia]	Juglans regia	2.2e-11
Chl fluorescence	Mother_Array	MLMM	Fj_WR22	AX-170798688	16	18809286	9.24406e-05	0.416667	---NA---
Chl fluorescence	Mother_Array	MLMM	Fj_WR22	AX-170889029	6	7212726	9.3202e-05	0.258333	---NA---
Chl fluorescence	Mother_Array	FarmCPU	Fj_WS21	AX-170677071	7	48399766	8.4937e-14	0.308333	---NA---
Chl fluorescence	Mother_Array	FarmCPU	Fj_WS21	AX-170754326	2	1174481	1.0487e-09	0.433333	---NA---
Chl fluorescence	Mother_Array	FarmCPU	Fj_WS21	AX-170984350	9	22774652	2.29956e-08	0.0916667	---NA---
Chl fluorescence	Mother_Array	FarmCPU	Fj_WS21	AX-171158846	12	21344517	2.75681e-08	0.125	chromatin structure-remodeling complex protein SYD isoform X1 [Juglans regia]	ref|XP_018840590.2|chromatin structure-remodeling complex protein SYD isoform X1 [Juglans regia]/gb|KAF5452397.1|hypothetical protein F2P56_027401 [Juglans regia]	Juglans regia	7.4e-10
Chl fluorescence	Mother_Array	FarmCPU	Fj_WS21	AX-171109182	5	10533891	1.07502e-06	0.158333	homeobox-leucine zipper protein REVOLUTA-like [Juglans regia]	ref|XP_018808765.1|homeobox-leucine zipper protein REVOLUTA-like [Juglans regia]/gb|KAF5470700.1|hypothetical protein F2P56_011197 [Juglans regia]	Juglans regia	5.4e-06
Chl fluorescence	Mother_Array	FarmCPU	Fj_WS21	AX-171179454	1	7717597	1.9763e-05	0.233333	LRR receptor-like serine/threonine-protein kinase RPK2 [Juglans regia]	ref|XP_018816677.1|LRR receptor-like serine/threonine-protein kinase RPK2 [Juglans regia]	Juglans regia	5e-08
Chl fluorescence	Mother_Array	FarmCPU	Fj_WS21	AX-171158198	11	10565482	2.45916e-05	0.166667	---NA---
Chl fluorescence	Mother_Array	FarmCPU	Fj_WS21	AX-170599527	11	10560414	2.45916e-05	0.166667	hypothetical protein F2P56_012601 [Juglans regia]	gb|KAF5468451.1|hypothetical protein F2P56_012601 [Juglans regia]	Juglans regia	3.1e-06
Chl fluorescence	Mother_Array	FarmCPU	Fj_WS21	AX-171483751	9	8727914	2.85021e-05	0.158333	---NA---
Chl fluorescence	Mother_Array	FarmCPU	Fj_WS21	AX-171147360	3	6712880	3.30723e-05	0.175	---NA---
Chl fluorescence	Mother_Array	FarmCPU	Fj_WS21	AX-171487047	7	18175777	4.1484e-05	0.0666667	---NA---
Chl fluorescence	Mother_Array	FarmCPU	Fj_WS21	AX-170796516	13	25954328	4.26287e-05	0.166667	---NA---
Chl fluorescence	Mother_Array	FarmCPU	Fj_WS21	AX-170804142	9	10444170	4.56173e-05	0.175	---NA---
Chl fluorescence	Mother_Array	FarmCPU	Fj_WS21	AX-171147978	9	8009504	4.82727e-05	0.15	---NA---
Chl fluorescence	Mother_Array	FarmCPU	Fj_WS21	AX-170804138	9	10446301	5.36325e-05	0.166667	---NA---
Chl fluorescence	Mother_Array	FarmCPU	Fj_WS21	AX-170804406	9	10108255	5.36325e-05	0.166667	---NA---
Chl fluorescence	Mother_Array	FarmCPU	Fj_WS21	AX-170804192	9	10389813	5.36325e-05	0.166667	---NA---
Chl fluorescence	Mother_Array	FarmCPU	Fj_WS21	AX-170804363	9	10131092	5.36325e-05	0.166667	---NA---
Chl fluorescence	Mother_Array	FarmCPU	Fj_WS21	AX-170804377	9	10122096	5.36325e-05	0.166667	---NA---
Chl fluorescence	Mother_Array	FarmCPU	Fj_WS21	AX-170804378	9	10121610	5.36325e-05	0.166667	---NA---
Chl fluorescence	Mother_Array	FarmCPU	Fj_WS21	AX-170784520	9	11760053	5.43971e-05	0.233333	---NA---
Chl fluorescence	Mother_Array	FarmCPU	Fj_WS21	AX-170618799	9	8513462	5.57488e-05	0.175	---NA---
Chl fluorescence	Mother_Array	FarmCPU	Fj_WS21	AX-170618917	9	8608957	5.57488e-05	0.175	---NA---
Chl fluorescence	Mother_Array	FarmCPU	Fj_WS21	AX-171490531	9	8488296	5.57488e-05	0.175	---NA---
Chl fluorescence	Mother_Array	FarmCPU	Fj_WS21	AX-170983129	9	21990570	5.79296e-05	0.225	---NA---
Chl fluorescence	Mother_Array	FarmCPU	Fj_WS21	AX-170821527	9	11644543	6.87074e-05	0.183333	---NA---
Chl fluorescence	Mother_Array	FarmCPU	Fj_WS21	AX-170821533	9	11647673	6.87074e-05	0.183333	---NA---
Chl fluorescence	Mother_Array	FarmCPU	Fj_WS21	AX-170618939	9	8589857	6.98892e-05	0.191667	---NA---
Chl fluorescence	Mother_Array	FarmCPU	Fj_WS21	AX-170599561	11	10586720	7.20585e-05	0.108333	---NA---
Chl fluorescence	Mother_Array	FarmCPU	Fj_WS21	AX-170599539	11	10574620	7.20585e-05	0.108333	---NA---
Chl fluorescence	Mother_Array	FarmCPU	Fj_WS21	AX-170566380	9	11251175	7.59842e-05	0.225	---NA---
Chl fluorescence	Mother_Array	FarmCPU	Fj_WS21	AX-171479969	9	11296191	7.59842e-05	0.225	---NA---
Chl fluorescence	Mother_Array	FarmCPU	Fj_WS21	AX-171119832	8	20948484	7.73513e-05	0.233333	---NA---
Chl fluorescence	Mother_Array	FarmCPU	Fj_WS21	AX-170566322	9	11188101	8.07515e-05	0.225	---NA---
Chl fluorescence	Mother_Array	FarmCPU	Fj_WS21	AX-171521045	1	5448494	8.08228e-05	0.275	---NA---
Chl fluorescence	Mother_Array	FarmCPU	Fj_WS21	AX-170618805	9	8503915	8.22773e-05	0.166667	---NA---
Chl fluorescence	Mother_Array	FarmCPU	Fj_WS21	AX-171573396	6	38162319	8.36018e-05	0.3	---NA---
Chl fluorescence	Mother_Array	FarmCPU	Fj_WS21	AX-170683677	8	6058818	8.70247e-05	0.3	---NA---
Chl fluorescence	Mother_Array	FarmCPU	Fj_WS21	AX-170568762	16	26816962	9.06735e-05	0.25	---NA---
Chl fluorescence	Mother_Array	FarmCPU	Fj_WS21	AX-170702258	2	12495002	9.67832e-05	0.466667	---NA---
Chl fluorescence	Mother_Array	MLMM	Fj_WS21	AX-170754326	2	1174481	3.44171e-14	0.433333	---NA---
Chl fluorescence	Mother_Array	MLMM	Fj_WS21	AX-171528693	3	5371677	8.29705e-07	0.3	---NA---
Chl fluorescence	Mother_Array	MLMM	Fj_WS21	AX-170917454	16	27016883	2.13693e-06	0.0916667	---NA---
Chl fluorescence	Mother_Array	MLMM	Fj_WS21	AX-171528847	2	31800891	4.77978e-06	0.108333	---NA---
Chl fluorescence	Mother_Array	MLMM	Fj_WS21	AX-171528848	2	31800665	4.77978e-06	0.108333	---NA---
Chl fluorescence	Mother_Array	MLMM	Fj_WS21	AX-170641954	8	566035	5.09514e-06	0.258333	---NA---
Chl fluorescence	Mother_Array	MLMM	Fj_WS21	AX-171494838	9	21063423	2.26453e-05	0.45	---NA---
Chl fluorescence	Mother_Array	MLMM	Fj_WS21	AX-171106063	7	48413525	2.54135e-05	0.2	---NA---
Chl fluorescence	Mother_Array	MLMM	Fj_WS21	AX-171532194	10	5196082	2.62419e-05	0.416667	---NA---
Chl fluorescence	Mother_Array	MLMM	Fj_WS21	AX-170839344	13	31250331	4.49862e-05	0.375	---NA---
Chl fluorescence	Mother_Array	MLMM	Fj_WS21	AX-170839347	13	31247950	4.49862e-05	0.375	---NA---
Chl fluorescence	Mother_Array	MLMM	Fj_WS21	AX-171186545	13	31247816	4.49862e-05	0.375	uncharacterized protein LOC108992283 [Juglans regia]	ref|XP_018822339.1|uncharacterized protein LOC108992283 [Juglans regia]/gb|KAF5450511.1|hypothetical protein F2P56_030853 [Juglans regia]	Juglans regia	2.1e-09
Chl fluorescence	Mother_Array	MLMM	Fj_WS21	AX-171494834	9	21080868	4.7986e-05	0.366667	---NA---
Chl fluorescence	Mother_Array	MLMM	Fj_WS21	AX-171122798	5	6975276	5.86956e-05	0.458333	---NA---
Chl fluorescence	Mother_Array	MLMM	Fj_WS21	AX-171185319	10	5198637	6.20366e-05	0.333333	hypothetical protein F2P56_021765, partial [Juglans regia]	gb|KAF5457680.1|hypothetical protein F2P56_021765, partial [Juglans regia]	Juglans regia	2.8e-11
Chl fluorescence	Mother_Array	MLMM	Fj_WS21	AX-170647448	1	34263798	6.47254e-05	0.458333	hypothetical protein F2P56_027178 [Juglans regia]	gb|KAF5452148.1|hypothetical protein F2P56_027178 [Juglans regia]	Juglans regia	6.5e-10
Chl fluorescence	Mother_Array	MLMM	Fj_WS21	AX-170647456	1	34245813	6.47254e-05	0.458333	---NA---
Chl fluorescence	Mother_Array	MLMM	Fj_WS21	AX-170677072	7	48399510	6.62423e-05	0.258333	---NA---
Chl fluorescence	Mother_Array	MLMM	Fj_WS21	AX-170641264	9	21070360	7.30238e-05	0.466667	---NA---
Chl fluorescence	Mother_Array	MLMM	Fj_WS21	AX-170854823	1	35086081	7.40889e-05	0.108333	---NA---
Chl fluorescence	Mother_Array	MLMM	Fj_WS21	AX-170612909	16	23830950	7.60223e-05	0.166667	---NA---
Chl fluorescence	Mother_Array	FarmCPU	Fj_WW21	AX-171528990	10	11356242	4.13318e-06	0.075	---NA---
Chl fluorescence	Mother_Array	FarmCPU	Fj_WW21	AX-170828135	16	16070415	4.71491e-06	0.366667	---NA---
Chl fluorescence	Mother_Array	FarmCPU	Fj_WW21	AX-171091398	6	4637567	1.4642e-05	0.391667	---NA---
Chl fluorescence	Mother_Array	FarmCPU	Fj_WW21	AX-171091388	6	4644013	1.48664e-05	0.433333	---NA---
Chl fluorescence	Mother_Array	FarmCPU	Fj_WW21	AX-170864340	15	19278943	2.83816e-05	0.1	---NA---
Chl fluorescence	Mother_Array	FarmCPU	Fj_WW21	AX-170564882	6	4477598	3.19257e-05	0.5	---NA---
Chl fluorescence	Mother_Array	FarmCPU	Fj_WW21	AX-171091395	6	4638575	4.08711e-05	0.458333	---NA---
Chl fluorescence	Mother_Array	FarmCPU	Fj_WW21	AX-170979897	5	2787835	4.32167e-05	0.275	---NA---
Chl fluorescence	Mother_Array	FarmCPU	Fj_WW21	AX-170828294	16	16235561	4.46343e-05	0.341667	---NA---
Chl fluorescence	Mother_Array	FarmCPU	Fj_WW21	AX-171532057	16	16255794	4.46343e-05	0.341667	---NA---
Chl fluorescence	Mother_Array	FarmCPU	Fj_WW21	AX-171024801	4	25675057	4.55697e-05	0.0833333	---NA---
Chl fluorescence	Mother_Array	FarmCPU	Fj_WW21	AX-170748753	4	24883612	4.58684e-05	0.0333333	---NA---
Chl fluorescence	Mother_Array	FarmCPU	Fj_WW21	AX-170569742	3	19964430	5.67007e-05	0.258333	---NA---
Chl fluorescence	Mother_Array	FarmCPU	Fj_WW21	AX-170741656	8	15293415	7.57361e-05	0.458333	---NA---
Chl fluorescence	Mother_Array	FarmCPU	Fj_WW21	AX-170812972	10	11355790	8.12226e-05	0.0833333	---NA---
Chl fluorescence	Mother_Array	FarmCPU	Fj_WW21	AX-171584080	6	4667869	8.75238e-05	0.483333	---NA---
Chl fluorescence	Mother_Array	MLMM	Fj_WW21	AX-171528990	10	11356242	3.56984e-06	0.075	---NA---
Chl fluorescence	Mother_Array	MLMM	Fj_WW21	AX-170828135	16	16070415	4.45083e-06	0.366667	---NA---
Chl fluorescence	Mother_Array	MLMM	Fj_WW21	AX-171091398	6	4637567	1.36772e-05	0.391667	---NA---
Chl fluorescence	Mother_Array	MLMM	Fj_WW21	AX-171091388	6	4644013	1.40744e-05	0.433333	---NA---
Chl fluorescence	Mother_Array	MLMM	Fj_WW21	AX-170864340	15	19278943	2.2758e-05	0.1	---NA---
Chl fluorescence	Mother_Array	MLMM	Fj_WW21	AX-170564882	6	4477598	3.11296e-05	0.5	---NA---
Chl fluorescence	Mother_Array	MLMM	Fj_WW21	AX-171024801	4	25675057	3.68105e-05	0.0833333	---NA---
Chl fluorescence	Mother_Array	MLMM	Fj_WW21	AX-171091395	6	4638575	3.98878e-05	0.458333	---NA---
Chl fluorescence	Mother_Array	MLMM	Fj_WW21	AX-170828294	16	16235561	4.04033e-05	0.341667	---NA---
Chl fluorescence	Mother_Array	MLMM	Fj_WW21	AX-171532057	16	16255794	4.04033e-05	0.341667	---NA---
Chl fluorescence	Mother_Array	MLMM	Fj_WW21	AX-170748753	4	24883612	4.05925e-05	0.0333333	---NA---
Chl fluorescence	Mother_Array	MLMM	Fj_WW21	AX-170979897	5	2787835	4.17906e-05	0.275	---NA---
Chl fluorescence	Mother_Array	MLMM	Fj_WW21	AX-170569742	3	19964430	4.87416e-05	0.258333	---NA---
Chl fluorescence	Mother_Array	MLMM	Fj_WW21	AX-170812972	10	11355790	7.7701e-05	0.0833333	---NA---
Chl fluorescence	Mother_Array	MLMM	Fj_WW21	AX-171584080	6	4667869	8.23734e-05	0.483333	---NA---
Chl fluorescence	Mother_Array	MLMM	Fj_WW21	AX-170741656	8	15293415	8.53239e-05	0.458333	---NA---
Chl fluorescence	Mother_Array	FarmCPU	Fj_WW22	AX-170964887	8	18949194	1.60182e-05	0.125	---NA---
Chl fluorescence	Mother_Array	FarmCPU	Fj_WW22	AX-170766270	8	27988813	3.11065e-05	0.275	---NA---
Chl fluorescence	Mother_Array	FarmCPU	Fj_WW22	AX-170742022	8	15501167	3.59335e-05	0.1	---NA---
Chl fluorescence	Mother_Array	FarmCPU	Fj_WW22	AX-170742040	8	15531580	3.59335e-05	0.1	protein FAR1-RELATED SEQUENCE 5-like [Juglans regia]	ref|XP_035547729.1|protein FAR1-RELATED SEQUENCE 5-like [Juglans regia]	Juglans regia	7e-10
Chl fluorescence	Mother_Array	FarmCPU	Fj_WW22	AX-171577076	3	14821896	3.62281e-05	0.375	---NA---
Chl fluorescence	Mother_Array	FarmCPU	Fj_WW22	AX-170962254	8	15693913	3.78192e-05	0.191667	---NA---
Chl fluorescence	Mother_Array	FarmCPU	Fj_WW22	AX-171035864	3	14888582	3.86373e-05	0.366667	---NA---
Chl fluorescence	Mother_Array	FarmCPU	Fj_WW22	AX-170962251	8	15694370	3.93147e-05	0.0833333	---NA---
Chl fluorescence	Mother_Array	FarmCPU	Fj_WW22	AX-171477001	7	43556389	4.76544e-05	0.108333	---NA---
Chl fluorescence	Mother_Array	FarmCPU	Fj_WW22	AX-171022426	3	9988937	5.96413e-05	0.108333	---NA---
Chl fluorescence	Mother_Array	FarmCPU	Fj_WW22	AX-170754036	8	17737025	6.15397e-05	0.075	---NA---
Chl fluorescence	Mother_Array	FarmCPU	Fj_WW22	AX-171484152	8	18177933	6.15397e-05	0.075	---NA---
Chl fluorescence	Mother_Array	FarmCPU	Fj_WW22	AX-170742045	8	15539294	6.73601e-05	0.133333	---NA---
Chl fluorescence	Mother_Array	FarmCPU	Fj_WW22	AX-171230842	8	27233057	6.78127e-05	0.116667	uncharacterized protein LOC118346304 [Juglans regia]	ref|XP_035543083.1|uncharacterized protein LOC118346304 [Juglans regia]	Juglans regia	5.3e-06
Chl fluorescence	Mother_Array	FarmCPU	Fj_WW22	AX-171230845	8	27222349	6.78127e-05	0.116667	---NA---
Chl fluorescence	Mother_Array	FarmCPU	Fj_WW22	AX-170725566	11	4626599	6.84591e-05	0.2	---NA---
Chl fluorescence	Mother_Array	FarmCPU	Fj_WW22	AX-170719198	13	10538558	7.13979e-05	0.466667	---NA---
Chl fluorescence	Mother_Array	FarmCPU	Fj_WW22	AX-170551518	7	43569924	8.03676e-05	0.116667	---NA---
Chl fluorescence	Mother_Array	FarmCPU	Fj_WW22	AX-170884544	2	25027364	8.05255e-05	0.25	---NA---
Chl fluorescence	Mother_Array	FarmCPU	Fj_WW22	AX-170884547	2	25030843	8.05255e-05	0.25	---NA---
Chl fluorescence	Mother_Array	FarmCPU	Fj_WW22	AX-170738772	8	27624738	8.13757e-05	0.116667	---NA---
Chl fluorescence	Mother_Array	FarmCPU	Fj_WW22	AX-170752445	2	29488551	8.3825e-05	0.333333	putative E3 ubiquitin-protein ligase UBR7 [Juglans regia]	ref|XP_018815569.2|putative E3 ubiquitin-protein ligase UBR7 [Juglans regia]/gb|KAF5478098.1|hypothetical protein F2P56_004685 [Juglans regia]	Juglans regia	1.9e-07
Chl fluorescence	Mother_Array	FarmCPU	Fj_WW22	AX-171037862	7	34033910	8.52788e-05	0.45	---NA---
Chl fluorescence	Mother_Array	FarmCPU	Fj_WW22	AX-170962265	8	15684776	8.79668e-05	0.1	---NA---
Chl fluorescence	Mother_Array	FarmCPU	Fj_WW22	AX-170924128	1	43482102	9.25646e-05	0.208333	---NA---
Chl fluorescence	Mother_Array	FarmCPU	Fj_WW22	AX-170962288	8	15670419	9.78399e-05	0.116667	---NA---
Chl fluorescence	Mother_Array	FarmCPU	Fj_WW22	AX-170962306	8	15652639	9.78399e-05	0.116667	---NA---
Chl fluorescence	Mother_Array	MLMM	Fj_WW22	AX-170766270	8	27988813	1.58932e-05	0.275	---NA---
Chl fluorescence	Mother_Array	MLMM	Fj_WW22	AX-170964887	8	18949194	3.03632e-05	0.125	---NA---
Chl fluorescence	Mother_Array	MLMM	Fj_WW22	AX-171035864	3	14888582	3.1837e-05	0.366667	---NA---
Chl fluorescence	Mother_Array	MLMM	Fj_WW22	AX-171022426	3	9988937	3.42077e-05	0.108333	---NA---
Chl fluorescence	Mother_Array	MLMM	Fj_WW22	AX-171577076	3	14821896	3.64342e-05	0.375	---NA---
Chl fluorescence	Mother_Array	MLMM	Fj_WW22	AX-170809649	1	12617987	4.18968e-05	0.391667	---NA---
Chl fluorescence	Mother_Array	MLMM	Fj_WW22	AX-171511758	1	18102493	5.0391e-05	0.116667	---NA---
Chl fluorescence	Mother_Array	MLMM	Fj_WW22	AX-170724004	1	18067844	5.0391e-05	0.116667	uncharacterized protein LOC118349399 [Juglans regia]	ref|XP_035549693.1|uncharacterized protein LOC118349399 [Juglans regia]	Juglans regia	2.5e-08
Chl fluorescence	Mother_Array	MLMM	Fj_WW22	AX-170724059	1	18112862	5.0391e-05	0.116667	---NA---
Chl fluorescence	Mother_Array	MLMM	Fj_WW22	AX-170724086	1	18130682	5.0391e-05	0.116667	---NA---
Chl fluorescence	Mother_Array	FarmCPU	Fm_DRI22	AX-170648122	4	17796959	8.24659e-06	0.05	---NA---
Chl fluorescence	Mother_Array	FarmCPU	Fm_DRI22	AX-170850565	4	12196745	8.59653e-06	0.125	---NA---
Chl fluorescence	Mother_Array	FarmCPU	Fm_DRI22	AX-170625754	5	7107486	1.23027e-05	0.158333	---NA---
Chl fluorescence	Mother_Array	FarmCPU	Fm_DRI22	AX-170598266	14	22581213	1.56481e-05	0.133333	---NA---
Chl fluorescence	Mother_Array	FarmCPU	Fm_DRI22	AX-170838471	11	36227550	1.66443e-05	0.0666667	---NA---
Chl fluorescence	Mother_Array	FarmCPU	Fm_DRI22	AX-171534046	11	36240901	1.66443e-05	0.0666667	---NA---
Chl fluorescence	Mother_Array	FarmCPU	Fm_DRI22	AX-170830678	15	7263833	1.93946e-05	0.1	---NA---
Chl fluorescence	Mother_Array	FarmCPU	Fm_DRI22	AX-171574072	4	7658950	3.06768e-05	0.5	---NA---
Chl fluorescence	Mother_Array	FarmCPU	Fm_DRI22	AX-170830549	15	7209275	3.16078e-05	0.1	---NA---
Chl fluorescence	Mother_Array	FarmCPU	Fm_DRI22	AX-171532518	15	7210890	3.36115e-05	0.116667	---NA---
Chl fluorescence	Mother_Array	FarmCPU	Fm_DRI22	AX-171514953	4	17996351	3.38632e-05	0.0416667	---NA---
Chl fluorescence	Mother_Array	FarmCPU	Fm_DRI22	AX-170734557	4	7876821	3.94466e-05	0.358333	---NA---
Chl fluorescence	Mother_Array	FarmCPU	Fm_DRI22	AX-170612409	16	24107133	4.18582e-05	0.116667	---NA---
Chl fluorescence	Mother_Array	FarmCPU	Fm_DRI22	AX-170861746	15	17656949	4.59186e-05	0.141667	---NA---
Chl fluorescence	Mother_Array	FarmCPU	Fm_DRI22	AX-171538406	15	17654377	4.59186e-05	0.141667	signal peptide peptidase-like [Juglans regia]	ref|XP_018833682.1|signal peptide peptidase-like [Juglans regia]/ref|XP_018833681.1|signal peptide peptidase-like [Juglans regia]/gb|KAF5461590.1|hypothetical protein F2P56_017671 [Juglans regia]	Juglans regia	7.3e-06
Chl fluorescence	Mother_Array	FarmCPU	Fm_DRI22	AX-170830760	15	7290176	5.12725e-05	0.116667	---NA---
Chl fluorescence	Mother_Array	FarmCPU	Fm_DRI22	AX-171576047	8	5152052	5.63321e-05	0.383333	---NA---
Chl fluorescence	Mother_Array	FarmCPU	Fm_DRI22	AX-170660625	8	5302462	6.26422e-05	0.425	---NA---
Chl fluorescence	Mother_Array	FarmCPU	Fm_DRI22	AX-170568389	13	8898818	7.4106e-05	0.0916667	---NA---
Chl fluorescence	Mother_Array	FarmCPU	Fm_DRI22	AX-170648162	4	17770193	7.8298e-05	0.0416667	---NA---
Chl fluorescence	Mother_Array	FarmCPU	Fm_DRI22	AX-170648163	4	17766632	7.8298e-05	0.0416667	uncharacterized protein LOC118344791 [Juglans regia]	ref|XP_035542083.1|uncharacterized protein LOC118344791 [Juglans regia]	Juglans regia	8.9e-06
Chl fluorescence	Mother_Array	FarmCPU	Fm_DRI22	AX-171164563	4	17775646	7.8298e-05	0.0416667	---NA---
Chl fluorescence	Mother_Array	FarmCPU	Fm_DRI22	AX-171164565	4	17772536	7.8298e-05	0.0416667	ADP-ribosylation factor GTPase-activating protein AGD12-like isoform X2 [Juglans regia]	ref|XP_035544911.1|ADP-ribosylation factor GTPase-activating protein AGD12-like isoform X2 [Juglans regia]	Juglans regia	1.2e-08
Chl fluorescence	Mother_Array	FarmCPU	Fm_DRI22	AX-171164566	4	17772509	7.8298e-05	0.0416667	---NA---
Chl fluorescence	Mother_Array	FarmCPU	Fm_DRI22	AX-171164567	4	17771686	7.8298e-05	0.0416667	ADP-ribosylation factor GTPase-activating protein AGD12-like isoform X2 [Juglans regia]	ref|XP_035544911.1|ADP-ribosylation factor GTPase-activating protein AGD12-like isoform X2 [Juglans regia]	Juglans regia	5.9e-09
Chl fluorescence	Mother_Array	FarmCPU	Fm_DRI22	AX-171496229	4	17771365	7.8298e-05	0.0416667	---NA---
Chl fluorescence	Mother_Array	FarmCPU	Fm_DRI22	AX-171155991	7	9207665	8.45849e-05	0.25	acidic endochitinase-like [Juglans regia]	ref|XP_018838149.2|acidic endochitinase-like [Juglans regia]	Juglans regia	1.4e-09
Chl fluorescence	Mother_Array	FarmCPU	Fm_DRI22	AX-171502432	9	16613942	8.69116e-05	0.15	---NA---
Chl fluorescence	Mother_Array	FarmCPU	Fm_DRI22	AX-170820788	8	3776675	8.885e-05	0.1	---NA---
Chl fluorescence	Mother_Array	FarmCPU	Fm_DRI22	AX-170820786	8	3776588	8.885e-05	0.1	---NA---
Chl fluorescence	Mother_Array	FarmCPU	Fm_DRI22	AX-171100262	8	5002540	8.90803e-05	0.383333	---NA---
Chl fluorescence	Mother_Array	FarmCPU	Fm_DRI22	AX-171585885	8	5005487	8.90803e-05	0.383333	---NA---
Chl fluorescence	Mother_Array	FarmCPU	Fm_DRI22	AX-171213862	4	32206546	9.45044e-05	0.208333	FT-interacting protein 1 [Juglans regia]	gb|KAF5473337.1|hypothetical protein F2P56_009955 [Juglans regia]/ref|XP_018808541.2|FT-interacting protein 1 [Juglans regia]	Juglans regia	8.6e-11
Chl fluorescence	Mother_Array	FarmCPU	Fm_DRI22	AX-170833861	7	51857119	9.81025e-05	0.141667	---NA---
Chl fluorescence	Mother_Array	FarmCPU	Fm_DRI22	AX-171090339	8	11098235	9.97653e-05	0.233333	hypothetical protein F2P56_018478 [Juglans regia]	gb|KAF5462474.1|hypothetical protein F2P56_018478 [Juglans regia]	Juglans regia	7.9e-10
Chl fluorescence	Mother_Array	MLMM	Fm_DRI22	AX-170648122	4	17796959	8.32297e-06	0.05	---NA---
Chl fluorescence	Mother_Array	MLMM	Fm_DRI22	AX-170850565	4	12196745	8.67571e-06	0.125	---NA---
Chl fluorescence	Mother_Array	MLMM	Fm_DRI22	AX-170625754	5	7107486	1.24126e-05	0.158333	---NA---
Chl fluorescence	Mother_Array	MLMM	Fm_DRI22	AX-170598266	14	22581213	1.57856e-05	0.133333	---NA---
Chl fluorescence	Mother_Array	MLMM	Fm_DRI22	AX-171534046	11	36240901	1.67896e-05	0.0666667	---NA---
Chl fluorescence	Mother_Array	MLMM	Fm_DRI22	AX-170838471	11	36227550	1.67896e-05	0.0666667	---NA---
Chl fluorescence	Mother_Array	MLMM	Fm_DRI22	AX-170830678	15	7263833	1.95601e-05	0.1	---NA---
Chl fluorescence	Mother_Array	MLMM	Fm_DRI22	AX-171574072	4	7658950	3.09279e-05	0.5	---NA---
Chl fluorescence	Mother_Array	MLMM	Fm_DRI22	AX-170830549	15	7209275	3.1866e-05	0.1	---NA---
Chl fluorescence	Mother_Array	MLMM	Fm_DRI22	AX-171532518	15	7210890	3.38842e-05	0.116667	---NA---
Chl fluorescence	Mother_Array	MLMM	Fm_DRI22	AX-171514953	4	17996351	3.4138e-05	0.0416667	---NA---
Chl fluorescence	Mother_Array	MLMM	Fm_DRI22	AX-170734557	4	7876821	3.97633e-05	0.358333	---NA---
Chl fluorescence	Mother_Array	MLMM	Fm_DRI22	AX-170612409	16	24107133	4.21936e-05	0.116667	---NA---
Chl fluorescence	Mother_Array	MLMM	Fm_DRI22	AX-170861746	15	17656949	4.62807e-05	0.141667	---NA---
Chl fluorescence	Mother_Array	MLMM	Fm_DRI22	AX-171538406	15	17654377	4.62807e-05	0.141667	signal peptide peptidase-like [Juglans regia]	ref|XP_018833682.1|signal peptide peptidase-like [Juglans regia]/ref|XP_018833681.1|signal peptide peptidase-like [Juglans regia]/gb|KAF5461590.1|hypothetical protein F2P56_017671 [Juglans regia]	Juglans regia	7.3e-06
Chl fluorescence	Mother_Array	MLMM	Fm_DRI22	AX-170830760	15	7290176	5.16697e-05	0.116667	---NA---
Chl fluorescence	Mother_Array	MLMM	Fm_DRI22	AX-171576047	8	5152052	5.6769e-05	0.383333	---NA---
Chl fluorescence	Mother_Array	MLMM	Fm_DRI22	AX-170660625	8	5302462	6.31249e-05	0.425	---NA---
Chl fluorescence	Mother_Array	MLMM	Fm_DRI22	AX-170568389	13	8898818	7.46586e-05	0.0916667	---NA---
Chl fluorescence	Mother_Array	MLMM	Fm_DRI22	AX-170648162	4	17770193	7.88827e-05	0.0416667	---NA---
Chl fluorescence	Mother_Array	FarmCPU	Fm_DSI21	AX-170754326	2	1174481	4.92793e-07	0.433333	---NA---
Chl fluorescence	Mother_Array	FarmCPU	Fm_DSI21	AX-170754338	2	1163507	2.34721e-06	0.341667	---NA---
Chl fluorescence	Mother_Array	FarmCPU	Fm_DSI21	AX-170677071	7	48399766	4.57535e-06	0.308333	---NA---
Chl fluorescence	Mother_Array	FarmCPU	Fm_DSI21	AX-171552531	3	10618946	9.85891e-06	0.133333	---NA---
Chl fluorescence	Mother_Array	FarmCPU	Fm_DSI21	AX-171517771	2	747221	1.43206e-05	0.291667	---NA---
Chl fluorescence	Mother_Array	FarmCPU	Fm_DSI21	AX-170754420	2	1071094	1.76575e-05	0.425	---NA---
Chl fluorescence	Mother_Array	FarmCPU	Fm_DSI21	AX-170677072	7	48399510	1.97345e-05	0.258333	---NA---
Chl fluorescence	Mother_Array	FarmCPU	Fm_DSI21	AX-171502203	7	48367481	1.98339e-05	0.241667	---NA---
Chl fluorescence	Mother_Array	FarmCPU	Fm_DSI21	AX-170754340	2	1163017	2.92253e-05	0.325	---NA---
Chl fluorescence	Mother_Array	FarmCPU	Fm_DSI21	AX-170754343	2	1162471	3.31857e-05	0.383333	---NA---
Chl fluorescence	Mother_Array	FarmCPU	Fm_DSI21	AX-171517685	2	1070995	4.37311e-05	0.316667	---NA---
Chl fluorescence	Mother_Array	FarmCPU	Fm_DSI21	AX-170677069	7	48399882	4.645e-05	0.216667	---NA---
Chl fluorescence	Mother_Array	FarmCPU	Fm_DSI21	AX-171167998	12	27608758	4.68989e-05	0.141667	cyclin-A2-4-like isoform X1 [Juglans regia]	ref|XP_018847567.2|cyclin-A2-4-like isoform X1 [Juglans regia]	Juglans regia	4e-09
Chl fluorescence	Mother_Array	FarmCPU	Fm_DSI21	AX-171174021	13	10769597	5.25125e-05	0.45	---NA---
Chl fluorescence	Mother_Array	FarmCPU	Fm_DSI21	AX-171174023	13	10769441	5.25125e-05	0.45	ubiquinone biosynthesis protein COQ4 homolog, mitochondrial-like [Juglans regia]	gb|KAF5449503.1|hypothetical protein F2P56_029943 [Juglans regia]/ref|XP_018852383.1|ubiquinone biosynthesis protein COQ4 homolog, mitochondrial-like [Juglans regia]	Juglans regia	8.2e-11
Chl fluorescence	Mother_Array	FarmCPU	Fm_DSI21	AX-171200247	16	13488507	5.71568e-05	0.258333	---NA---
Chl fluorescence	Mother_Array	FarmCPU	Fm_DSI21	AX-171586933	7	8096454	5.83273e-05	0.233333	disease resistance protein RPV1-like [Juglans regia]	gb|KAF5464315.1|hypothetical protein F2P56_014399 [Juglans regia]/ref|XP_018808452.2|disease resistance protein RPV1-like [Juglans regia]	Juglans regia	1.4e-09
Chl fluorescence	Mother_Array	FarmCPU	Fm_DSI21	AX-170859494	16	16829734	6.04448e-05	0.158333	---NA---
Chl fluorescence	Mother_Array	FarmCPU	Fm_DSI21	AX-170677076	7	48398382	6.40321e-05	0.375	---NA---
Chl fluorescence	Mother_Array	FarmCPU	Fm_DSI21	AX-170556672	5	5654996	6.64475e-05	0.466667	---NA---
Chl fluorescence	Mother_Array	FarmCPU	Fm_DSI21	AX-171167991	12	27597754	6.65237e-05	0.133333	hypothetical protein F2P56_028102 [Juglans regia]	gb|KAF5453181.1|hypothetical protein F2P56_028102 [Juglans regia]	Juglans regia	3.1e-11
Chl fluorescence	Mother_Array	FarmCPU	Fm_DSI21	AX-171207256	7	48498236	7.10498e-05	0.158333	---NA---
Chl fluorescence	Mother_Array	FarmCPU	Fm_DSI21	AX-171485426	12	24845150	7.46188e-05	0.4	---NA---
Chl fluorescence	Mother_Array	FarmCPU	Fm_DSI21	AX-170593232	12	25025532	8.78724e-05	0.283333	---NA---
Chl fluorescence	Mother_Array	FarmCPU	Fm_DSI21	AX-170768875	1	7726522	9.58069e-05	0.233333	---NA---
Chl fluorescence	Mother_Array	FarmCPU	Fm_DSI21	AX-171179454	1	7717597	9.58069e-05	0.233333	LRR receptor-like serine/threonine-protein kinase RPK2 [Juglans regia]	ref|XP_018816677.1|LRR receptor-like serine/threonine-protein kinase RPK2 [Juglans regia]	Juglans regia	5e-08
Chl fluorescence	Mother_Array	FarmCPU	Fm_DSI21	AX-170760595	7	26925598	9.65052e-05	0.475	---NA---
Chl fluorescence	Mother_Array	FarmCPU	Fm_DSI21	AX-170962938	7	48525291	9.71799e-05	0.191667	---NA---
Chl fluorescence	Mother_Array	MLMM	Fm_DSI21	AX-171552531	3	10618946	3.76595e-09	0.133333	---NA---
Chl fluorescence	Mother_Array	MLMM	Fm_DSI21	AX-171174023	13	10769441	1.75975e-07	0.45	ubiquinone biosynthesis protein COQ4 homolog, mitochondrial-like [Juglans regia]	gb|KAF5449503.1|hypothetical protein F2P56_029943 [Juglans regia]/ref|XP_018852383.1|ubiquinone biosynthesis protein COQ4 homolog, mitochondrial-like [Juglans regia]	Juglans regia	8.2e-11
Chl fluorescence	Mother_Array	MLMM	Fm_DSI21	AX-170709133	4	33103881	2.05159e-05	0.108333	---NA---
Chl fluorescence	Mother_Array	MLMM	Fm_DSI21	AX-171555100	12	24031104	2.11371e-05	0.491667	---NA---
Chl fluorescence	Mother_Array	MLMM	Fm_DSI21	AX-170743501	7	11399681	2.90599e-05	0.225	---NA---
Chl fluorescence	Mother_Array	MLMM	Fm_DSI21	AX-171031577	13	1661784	3.07677e-05	0.108333	---NA---
Chl fluorescence	Mother_Array	MLMM	Fm_DSI21	AX-170746796	5	5359490	4.0369e-05	0.0833333	---NA---
Chl fluorescence	Mother_Array	MLMM	Fm_DSI21	AX-171478025	5	5639938	4.38418e-05	0.45	---NA---
Chl fluorescence	Mother_Array	MLMM	Fm_DSI21	AX-171035238	13	1680856	4.52104e-05	0.208333	---NA---
Chl fluorescence	Mother_Array	MLMM	Fm_DSI21	AX-170709118	4	33095659	4.61624e-05	0.1	---NA---
Chl fluorescence	Mother_Array	MLMM	Fm_DSI21	AX-171152973	5	5626835	4.75984e-05	0.125	probable inactive receptor kinase At5g58300 isoform X2 [Juglans regia]	ref|XP_018835687.2|probable inactive receptor kinase At5g58300 isoform X2 [Juglans regia]/ref|XP_018835688.2|probable inactive receptor kinase At5g58300 isoform X2 [Juglans regia]	Juglans regia	9.8e-10
Chl fluorescence	Mother_Array	MLMM	Fm_DSI21	AX-170805430	4	24380290	4.85284e-05	0.441667	---NA---
Chl fluorescence	Mother_Array	MLMM	Fm_DSI21	AX-171153019	5	5815371	6.09834e-05	0.5	hypothetical protein F2P56_010862 [Juglans regia]	gb|KAF5470342.1|hypothetical protein F2P56_010862 [Juglans regia]	Juglans regia	7.4e-09
Chl fluorescence	Mother_Array	MLMM	Fm_DSI21	AX-171153022	5	5816214	6.09834e-05	0.5	uncharacterized protein LOC109002419 [Juglans regia]	ref|XP_018835708.2|uncharacterized protein LOC109002419 [Juglans regia]/gb|KAF5470341.1|hypothetical protein F2P56_010861 [Juglans regia]	Juglans regia	1.9e-09
Chl fluorescence	Mother_Array	MLMM	Fm_DSI21	AX-171478059	5	5810959	6.09834e-05	0.5	---NA---
Chl fluorescence	Mother_Array	MLMM	Fm_DSI21	AX-171078092	13	1647008	6.98635e-05	0.175	---NA---
Chl fluorescence	Mother_Array	MLMM	Fm_DSI21	AX-170593327	12	24960671	8.76337e-05	0.283333	---NA---
Chl fluorescence	Mother_Array	MLMM	Fm_DSI21	AX-171555094	12	24013956	9.05633e-05	0.483333	---NA---
Chl fluorescence	Mother_Array	MLMM	Fm_DSI21	AX-171131303	15	14915199	9.79868e-05	0.025	---NA---
Chl fluorescence	Mother_Array	FarmCPU	Fm_WR22	AX-170734557	4	7876821	9.79334e-07	0.358333	---NA---
Chl fluorescence	Mother_Array	FarmCPU	Fm_WR22	AX-171574072	4	7658950	1.47341e-06	0.5	---NA---
Chl fluorescence	Mother_Array	FarmCPU	Fm_WR22	AX-171533036	7	51205531	2.99605e-06	0.133333	---NA---
Chl fluorescence	Mother_Array	FarmCPU	Fm_WR22	AX-170850565	4	12196745	3.21237e-06	0.125	---NA---
Chl fluorescence	Mother_Array	FarmCPU	Fm_WR22	AX-171155991	7	9207665	6.21062e-06	0.25	acidic endochitinase-like [Juglans regia]	ref|XP_018838149.2|acidic endochitinase-like [Juglans regia]	Juglans regia	1.4e-09
Chl fluorescence	Mother_Array	FarmCPU	Fm_WR22	AX-171042405	4	7658586	7.5436e-06	0.391667	---NA---
Chl fluorescence	Mother_Array	FarmCPU	Fm_WR22	AX-170583087	7	9211296	1.13879e-05	0.241667	---NA---
Chl fluorescence	Mother_Array	FarmCPU	Fm_WR22	AX-171155990	7	9207828	1.13879e-05	0.241667	hypothetical protein F2P56_014470 [Juglans regia]	gb|KAF5464393.1|hypothetical protein F2P56_014470 [Juglans regia]	Juglans regia	1e-09
Chl fluorescence	Mother_Array	FarmCPU	Fm_WR22	AX-170583099	7	9193249	1.13879e-05	0.241667	rRNA-processing protein FCF1 homolog [Juglans regia]	gb|KAF5464392.1|hypothetical protein F2P56_014469 [Juglans regia]/ref|XP_018838173.1|rRNA-processing protein FCF1 homolog [Juglans regia]	Juglans regia	3e-07
Chl fluorescence	Mother_Array	FarmCPU	Fm_WR22	AX-171155987	7	9208552	1.13879e-05	0.241667	hypothetical protein F2P56_014470 [Juglans regia]	gb|KAF5464393.1|hypothetical protein F2P56_014470 [Juglans regia]	Juglans regia	5.1e-10
Chl fluorescence	Mother_Array	FarmCPU	Fm_WR22	AX-171559026	4	9677767	1.26057e-05	0.208333	---NA---
Chl fluorescence	Mother_Array	FarmCPU	Fm_WR22	AX-171088195	12	28774992	1.39468e-05	0.191667	---NA---
Chl fluorescence	Mother_Array	FarmCPU	Fm_WR22	AX-170966910	4	9677872	1.56264e-05	0.3	---NA---
Chl fluorescence	Mother_Array	FarmCPU	Fm_WR22	AX-170965658	4	9754991	1.56264e-05	0.3	---NA---
Chl fluorescence	Mother_Array	FarmCPU	Fm_WR22	AX-171516959	4	9721146	1.56264e-05	0.3	---NA---
Chl fluorescence	Mother_Array	FarmCPU	Fm_WR22	AX-171175665	4	7842099	1.63239e-05	0.308333	hypothetical protein F2P56_008629 [Juglans regia]	gb|KAF5471864.1|hypothetical protein F2P56_008629 [Juglans regia]	Juglans regia	1.6e-09
Chl fluorescence	Mother_Array	FarmCPU	Fm_WR22	AX-170734508	4	7838430	1.63239e-05	0.308333	---NA---
Chl fluorescence	Mother_Array	FarmCPU	Fm_WR22	AX-171175666	4	7842126	1.63239e-05	0.308333	hypothetical protein F2P56_008629 [Juglans regia]	gb|KAF5471864.1|hypothetical protein F2P56_008629 [Juglans regia]	Juglans regia	7.5e-10
Chl fluorescence	Mother_Array	FarmCPU	Fm_WR22	AX-171003948	2	4588072	1.8286e-05	0.275	---NA---
Chl fluorescence	Mother_Array	FarmCPU	Fm_WR22	AX-171071162	4	9824336	2.03644e-05	0.291667	---NA---
Chl fluorescence	Mother_Array	FarmCPU	Fm_WR22	AX-170734497	4	7827821	2.19611e-05	0.3	hypothetical protein F2P56_008628 [Juglans regia]	gb|KAF5471863.1|hypothetical protein F2P56_008628 [Juglans regia]	Juglans regia	1e-09
Chl fluorescence	Mother_Array	FarmCPU	Fm_WR22	AX-170965651	4	9764078	2.79288e-05	0.308333	hypothetical protein F2P56_008600, partial [Juglans regia]	gb|KAF5471834.1|hypothetical protein F2P56_008600, partial [Juglans regia]	Juglans regia	9.5e-07
Chl fluorescence	Mother_Array	FarmCPU	Fm_WR22	AX-171502432	9	16613942	2.90729e-05	0.15	---NA---
Chl fluorescence	Mother_Array	FarmCPU	Fm_WR22	AX-170965630	4	9781286	4.38591e-05	0.291667	---NA---
Chl fluorescence	Mother_Array	FarmCPU	Fm_WR22	AX-170833861	7	51857119	4.41241e-05	0.141667	---NA---
Chl fluorescence	Mother_Array	FarmCPU	Fm_WR22	AX-170966349	4	11313541	4.61341e-05	0.175	---NA---
Chl fluorescence	Mother_Array	FarmCPU	Fm_WR22	AX-170971670	16	13258580	6.42342e-05	0.266667	---NA---
Chl fluorescence	Mother_Array	FarmCPU	Fm_WR22	AX-170648122	4	17796959	7.14427e-05	0.05	---NA---
Chl fluorescence	Mother_Array	FarmCPU	Fm_WR22	AX-170625754	5	7107486	7.31183e-05	0.158333	---NA---
Chl fluorescence	Mother_Array	FarmCPU	Fm_WR22	AX-170833228	7	51281266	7.35086e-05	0.125	---NA---
Chl fluorescence	Mother_Array	FarmCPU	Fm_WR22	AX-171185839	7	51280489	7.35086e-05	0.125	---NA---
Chl fluorescence	Mother_Array	FarmCPU	Fm_WR22	AX-171044418	8	11289133	8.70857e-05	0.0916667	---NA---
Chl fluorescence	Mother_Array	FarmCPU	Fm_WR22	AX-171042398	4	7661206	9.09805e-05	0.35	---NA---
Chl fluorescence	Mother_Array	FarmCPU	Fm_WR22	AX-171559076	4	7175084	9.16117e-05	0.3	---NA---
Chl fluorescence	Mother_Array	MLMM	Fm_WR22	AX-170734557	4	7876821	1.16824e-06	0.358333	---NA---
Chl fluorescence	Mother_Array	MLMM	Fm_WR22	AX-170583087	7	9211296	1.96229e-06	0.241667	---NA---
Chl fluorescence	Mother_Array	MLMM	Fm_WR22	AX-171155990	7	9207828	1.96229e-06	0.241667	hypothetical protein F2P56_014470 [Juglans regia]	gb|KAF5464393.1|hypothetical protein F2P56_014470 [Juglans regia]	Juglans regia	1e-09
Chl fluorescence	Mother_Array	MLMM	Fm_WR22	AX-170583099	7	9193249	1.96229e-06	0.241667	rRNA-processing protein FCF1 homolog [Juglans regia]	gb|KAF5464392.1|hypothetical protein F2P56_014469 [Juglans regia]/ref|XP_018838173.1|rRNA-processing protein FCF1 homolog [Juglans regia]	Juglans regia	3e-07
Chl fluorescence	Mother_Array	MLMM	Fm_WR22	AX-171155987	7	9208552	1.96229e-06	0.241667	hypothetical protein F2P56_014470 [Juglans regia]	gb|KAF5464393.1|hypothetical protein F2P56_014470 [Juglans regia]	Juglans regia	5.1e-10
Chl fluorescence	Mother_Array	MLMM	Fm_WR22	AX-171155991	7	9207665	5.49166e-06	0.25	acidic endochitinase-like [Juglans regia]	ref|XP_018838149.2|acidic endochitinase-like [Juglans regia]	Juglans regia	1.4e-09
Chl fluorescence	Mother_Array	MLMM	Fm_WR22	AX-170603207	12	22561803	2.72296e-05	0.4	---NA---
Chl fluorescence	Mother_Array	MLMM	Fm_WR22	AX-171561166	5	1313381	3.39751e-05	0.433333	---NA---
Chl fluorescence	Mother_Array	MLMM	Fm_WR22	AX-170929001	13	1449043	4.68344e-05	0.266667	---NA---
Chl fluorescence	Mother_Array	MLMM	Fm_WR22	AX-170863930	15	19036500	5.03081e-05	0.1	---NA---
Chl fluorescence	Mother_Array	MLMM	Fm_WR22	AX-170863936	15	19042635	5.03081e-05	0.1	---NA---
Chl fluorescence	Mother_Array	MLMM	Fm_WR22	AX-170863937	15	19042894	5.03081e-05	0.1	---NA---
Chl fluorescence	Mother_Array	MLMM	Fm_WR22	AX-171509736	12	27970963	5.90044e-05	0.191667	---NA---
Chl fluorescence	Mother_Array	MLMM	Fm_WR22	AX-171041003	6	6799855	5.93686e-05	0.425	---NA---
Chl fluorescence	Mother_Array	FarmCPU	Fm_WS21	AX-170754326	2	1174481	1.34176e-07	0.433333	---NA---
Chl fluorescence	Mother_Array	FarmCPU	Fm_WS21	AX-171552531	3	10618946	3.6228e-06	0.133333	---NA---
Chl fluorescence	Mother_Array	FarmCPU	Fm_WS21	AX-170754338	2	1163507	4.57662e-06	0.341667	---NA---
Chl fluorescence	Mother_Array	FarmCPU	Fm_WS21	AX-170677071	7	48399766	6.50171e-06	0.308333	---NA---
Chl fluorescence	Mother_Array	FarmCPU	Fm_WS21	AX-170677072	7	48399510	8.93385e-06	0.258333	---NA---
Chl fluorescence	Mother_Array	FarmCPU	Fm_WS21	AX-171517771	2	747221	9.3752e-06	0.291667	---NA---
Chl fluorescence	Mother_Array	FarmCPU	Fm_WS21	AX-171502203	7	48367481	1.03213e-05	0.241667	---NA---
Chl fluorescence	Mother_Array	FarmCPU	Fm_WS21	AX-170754420	2	1071094	1.51153e-05	0.425	---NA---
Chl fluorescence	Mother_Array	FarmCPU	Fm_WS21	AX-171517676	2	1109510	2.1181e-05	0.075	---NA---
Chl fluorescence	Mother_Array	FarmCPU	Fm_WS21	AX-171517685	2	1070995	2.13471e-05	0.316667	---NA---
Chl fluorescence	Mother_Array	FarmCPU	Fm_WS21	AX-170754340	2	1163017	2.15532e-05	0.325	---NA---
Chl fluorescence	Mother_Array	FarmCPU	Fm_WS21	AX-170754343	2	1162471	2.16306e-05	0.383333	---NA---
Chl fluorescence	Mother_Array	FarmCPU	Fm_WS21	AX-171091646	11	10262948	2.3063e-05	0.0666667	---NA---
Chl fluorescence	Mother_Array	FarmCPU	Fm_WS21	AX-170754380	2	1114546	2.42285e-05	0.316667	---NA---
Chl fluorescence	Mother_Array	FarmCPU	Fm_WS21	AX-170677069	7	48399882	3.38877e-05	0.216667	---NA---
Chl fluorescence	Mother_Array	FarmCPU	Fm_WS21	AX-170768875	1	7726522	3.81161e-05	0.233333	---NA---
Chl fluorescence	Mother_Array	FarmCPU	Fm_WS21	AX-171179454	1	7717597	3.81161e-05	0.233333	LRR receptor-like serine/threonine-protein kinase RPK2 [Juglans regia]	ref|XP_018816677.1|LRR receptor-like serine/threonine-protein kinase RPK2 [Juglans regia]	Juglans regia	5e-08
Chl fluorescence	Mother_Array	FarmCPU	Fm_WS21	AX-171586933	7	8096454	3.88818e-05	0.233333	disease resistance protein RPV1-like [Juglans regia]	gb|KAF5464315.1|hypothetical protein F2P56_014399 [Juglans regia]/ref|XP_018808452.2|disease resistance protein RPV1-like [Juglans regia]	Juglans regia	1.4e-09
Chl fluorescence	Mother_Array	FarmCPU	Fm_WS21	AX-170884343	2	24814601	4.18469e-05	0.225	---NA---
Chl fluorescence	Mother_Array	FarmCPU	Fm_WS21	AX-170935121	13	32020206	4.48186e-05	0.191667	---NA---
Chl fluorescence	Mother_Array	FarmCPU	Fm_WS21	AX-171517674	2	1114761	4.62365e-05	0.366667	---NA---
Chl fluorescence	Mother_Array	FarmCPU	Fm_WS21	AX-171034982	6	37716683	4.93458e-05	0.075	uncharacterized protein LOC108980548 [Juglans regia]	gb|KAF5468849.1|hypothetical protein F2P56_012962 [Juglans regia]/ref|XP_018807042.2|uncharacterized protein LOC108980548 [Juglans regia]	Juglans regia	3.1e-08
Chl fluorescence	Mother_Array	FarmCPU	Fm_WS21	AX-171035015	6	37745035	4.93458e-05	0.075	---NA---
Chl fluorescence	Mother_Array	FarmCPU	Fm_WS21	AX-171206549	6	37735946	4.93458e-05	0.075	uncharacterized protein LOC109019498 [Juglans regia]	gb|KAF5469602.1|hypothetical protein F2P56_013664 [Juglans regia]/ref|XP_018857327.1|uncharacterized protein LOC109019498 [Juglans regia]	Juglans regia	4.5e-10
Chl fluorescence	Mother_Array	FarmCPU	Fm_WS21	AX-171572576	6	37682131	4.93458e-05	0.075	class V chitinase CHIT5b-like [Juglans regia]	ref|XP_018857323.1|class V chitinase CHIT5b-like [Juglans regia]/gb|KAF5469596.1|hypothetical protein F2P56_013658 [Juglans regia]	Juglans regia	3e-09
Chl fluorescence	Mother_Array	FarmCPU	Fm_WS21	AX-171034953	6	37702191	4.93458e-05	0.075	hypothetical protein F2P56_027848 [Juglans regia]	gb|KAF5452893.1|hypothetical protein F2P56_027848 [Juglans regia]/gb|KAF5457297.1|hypothetical protein F2P56_021410 [Juglans regia]	Juglans regia	1.1e-07
Chl fluorescence	Mother_Array	FarmCPU	Fm_WS21	AX-171035001	6	37728950	4.93458e-05	0.075	---NA---
Chl fluorescence	Mother_Array	FarmCPU	Fm_WS21	AX-171174021	13	10769597	6.10495e-05	0.45	---NA---
Chl fluorescence	Mother_Array	FarmCPU	Fm_WS21	AX-171174023	13	10769441	6.10495e-05	0.45	ubiquinone biosynthesis protein COQ4 homolog, mitochondrial-like [Juglans regia]	gb|KAF5449503.1|hypothetical protein F2P56_029943 [Juglans regia]/ref|XP_018852383.1|ubiquinone biosynthesis protein COQ4 homolog, mitochondrial-like [Juglans regia]	Juglans regia	8.2e-11
Chl fluorescence	Mother_Array	FarmCPU	Fm_WS21	AX-171575623	7	8227187	6.42027e-05	0.116667	---NA---
Chl fluorescence	Mother_Array	FarmCPU	Fm_WS21	AX-171485426	12	24845150	6.51481e-05	0.4	---NA---
Chl fluorescence	Mother_Array	FarmCPU	Fm_WS21	AX-171552677	13	31672322	6.71473e-05	0.208333	---NA---
Chl fluorescence	Mother_Array	FarmCPU	Fm_WS21	AX-171207256	7	48498236	6.73934e-05	0.158333	---NA---
Chl fluorescence	Mother_Array	FarmCPU	Fm_WS21	AX-171508944	16	27954076	6.99941e-05	0.116667	---NA---
Chl fluorescence	Mother_Array	FarmCPU	Fm_WS21	AX-170962938	7	48525291	7.27863e-05	0.191667	---NA---
Chl fluorescence	Mother_Array	FarmCPU	Fm_WS21	AX-170859494	16	16829734	7.63031e-05	0.158333	---NA---
Chl fluorescence	Mother_Array	FarmCPU	Fm_WS21	AX-170677076	7	48398382	7.701e-05	0.375	---NA---
Chl fluorescence	Mother_Array	FarmCPU	Fm_WS21	AX-170884219	2	24692141	7.99953e-05	0.116667	---NA---
Chl fluorescence	Mother_Array	FarmCPU	Fm_WS21	AX-171548748	16	7597065	8.22433e-05	0.225	---NA---
Chl fluorescence	Mother_Array	FarmCPU	Fm_WS21	AX-170754301	2	1201975	8.35391e-05	0.391667	---NA---
Chl fluorescence	Mother_Array	FarmCPU	Fm_WS21	AX-171185239	7	48447137	8.73276e-05	0.408333	---NA---
Chl fluorescence	Mother_Array	FarmCPU	Fm_WS21	AX-170984478	9	22869375	9.69704e-05	0.166667	---NA---
Chl fluorescence	Mother_Array	FarmCPU	Fm_WS21	AX-170984480	9	22869467	9.69704e-05	0.166667	---NA---
Chl fluorescence	Mother_Array	MLMM	Fm_WS21	AX-171552531	3	10618946	8.15388e-10	0.133333	---NA---
Chl fluorescence	Mother_Array	MLMM	Fm_WS21	AX-171174023	13	10769441	1.32341e-07	0.45	ubiquinone biosynthesis protein COQ4 homolog, mitochondrial-like [Juglans regia]	gb|KAF5449503.1|hypothetical protein F2P56_029943 [Juglans regia]/ref|XP_018852383.1|ubiquinone biosynthesis protein COQ4 homolog, mitochondrial-like [Juglans regia]	Juglans regia	8.2e-11
Chl fluorescence	Mother_Array	MLMM	Fm_WS21	AX-170743501	7	11399681	1.75659e-05	0.225	---NA---
Chl fluorescence	Mother_Array	MLMM	Fm_WS21	AX-170743498	7	11399419	2.46846e-05	0.483333	---NA---
Chl fluorescence	Mother_Array	MLMM	Fm_WS21	AX-171181585	7	10581596	3.4749e-05	0.466667	---NA---
Chl fluorescence	Mother_Array	MLMM	Fm_WS21	AX-170845458	7	40012824	4.88458e-05	0.133333	---NA---
Chl fluorescence	Mother_Array	MLMM	Fm_WS21	AX-170593340	12	24952496	4.97167e-05	0.191667	hypothetical protein F2P56_001629 [Juglans regia]	gb|KAF5480926.1|hypothetical protein F2P56_001629 [Juglans regia]	Juglans regia	4.2e-06
Chl fluorescence	Mother_Array	MLMM	Fm_WS21	AX-170955671	13	38711327	5.61778e-05	0.291667	---NA---
Chl fluorescence	Mother_Array	MLMM	Fm_WS21	AX-170827953	2	2890442	5.68891e-05	0.208333	---NA---
Chl fluorescence	Mother_Array	MLMM	Fm_WS21	AX-171575623	7	8227187	5.77304e-05	0.116667	---NA---
Chl fluorescence	Mother_Array	MLMM	Fm_WS21	AX-171151375	7	2331869	6.66455e-05	0.291667	---NA---
Chl fluorescence	Mother_Array	MLMM	Fm_WS21	AX-170709118	4	33095659	6.79212e-05	0.1	---NA---
Chl fluorescence	Mother_Array	MLMM	Fm_WS21	AX-171209572	5	8655698	8.37144e-05	0.116667	hypothetical protein F2P56_011103, partial [Juglans regia]	gb|KAF5470599.1|hypothetical protein F2P56_011103, partial [Juglans regia]	Juglans regia	1.2e-08
Chl fluorescence	Mother_Array	FarmCPU	Fm_WW21	AX-170569742	3	19964430	6.6496e-06	0.258333	---NA---
Chl fluorescence	Mother_Array	FarmCPU	Fm_WW21	AX-170569747	3	19960746	6.77228e-06	0.425	---NA---
Chl fluorescence	Mother_Array	FarmCPU	Fm_WW21	AX-170569774	3	19942423	6.77228e-06	0.425	---NA---
Chl fluorescence	Mother_Array	FarmCPU	Fm_WW21	AX-171480682	3	19953002	6.77228e-06	0.425	---NA---
Chl fluorescence	Mother_Array	FarmCPU	Fm_WW21	AX-170950764	9	19796024	2.596e-05	0.158333	---NA---
Chl fluorescence	Mother_Array	FarmCPU	Fm_WW21	AX-170950759	9	19792653	2.596e-05	0.158333	---NA---
Chl fluorescence	Mother_Array	FarmCPU	Fm_WW21	AX-171480683	3	19950675	2.75609e-05	0.375	---NA---
Chl fluorescence	Mother_Array	FarmCPU	Fm_WW21	AX-171010883	1	4368010	2.99543e-05	0.233333	---NA---
Chl fluorescence	Mother_Array	FarmCPU	Fm_WW21	AX-171528990	10	11356242	3.06095e-05	0.075	---NA---
Chl fluorescence	Mother_Array	FarmCPU	Fm_WW21	AX-170774280	3	4037468	3.08467e-05	0.141667	---NA---
Chl fluorescence	Mother_Array	FarmCPU	Fm_WW21	AX-171180321	3	4067075	3.08467e-05	0.141667	putative methyltransferase DDB_G0268948 [Juglans regia]	ref|XP_018817184.1|putative methyltransferase DDB_G0268948 [Juglans regia]/gb|KAF5474232.1|hypothetical protein F2P56_006147 [Juglans regia]	Juglans regia	3.4e-09
Chl fluorescence	Mother_Array	FarmCPU	Fm_WW21	AX-171180322	3	4067117	3.08467e-05	0.141667	putative methyltransferase DDB_G0268948 [Juglans regia]	ref|XP_018817184.1|putative methyltransferase DDB_G0268948 [Juglans regia]/gb|KAF5474232.1|hypothetical protein F2P56_006147 [Juglans regia]	Juglans regia	7.7e-10
Chl fluorescence	Mother_Array	FarmCPU	Fm_WW21	AX-170774301	3	4048088	3.08467e-05	0.141667	---NA---
Chl fluorescence	Mother_Array	FarmCPU	Fm_WW21	AX-170774331	3	4076320	3.08467e-05	0.141667	---NA---
Chl fluorescence	Mother_Array	FarmCPU	Fm_WW21	AX-171180320	3	4067045	3.08467e-05	0.141667	---NA---
Chl fluorescence	Mother_Array	FarmCPU	Fm_WW21	AX-170899285	14	24514836	3.34113e-05	0.1	---NA---
Chl fluorescence	Mother_Array	FarmCPU	Fm_WW21	AX-170836351	1	4363860	3.49879e-05	0.183333	---NA---
Chl fluorescence	Mother_Array	FarmCPU	Fm_WW21	AX-171486478	3	20555502	3.96591e-05	0.408333	---NA---
Chl fluorescence	Mother_Array	FarmCPU	Fm_WW21	AX-171008263	3	20689486	4.25766e-05	0.125	---NA---
Chl fluorescence	Mother_Array	FarmCPU	Fm_WW21	AX-170828135	16	16070415	4.2728e-05	0.366667	---NA---
Chl fluorescence	Mother_Array	FarmCPU	Fm_WW21	AX-171567104	3	20703621	4.40116e-05	0.125	---NA---
Chl fluorescence	Mother_Array	FarmCPU	Fm_WW21	AX-170745465	9	13194576	4.68953e-05	0.216667	---NA---
Chl fluorescence	Mother_Array	FarmCPU	Fm_WW21	AX-170649540	1	4247246	4.75615e-05	0.0833333	---NA---
Chl fluorescence	Mother_Array	FarmCPU	Fm_WW21	AX-171533659	1	4274899	4.75615e-05	0.0833333	---NA---
Chl fluorescence	Mother_Array	FarmCPU	Fm_WW21	AX-170836300	1	4295984	5.1469e-05	0.0916667	---NA---
Chl fluorescence	Mother_Array	FarmCPU	Fm_WW21	AX-171186228	1	4291551	5.1469e-05	0.0916667	probable inactive leucine-rich repeat receptor-like protein kinase At3g03770 [Juglans regia]	gb|KAF5479787.1|hypothetical protein F2P56_000579 [Juglans regia]/ref|XP_018822082.2|probable inactive leucine-rich repeat receptor-like protein kinase At3g03770 [Juglans regia]	Juglans regia	2.9e-10
Chl fluorescence	Mother_Array	FarmCPU	Fm_WW21	AX-171186229	1	4291667	5.1469e-05	0.0916667	probable inactive leucine-rich repeat receptor-like protein kinase At3g03770 [Juglans regia]	gb|KAF5479787.1|hypothetical protein F2P56_000579 [Juglans regia]/ref|XP_018822082.2|probable inactive leucine-rich repeat receptor-like protein kinase At3g03770 [Juglans regia]	Juglans regia	9.5e-10
Chl fluorescence	Mother_Array	FarmCPU	Fm_WW21	AX-171186226	1	4289170	5.1469e-05	0.0916667	probable inactive leucine-rich repeat receptor-like protein kinase At3g03770 [Juglans regia]	gb|KAF5479787.1|hypothetical protein F2P56_000579 [Juglans regia]/ref|XP_018822082.2|probable inactive leucine-rich repeat receptor-like protein kinase At3g03770 [Juglans regia]	Juglans regia	8e-08
Chl fluorescence	Mother_Array	FarmCPU	Fm_WW21	AX-170631695	3	4741073	5.20094e-05	0.15	---NA---
Chl fluorescence	Mother_Array	FarmCPU	Fm_WW21	AX-171480686	3	19949130	5.39671e-05	0.366667	---NA---
Chl fluorescence	Mother_Array	FarmCPU	Fm_WW21	AX-171008269	3	20691625	5.55288e-05	0.116667	---NA---
Chl fluorescence	Mother_Array	FarmCPU	Fm_WW21	AX-170774143	3	3943726	5.76141e-05	0.108333	---NA---
Chl fluorescence	Mother_Array	FarmCPU	Fm_WW21	AX-170684446	3	2273633	6.48549e-05	0.141667	---NA---
Chl fluorescence	Mother_Array	FarmCPU	Fm_WW21	AX-171484009	16	698141	6.83517e-05	0.308333	---NA---
Chl fluorescence	Mother_Array	FarmCPU	Fm_WW21	AX-170625959	9	13202552	8.42905e-05	0.266667	uncharacterized protein LOC118349426 [Juglans regia]	ref|XP_035549739.1|uncharacterized protein LOC118349426 [Juglans regia]	Juglans regia	2e-09
Chl fluorescence	Mother_Array	MLMM	Fm_WW21	AX-170569742	3	19964430	6.1004e-06	0.258333	---NA---
Chl fluorescence	Mother_Array	MLMM	Fm_WW21	AX-170569747	3	19960746	6.21376e-06	0.425	---NA---
Chl fluorescence	Mother_Array	MLMM	Fm_WW21	AX-170569774	3	19942423	6.21376e-06	0.425	---NA---
Chl fluorescence	Mother_Array	MLMM	Fm_WW21	AX-171480682	3	19953002	6.21376e-06	0.425	---NA---
Chl fluorescence	Mother_Array	MLMM	Fm_WW21	AX-170950759	9	19792653	2.40526e-05	0.158333	---NA---
Chl fluorescence	Mother_Array	MLMM	Fm_WW21	AX-170950764	9	19796024	2.40526e-05	0.158333	---NA---
Chl fluorescence	Mother_Array	MLMM	Fm_WW21	AX-171480683	3	19950675	2.55466e-05	0.375	---NA---
Chl fluorescence	Mother_Array	MLMM	Fm_WW21	AX-171010883	1	4368010	2.77815e-05	0.233333	---NA---
Chl fluorescence	Mother_Array	MLMM	Fm_WW21	AX-171528990	10	11356242	2.83918e-05	0.075	---NA---
Chl fluorescence	Mother_Array	MLMM	Fm_WW21	AX-170774301	3	4048088	2.86135e-05	0.141667	---NA---
Chl fluorescence	Mother_Array	MLMM	Fm_WW21	AX-170774331	3	4076320	2.86135e-05	0.141667	---NA---
Chl fluorescence	Mother_Array	MLMM	Fm_WW21	AX-171180320	3	4067045	2.86135e-05	0.141667	---NA---
Chl fluorescence	Mother_Array	MLMM	Fm_WW21	AX-170774280	3	4037468	2.86135e-05	0.141667	---NA---
Chl fluorescence	Mother_Array	MLMM	Fm_WW21	AX-171180321	3	4067075	2.86135e-05	0.141667	putative methyltransferase DDB_G0268948 [Juglans regia]	ref|XP_018817184.1|putative methyltransferase DDB_G0268948 [Juglans regia]/gb|KAF5474232.1|hypothetical protein F2P56_006147 [Juglans regia]	Juglans regia	3.4e-09
Chl fluorescence	Mother_Array	MLMM	Fm_WW21	AX-171180322	3	4067117	2.86135e-05	0.141667	putative methyltransferase DDB_G0268948 [Juglans regia]	ref|XP_018817184.1|putative methyltransferase DDB_G0268948 [Juglans regia]/gb|KAF5474232.1|hypothetical protein F2P56_006147 [Juglans regia]	Juglans regia	7.7e-10
Chl fluorescence	Mother_Array	MLMM	Fm_WW21	AX-170899285	14	24514836	3.101e-05	0.1	---NA---
Chl fluorescence	Mother_Array	MLMM	Fm_WW21	AX-170836351	1	4363860	3.24868e-05	0.183333	---NA---
Chl fluorescence	Mother_Array	MLMM	Fm_WW21	AX-171486478	3	20555502	3.68569e-05	0.408333	---NA---
Chl fluorescence	Mother_Array	MLMM	Fm_WW21	AX-171008263	3	20689486	3.95875e-05	0.125	---NA---
Chl fluorescence	Mother_Array	MLMM	Fm_WW21	AX-170828135	16	16070415	3.97309e-05	0.366667	---NA---
Chl fluorescence	Mother_Array	FarmCPU	Fm_WW22	AX-171087415	10	31618018	3.65792e-06	0.416667	---NA---
Chl fluorescence	Mother_Array	FarmCPU	Fm_WW22	AX-171022426	3	9988937	3.9898e-06	0.108333	---NA---
Chl fluorescence	Mother_Array	FarmCPU	Fm_WW22	AX-170766116	8	28064576	1.49258e-05	0.158333	---NA---
Chl fluorescence	Mother_Array	FarmCPU	Fm_WW22	AX-171037862	7	34033910	1.62796e-05	0.45	---NA---
Chl fluorescence	Mother_Array	FarmCPU	Fm_WW22	AX-171024010	2	10369942	1.9095e-05	0.0916667	---NA---
Chl fluorescence	Mother_Array	FarmCPU	Fm_WW22	AX-171230842	8	27233057	2.02309e-05	0.116667	uncharacterized protein LOC118346304 [Juglans regia]	ref|XP_035543083.1|uncharacterized protein LOC118346304 [Juglans regia]	Juglans regia	5.3e-06
Chl fluorescence	Mother_Array	FarmCPU	Fm_WW22	AX-171230845	8	27222349	2.02309e-05	0.116667	---NA---
Chl fluorescence	Mother_Array	FarmCPU	Fm_WW22	AX-170766270	8	27988813	2.59966e-05	0.275	---NA---
Chl fluorescence	Mother_Array	FarmCPU	Fm_WW22	AX-170738772	8	27624738	2.87764e-05	0.116667	---NA---
Chl fluorescence	Mother_Array	FarmCPU	Fm_WW22	AX-171037869	7	34025210	3.14746e-05	0.233333	probable 3-ketoacyl-CoA synthase 21 [Juglans regia]	ref|XP_018857613.1|probable 3-ketoacyl-CoA synthase 21 [Juglans regia]/gb|KAF5465459.1|hypothetical protein F2P56_015468 [Juglans regia]	Juglans regia	3.4e-09
Chl fluorescence	Mother_Array	FarmCPU	Fm_WW22	AX-170924128	1	43482102	3.24103e-05	0.208333	---NA---
Chl fluorescence	Mother_Array	FarmCPU	Fm_WW22	AX-170629147	3	9958313	3.26595e-05	0.1	---NA---
Chl fluorescence	Mother_Array	FarmCPU	Fm_WW22	AX-171572932	3	9986178	3.26595e-05	0.1	---NA---
Chl fluorescence	Mother_Array	FarmCPU	Fm_WW22	AX-170725566	11	4626599	3.81662e-05	0.2	---NA---
Chl fluorescence	Mother_Array	FarmCPU	Fm_WW22	AX-171498633	10	29682593	4.23998e-05	0.3	---NA---
Chl fluorescence	Mother_Array	FarmCPU	Fm_WW22	AX-170664389	12	6904482	4.94596e-05	0.483333	---NA---
Chl fluorescence	Mother_Array	FarmCPU	Fm_WW22	AX-171162470	3	9954224	5.66542e-05	0.0916667	uncharacterized protein LOC109007936 isoform X1 [Juglans regia]	ref|XP_018843386.2|uncharacterized protein LOC109007936 isoform X1 [Juglans regia]/gb|KAF5474968.1|hypothetical protein F2P56_006820 [Juglans regia]	Juglans regia	2.9e-12
Chl fluorescence	Mother_Array	FarmCPU	Fm_WW22	AX-170629123	3	9937552	5.66542e-05	0.0916667	---NA---
Chl fluorescence	Mother_Array	FarmCPU	Fm_WW22	AX-170629163	3	9968090	5.66542e-05	0.0916667	---NA---
Chl fluorescence	Mother_Array	FarmCPU	Fm_WW22	AX-171162466	3	9941608	5.66542e-05	0.0916667	serine acetyltransferase 1, chloroplastic-like [Juglans regia]	gb|KAF5474966.1|hypothetical protein F2P56_006818 [Juglans regia]/ref|XP_018843394.1|serine acetyltransferase 1, chloroplastic-like [Juglans regia]	Juglans regia	5.8e-09
Chl fluorescence	Mother_Array	FarmCPU	Fm_WW22	AX-171027111	3	9913278	7.03915e-05	0.1	---NA---
Chl fluorescence	Mother_Array	FarmCPU	Fm_WW22	AX-171027104	3	9916292	7.03915e-05	0.1	---NA---
Chl fluorescence	Mother_Array	FarmCPU	Fm_WW22	AX-171014370	2	10478374	7.44309e-05	0.0583333	---NA---
Chl fluorescence	Mother_Array	FarmCPU	Fm_WW22	AX-170947781	13	36055729	7.51177e-05	0.25	---NA---
Chl fluorescence	Mother_Array	FarmCPU	Fm_WW22	AX-170766489	8	27856988	8.08886e-05	0.1	---NA---
Chl fluorescence	Mother_Array	FarmCPU	Fm_WW22	AX-170659663	10	29682716	8.43973e-05	0.341667	uncharacterized protein LOC109007962 [Juglans regia]	ref|XP_018843425.2|uncharacterized protein LOC109007962 [Juglans regia]	Juglans regia	9.3e-07
Chl fluorescence	Mother_Array	FarmCPU	Fm_WW22	AX-170659666	10	29684730	8.43973e-05	0.341667	---NA---
Chl fluorescence	Mother_Array	FarmCPU	Fm_WW22	AX-171498620	10	29638216	8.43973e-05	0.341667	---NA---
Chl fluorescence	Mother_Array	FarmCPU	Fm_WW22	AX-171498634	10	29685171	8.43973e-05	0.341667	---NA---
Chl fluorescence	Mother_Array	FarmCPU	Fm_WW22	AX-170659652	10	29671596	8.43973e-05	0.341667	---NA---
Chl fluorescence	Mother_Array	FarmCPU	Fm_WW22	AX-171036774	3	9982213	8.62673e-05	0.158333	---NA---
Chl fluorescence	Mother_Array	FarmCPU	Fm_WW22	AX-170741721	8	15340015	8.94022e-05	0.166667	---NA---
[truncated: 11,360 more rows]

## Sheet: M_Array_Sig
Table S6. The list of significant SNPs located within the candidate genes and associated with photosynthetic traits under well-water, water-stress and re-watering conditions based on Array dataset (295K SNPs)
Category	Method	Model	Trait	SNP	CHR	Position	P.value	maf	Sequence Description	Blast Top Hit Description (HSP)	Blast Top Hit Taxonomy Name	Blast Top Hit E-Value
Chl fluorescence	Mother_Array	MLMM	ABS/RC_WS21	AX-171514337	12	24044526	5.89574e-28	0.383333	---NA---
Chl fluorescence	Mother_Array	MLMM	ABS/RC_WS21	AX-170800319	5	6827364	2.44366e-23	0.283333	---NA---
Chl fluorescence	Mother_Array	MLMM	ABS/RC_WS21	AX-170586499	8	29729047	2.93432e-23	0.1	---NA---
Chl fluorescence	Mother_Array	MLMM	ABS/RC_WS21	AX-170838192	11	35950855	9.72606e-21	0.075	---NA---
Chl fluorescence	Mother_Array	MLMM	ABS/RC_WS21	AX-171524696	16	20761643	1.16584e-17	0.491667	---NA---
Chl fluorescence	Mother_Array	MLMM	ABS/RC_WS21	AX-171538851	15	19051216	2.65411e-14	0.408333	---NA---
Chl fluorescence	Mother_Array	MLMM	ABS/RC_WS21	AX-170881873	14	10367937	2.15138e-12	0.191667	---NA---
Chl fluorescence	Mother_Array	MLMM	ABS/RC_WS21	AX-170906219	7	34256456	1.08452e-09	0.225	isoleucine--tRNA ligase, chloroplastic/mitochondrial [Juglans regia]	ref|XP_018826088.2|isoleucine--tRNA ligase, chloroplastic/mitochondrial [Juglans regia]/gb|KAF5465481.1|hypothetical protein F2P56_015488 [Juglans regia]	Juglans regia	2.4e-10
Chl fluorescence	Mother_Array	MLMM	DI0/RC_DSI21	AX-171514337	12	24044526	3.52402e-29	0.383333	---NA---
Chl fluorescence	Mother_Array	MLMM	DI0/RC_DSI21	AX-171179693	1	6648849	6.01287e-21	0.15	helicase SEN1 [Juglans regia]	ref|XP_035543859.1|helicase SEN1 [Juglans regia]/gb|KAF5480087.1|hypothetical protein F2P56_000857 [Juglans regia]	Juglans regia	2.2e-09
Chl fluorescence	Mother_Array	MLMM	DI0/RC_DSI21	AX-170945625	7	37914109	3.4203e-19	0.291667	---NA---
Chl fluorescence	Mother_Array	MLMM	DI0/RC_DSI21	AX-171101364	11	28254841	9.32571e-19	0.133333	---NA---
Chl fluorescence	Mother_Array	MLMM	DI0/RC_DSI21	AX-170656743	4	8160777	4.02313e-16	0.216667	---NA---
Chl fluorescence	Mother_Array	MLMM	DI0/RC_DSI21	AX-170918381	11	15814817	1.59965e-10	0.416667	---NA---
Chl fluorescence	Mother_Array	MLMM	DI0/RC_DSI21	AX-170571807	7	20559137	3.90297e-10	0.141667	---NA---
Chl fluorescence	Mother_Array	MLMM	DI0/RC_DSI21	AX-171231735	2	8589919	4.09347e-10	0.125	---NA---
Chl fluorescence	Mother_Array	MLMM	ET0/RC_WW21	AX-170916079	1	40926242	7.70893e-12	0.0666667	---NA---
Chl fluorescence	Mother_Array	MLMM	ET0/RC_WW21	AX-170594476	6	23430558	4.74245e-10	0.4	---NA---
Chl fluorescence	Mother_Array	MLMM	Fi_DSI21	AX-171552531	3	10618946	6.22194e-09	0.133333	---NA---
Chl fluorescence	Mother_Array	FarmCPU	Fi_WS21	AX-170754326	2	1174481	1.33391e-07	0.433333	---NA---
Chl fluorescence	Mother_Array	MLMM	Fi_WS21	AX-171552531	3	10618946	1.16455e-09	0.133333	---NA---
Chl fluorescence	Mother_Array	MLMM	Fj_DRI22	AX-171538406	15	17654377	7.66123e-24	0.141667	signal peptide peptidase-like [Juglans regia]	ref|XP_018833682.1|signal peptide peptidase-like [Juglans regia]/ref|XP_018833681.1|signal peptide peptidase-like [Juglans regia]/gb|KAF5461590.1|hypothetical protein F2P56_017671 [Juglans regia]	Juglans regia	7.3e-06
Chl fluorescence	Mother_Array	MLMM	Fj_DRI22	AX-171063035	15	15216274	1.78174e-17	0.158333	---NA---
Chl fluorescence	Mother_Array	MLMM	Fj_DRI22	AX-171128287	4	15396208	2.48923e-15	0.125	uncharacterized protein LOC108998181 isoform X2 [Juglans regia]	ref|XP_035546890.1|uncharacterized protein LOC108998181 isoform X2 [Juglans regia]	Juglans regia	6.1e-06
Chl fluorescence	Mother_Array	MLMM	Fj_DRI22	AX-171109794	9	17276140	1.22113e-10	0.241667	---NA---
Chl fluorescence	Mother_Array	MLMM	Fj_DRI22	AX-170570512	10	5868213	1.62689e-09	0.15	---NA---
Chl fluorescence	Mother_Array	MLMM	Fj_DSI21	AX-170677071	7	48399766	7.47043e-08	0.308333	---NA---
Chl fluorescence	Mother_Array	FarmCPU	Fj_WS21	AX-170677071	7	48399766	8.4937e-14	0.308333	---NA---
Chl fluorescence	Mother_Array	FarmCPU	Fj_WS21	AX-170754326	2	1174481	1.0487e-09	0.433333	---NA---
Chl fluorescence	Mother_Array	FarmCPU	Fj_WS21	AX-170984350	9	22774652	2.29956e-08	0.0916667	---NA---
Chl fluorescence	Mother_Array	FarmCPU	Fj_WS21	AX-171158846	12	21344517	2.75681e-08	0.125	chromatin structure-remodeling complex protein SYD isoform X1 [Juglans regia]	ref|XP_018840590.2|chromatin structure-remodeling complex protein SYD isoform X1 [Juglans regia]/gb|KAF5452397.1|hypothetical protein F2P56_027401 [Juglans regia]	Juglans regia	7.4e-10
Chl fluorescence	Mother_Array	MLMM	Fj_WS21	AX-170754326	2	1174481	3.44171e-14	0.433333	---NA---
Chl fluorescence	Mother_Array	MLMM	Fm_DSI21	AX-171552531	3	10618946	3.76595e-09	0.133333	---NA---
Chl fluorescence	Mother_Array	FarmCPU	Fm_WS21	AX-170754326	2	1174481	1.34176e-07	0.433333	---NA---
Chl fluorescence	Mother_Array	MLMM	Fm_WS21	AX-171552531	3	10618946	8.15388e-10	0.133333	---NA---
Chl fluorescence	Mother_Array	MLMM	Fm_WS21	AX-171174023	13	10769441	1.32341e-07	0.45	ubiquinone biosynthesis protein COQ4 homolog, mitochondrial-like [Juglans regia]	gb|KAF5449503.1|hypothetical protein F2P56_029943 [Juglans regia]/ref|XP_018852383.1|ubiquinone biosynthesis protein COQ4 homolog, mitochondrial-like [Juglans regia]	Juglans regia	8.2e-11
Chl fluorescence	Mother_Array	MLMM	Fm_WW22	AX-171022426	3	9988937	2.58545e-27	0.108333	---NA---
Chl fluorescence	Mother_Array	MLMM	Fm_WW22	AX-171488728	4	29019481	1.38577e-23	0.291667	---NA---
Chl fluorescence	Mother_Array	MLMM	Fm_WW22	AX-171534773	13	21445028	2.31284e-17	0.45	---NA---
Chl fluorescence	Mother_Array	MLMM	Fm_WW22	AX-170681785	12	16829680	3.99478e-16	0.225	---NA---
Chl fluorescence	Mother_Array	MLMM	Fm_WW22	AX-170882364	13	30325808	6.40289e-14	0.416667	---NA---
Chl fluorescence	Mother_Array	MLMM	Fm_WW22	AX-170652123	11	34162519	1.14827e-12	0.333333	---NA---
Chl fluorescence	Mother_Array	MLMM	Fm_WW22	AX-170945948	12	22917114	1.96212e-10	0.358333	---NA---
Chl fluorescence	Mother_Array	MLMM	Fm_WW22	AX-170954990	6	38201672	9.22654e-09	0.175	---NA---
Chl fluorescence	Mother_Array	MLMM	FM/F0_DRI22	AX-171083426	9	1826290	7.5641e-19	0.425	---NA---
Chl fluorescence	Mother_Array	MLMM	FM/F0_DRI22	AX-171515532	7	11436130	8.55768e-16	0.233333	---NA---
Chl fluorescence	Mother_Array	MLMM	FM/F0_DRI22	AX-171171271	6	36848016	2.64989e-14	0.233333	class V chitinase-like [Juglans regia]	ref|XP_018850359.1|class V chitinase-like [Juglans regia]/gb|KAF5469563.1|hypothetical protein F2P56_013627 [Juglans regia]	Juglans regia	5.9e-10
Chl fluorescence	Mother_Array	MLMM	FM/F0_DRI22	AX-171032514	2	10345703	1.77924e-10	0.4	---NA---
Chl fluorescence	Mother_Array	MLMM	FM/F0_DRI22	AX-170758580	12	8818374	1.53541e-07	0.216667	uncharacterized protein LOC118345276 [Juglans regia]	ref|XP_035542827.1|uncharacterized protein LOC118345276 [Juglans regia]	Juglans regia	8.1e-07
Chl fluorescence	Mother_Array	MLMM	FM/F0_DSI21	AX-170754326	2	1174481	3.66498e-16	0.433333	---NA---
Chl fluorescence	Mother_Array	MLMM	FM/F0_DSI21	AX-170625804	5	7145174	9.68226e-11	0.0666667	---NA---
Chl fluorescence	Mother_Array	MLMM	FM/F0_DSI21	AX-170811503	3	5370045	3.32827e-10	0.308333	---NA---
Chl fluorescence	Mother_Array	MLMM	FM/F0_WS21	AX-170754326	2	1174481	3.78983e-30	0.433333	---NA---
Chl fluorescence	Mother_Array	MLMM	FM/F0_WS21	AX-170884343	2	24814601	1.0474e-29	0.225	---NA---
Chl fluorescence	Mother_Array	MLMM	FM/F0_WS21	AX-171544349	11	20616575	2.41769e-19	0.441667	---NA---
Chl fluorescence	Mother_Array	MLMM	FM/F0_WS21	AX-171212226	16	25226489	1.04432e-13	0.316667	cyclase-associated protein 1-like [Juglans regia]	gb|KAF5443958.1|hypothetical protein F2P56_036471 [Juglans regia]/ref|XP_018807064.1|cyclase-associated protein 1-like [Juglans regia]	Juglans regia	1.2e-08
Chl fluorescence	Mother_Array	MLMM	FM/F0_WS21	AX-170702707	8	1533600	1.12893e-12	0.341667	---NA---
Chl fluorescence	Mother_Array	MLMM	FM/F0_WS21	AX-170902873	3	33339175	7.47454e-11	0.283333	---NA---
Chl fluorescence	Mother_Array	MLMM	FM/F0_WS21	AX-170896311	8	12369208	1.67632e-08	0.225	---NA---
Chl fluorescence	Mother_Array	MLMM	FM/F0_WS21	AX-170718534	7	37517901	1.19238e-07	0.308333	---NA---
Chl fluorescence	Mother_Array	MLMM	Fv_DSI21	AX-170754326	2	1174481	7.26604e-31	0.433333	---NA---
Chl fluorescence	Mother_Array	MLMM	Fv_DSI21	AX-171528693	3	5371677	3.16235e-24	0.3	---NA---
Chl fluorescence	Mother_Array	MLMM	Fv_DSI21	AX-171542406	10	11994445	3.09219e-20	0.166667	---NA---
Chl fluorescence	Mother_Array	MLMM	Fv_DSI21	AX-170884343	2	24814601	1.65353e-18	0.225	---NA---
Chl fluorescence	Mother_Array	MLMM	Fv_DSI21	AX-171171375	8	28485733	1.47518e-13	0.375	hypothetical protein F2P56_019267, partial [Juglans regia]	gb|KAF5463348.1|hypothetical protein F2P56_019267, partial [Juglans regia]	Juglans regia	3.6e-10
Chl fluorescence	Mother_Array	MLMM	Fv_DSI21	AX-170845368	7	39872328	1.09321e-08	0.15	---NA---
Chl fluorescence	Mother_Array	MLMM	Fv_DSI21	AX-170592374	12	25813425	1.26915e-08	0.383333	---NA---
Chl fluorescence	Mother_Array	MLMM	Fv_WS21	AX-171552531	3	10618946	9.38086e-32	0.133333	---NA---
Chl fluorescence	Mother_Array	MLMM	Fv_WS21	AX-171174023	13	10769441	4.37341e-29	0.45	ubiquinone biosynthesis protein COQ4 homolog, mitochondrial-like [Juglans regia]	gb|KAF5449503.1|hypothetical protein F2P56_029943 [Juglans regia]/ref|XP_018852383.1|ubiquinone biosynthesis protein COQ4 homolog, mitochondrial-like [Juglans regia]	Juglans regia	8.2e-11
Chl fluorescence	Mother_Array	MLMM	Fv_WS21	AX-171181585	7	10581596	6.4292e-22	0.466667	---NA---
Chl fluorescence	Mother_Array	MLMM	Fv_WS21	AX-171199492	11	9801905	4.92815e-20	0.0916667	hypothetical protein F2P56_024240, partial [Juglans regia]	gb|KAF5454588.1|hypothetical protein F2P56_024240, partial [Juglans regia]	Juglans regia	2e-09
Chl fluorescence	Mother_Array	MLMM	Fv_WS21	AX-171074396	1	39049998	1.64183e-14	0.183333	---NA---
Chl fluorescence	Mother_Array	MLMM	Fv_WS21	AX-171019798	11	2334547	2.71831e-13	0.0583333	---NA---
Chl fluorescence	Mother_Array	MLMM	Fv_WS21	AX-170574227	4	25324023	5.18518e-12	0.366667	---NA---
Chl fluorescence	Mother_Array	MLMM	FV/F0_DRI22	AX-171083426	9	1826290	2.32266e-18	0.425	---NA---
Chl fluorescence	Mother_Array	MLMM	FV/F0_DRI22	AX-171515532	7	11436130	2.12386e-15	0.233333	---NA---
Chl fluorescence	Mother_Array	MLMM	FV/F0_DRI22	AX-170698547	6	36847032	7.13413e-14	0.233333	---NA---
Chl fluorescence	Mother_Array	MLMM	FV/F0_DRI22	AX-171032514	2	10345703	5.1259e-10	0.4	---NA---
Chl fluorescence	Mother_Array	MLMM	FV/F0_DSI21	AX-170754326	2	1174481	3.31828e-12	0.433333	---NA---
Chl fluorescence	Mother_Array	MLMM	FV/F0_WS21	AX-170754326	2	1174481	3.78983e-30	0.433333	---NA---
Chl fluorescence	Mother_Array	MLMM	FV/F0_WS21	AX-170884343	2	24814601	1.0474e-29	0.225	---NA---
Chl fluorescence	Mother_Array	MLMM	FV/F0_WS21	AX-171544349	11	20616575	2.41769e-19	0.441667	---NA---
Chl fluorescence	Mother_Array	MLMM	FV/F0_WS21	AX-171212226	16	25226489	1.04432e-13	0.316667	cyclase-associated protein 1-like [Juglans regia]	gb|KAF5443958.1|hypothetical protein F2P56_036471 [Juglans regia]/ref|XP_018807064.1|cyclase-associated protein 1-like [Juglans regia]	Juglans regia	1.2e-08
Chl fluorescence	Mother_Array	MLMM	FV/F0_WS21	AX-170702707	8	1533600	1.12893e-12	0.341667	---NA---
Chl fluorescence	Mother_Array	MLMM	FV/F0_WS21	AX-170902873	3	33339175	7.47454e-11	0.283333	---NA---
Chl fluorescence	Mother_Array	MLMM	FV/F0_WS21	AX-170896311	8	12369208	1.67632e-08	0.225	---NA---
Chl fluorescence	Mother_Array	MLMM	FV/F0_WS21	AX-170718534	7	37517901	1.19238e-07	0.308333	---NA---
Chl fluorescence	Mother_Array	MLMM	FV/FM_DRI22	AX-170648122	4	17796959	3.72983e-09	0.05	---NA---
Chl fluorescence	Mother_Array	MLMM	FV/FM_DRI22	AX-170951725	13	7890636	2.5392e-08	0.0916667	---NA---
Chl fluorescence	Mother_Array	MLMM	FV/FM_DSI21	AX-170754326	2	1174481	4.22748e-17	0.433333	---NA---
Chl fluorescence	Mother_Array	MLMM	FV/FM_DSI21	AX-170783113	7	33413175	9.73844e-16	0.241667	---NA---
Chl fluorescence	Mother_Array	MLMM	FV/FM_DSI21	AX-170852204	1	39466854	4.63792e-11	0.433333	---NA---
Chl fluorescence	Mother_Array	MLMM	FV/FM_DSI21	AX-170691705	2	1683606	3.65635e-09	0.458333	---NA---
Chl fluorescence	Mother_Array	MLMM	FV/FM_WS21	AX-170754326	2	1174481	1.47444e-14	0.433333	---NA---
Chl fluorescence	Mother_Array	MLMM	FV/FM_WS21	AX-170925599	1	11022575	3.38727e-12	0.133333	---NA---
Chl fluorescence	Mother_Array	MLMM	FV/FM_WS21	AX-170979352	5	2388737	6.47918e-08	0.441667	---NA---
Chl fluorescence	Mother_Array	MLMM	M0_DSI21	AX-171107504	10	26272268	4.46794e-25	0.1	---NA---
Chl fluorescence	Mother_Array	MLMM	M0_DSI21	AX-171054553	2	29774256	6.99595e-22	0.158333	hypothetical protein F2P56_004713 [Juglans regia]	gb|KAF5478127.1|hypothetical protein F2P56_004713 [Juglans regia]	Juglans regia	1.3e-09
Chl fluorescence	Mother_Array	MLMM	M0_DSI21	AX-170877324	8	9516717	1.06658e-15	0.233333	---NA---
Chl fluorescence	Mother_Array	MLMM	M0_DSI21	AX-170870762	13	6668159	7.0408e-14	0.108333	---NA---
Chl fluorescence	Mother_Array	MLMM	M0_DSI21	AX-171503114	15	15021995	7.45734e-08	0.241667	---NA---
Chl fluorescence	Mother_Array	FarmCPU	M0_WW22	AX-170734431	4	7784618	1.39963e-10	0.0416667	---NA---
Chl fluorescence	Mother_Array	FarmCPU	M0_WW22	AX-170586758	16	445681	2.02611e-10	0.1	---NA---
Chl fluorescence	Mother_Array	FarmCPU	M0_WW22	AX-171516178	7	23302971	3.27128e-08	0.25	---NA---
Chl fluorescence	Mother_Array	MLMM	M0_WW22	AX-170754036	8	17737025	3.29412e-08	0.075	---NA---
Chl fluorescence	Mother_Array	MLMM	N_WS21	AX-171514337	12	24044526	1.53964e-07	0.383333	---NA---
Chl fluorescence	Mother_Array	FarmCPU	N_WW21	AX-171552223	7	9720138	1.96943e-15	0.0916667	---NA---
Chl fluorescence	Mother_Array	FarmCPU	N_WW21	AX-170838192	11	35950855	1.79796e-10	0.075	---NA---
Chl fluorescence	Mother_Array	FarmCPU	N_WW21	AX-171111691	2	26817574	2.14676e-10	0.05	---NA---
Chl fluorescence	Mother_Array	FarmCPU	N_WW21	AX-170687165	6	33851629	1.12605e-09	0.0583333	---NA---
Chl fluorescence	Mother_Array	FarmCPU	N_WW21	AX-171205260	13	33743554	2.26993e-09	0.0416667	---NA---
Chl fluorescence	Mother_Array	FarmCPU	N_WW21	AX-170981762	4	29364010	1.29906e-08	0.175	---NA---
Chl fluorescence	Mother_Array	FarmCPU	N_WW21	AX-170719388	3	5584702	4.10804e-08	0.483333	---NA---
Chl fluorescence	Mother_Array	FarmCPU	N_WW21	AX-170684383	3	2198100	1.15279e-07	0.0583333	---NA---
Chl fluorescence	Mother_Array	MLMM	N_WW21	AX-170684383	3	2198100	1.18384e-08	0.0583333	---NA---
Chl fluorescence	Mother_Array	MLMM	PC1_DSI21	AX-170754338	2	1163507	8.25615e-11	0.341667	---NA---
Chl fluorescence	Mother_Array	MLMM	PC1_DSI21	AX-170811503	3	5370045	5.29525e-10	0.308333	---NA---
Chl fluorescence	Mother_Array	MLMM	PC1_WS21	AX-170754326	2	1174481	7.89304e-27	0.433333	---NA---
Chl fluorescence	Mother_Array	MLMM	PC1_WS21	AX-170884343	2	24814601	2.92083e-19	0.225	---NA---
Chl fluorescence	Mother_Array	MLMM	PC1_WS21	AX-170925599	1	11022575	2.64237e-13	0.133333	---NA---
Chl fluorescence	Mother_Array	MLMM	PC1_WS21	AX-170832712	7	50858961	1.39482e-12	0.45	---NA---
Chl fluorescence	Mother_Array	MLMM	PC1_WS21	AX-170918612	11	15531177	1.18379e-09	0.05	---NA---
Chl fluorescence	Mother_Array	FarmCPU	PC2_DRI22	AX-170992470	4	26827261	1.03892e-07	0.358333	---NA---
Chl fluorescence	Mother_Array	MLMM	PC2_DRI22	AX-170992470	4	26827261	6.32263e-18	0.358333	---NA---
Chl fluorescence	Mother_Array	MLMM	PC2_DRI22	AX-170666086	7	36447886	1.90193e-14	0.425	---NA---
Chl fluorescence	Mother_Array	MLMM	PC2_DRI22	AX-170906065	7	34431758	2.74383e-10	0.175	---NA---
Chl fluorescence	Mother_Array	MLMM	PC2_DRI22	AX-170663419	6	10183223	1.27835e-07	0.283333	---NA---
Chl fluorescence	Mother_Array	FarmCPU	PC2_WR22	AX-170734557	4	7876821	6.03092e-08	0.358333	---NA---
Chl fluorescence	Mother_Array	MLMM	PC2_WR22	AX-170734557	4	7876821	6.87407e-08	0.358333	---NA---
Chl fluorescence	Mother_Array	MLMM	PC2_WS21	AX-170736776	2	28397358	1.02417e-09	0.391667	uncharacterized protein LOC118344825 [Juglans regia]	ref|XP_035542126.1|uncharacterized protein LOC118344825 [Juglans regia]	Juglans regia	7.3e-07
Chl fluorescence	Mother_Array	FarmCPU	PC3_DRI22	AX-170612409	16	24107133	4.97543e-08	0.116667	---NA---
Chl fluorescence	Mother_Array	MLMM	PC3_DRI22	AX-170612409	16	24107133	1.40754e-07	0.116667	---NA---
Chl fluorescence	Mother_Array	MLMM	PC3_WR22	AX-170867259	2	33786557	7.9932e-32	0.0666667	---NA---
Chl fluorescence	Mother_Array	MLMM	PC3_WR22	AX-170718015	1	17455792	3.51879e-29	0.0833333	---NA---
Chl fluorescence	Mother_Array	MLMM	PC3_WR22	AX-170923054	1	42182784	1.45903e-21	0.458333	---NA---
Chl fluorescence	Mother_Array	MLMM	PC3_WR22	AX-171208941	13	13366486	1.00318e-17	0.358333	hypothetical protein F2P56_030149 [Juglans regia]	gb|KAF5449732.1|hypothetical protein F2P56_030149 [Juglans regia]	Juglans regia	9.4e-11
Chl fluorescence	Mother_Array	MLMM	PC3_WR22	AX-171015925	16	2013946	2.61027e-15	0.15	---NA---
Chl fluorescence	Mother_Array	MLMM	PC3_WR22	AX-170720666	2	30700685	6.71673e-13	0.316667	---NA---
Chl fluorescence	Mother_Array	MLMM	PC3_WR22	AX-171069690	13	26810002	1.4925e-09	0.075	---NA---
Chl fluorescence	Mother_Array	MLMM	PC3_WR22	AX-170793167	6	35437537	9.88778e-09	0.266667	---NA---
Chl fluorescence	Mother_Array	MLMM	PC3_WW22	AX-170823936	11	29714558	3.63569e-32	0.4	---NA---
Chl fluorescence	Mother_Array	MLMM	PC3_WW22	AX-171061196	2	28583762	5.31046e-27	0.45	---NA---
Chl fluorescence	Mother_Array	MLMM	PC3_WW22	AX-171168341	3	27729959	1.42831e-20	0.116667	---NA---
Chl fluorescence	Mother_Array	MLMM	PC3_WW22	AX-170980715	8	19381426	5.971e-17	0.191667	---NA---
Chl fluorescence	Mother_Array	MLMM	PC3_WW22	AX-170771541	1	5335111	1.15848e-12	0.1	---NA---
Chl fluorescence	Mother_Array	MLMM	PC3_WW22	AX-171543581	11	25186048	1.19002e-11	0.191667	---NA---
Chl fluorescence	Mother_Array	MLMM	PC3_WW22	AX-170579384	13	28555368	2.38526e-10	0.283333	---NA---
Chl fluorescence	Mother_Array	MLMM	PC3_WW22	AX-170801330	2	18876594	1.27228e-08	0.441667	---NA---
Chl fluorescence	Mother_Array	MLMM	PIABS_DSI21	AX-170884343	2	24814601	4.34817e-09	0.225	---NA---
Chl fluorescence	Mother_Array	FarmCPU	PIABS_WS21	AX-170884343	2	24814601	8.55805e-12	0.225	---NA---
Chl fluorescence	Mother_Array	FarmCPU	PIABS_WS21	AX-171112397	6	31005994	1.16266e-11	0.216667	---NA---
Chl fluorescence	Mother_Array	FarmCPU	PIABS_WS21	AX-171103141	16	16562633	2.37688e-10	0.0583333	---NA---
Chl fluorescence	Mother_Array	FarmCPU	PIABS_WS21	AX-170874504	11	7085645	5.84291e-09	0.125	---NA---
Chl fluorescence	Mother_Array	FarmCPU	PIABS_WS21	AX-171104078	7	17852091	2.39763e-08	0.116667	---NA---
Chl fluorescence	Mother_Array	FarmCPU	PIABS_WS21	AX-171524959	7	41065732	2.84543e-08	0.108333	---NA---
Chl fluorescence	Mother_Array	MLMM	PIABS_WS21	AX-170884343	2	24814601	2.42474e-08	0.225	---NA---
Chl fluorescence	Mother_Array	MLMM	PIABS_WW21	AX-171107504	10	26272268	3.51296e-09	0.1	---NA---
Chl fluorescence	Mother_Array	MLMM	TR0/RC_WS21	AX-171132680	11	30590905	2.13867e-11	0.258333	---NA---
Chl fluorescence	Mother_Array	MLMM	TR0/RC_WS21	AX-171205652	16	9256903	1.17048e-08	0.333333	RNA-dependent RNA polymerase 1 [Juglans regia]	ref|XP_018856657.1|RNA-dependent RNA polymerase 1 [Juglans regia]/gb|KAF5442833.1|hypothetical protein F2P56_035451 [Juglans regia]/ref|XP_018856654.1|RNA-dependent RNA polymerase 1 [Juglans regia]	Juglans regia	5.3e-09
Chl fluorescence	Mother_Array	MLMM	TR0/RC_WS21	AX-170657263	11	25610091	4.85507e-08	0.15	---NA---
Chl fluorescence	Mother_Array	MLMM	TR0/RC_WW21	AX-171089925	4	26276700	4.02012e-24	0.225	---NA---
Chl fluorescence	Mother_Array	MLMM	TR0/RC_WW21	AX-171515940	9	13130882	1.7428e-21	0.191667	---NA---
Chl fluorescence	Mother_Array	MLMM	TR0/RC_WW21	AX-170711617	11	30471175	7.47844e-13	0.0666667	---NA---
Chl fluorescence	Mother_Array	MLMM	TR0/RC_WW21	AX-171477551	14	3861722	6.0806e-10	0.4	---NA---
Chl fluorescence	Mother_Array	FarmCPU	Vj_WW22	AX-171571756	13	2460924	7.13087e-08	0.025	---NA---
Chl fluorescence	Mother_Array	MLMM	Vj_WW22	AX-171571756	13	2460924	3.98028e-32	0.025	---NA---
Chl fluorescence	Mother_Array	MLMM	Vj_WW22	AX-170601650	7	18204636	5.69026e-26	0.2	---NA---
Chl fluorescence	Mother_Array	MLMM	Vj_WW22	AX-170953675	12	2677500	7.21707e-20	0.3	---NA---
Chl fluorescence	Mother_Array	MLMM	Vj_WW22	AX-170707341	10	29560299	7.6694e-20	0.2	---NA---
Chl fluorescence	Mother_Array	MLMM	Vj_WW22	AX-171094387	15	16410767	9.89798e-16	0.316667	---NA---
Chl fluorescence	Mother_Array	MLMM	Vj_WW22	AX-170627889	2	1807818	1.4592e-12	0.216667	---NA---
Chl fluorescence	Mother_Array	MLMM	Vj_WW22	AX-171184103	9	20726634	3.54106e-10	0.483333	---NA---
Chl fluorescence	Mother_Array	MLMM	Vj_WW22	AX-170721155	7	49638034	1.17276e-09	0.0916667	---NA---
Chl fluorescence	Mother_Array	MLMM	φDo_DSI21	AX-170800786	2	18304138	1.21353e-29	0.283333	---NA---
Chl fluorescence	Mother_Array	MLMM	φDo_DSI21	AX-171517771	2	747221	7.81621e-24	0.291667	---NA---
Chl fluorescence	Mother_Array	MLMM	φDo_DSI21	AX-171517849	2	105393	6.44422e-21	0.225	---NA---
Chl fluorescence	Mother_Array	MLMM	φDo_DSI21	AX-171535151	13	19236120	5.85679e-14	0.25	---NA---
Chl fluorescence	Mother_Array	MLMM	φDo_DSI21	AX-171201798	9	23045786	7.64023e-13	0.441667	hypothetical protein F2P56_020893, partial [Juglans regia]	gb|KAF5461066.1|hypothetical protein F2P56_020893, partial [Juglans regia]	Juglans regia	1.3e-07
Chl fluorescence	Mother_Array	MLMM	φDo_DSI21	AX-170740761	14	1148531	3.86104e-12	0.45	---NA---
Chl fluorescence	Mother_Array	MLMM	φDo_DSI21	AX-171523078	13	986287	5.08876e-12	0.383333	---NA---
Chl fluorescence	Mother_Array	MLMM	φDo_WS21	AX-170754326	2	1174481	1.47444e-14	0.433333	---NA---
Chl fluorescence	Mother_Array	MLMM	φDo_WS21	AX-170925599	1	11022575	3.38727e-12	0.133333	---NA---
Chl fluorescence	Mother_Array	MLMM	φDo_WS21	AX-170979352	5	2388737	6.47918e-08	0.441667	---NA---
Chl fluorescence	Mother_Array	FarmCPU	φEo_WS21	AX-170884343	2	24814601	6.9147e-08	0.225	---NA---
Chl fluorescence	Mother_Array	MLMM	φEo_WS21	AX-170884343	2	24814601	7.42733e-10	0.225	---NA---
Chl fluorescence	Mother_Array	MLMM	φEo_WS21	AX-170754326	2	1174481	6.95108e-08	0.433333	---NA---
Chl fluorescence	Mother_Array	FarmCPU	φEo_WW22	AX-171571756	13	2460924	7.05792e-08	0.025	---NA---
Chl fluorescence	Mother_Array	MLMM	φEo_WW22	AX-171571756	13	2460924	4.98385e-31	0.025	---NA---
Chl fluorescence	Mother_Array	MLMM	φEo_WW22	AX-171126221	10	13513929	8.02854e-21	0.175	---NA---
Chl fluorescence	Mother_Array	MLMM	φEo_WW22	AX-171564600	11	32950489	1.84161e-20	0.15	---NA---
Chl fluorescence	Mother_Array	MLMM	φEo_WW22	AX-170970415	3	13281942	1.46222e-18	0.075	---NA---
Chl fluorescence	Mother_Array	MLMM	φEo_WW22	AX-170992493	4	26856381	4.89664e-14	0.458333	---NA---
Chl fluorescence	Mother_Array	MLMM	φEo_WW22	AX-171169728	4	2724924	9.24783e-14	0.316667	uncharacterized protein LOC109012049 [Juglans regia]	ref|XP_018849029.1|uncharacterized protein LOC109012049 [Juglans regia]/gb|KAF5471605.1|hypothetical protein F2P56_008384 [Juglans regia]	Juglans regia	1.4e-08
Chl fluorescence	Mother_Array	MLMM	φEo_WW22	AX-170690646	14	1404917	4.55419e-12	0.483333	---NA---
Chl fluorescence	Mother_Array	MLMM	φEo_WW22	AX-170572590	4	31868990	3.92155e-09	0.333333	---NA---
Chl fluorescence	Mother_Array	FarmCPU	ψ0_WW22	AX-171571756	13	2460924	7.13087e-08	0.025	---NA---
Chl fluorescence	Mother_Array	MLMM	ψ0_WW22	AX-171571756	13	2460924	3.98028e-32	0.025	---NA---
Chl fluorescence	Mother_Array	MLMM	ψ0_WW22	AX-170601650	7	18204636	5.69026e-26	0.2	---NA---
Chl fluorescence	Mother_Array	MLMM	ψ0_WW22	AX-170953675	12	2677500	7.21707e-20	0.3	---NA---
Chl fluorescence	Mother_Array	MLMM	ψ0_WW22	AX-170707341	10	29560299	7.6694e-20	0.2	---NA---
Chl fluorescence	Mother_Array	MLMM	ψ0_WW22	AX-171094387	15	16410767	9.89798e-16	0.316667	---NA---
Chl fluorescence	Mother_Array	MLMM	ψ0_WW22	AX-170627889	2	1807818	1.4592e-12	0.216667	---NA---
Chl fluorescence	Mother_Array	MLMM	ψ0_WW22	AX-171184103	9	20726634	3.54106e-10	0.483333	---NA---
Chl fluorescence	Mother_Array	MLMM	ψ0_WW22	AX-170721155	7	49638034	1.17276e-09	0.0916667	---NA---
Chl fluorescence	Mother_Array	FarmCPU	Fm_WS11	AX-171164154	15	3154576	1.60083e-07	0.234043	aminopeptidase M1-like [Juglans regia]	gb|KAF5444744.1|hypothetical protein F2P56_033851 [Juglans regia]/ref|XP_018844701.1|aminopeptidase M1-like [Juglans regia]	Juglans regia	3e-08
Chl fluorescence	Mother_Array	MLMM	Fv_WS12	AX-171042736	2	28695034	1.57828e-07	0.303191	uncharacterized protein LOC118349692 [Juglans regia]	ref|XP_035551117.1|uncharacterized protein LOC118349692 [Juglans regia]	Juglans regia	1.1e-09
Gas exchange	Mother_Array	MLMM	CE_DRI22	AX-170975113	6	22055958	1.48302e-07	0.0597826	---NA---
Gas exchange	Mother_Array	FarmCPU	CE_DSI12	AX-170849384	4	14331305	4.68227e-15	0.0860215	---NA---
Gas exchange	Mother_Array	FarmCPU	CE_DSI12	AX-171526704	2	18251721	9.6323e-14	0.252688	---NA---
Gas exchange	Mother_Array	FarmCPU	CE_DSI12	AX-170702920	11	35582837	4.31554e-12	0.0645161	---NA---
Gas exchange	Mother_Array	FarmCPU	CE_DSI12	AX-171161268	11	25869736	2.19153e-09	0.102151	transcription factor UPBEAT1 [Juglans regia]	ref|XP_018842308.1|transcription factor UPBEAT1 [Juglans regia]/gb|KAF5455412.1|hypothetical protein F2P56_024989 [Juglans regia]	Juglans regia	6.7e-09
Gas exchange	Mother_Array	FarmCPU	CE_DSI12	AX-171002890	2	3581851	8.31648e-09	0.419355	---NA---
Gas exchange	Mother_Array	FarmCPU	CE_DSI12	AX-170758570	12	8808366	5.31899e-08	0.392473	---NA---
Gas exchange	Mother_Array	MLMM	CE_DSI12	AX-170849384	4	14331305	4.00016e-16	0.0860215	---NA---
Gas exchange	Mother_Array	MLMM	CE_WS21	AX-171562890	4	31159619	6.56518e-08	0.0591398	---NA---
Gas exchange	Mother_Array	FarmCPU	CE_WW12	AX-171548993	6	12895419	1.64785e-11	0.361702	---NA---
Gas exchange	Mother_Array	FarmCPU	CE_WW12	AX-171098644	10	36370522	2.4009e-11	0.324468	---NA---
Gas exchange	Mother_Array	FarmCPU	CE_WW12	AX-170703478	9	21276356	9.1585e-09	0.473404	---NA---
Gas exchange	Mother_Array	FarmCPU	CE_WW12	AX-170966494	4	11396664	1.5177e-08	0.0638298	---NA---
Gas exchange	Mother_Array	MLMM	CE_WW21	AX-170906643	4	1894934	2.54977e-19	0.129032	---NA---
Gas exchange	Mother_Array	MLMM	CE_WW21	AX-171055969	12	6387269	5.98946e-18	0.0913978	---NA---
Gas exchange	Mother_Array	MLMM	CE_WW21	AX-170623984	16	6588842	1.79639e-16	0.166667	---NA---
Gas exchange	Mother_Array	MLMM	CE_WW21	AX-171099989	7	7357737	2.47319e-15	0.419355	---NA---
Gas exchange	Mother_Array	MLMM	CE_WW21	AX-170869237	2	35127485	3.46597e-09	0.446237	---NA---
Gas exchange	Mother_Array	MLMM	CE_WW21	AX-171478909	1	4825370	2.63693e-08	0.0537634	---NA---
Gas exchange	Mother_Array	MLMM	Ci_WW12	AX-170655755	6	5411813	4.67184e-11	0.218085	---NA---
Gas exchange	Mother_Array	MLMM	Ci_WW12	AX-171100611	10	9658181	4.15852e-09	0.319149	---NA---
Gas exchange	Mother_Array	MLMM	Ci_WW12	AX-170559524	5	8176480	5.09678e-08	0.0531915	---NA---
Gas exchange	Mother_Array	MLMM	Ci_WW22	AX-171162710	3	4915247	2.90144e-10	0.148936	---NA---
Gas exchange	Mother_Array	MLMM	Ci_WW22	AX-170688534	15	12828274	2.07553e-08	0.0744681	---NA---
Gas exchange	Mother_Array	MLMM	gs_WR22	AX-171539240	2	32344995	5.31509e-13	0.132979	---NA---
Gas exchange	Mother_Array	MLMM	gs_WR22	AX-171532506	15	7187260	4.78661e-09	0.0797872	---NA---
Gas exchange	Mother_Array	FarmCPU	PC2_WW22	AX-171100568	6	2712571	4.63596e-16	0.340426	---NA---
Gas exchange	Mother_Array	FarmCPU	PC2_WW22	AX-170618195	13	3599853	3.86532e-09	0.425532	---NA---
Gas exchange	Mother_Array	FarmCPU	PC2_WW22	AX-171561294	5	1790498	2.36735e-08	0.276596	---NA---
Gas exchange	Mother_Array	FarmCPU	PC2_WW22	AX-170787890	7	10619955	6.15069e-08	0.297872	---NA---
Gas exchange	Mother_Array	MLMM	PC2_WW22	AX-171100568	6	2712571	8.24524e-08	0.340426	---NA---
Gas exchange	Mother_Array	MLMM	PC3_WS12	AX-171076692	10	36439400	1.60377e-07	0.0638298	uncharacterized protein LOC109022269 [Juglans regia]	ref|XP_018860676.1|uncharacterized protein LOC109022269 [Juglans regia]/gb|KAF5468243.1|hypothetical protein F2P56_012410 [Juglans regia]	Juglans regia	1.4e-08
Gas exchange	Mother_Array	MLMM	PC3_WW22	AX-170900134	6	16278781	3.43442e-11	0.382979	---NA---
Gas exchange	Mother_Array	MLMM	PC3_WW22	AX-171083379	16	22586760	1.26921e-09	0.414894	---NA---
Gas exchange	Mother_Array	FarmCPU	Pn_WS12	AX-171141723	2	25470510	1.15637e-12	0.0904255	---NA---
Gas exchange	Mother_Array	FarmCPU	Pn_WS12	AX-171491282	16	5775710	1.41586e-12	0.414894	---NA---
Gas exchange	Mother_Array	FarmCPU	Pn_WS12	AX-170895808	5	21813236	1.42258e-12	0.218085	---NA---
Gas exchange	Mother_Array	FarmCPU	Pn_WS12	AX-171481157	7	20512861	5.47474e-08	0.0531915	---NA---
Gas exchange	Mother_Array	FarmCPU	Pn_WS12	AX-171066171	9	20928803	1.259e-07	0.228723	---NA---
Gas exchange	Mother_Array	MLMM	Pn_WS12	AX-171141723	2	25470510	8.41804e-19	0.0904255	---NA---
Gas exchange	Mother_Array	MLMM	Pn_WS12	AX-170600303	2	2135961	2.40966e-16	0.12766	quinolinate synthase, chloroplastic [Juglans regia]	ref|XP_018840095.2|quinolinate synthase, chloroplastic [Juglans regia]/gb|KAF5476699.1|hypothetical protein F2P56_003412 [Juglans regia]	Juglans regia	4.2e-10
Gas exchange	Mother_Array	MLMM	Pn_WS12	AX-171066404	5	6955118	3.73172e-13	0.276596	---NA---
Gas exchange	Mother_Array	MLMM	Pn_WS12	AX-171051889	5	21923392	1.36303e-12	0.18617	---NA---
Gas exchange	Mother_Array	MLMM	Pn_WS12	AX-170930579	5	9772720	1.33568e-08	0.335106	---NA---
Gas exchange	Mother_Array	MLMM	Pn_WS12	AX-170995468	11	32760077	1.97103e-08	0.0851064	---NA---
Gas exchange	Mother_Array	FarmCPU	Pn_WW21	AX-170623984	16	6588842	1.22513e-13	0.175532	---NA---
Gas exchange	Mother_Array	FarmCPU	Pn_WW21	AX-171124630	7	34161371	7.80324e-12	0.0957447	---NA---
Gas exchange	Mother_Array	FarmCPU	Pn_WW21	AX-170906654	4	1890073	8.58537e-11	0.170213	---NA---
Gas exchange	Mother_Array	FarmCPU	Pn_WW21	AX-171101460	1	42015480	5.22758e-08	0.276596	---NA---
Gas exchange	Mother_Array	FarmCPU	Pn_WW21	AX-170951561	13	8010709	7.27676e-08	0.143617	---NA---
Gas exchange	Mother_Array	MLMM	Pn_WW21	AX-170623984	16	6588842	5.51803e-08	0.175532	---NA---
Gas exchange	Mother_Array	FarmCPU	RWC_DSI21	AX-170896247	8	12418225	2.62744e-08	0.12766	---NA---
Gas exchange	Mother_Array	FarmCPU	RWC_DSI21	AX-170688066	15	1572307	1.28784e-07	0.154255	---NA---
Gas exchange	Mother_Array	MLMM	RWC_DSI21	AX-170790346	16	20961550	2.4702e-08	0.191489	---NA---
Gas exchange	Mother_Array	MLMM	WUE_WS12	AX-171228032	11	20384595	9.73104e-09	0.319149	---NA---
Gas exchange	Mother_Array	MLMM	WUE_WS12	AX-171200888	5	1028365	1.47122e-07	0.271277	protein NRT1/ PTR FAMILY 5.4-like [Juglans regia]	gb|KAF5469830.1|hypothetical protein F2P56_010389 [Juglans regia]/ref|XP_018816235.1|protein NRT1/ PTR FAMILY 5.4-like [Juglans regia]	Juglans regia	1.2e-13
Gas exchange	Mother_Array	MLMM	WUEi_DSI12	AX-170865567	2	32249173	1.39292e-07	0.191489	---NA---

## Sheet: M_Array_Sugg
Table S6. The list of suggestive SNPs located within the candidate genes and associated with photosynthetic traits under well-water, water-stress and re-watering conditions based on Array dataset (295K SNPs)
Category	Method	Model	Trait	SNP	CHR	Position	P.value	maf	Sequence Description	Blast Top Hit Description (HSP)	Blast Top Hit Taxonomy Name	Blast Top Hit E-Value
Chl fluorescence	Mother_Array	FarmCPU	ABS/RC_DSI21	AX-170754288	2	1210860	9.871e-07	0.433333	---NA---
Chl fluorescence	Mother_Array	FarmCPU	ABS/RC_DSI21	AX-170754264	2	1300024	2.45629e-06	0.391667	---NA---
Chl fluorescence	Mother_Array	FarmCPU	ABS/RC_DSI21	AX-171177772	2	1297090	2.45629e-06	0.391667	WD repeat-containing protein DDB_G0290555 [Juglans regia]	gb|KAF5476594.1|hypothetical protein F2P56_003331 [Juglans regia]/ref|XP_018822792.1|WD repeat-containing protein DDB_G0290555 [Juglans regia]	Juglans regia	1.1e-06
Chl fluorescence	Mother_Array	MLMM	ABS/RC_DSI21	AX-171514337	12	24044526	5.85667e-07	0.383333	---NA---
Chl fluorescence	Mother_Array	FarmCPU	ABS/RC_WS21	AX-170754288	2	1210860	9.11522e-07	0.433333	---NA---
Chl fluorescence	Mother_Array	FarmCPU	ABS/RC_WS21	AX-170754264	2	1300024	2.27051e-06	0.391667	---NA---
Chl fluorescence	Mother_Array	FarmCPU	ABS/RC_WS21	AX-171177772	2	1297090	2.27051e-06	0.391667	WD repeat-containing protein DDB_G0290555 [Juglans regia]	gb|KAF5476594.1|hypothetical protein F2P56_003331 [Juglans regia]/ref|XP_018822792.1|WD repeat-containing protein DDB_G0290555 [Juglans regia]	Juglans regia	1.1e-06
Chl fluorescence	Mother_Array	FarmCPU	ABS/RC_WS21	AX-171177763	2	1333541	2.39487e-06	0.483333	---NA---
Chl fluorescence	Mother_Array	FarmCPU	ABS/RC_WS21	AX-171177764	2	1333517	2.39487e-06	0.483333	hypothetical protein F2P56_003336 [Juglans regia]	gb|KAF5476598.1|hypothetical protein F2P56_003336 [Juglans regia]	Juglans regia	2.1e-08
Chl fluorescence	Mother_Array	FarmCPU	ABS/RC_WS21	AX-171177765	2	1333358	2.39487e-06	0.483333	cyclin-dependent kinase G-2-like isoform X1 [Juglans regia]	gb|KAF5476597.1|hypothetical protein F2P56_003334 [Juglans regia]/ref|XP_018822176.1|cyclin-dependent kinase G-2-like isoform X1 [Juglans regia]	Juglans regia	6.9e-09
Chl fluorescence	Mother_Array	FarmCPU	ABS/RC_WS21	AX-170754281	2	1217325	3.28478e-06	0.425	---NA---
Chl fluorescence	Mother_Array	MLMM	ABS/RC_WS21	AX-171514337	12	24044526	5.89574e-28	0.383333	---NA---
Chl fluorescence	Mother_Array	MLMM	ABS/RC_WS21	AX-170800319	5	6827364	2.44366e-23	0.283333	---NA---
Chl fluorescence	Mother_Array	MLMM	ABS/RC_WS21	AX-170586499	8	29729047	2.93432e-23	0.1	---NA---
Chl fluorescence	Mother_Array	MLMM	ABS/RC_WS21	AX-170838192	11	35950855	9.72606e-21	0.075	---NA---
Chl fluorescence	Mother_Array	MLMM	ABS/RC_WS21	AX-171524696	16	20761643	1.16584e-17	0.491667	---NA---
Chl fluorescence	Mother_Array	MLMM	ABS/RC_WS21	AX-171538851	15	19051216	2.65411e-14	0.408333	---NA---
Chl fluorescence	Mother_Array	MLMM	ABS/RC_WS21	AX-170881873	14	10367937	2.15138e-12	0.191667	---NA---
Chl fluorescence	Mother_Array	MLMM	ABS/RC_WS21	AX-170906219	7	34256456	1.08452e-09	0.225	isoleucine--tRNA ligase, chloroplastic/mitochondrial [Juglans regia]	ref|XP_018826088.2|isoleucine--tRNA ligase, chloroplastic/mitochondrial [Juglans regia]/gb|KAF5465481.1|hypothetical protein F2P56_015488 [Juglans regia]	Juglans regia	2.4e-10
Chl fluorescence	Mother_Array	MLMM	ABS/RC_WS21	AX-170995175	10	817887	8.29987e-07	0.491667	---NA---
Chl fluorescence	Mother_Array	MLMM	ABS/RC_WS21	AX-171189489	2	34239667	2.94198e-06	0.491667	protein SPA1-RELATED 3-like isoform X1 [Juglans regia]	ref|XP_035543687.1|protein SPA1-RELATED 3-like isoform X1 [Juglans regia]/gb|KAF5478657.1|hypothetical protein F2P56_005199 [Juglans regia]/ref|XP_018850460.1|protein SPA1-RELATED 3-like isoform X1 [Juglans regia]/ref|XP_018850440.1|protein SPA1-RELATED 3-like isoform X1 [Juglans regia]	Juglans regia	2e-09
Chl fluorescence	Mother_Array	FarmCPU	ABS/RC_WW22	AX-170673710	8	12704391	2.39231e-06	0.0916667	---NA---
Chl fluorescence	Mother_Array	FarmCPU	ABS/RC_WW22	AX-170673717	8	12714345	2.39231e-06	0.0916667	---NA---
Chl fluorescence	Mother_Array	FarmCPU	DI0/RC_DRI22	AX-170779807	7	4771397	1.33215e-06	0.1	---NA---
Chl fluorescence	Mother_Array	MLMM	DI0/RC_DRI22	AX-170779807	7	4771397	1.54554e-06	0.1	---NA---
Chl fluorescence	Mother_Array	FarmCPU	DI0/RC_DSI21	AX-170754288	2	1210860	2.95445e-06	0.433333	---NA---
Chl fluorescence	Mother_Array	MLMM	DI0/RC_DSI21	AX-171514337	12	24044526	3.52402e-29	0.383333	---NA---
Chl fluorescence	Mother_Array	MLMM	DI0/RC_DSI21	AX-171179693	1	6648849	6.01287e-21	0.15	helicase SEN1 [Juglans regia]	ref|XP_035543859.1|helicase SEN1 [Juglans regia]/gb|KAF5480087.1|hypothetical protein F2P56_000857 [Juglans regia]	Juglans regia	2.2e-09
Chl fluorescence	Mother_Array	MLMM	DI0/RC_DSI21	AX-170945625	7	37914109	3.4203e-19	0.291667	---NA---
Chl fluorescence	Mother_Array	MLMM	DI0/RC_DSI21	AX-171101364	11	28254841	9.32571e-19	0.133333	---NA---
Chl fluorescence	Mother_Array	MLMM	DI0/RC_DSI21	AX-170656743	4	8160777	4.02313e-16	0.216667	---NA---
Chl fluorescence	Mother_Array	MLMM	DI0/RC_DSI21	AX-170918381	11	15814817	1.59965e-10	0.416667	---NA---
Chl fluorescence	Mother_Array	MLMM	DI0/RC_DSI21	AX-170571807	7	20559137	3.90297e-10	0.141667	---NA---
Chl fluorescence	Mother_Array	MLMM	DI0/RC_DSI21	AX-171231735	2	8589919	4.09347e-10	0.125	---NA---
Chl fluorescence	Mother_Array	FarmCPU	DI0/RC_WR22	AX-171165370	11	34894800	2.89775e-06	0.0416667	putative peptidyl-tRNA hydrolase PTRHD1 [Juglans regia]	ref|XP_018845630.1|putative peptidyl-tRNA hydrolase PTRHD1 [Juglans regia]	Juglans regia	2.6e-09
Chl fluorescence	Mother_Array	FarmCPU	DI0/RC_WR22	AX-171165373	11	34901832	2.89775e-06	0.0416667	F-box protein AFR [Juglans regia]	ref|XP_035538615.1|F-box protein AFR [Juglans regia]/ref|XP_035538614.1|F-box protein AFR [Juglans regia]/gb|KAF5456581.1|hypothetical protein F2P56_026048 [Juglans regia]/ref|XP_018845633.2|F-box protein AFR [Juglans regia]	Juglans regia	2.7e-09
Chl fluorescence	Mother_Array	MLMM	DI0/RC_WR22	AX-171165370	11	34894800	2.66558e-06	0.0416667	putative peptidyl-tRNA hydrolase PTRHD1 [Juglans regia]	ref|XP_018845630.1|putative peptidyl-tRNA hydrolase PTRHD1 [Juglans regia]	Juglans regia	2.6e-09
Chl fluorescence	Mother_Array	MLMM	DI0/RC_WR22	AX-171165373	11	34901832	2.66558e-06	0.0416667	F-box protein AFR [Juglans regia]	ref|XP_035538615.1|F-box protein AFR [Juglans regia]/ref|XP_035538614.1|F-box protein AFR [Juglans regia]/gb|KAF5456581.1|hypothetical protein F2P56_026048 [Juglans regia]/ref|XP_018845633.2|F-box protein AFR [Juglans regia]	Juglans regia	2.7e-09
Chl fluorescence	Mother_Array	FarmCPU	DI0/RC_WS21	AX-170754288	2	1210860	9.46813e-07	0.433333	---NA---
Chl fluorescence	Mother_Array	FarmCPU	DI0/RC_WS21	AX-170754264	2	1300024	2.27796e-06	0.391667	---NA---
Chl fluorescence	Mother_Array	FarmCPU	DI0/RC_WS21	AX-171177772	2	1297090	2.27796e-06	0.391667	WD repeat-containing protein DDB_G0290555 [Juglans regia]	gb|KAF5476594.1|hypothetical protein F2P56_003331 [Juglans regia]/ref|XP_018822792.1|WD repeat-containing protein DDB_G0290555 [Juglans regia]	Juglans regia	1.1e-06
Chl fluorescence	Mother_Array	FarmCPU	DI0/RC_WS21	AX-171177763	2	1333541	2.31927e-06	0.483333	---NA---
Chl fluorescence	Mother_Array	FarmCPU	DI0/RC_WS21	AX-171177764	2	1333517	2.31927e-06	0.483333	hypothetical protein F2P56_003336 [Juglans regia]	gb|KAF5476598.1|hypothetical protein F2P56_003336 [Juglans regia]	Juglans regia	2.1e-08
Chl fluorescence	Mother_Array	FarmCPU	DI0/RC_WS21	AX-171177765	2	1333358	2.31927e-06	0.483333	cyclin-dependent kinase G-2-like isoform X1 [Juglans regia]	gb|KAF5476597.1|hypothetical protein F2P56_003334 [Juglans regia]/ref|XP_018822176.1|cyclin-dependent kinase G-2-like isoform X1 [Juglans regia]	Juglans regia	6.9e-09
Chl fluorescence	Mother_Array	MLMM	DI0/RC_WS21	AX-171514337	12	24044526	5.22497e-07	0.383333	---NA---
Chl fluorescence	Mother_Array	FarmCPU	DI0/RC_WW21	AX-170838192	11	35950855	6.67232e-07	0.075	---NA---
Chl fluorescence	Mother_Array	MLMM	DI0/RC_WW21	AX-170838192	11	35950855	8.41246e-07	0.075	---NA---
Chl fluorescence	Mother_Array	FarmCPU	ET0/RC_WR22	AX-170648122	4	17796959	1.01367e-06	0.05	---NA---
Chl fluorescence	Mother_Array	FarmCPU	ET0/RC_WR22	AX-170648162	4	17770193	3.0505e-06	0.0416667	---NA---
Chl fluorescence	Mother_Array	FarmCPU	ET0/RC_WR22	AX-170648163	4	17766632	3.0505e-06	0.0416667	uncharacterized protein LOC118344791 [Juglans regia]	ref|XP_035542083.1|uncharacterized protein LOC118344791 [Juglans regia]	Juglans regia	8.9e-06
Chl fluorescence	Mother_Array	FarmCPU	ET0/RC_WR22	AX-171164563	4	17775646	3.0505e-06	0.0416667	---NA---
Chl fluorescence	Mother_Array	FarmCPU	ET0/RC_WR22	AX-171164565	4	17772536	3.0505e-06	0.0416667	ADP-ribosylation factor GTPase-activating protein AGD12-like isoform X2 [Juglans regia]	ref|XP_035544911.1|ADP-ribosylation factor GTPase-activating protein AGD12-like isoform X2 [Juglans regia]	Juglans regia	1.2e-08
Chl fluorescence	Mother_Array	FarmCPU	ET0/RC_WR22	AX-171164566	4	17772509	3.0505e-06	0.0416667	---NA---
Chl fluorescence	Mother_Array	FarmCPU	ET0/RC_WR22	AX-171164567	4	17771686	3.0505e-06	0.0416667	ADP-ribosylation factor GTPase-activating protein AGD12-like isoform X2 [Juglans regia]	ref|XP_035544911.1|ADP-ribosylation factor GTPase-activating protein AGD12-like isoform X2 [Juglans regia]	Juglans regia	5.9e-09
Chl fluorescence	Mother_Array	FarmCPU	ET0/RC_WR22	AX-171496229	4	17771365	3.0505e-06	0.0416667	---NA---
Chl fluorescence	Mother_Array	FarmCPU	ET0/RC_WR22	AX-170647961	4	17907379	3.29299e-06	0.05	---NA---
Chl fluorescence	Mother_Array	FarmCPU	ET0/RC_WR22	AX-170647984	4	17897936	3.29299e-06	0.05	---NA---
Chl fluorescence	Mother_Array	FarmCPU	ET0/RC_WR22	AX-170648052	4	17846553	3.29299e-06	0.05	---NA---
Chl fluorescence	Mother_Array	FarmCPU	ET0/RC_WR22	AX-170740463	4	17927193	3.29299e-06	0.05	---NA---
Chl fluorescence	Mother_Array	FarmCPU	ET0/RC_WR22	AX-171176298	4	17931021	3.29299e-06	0.05	leucine-rich repeat receptor-like serine/threonine-protein kinase BAM3 [Juglans regia]	gb|KAF5472197.1|hypothetical protein F2P56_008934 [Juglans regia]/ref|XP_018814580.2|leucine-rich repeat receptor-like serine/threonine-protein kinase BAM3 [Juglans regia]	Juglans regia	7.5e-10
Chl fluorescence	Mother_Array	FarmCPU	ET0/RC_WR22	AX-170648004	4	17880772	3.29299e-06	0.05	---NA---
Chl fluorescence	Mother_Array	FarmCPU	ET0/RC_WR22	AX-170648018	4	17870136	3.29299e-06	0.05	---NA---
Chl fluorescence	Mother_Array	FarmCPU	ET0/RC_WR22	AX-170648030	4	17859753	3.29299e-06	0.05	---NA---
Chl fluorescence	Mother_Array	FarmCPU	ET0/RC_WR22	AX-170648073	4	17825715	3.29299e-06	0.05	---NA---
Chl fluorescence	Mother_Array	FarmCPU	ET0/RC_WR22	AX-170740441	4	17940622	3.29299e-06	0.05	---NA---
Chl fluorescence	Mother_Array	FarmCPU	ET0/RC_WR22	AX-171514968	4	17952526	3.29299e-06	0.05	---NA---
Chl fluorescence	Mother_Array	MLMM	ET0/RC_WR22	AX-170648122	4	17796959	1.28314e-06	0.05	---NA---
Chl fluorescence	Mother_Array	FarmCPU	ET0/RC_WS21	AX-170884343	2	24814601	4.58638e-07	0.225	---NA---
Chl fluorescence	Mother_Array	MLMM	ET0/RC_WS21	AX-170884343	2	24814601	5.56624e-07	0.225	---NA---
Chl fluorescence	Mother_Array	MLMM	ET0/RC_WS21	AX-170694045	13	35960366	1.92537e-06	0.283333	---NA---
Chl fluorescence	Mother_Array	MLMM	ET0/RC_WW21	AX-170916079	1	40926242	7.70893e-12	0.0666667	---NA---
Chl fluorescence	Mother_Array	MLMM	ET0/RC_WW21	AX-170594476	6	23430558	4.74245e-10	0.4	---NA---
Chl fluorescence	Mother_Array	MLMM	ET0/RC_WW21	AX-170845959	12	14001560	1.48676e-06	0.2	---NA---
Chl fluorescence	Mother_Array	MLMM	ET0/RC_WW21	AX-171485820	12	31411483	2.49314e-06	0.125	---NA---
Chl fluorescence	Mother_Array	MLMM	ET0/RC_WW21	AX-170595436	12	31440728	2.49314e-06	0.125	---NA---
Chl fluorescence	Mother_Array	MLMM	ET0/RC_WW21	AX-170900023	6	16204498	2.51469e-06	0.4	---NA---
Chl fluorescence	Mother_Array	FarmCPU	F0_DSI21	AX-170677071	7	48399766	1.44333e-06	0.308333	---NA---
Chl fluorescence	Mother_Array	MLMM	F0_DSI21	AX-170677071	7	48399766	1.11176e-06	0.308333	---NA---
Chl fluorescence	Mother_Array	MLMM	F0_DSI21	AX-171136814	9	17195445	2.99375e-06	0.0833333	---NA---
Chl fluorescence	Mother_Array	FarmCPU	F0_WS21	AX-170754326	2	1174481	1.59553e-06	0.433333	---NA---
Chl fluorescence	Mother_Array	FarmCPU	F0_WS21	AX-170677071	7	48399766	1.67352e-06	0.308333	---NA---
Chl fluorescence	Mother_Array	FarmCPU	F0_WS21	AX-171502203	7	48367481	2.68708e-06	0.241667	---NA---
Chl fluorescence	Mother_Array	FarmCPU	F0_WS21	AX-170677072	7	48399510	2.89961e-06	0.258333	---NA---
Chl fluorescence	Mother_Array	MLMM	F0_WS21	AX-170677071	7	48399766	1.88503e-06	0.308333	---NA---
Chl fluorescence	Mother_Array	MLMM	F0_WS21	AX-171502203	7	48367481	3.08486e-06	0.241667	---NA---
Chl fluorescence	Mother_Array	MLMM	F0_WS21	AX-170677072	7	48399510	3.26116e-06	0.258333	---NA---
Chl fluorescence	Mother_Array	FarmCPU	F0_WW21	AX-170828135	16	16070415	9.37111e-07	0.366667	---NA---
Chl fluorescence	Mother_Array	FarmCPU	F0_WW21	AX-170864340	15	19278943	1.48465e-06	0.1	---NA---
Chl fluorescence	Mother_Array	FarmCPU	F0_WW21	AX-171528990	10	11356242	2.24264e-06	0.075	---NA---
Chl fluorescence	Mother_Array	MLMM	F0_WW21	AX-170828135	16	16070415	1.03537e-06	0.366667	---NA---
Chl fluorescence	Mother_Array	MLMM	F0_WW21	AX-170864340	15	19278943	1.63477e-06	0.1	---NA---
Chl fluorescence	Mother_Array	MLMM	F0_WW21	AX-171528990	10	11356242	2.4623e-06	0.075	---NA---
Chl fluorescence	Mother_Array	FarmCPU	F0_WW22	AX-171230842	8	27233057	3.03605e-06	0.116667	uncharacterized protein LOC118346304 [Juglans regia]	ref|XP_035543083.1|uncharacterized protein LOC118346304 [Juglans regia]	Juglans regia	5.3e-06
Chl fluorescence	Mother_Array	FarmCPU	F0_WW22	AX-171230845	8	27222349	3.03605e-06	0.116667	---NA---
Chl fluorescence	Mother_Array	FarmCPU	Fi_DSI21	AX-170754326	2	1174481	4.87168e-07	0.433333	---NA---
Chl fluorescence	Mother_Array	FarmCPU	Fi_DSI21	AX-170754338	2	1163507	3.19759e-06	0.341667	---NA---
Chl fluorescence	Mother_Array	MLMM	Fi_DSI21	AX-171552531	3	10618946	6.22194e-09	0.133333	---NA---
Chl fluorescence	Mother_Array	MLMM	Fi_DSI21	AX-171174023	13	10769441	1.85338e-07	0.45	ubiquinone biosynthesis protein COQ4 homolog, mitochondrial-like [Juglans regia]	gb|KAF5449503.1|hypothetical protein F2P56_029943 [Juglans regia]/ref|XP_018852383.1|ubiquinone biosynthesis protein COQ4 homolog, mitochondrial-like [Juglans regia]	Juglans regia	8.2e-11
Chl fluorescence	Mother_Array	FarmCPU	Fi_WR22	AX-170734557	4	7876821	1.24544e-06	0.358333	---NA---
Chl fluorescence	Mother_Array	FarmCPU	Fi_WR22	AX-171574072	4	7658950	1.65324e-06	0.5	---NA---
Chl fluorescence	Mother_Array	FarmCPU	Fi_WR22	AX-170850565	4	12196745	2.63889e-06	0.125	---NA---
Chl fluorescence	Mother_Array	MLMM	Fi_WR22	AX-170734557	4	7876821	1.45268e-06	0.358333	---NA---
Chl fluorescence	Mother_Array	MLMM	Fi_WR22	AX-170583099	7	9193249	3.27919e-06	0.241667	rRNA-processing protein FCF1 homolog [Juglans regia]	gb|KAF5464392.1|hypothetical protein F2P56_014469 [Juglans regia]/ref|XP_018838173.1|rRNA-processing protein FCF1 homolog [Juglans regia]	Juglans regia	3e-07
Chl fluorescence	Mother_Array	MLMM	Fi_WR22	AX-171155987	7	9208552	3.27919e-06	0.241667	hypothetical protein F2P56_014470 [Juglans regia]	gb|KAF5464393.1|hypothetical protein F2P56_014470 [Juglans regia]	Juglans regia	5.1e-10
Chl fluorescence	Mother_Array	MLMM	Fi_WR22	AX-170583087	7	9211296	3.27919e-06	0.241667	---NA---
Chl fluorescence	Mother_Array	MLMM	Fi_WR22	AX-171155990	7	9207828	3.27919e-06	0.241667	hypothetical protein F2P56_014470 [Juglans regia]	gb|KAF5464393.1|hypothetical protein F2P56_014470 [Juglans regia]	Juglans regia	1e-09
Chl fluorescence	Mother_Array	FarmCPU	Fi_WS21	AX-170754326	2	1174481	1.33391e-07	0.433333	---NA---
Chl fluorescence	Mother_Array	MLMM	Fi_WS21	AX-171552531	3	10618946	1.16455e-09	0.133333	---NA---
Chl fluorescence	Mother_Array	MLMM	Fi_WS21	AX-171174023	13	10769441	1.73737e-07	0.45	ubiquinone biosynthesis protein COQ4 homolog, mitochondrial-like [Juglans regia]	gb|KAF5449503.1|hypothetical protein F2P56_029943 [Juglans regia]/ref|XP_018852383.1|ubiquinone biosynthesis protein COQ4 homolog, mitochondrial-like [Juglans regia]	Juglans regia	8.2e-11
Chl fluorescence	Mother_Array	FarmCPU	Fi_WW22	AX-171087415	10	31618018	3.25507e-06	0.416667	---NA---
Chl fluorescence	Mother_Array	FarmCPU	Fj_DRI22	AX-170861746	15	17656949	1.9483e-06	0.141667	---NA---
Chl fluorescence	Mother_Array	FarmCPU	Fj_DRI22	AX-171538406	15	17654377	1.9483e-06	0.141667	signal peptide peptidase-like [Juglans regia]	ref|XP_018833682.1|signal peptide peptidase-like [Juglans regia]/ref|XP_018833681.1|signal peptide peptidase-like [Juglans regia]/gb|KAF5461590.1|hypothetical protein F2P56_017671 [Juglans regia]	Juglans regia	7.3e-06
Chl fluorescence	Mother_Array	MLMM	Fj_DRI22	AX-171538406	15	17654377	7.66123e-24	0.141667	signal peptide peptidase-like [Juglans regia]	ref|XP_018833682.1|signal peptide peptidase-like [Juglans regia]/ref|XP_018833681.1|signal peptide peptidase-like [Juglans regia]/gb|KAF5461590.1|hypothetical protein F2P56_017671 [Juglans regia]	Juglans regia	7.3e-06
Chl fluorescence	Mother_Array	MLMM	Fj_DRI22	AX-171063035	15	15216274	1.78174e-17	0.158333	---NA---
Chl fluorescence	Mother_Array	MLMM	Fj_DRI22	AX-171128287	4	15396208	2.48923e-15	0.125	uncharacterized protein LOC108998181 isoform X2 [Juglans regia]	ref|XP_035546890.1|uncharacterized protein LOC108998181 isoform X2 [Juglans regia]	Juglans regia	6.1e-06
Chl fluorescence	Mother_Array	MLMM	Fj_DRI22	AX-171109794	9	17276140	1.22113e-10	0.241667	---NA---
Chl fluorescence	Mother_Array	MLMM	Fj_DRI22	AX-170570512	10	5868213	1.62689e-09	0.15	---NA---
Chl fluorescence	Mother_Array	MLMM	Fj_DRI22	AX-170724230	3	27362975	5.03431e-07	0.45	uncharacterized protein LOC108985272 [Juglans regia]	gb|KAF5475866.1|hypothetical protein F2P56_007628 [Juglans regia]/ref|XP_018813034.2|uncharacterized protein LOC108985272 [Juglans regia]	Juglans regia	3.4e-09
Chl fluorescence	Mother_Array	MLMM	Fj_DRI22	AX-171479149	9	7170785	7.85801e-07	0.325	---NA---
Chl fluorescence	Mother_Array	FarmCPU	Fj_DSI21	AX-170754326	2	1174481	3.06177e-06	0.433333	---NA---
Chl fluorescence	Mother_Array	MLMM	Fj_DSI21	AX-170677071	7	48399766	7.47043e-08	0.308333	---NA---
Chl fluorescence	Mother_Array	MLMM	Fj_DSI21	AX-171179454	1	7717597	4.65172e-07	0.233333	LRR receptor-like serine/threonine-protein kinase RPK2 [Juglans regia]	ref|XP_018816677.1|LRR receptor-like serine/threonine-protein kinase RPK2 [Juglans regia]	Juglans regia	5e-08
Chl fluorescence	Mother_Array	MLMM	Fj_WR22	AX-171574072	4	7658950	7.46962e-07	0.5	---NA---
Chl fluorescence	Mother_Array	MLMM	Fj_WR22	AX-170834104	7	52125473	1.20701e-06	0.316667	---NA---
Chl fluorescence	Mother_Array	FarmCPU	Fj_WS21	AX-170677071	7	48399766	8.4937e-14	0.308333	---NA---
Chl fluorescence	Mother_Array	FarmCPU	Fj_WS21	AX-170754326	2	1174481	1.0487e-09	0.433333	---NA---
Chl fluorescence	Mother_Array	FarmCPU	Fj_WS21	AX-170984350	9	22774652	2.29956e-08	0.0916667	---NA---
Chl fluorescence	Mother_Array	FarmCPU	Fj_WS21	AX-171158846	12	21344517	2.75681e-08	0.125	chromatin structure-remodeling complex protein SYD isoform X1 [Juglans regia]	ref|XP_018840590.2|chromatin structure-remodeling complex protein SYD isoform X1 [Juglans regia]/gb|KAF5452397.1|hypothetical protein F2P56_027401 [Juglans regia]	Juglans regia	7.4e-10
Chl fluorescence	Mother_Array	FarmCPU	Fj_WS21	AX-171109182	5	10533891	1.07502e-06	0.158333	homeobox-leucine zipper protein REVOLUTA-like [Juglans regia]	ref|XP_018808765.1|homeobox-leucine zipper protein REVOLUTA-like [Juglans regia]/gb|KAF5470700.1|hypothetical protein F2P56_011197 [Juglans regia]	Juglans regia	5.4e-06
Chl fluorescence	Mother_Array	MLMM	Fj_WS21	AX-170754326	2	1174481	3.44171e-14	0.433333	---NA---
Chl fluorescence	Mother_Array	MLMM	Fj_WS21	AX-171528693	3	5371677	8.29705e-07	0.3	---NA---
Chl fluorescence	Mother_Array	MLMM	Fj_WS21	AX-170917454	16	27016883	2.13693e-06	0.0916667	---NA---
Chl fluorescence	Mother_Array	FarmCPU	Fm_DSI21	AX-170754326	2	1174481	4.92793e-07	0.433333	---NA---
Chl fluorescence	Mother_Array	FarmCPU	Fm_DSI21	AX-170754338	2	1163507	2.34721e-06	0.341667	---NA---
Chl fluorescence	Mother_Array	MLMM	Fm_DSI21	AX-171552531	3	10618946	3.76595e-09	0.133333	---NA---
Chl fluorescence	Mother_Array	MLMM	Fm_DSI21	AX-171174023	13	10769441	1.75975e-07	0.45	ubiquinone biosynthesis protein COQ4 homolog, mitochondrial-like [Juglans regia]	gb|KAF5449503.1|hypothetical protein F2P56_029943 [Juglans regia]/ref|XP_018852383.1|ubiquinone biosynthesis protein COQ4 homolog, mitochondrial-like [Juglans regia]	Juglans regia	8.2e-11
Chl fluorescence	Mother_Array	FarmCPU	Fm_WR22	AX-170734557	4	7876821	9.79334e-07	0.358333	---NA---
Chl fluorescence	Mother_Array	FarmCPU	Fm_WR22	AX-171574072	4	7658950	1.47341e-06	0.5	---NA---
Chl fluorescence	Mother_Array	FarmCPU	Fm_WR22	AX-171533036	7	51205531	2.99605e-06	0.133333	---NA---
Chl fluorescence	Mother_Array	FarmCPU	Fm_WR22	AX-170850565	4	12196745	3.21237e-06	0.125	---NA---
Chl fluorescence	Mother_Array	MLMM	Fm_WR22	AX-170734557	4	7876821	1.16824e-06	0.358333	---NA---
Chl fluorescence	Mother_Array	MLMM	Fm_WR22	AX-170583087	7	9211296	1.96229e-06	0.241667	---NA---
Chl fluorescence	Mother_Array	MLMM	Fm_WR22	AX-171155990	7	9207828	1.96229e-06	0.241667	hypothetical protein F2P56_014470 [Juglans regia]	gb|KAF5464393.1|hypothetical protein F2P56_014470 [Juglans regia]	Juglans regia	1e-09
Chl fluorescence	Mother_Array	MLMM	Fm_WR22	AX-170583099	7	9193249	1.96229e-06	0.241667	rRNA-processing protein FCF1 homolog [Juglans regia]	gb|KAF5464392.1|hypothetical protein F2P56_014469 [Juglans regia]/ref|XP_018838173.1|rRNA-processing protein FCF1 homolog [Juglans regia]	Juglans regia	3e-07
Chl fluorescence	Mother_Array	MLMM	Fm_WR22	AX-171155987	7	9208552	1.96229e-06	0.241667	hypothetical protein F2P56_014470 [Juglans regia]	gb|KAF5464393.1|hypothetical protein F2P56_014470 [Juglans regia]	Juglans regia	5.1e-10
Chl fluorescence	Mother_Array	FarmCPU	Fm_WS21	AX-170754326	2	1174481	1.34176e-07	0.433333	---NA---
Chl fluorescence	Mother_Array	MLMM	Fm_WS21	AX-171552531	3	10618946	8.15388e-10	0.133333	---NA---
Chl fluorescence	Mother_Array	MLMM	Fm_WS21	AX-171174023	13	10769441	1.32341e-07	0.45	ubiquinone biosynthesis protein COQ4 homolog, mitochondrial-like [Juglans regia]	gb|KAF5449503.1|hypothetical protein F2P56_029943 [Juglans regia]/ref|XP_018852383.1|ubiquinone biosynthesis protein COQ4 homolog, mitochondrial-like [Juglans regia]	Juglans regia	8.2e-11
Chl fluorescence	Mother_Array	MLMM	Fm_WW22	AX-171022426	3	9988937	2.58545e-27	0.108333	---NA---
Chl fluorescence	Mother_Array	MLMM	Fm_WW22	AX-171488728	4	29019481	1.38577e-23	0.291667	---NA---
Chl fluorescence	Mother_Array	MLMM	Fm_WW22	AX-171534773	13	21445028	2.31284e-17	0.45	---NA---
Chl fluorescence	Mother_Array	MLMM	Fm_WW22	AX-170681785	12	16829680	3.99478e-16	0.225	---NA---
Chl fluorescence	Mother_Array	MLMM	Fm_WW22	AX-170882364	13	30325808	6.40289e-14	0.416667	---NA---
Chl fluorescence	Mother_Array	MLMM	Fm_WW22	AX-170652123	11	34162519	1.14827e-12	0.333333	---NA---
Chl fluorescence	Mother_Array	MLMM	Fm_WW22	AX-170945948	12	22917114	1.96212e-10	0.358333	---NA---
Chl fluorescence	Mother_Array	MLMM	Fm_WW22	AX-170954990	6	38201672	9.22654e-09	0.175	---NA---
Chl fluorescence	Mother_Array	MLMM	FM/F0_DRI22	AX-171083426	9	1826290	7.5641e-19	0.425	---NA---
Chl fluorescence	Mother_Array	MLMM	FM/F0_DRI22	AX-171515532	7	11436130	8.55768e-16	0.233333	---NA---
Chl fluorescence	Mother_Array	MLMM	FM/F0_DRI22	AX-171171271	6	36848016	2.64989e-14	0.233333	class V chitinase-like [Juglans regia]	ref|XP_018850359.1|class V chitinase-like [Juglans regia]/gb|KAF5469563.1|hypothetical protein F2P56_013627 [Juglans regia]	Juglans regia	5.9e-10
Chl fluorescence	Mother_Array	MLMM	FM/F0_DRI22	AX-171032514	2	10345703	1.77924e-10	0.4	---NA---
Chl fluorescence	Mother_Array	MLMM	FM/F0_DRI22	AX-170758580	12	8818374	1.53541e-07	0.216667	uncharacterized protein LOC118345276 [Juglans regia]	ref|XP_035542827.1|uncharacterized protein LOC118345276 [Juglans regia]	Juglans regia	8.1e-07
Chl fluorescence	Mother_Array	FarmCPU	FM/F0_DSI21	AX-170754326	2	1174481	2.29305e-07	0.433333	---NA---
Chl fluorescence	Mother_Array	FarmCPU	FM/F0_DSI21	AX-171517771	2	747221	1.70588e-06	0.291667	---NA---
Chl fluorescence	Mother_Array	MLMM	FM/F0_DSI21	AX-170754326	2	1174481	3.66498e-16	0.433333	---NA---
Chl fluorescence	Mother_Array	MLMM	FM/F0_DSI21	AX-170625804	5	7145174	9.68226e-11	0.0666667	---NA---
Chl fluorescence	Mother_Array	MLMM	FM/F0_DSI21	AX-170811503	3	5370045	3.32827e-10	0.308333	---NA---
Chl fluorescence	Mother_Array	MLMM	FM/F0_DSI21	AX-170806690	7	29167379	2.56831e-06	0.291667	---NA---
Chl fluorescence	Mother_Array	MLMM	FM/F0_DSI21	AX-171542393	10	12023663	2.91696e-06	0.241667	---NA---
Chl fluorescence	Mother_Array	FarmCPU	FM/F0_WS21	AX-170754326	2	1174481	3.11424e-07	0.433333	---NA---
Chl fluorescence	Mother_Array	MLMM	FM/F0_WS21	AX-170754326	2	1174481	3.78983e-30	0.433333	---NA---
Chl fluorescence	Mother_Array	MLMM	FM/F0_WS21	AX-170884343	2	24814601	1.0474e-29	0.225	---NA---
Chl fluorescence	Mother_Array	MLMM	FM/F0_WS21	AX-171544349	11	20616575	2.41769e-19	0.441667	---NA---
Chl fluorescence	Mother_Array	MLMM	FM/F0_WS21	AX-171212226	16	25226489	1.04432e-13	0.316667	cyclase-associated protein 1-like [Juglans regia]	gb|KAF5443958.1|hypothetical protein F2P56_036471 [Juglans regia]/ref|XP_018807064.1|cyclase-associated protein 1-like [Juglans regia]	Juglans regia	1.2e-08
Chl fluorescence	Mother_Array	MLMM	FM/F0_WS21	AX-170702707	8	1533600	1.12893e-12	0.341667	---NA---
Chl fluorescence	Mother_Array	MLMM	FM/F0_WS21	AX-170902873	3	33339175	7.47454e-11	0.283333	---NA---
Chl fluorescence	Mother_Array	MLMM	FM/F0_WS21	AX-170896311	8	12369208	1.67632e-08	0.225	---NA---
Chl fluorescence	Mother_Array	MLMM	FM/F0_WS21	AX-170718534	7	37517901	1.19238e-07	0.308333	---NA---
Chl fluorescence	Mother_Array	MLMM	FM/F0_WS21	AX-170684700	3	2507584	8.50773e-07	0.408333	---NA---
Chl fluorescence	Mother_Array	MLMM	FM/F0_WS21	AX-170684703	3	2512565	8.50773e-07	0.408333	---NA---
Chl fluorescence	Mother_Array	FarmCPU	Fv_DRI22	AX-170648122	4	17796959	1.25631e-06	0.05	---NA---
Chl fluorescence	Mother_Array	MLMM	Fv_DRI22	AX-170648122	4	17796959	1.25029e-06	0.05	---NA---
Chl fluorescence	Mother_Array	FarmCPU	Fv_DSI21	AX-170754326	2	1174481	2.00162e-07	0.433333	---NA---
Chl fluorescence	Mother_Array	FarmCPU	Fv_DSI21	AX-170754338	2	1163507	1.65985e-06	0.341667	---NA---
Chl fluorescence	Mother_Array	MLMM	Fv_DSI21	AX-170754326	2	1174481	7.26604e-31	0.433333	---NA---
Chl fluorescence	Mother_Array	MLMM	Fv_DSI21	AX-171528693	3	5371677	3.16235e-24	0.3	---NA---
Chl fluorescence	Mother_Array	MLMM	Fv_DSI21	AX-171542406	10	11994445	3.09219e-20	0.166667	---NA---
Chl fluorescence	Mother_Array	MLMM	Fv_DSI21	AX-170884343	2	24814601	1.65353e-18	0.225	---NA---
Chl fluorescence	Mother_Array	MLMM	Fv_DSI21	AX-171171375	8	28485733	1.47518e-13	0.375	hypothetical protein F2P56_019267, partial [Juglans regia]	gb|KAF5463348.1|hypothetical protein F2P56_019267, partial [Juglans regia]	Juglans regia	3.6e-10
Chl fluorescence	Mother_Array	MLMM	Fv_DSI21	AX-170845368	7	39872328	1.09321e-08	0.15	---NA---
Chl fluorescence	Mother_Array	MLMM	Fv_DSI21	AX-170592374	12	25813425	1.26915e-08	0.383333	---NA---
Chl fluorescence	Mother_Array	MLMM	Fv_DSI21	AX-170707898	16	26566766	3.01957e-06	0.358333	---NA---
Chl fluorescence	Mother_Array	FarmCPU	Fv_WR22	AX-170734557	4	7876821	6.31741e-07	0.358333	---NA---
Chl fluorescence	Mother_Array	FarmCPU	Fv_WR22	AX-171533036	7	51205531	1.05552e-06	0.133333	---NA---
Chl fluorescence	Mother_Array	FarmCPU	Fv_WR22	AX-171574072	4	7658950	2.71988e-06	0.5	---NA---
Chl fluorescence	Mother_Array	FarmCPU	Fv_WR22	AX-171559026	4	9677767	2.86901e-06	0.208333	---NA---
Chl fluorescence	Mother_Array	FarmCPU	Fv_WR22	AX-170965658	4	9754991	3.03771e-06	0.3	---NA---
Chl fluorescence	Mother_Array	FarmCPU	Fv_WR22	AX-171516959	4	9721146	3.03771e-06	0.3	---NA---
Chl fluorescence	Mother_Array	FarmCPU	Fv_WR22	AX-170966910	4	9677872	3.03771e-06	0.3	---NA---
Chl fluorescence	Mother_Array	MLMM	Fv_WR22	AX-170734557	4	7876821	8.46842e-07	0.358333	---NA---
Chl fluorescence	Mother_Array	FarmCPU	Fv_WS21	AX-170754326	2	1174481	2.33126e-07	0.433333	---NA---
Chl fluorescence	Mother_Array	MLMM	Fv_WS21	AX-171552531	3	10618946	9.38086e-32	0.133333	---NA---
Chl fluorescence	Mother_Array	MLMM	Fv_WS21	AX-171174023	13	10769441	4.37341e-29	0.45	ubiquinone biosynthesis protein COQ4 homolog, mitochondrial-like [Juglans regia]	gb|KAF5449503.1|hypothetical protein F2P56_029943 [Juglans regia]/ref|XP_018852383.1|ubiquinone biosynthesis protein COQ4 homolog, mitochondrial-like [Juglans regia]	Juglans regia	8.2e-11
Chl fluorescence	Mother_Array	MLMM	Fv_WS21	AX-171181585	7	10581596	6.4292e-22	0.466667	---NA---
Chl fluorescence	Mother_Array	MLMM	Fv_WS21	AX-171199492	11	9801905	4.92815e-20	0.0916667	hypothetical protein F2P56_024240, partial [Juglans regia]	gb|KAF5454588.1|hypothetical protein F2P56_024240, partial [Juglans regia]	Juglans regia	2e-09
Chl fluorescence	Mother_Array	MLMM	Fv_WS21	AX-171074396	1	39049998	1.64183e-14	0.183333	---NA---
Chl fluorescence	Mother_Array	MLMM	Fv_WS21	AX-171019798	11	2334547	2.71831e-13	0.0583333	---NA---
Chl fluorescence	Mother_Array	MLMM	Fv_WS21	AX-170574227	4	25324023	5.18518e-12	0.366667	---NA---
Chl fluorescence	Mother_Array	MLMM	Fv_WS21	AX-171096019	9	11456375	3.21224e-07	0.283333	---NA---
Chl fluorescence	Mother_Array	MLMM	Fv_WS21	AX-170841332	15	6808535	1.09262e-06	0.433333	nucleobase-ascorbate transporter 3-like [Juglans regia]	gb|KAF5445017.1|hypothetical protein F2P56_034100 [Juglans regia]/ref|XP_018822383.1|nucleobase-ascorbate transporter 3-like [Juglans regia]	Juglans regia	5.8e-09
Chl fluorescence	Mother_Array	FarmCPU	Fv_WW21	AX-170569747	3	19960746	1.89173e-06	0.425	---NA---
Chl fluorescence	Mother_Array	FarmCPU	Fv_WW21	AX-170569774	3	19942423	1.89173e-06	0.425	---NA---
Chl fluorescence	Mother_Array	FarmCPU	Fv_WW21	AX-171480682	3	19953002	1.89173e-06	0.425	---NA---
Chl fluorescence	Mother_Array	MLMM	Fv_WW21	AX-170569747	3	19960746	1.76548e-06	0.425	---NA---
Chl fluorescence	Mother_Array	MLMM	Fv_WW21	AX-170569774	3	19942423	1.76548e-06	0.425	---NA---
Chl fluorescence	Mother_Array	MLMM	Fv_WW21	AX-171480682	3	19953002	1.76548e-06	0.425	---NA---
Chl fluorescence	Mother_Array	FarmCPU	Fv_WW22	AX-171022426	3	9988937	2.65567e-06	0.108333	---NA---
Chl fluorescence	Mother_Array	FarmCPU	Fv_WW22	AX-171087415	10	31618018	2.69297e-06	0.416667	---NA---
Chl fluorescence	Mother_Array	MLMM	Fv_WW22	AX-171022426	3	9988937	1.95969e-06	0.108333	---NA---
Chl fluorescence	Mother_Array	MLMM	FV/F0_DRI22	AX-171083426	9	1826290	2.32266e-18	0.425	---NA---
Chl fluorescence	Mother_Array	MLMM	FV/F0_DRI22	AX-171515532	7	11436130	2.12386e-15	0.233333	---NA---
Chl fluorescence	Mother_Array	MLMM	FV/F0_DRI22	AX-170698547	6	36847032	7.13413e-14	0.233333	---NA---
Chl fluorescence	Mother_Array	MLMM	FV/F0_DRI22	AX-171032514	2	10345703	5.1259e-10	0.4	---NA---
Chl fluorescence	Mother_Array	MLMM	FV/F0_DRI22	AX-170758580	12	8818374	3.73381e-07	0.216667	uncharacterized protein LOC118345276 [Juglans regia]	ref|XP_035542827.1|uncharacterized protein LOC118345276 [Juglans regia]	Juglans regia	8.1e-07
Chl fluorescence	Mother_Array	FarmCPU	FV/F0_DSI21	AX-170754326	2	1174481	1.89132e-07	0.433333	---NA---
Chl fluorescence	Mother_Array	FarmCPU	FV/F0_DSI21	AX-171517771	2	747221	1.88185e-06	0.291667	---NA---
Chl fluorescence	Mother_Array	MLMM	FV/F0_DSI21	AX-170754326	2	1174481	3.31828e-12	0.433333	---NA---
Chl fluorescence	Mother_Array	MLMM	FV/F0_DSI21	AX-170811503	3	5370045	2.24363e-07	0.308333	---NA---
Chl fluorescence	Mother_Array	MLMM	FV/F0_DSI21	AX-170625804	5	7145174	4.15639e-07	0.0666667	---NA---
Chl fluorescence	Mother_Array	FarmCPU	FV/F0_WS21	AX-170754326	2	1174481	3.11424e-07	0.433333	---NA---
Chl fluorescence	Mother_Array	MLMM	FV/F0_WS21	AX-170754326	2	1174481	3.78983e-30	0.433333	---NA---
Chl fluorescence	Mother_Array	MLMM	FV/F0_WS21	AX-170884343	2	24814601	1.0474e-29	0.225	---NA---
Chl fluorescence	Mother_Array	MLMM	FV/F0_WS21	AX-171544349	11	20616575	2.41769e-19	0.441667	---NA---
Chl fluorescence	Mother_Array	MLMM	FV/F0_WS21	AX-171212226	16	25226489	1.04432e-13	0.316667	cyclase-associated protein 1-like [Juglans regia]	gb|KAF5443958.1|hypothetical protein F2P56_036471 [Juglans regia]/ref|XP_018807064.1|cyclase-associated protein 1-like [Juglans regia]	Juglans regia	1.2e-08
Chl fluorescence	Mother_Array	MLMM	FV/F0_WS21	AX-170702707	8	1533600	1.12893e-12	0.341667	---NA---
Chl fluorescence	Mother_Array	MLMM	FV/F0_WS21	AX-170902873	3	33339175	7.47454e-11	0.283333	---NA---
Chl fluorescence	Mother_Array	MLMM	FV/F0_WS21	AX-170896311	8	12369208	1.67632e-08	0.225	---NA---
Chl fluorescence	Mother_Array	MLMM	FV/F0_WS21	AX-170718534	7	37517901	1.19238e-07	0.308333	---NA---
Chl fluorescence	Mother_Array	MLMM	FV/F0_WS21	AX-170684700	3	2507584	8.50773e-07	0.408333	---NA---
Chl fluorescence	Mother_Array	MLMM	FV/F0_WS21	AX-170684703	3	2512565	8.50773e-07	0.408333	---NA---
Chl fluorescence	Mother_Array	MLMM	FV/FM_DRI22	AX-170648122	4	17796959	3.72983e-09	0.05	---NA---
Chl fluorescence	Mother_Array	MLMM	FV/FM_DRI22	AX-170951725	13	7890636	2.5392e-08	0.0916667	---NA---
Chl fluorescence	Mother_Array	FarmCPU	FV/FM_DSI21	AX-170754326	2	1174481	7.62049e-07	0.433333	---NA---
Chl fluorescence	Mother_Array	FarmCPU	FV/FM_DSI21	AX-170754288	2	1210860	2.29566e-06	0.433333	---NA---
Chl fluorescence	Mother_Array	MLMM	FV/FM_DSI21	AX-170754326	2	1174481	4.22748e-17	0.433333	---NA---
Chl fluorescence	Mother_Array	MLMM	FV/FM_DSI21	AX-170783113	7	33413175	9.73844e-16	0.241667	---NA---
Chl fluorescence	Mother_Array	MLMM	FV/FM_DSI21	AX-170852204	1	39466854	4.63792e-11	0.433333	---NA---
Chl fluorescence	Mother_Array	MLMM	FV/FM_DSI21	AX-170691705	2	1683606	3.65635e-09	0.458333	---NA---
Chl fluorescence	Mother_Array	MLMM	FV/FM_DSI21	AX-170929317	15	13553420	2.75197e-06	0.5	---NA---
Chl fluorescence	Mother_Array	FarmCPU	FV/FM_WR22	AX-171165370	11	34894800	8.64501e-07	0.0416667	putative peptidyl-tRNA hydrolase PTRHD1 [Juglans regia]	ref|XP_018845630.1|putative peptidyl-tRNA hydrolase PTRHD1 [Juglans regia]	Juglans regia	2.6e-09
Chl fluorescence	Mother_Array	FarmCPU	FV/FM_WR22	AX-171165373	11	34901832	8.64501e-07	0.0416667	F-box protein AFR [Juglans regia]	ref|XP_035538615.1|F-box protein AFR [Juglans regia]/ref|XP_035538614.1|F-box protein AFR [Juglans regia]/gb|KAF5456581.1|hypothetical protein F2P56_026048 [Juglans regia]/ref|XP_018845633.2|F-box protein AFR [Juglans regia]	Juglans regia	2.7e-09
Chl fluorescence	Mother_Array	MLMM	FV/FM_WR22	AX-171165370	11	34894800	8.29465e-07	0.0416667	putative peptidyl-tRNA hydrolase PTRHD1 [Juglans regia]	ref|XP_018845630.1|putative peptidyl-tRNA hydrolase PTRHD1 [Juglans regia]	Juglans regia	2.6e-09
Chl fluorescence	Mother_Array	FarmCPU	FV/FM_WS21	AX-170754326	2	1174481	9.63986e-07	0.433333	---NA---
Chl fluorescence	Mother_Array	FarmCPU	FV/FM_WS21	AX-170754288	2	1210860	1.70381e-06	0.433333	---NA---
Chl fluorescence	Mother_Array	MLMM	FV/FM_WS21	AX-170754326	2	1174481	1.47444e-14	0.433333	---NA---
Chl fluorescence	Mother_Array	MLMM	FV/FM_WS21	AX-170925599	1	11022575	3.38727e-12	0.133333	---NA---
Chl fluorescence	Mother_Array	MLMM	FV/FM_WS21	AX-170979352	5	2388737	6.47918e-08	0.441667	---NA---
Chl fluorescence	Mother_Array	MLMM	FV/FM_WS21	AX-170859131	1	3371715	1.81773e-06	0.175	---NA---
Chl fluorescence	Mother_Array	FarmCPU	M0_DRI22	AX-170884845	16	21773089	3.34146e-07	0.125	---NA---
Chl fluorescence	Mother_Array	MLMM	M0_DRI22	AX-170884845	16	21773089	5.00151e-07	0.125	---NA---
Chl fluorescence	Mother_Array	MLMM	M0_DSI21	AX-171107504	10	26272268	4.46794e-25	0.1	---NA---
Chl fluorescence	Mother_Array	MLMM	M0_DSI21	AX-171054553	2	29774256	6.99595e-22	0.158333	hypothetical protein F2P56_004713 [Juglans regia]	gb|KAF5478127.1|hypothetical protein F2P56_004713 [Juglans regia]	Juglans regia	1.3e-09
Chl fluorescence	Mother_Array	MLMM	M0_DSI21	AX-170877324	8	9516717	1.06658e-15	0.233333	---NA---
Chl fluorescence	Mother_Array	MLMM	M0_DSI21	AX-170870762	13	6668159	7.0408e-14	0.108333	---NA---
Chl fluorescence	Mother_Array	MLMM	M0_DSI21	AX-171503114	15	15021995	7.45734e-08	0.241667	---NA---
Chl fluorescence	Mother_Array	MLMM	M0_DSI21	AX-170569133	6	31619962	1.3253e-06	0.325	---NA---
Chl fluorescence	Mother_Array	MLMM	M0_WR22	AX-171491538	16	6687249	3.33644e-06	0.433333	---NA---
Chl fluorescence	Mother_Array	FarmCPU	M0_WW22	AX-170734431	4	7784618	1.39963e-10	0.0416667	---NA---
Chl fluorescence	Mother_Array	FarmCPU	M0_WW22	AX-170586758	16	445681	2.02611e-10	0.1	---NA---
Chl fluorescence	Mother_Array	FarmCPU	M0_WW22	AX-171516178	7	23302971	3.27128e-08	0.25	---NA---
Chl fluorescence	Mother_Array	FarmCPU	M0_WW22	AX-171107673	13	35039051	3.37466e-07	0.275	---NA---
Chl fluorescence	Mother_Array	FarmCPU	M0_WW22	AX-170642967	2	28682820	1.33102e-06	0.233333	---NA---
Chl fluorescence	Mother_Array	FarmCPU	M0_WW22	AX-171509677	7	1121135	1.55061e-06	0.333333	---NA---
Chl fluorescence	Mother_Array	FarmCPU	M0_WW22	AX-170754036	8	17737025	1.85712e-06	0.075	---NA---
Chl fluorescence	Mother_Array	MLMM	M0_WW22	AX-170754036	8	17737025	3.29412e-08	0.075	---NA---
Chl fluorescence	Mother_Array	FarmCPU	N_DSI21	AX-171514337	12	24044526	2.24966e-06	0.383333	---NA---
Chl fluorescence	Mother_Array	MLMM	N_DSI21	AX-171514337	12	24044526	4.167e-07	0.383333	---NA---
Chl fluorescence	Mother_Array	FarmCPU	N_WS21	AX-171514337	12	24044526	5.33164e-07	0.383333	---NA---
Chl fluorescence	Mother_Array	FarmCPU	N_WS21	AX-170898720	14	23997101	1.77607e-06	0.0833333	---NA---
Chl fluorescence	Mother_Array	FarmCPU	N_WS21	AX-170898733	14	24010926	1.77607e-06	0.0833333	---NA---
Chl fluorescence	Mother_Array	FarmCPU	N_WS21	AX-171200681	5	246443	2.47025e-06	0.15	cellulose synthase A catalytic subunit 3 [UDP-forming] isoform X1 [Juglans regia]	gb|KAF5474131.1|hypothetical protein F2P56_006059 [Juglans regia]/ref|XP_018834439.1|cellulose synthase A catalytic subunit 3 [UDP-forming] isoform X1 [Juglans regia]	Juglans regia	6.5e-09
Chl fluorescence	Mother_Array	FarmCPU	N_WS21	AX-171560824	5	251600	2.47025e-06	0.15	---NA---
Chl fluorescence	Mother_Array	MLMM	N_WS21	AX-171514337	12	24044526	1.53964e-07	0.383333	---NA---
Chl fluorescence	Mother_Array	FarmCPU	N_WW21	AX-171552223	7	9720138	1.96943e-15	0.0916667	---NA---
Chl fluorescence	Mother_Array	FarmCPU	N_WW21	AX-170838192	11	35950855	1.79796e-10	0.075	---NA---
Chl fluorescence	Mother_Array	FarmCPU	N_WW21	AX-171111691	2	26817574	2.14676e-10	0.05	---NA---
Chl fluorescence	Mother_Array	FarmCPU	N_WW21	AX-170687165	6	33851629	1.12605e-09	0.0583333	---NA---
Chl fluorescence	Mother_Array	FarmCPU	N_WW21	AX-171205260	13	33743554	2.26993e-09	0.0416667	---NA---
Chl fluorescence	Mother_Array	FarmCPU	N_WW21	AX-170981762	4	29364010	1.29906e-08	0.175	---NA---
Chl fluorescence	Mother_Array	FarmCPU	N_WW21	AX-170719388	3	5584702	4.10804e-08	0.483333	---NA---
Chl fluorescence	Mother_Array	FarmCPU	N_WW21	AX-170684383	3	2198100	1.15279e-07	0.0583333	---NA---
Chl fluorescence	Mother_Array	FarmCPU	N_WW21	AX-170823813	11	29771888	6.4305e-07	0.341667	---NA---
Chl fluorescence	Mother_Array	FarmCPU	N_WW21	AX-171030997	7	49993852	1.34684e-06	0.416667	---NA---
Chl fluorescence	Mother_Array	MLMM	N_WW21	AX-170684383	3	2198100	1.18384e-08	0.0583333	---NA---
Chl fluorescence	Mother_Array	FarmCPU	PC1_DSI21	AX-170754338	2	1163507	6.82007e-07	0.341667	---NA---
Chl fluorescence	Mother_Array	FarmCPU	PC1_DSI21	AX-170754326	2	1174481	1.35019e-06	0.433333	---NA---
Chl fluorescence	Mother_Array	MLMM	PC1_DSI21	AX-170754338	2	1163507	8.25615e-11	0.341667	---NA---
Chl fluorescence	Mother_Array	MLMM	PC1_DSI21	AX-170811503	3	5370045	5.29525e-10	0.308333	---NA---
Chl fluorescence	Mother_Array	MLMM	PC1_DSI21	AX-170759460	7	25721464	5.60607e-07	0.425	---NA---
Chl fluorescence	Mother_Array	FarmCPU	PC1_WR22	AX-171491538	16	6687249	2.81605e-06	0.433333	---NA---
Chl fluorescence	Mother_Array	MLMM	PC1_WR22	AX-170823789	11	29784665	1.80566e-06	0.5	---NA---
Chl fluorescence	Mother_Array	MLMM	PC1_WR22	AX-171491538	16	6687249	2.00373e-06	0.433333	---NA---
Chl fluorescence	Mother_Array	FarmCPU	PC1_WS21	AX-170754326	2	1174481	2.42911e-07	0.433333	---NA---
Chl fluorescence	Mother_Array	FarmCPU	PC1_WS21	AX-170754338	2	1163507	1.92529e-06	0.341667	---NA---
Chl fluorescence	Mother_Array	MLMM	PC1_WS21	AX-170754326	2	1174481	7.89304e-27	0.433333	---NA---
Chl fluorescence	Mother_Array	MLMM	PC1_WS21	AX-170884343	2	24814601	2.92083e-19	0.225	---NA---
Chl fluorescence	Mother_Array	MLMM	PC1_WS21	AX-170925599	1	11022575	2.64237e-13	0.133333	---NA---
Chl fluorescence	Mother_Array	MLMM	PC1_WS21	AX-170832712	7	50858961	1.39482e-12	0.45	---NA---
Chl fluorescence	Mother_Array	MLMM	PC1_WS21	AX-170918612	11	15531177	1.18379e-09	0.05	---NA---
Chl fluorescence	Mother_Array	MLMM	PC1_WS21	AX-170665825	7	36706588	2.32935e-07	0.325	---NA---
Chl fluorescence	Mother_Array	MLMM	PC1_WS21	AX-171553325	8	22887028	5.1257e-07	0.241667	---NA---
Chl fluorescence	Mother_Array	FarmCPU	PC1_WW22	AX-170927189	1	12108612	2.987e-06	0.208333	---NA---
Chl fluorescence	Mother_Array	FarmCPU	PC2_DRI22	AX-170992470	4	26827261	1.03892e-07	0.358333	---NA---
Chl fluorescence	Mother_Array	FarmCPU	PC2_DRI22	AX-170992481	4	26849029	4.05308e-07	0.366667	---NA---
Chl fluorescence	Mother_Array	FarmCPU	PC2_DRI22	AX-171202779	4	26845584	5.59853e-07	0.333333	---NA---
Chl fluorescence	Mother_Array	FarmCPU	PC2_DRI22	AX-171202778	4	26845552	1.2656e-06	0.3	---NA---
Chl fluorescence	Mother_Array	FarmCPU	PC2_DRI22	AX-171564077	4	26817272	3.09224e-06	0.325	---NA---
Chl fluorescence	Mother_Array	MLMM	PC2_DRI22	AX-170992470	4	26827261	6.32263e-18	0.358333	---NA---
Chl fluorescence	Mother_Array	MLMM	PC2_DRI22	AX-170666086	7	36447886	1.90193e-14	0.425	---NA---
Chl fluorescence	Mother_Array	MLMM	PC2_DRI22	AX-170906065	7	34431758	2.74383e-10	0.175	---NA---
Chl fluorescence	Mother_Array	MLMM	PC2_DRI22	AX-170663419	6	10183223	1.27835e-07	0.283333	---NA---
Chl fluorescence	Mother_Array	FarmCPU	PC2_DSI21	AX-170861427	15	17476937	2.31544e-07	0.05	---NA---
Chl fluorescence	Mother_Array	MLMM	PC2_DSI21	AX-170861427	15	17476937	3.17011e-07	0.05	---NA---
Chl fluorescence	Mother_Array	FarmCPU	PC2_WR22	AX-170734557	4	7876821	6.03092e-08	0.358333	---NA---
Chl fluorescence	Mother_Array	FarmCPU	PC2_WR22	AX-171533036	7	51205531	3.48145e-07	0.133333	---NA---
Chl fluorescence	Mother_Array	FarmCPU	PC2_WR22	AX-171559026	4	9677767	8.05029e-07	0.208333	---NA---
Chl fluorescence	Mother_Array	FarmCPU	PC2_WR22	AX-170833228	7	51281266	1.94192e-06	0.125	---NA---
Chl fluorescence	Mother_Array	FarmCPU	PC2_WR22	AX-171185839	7	51280489	1.94192e-06	0.125	---NA---
Chl fluorescence	Mother_Array	FarmCPU	PC2_WR22	AX-170743308	4	8421065	2.04857e-06	0.283333	---NA---
Chl fluorescence	Mother_Array	FarmCPU	PC2_WR22	AX-171584744	4	8422897	2.04857e-06	0.283333	---NA---
Chl fluorescence	Mother_Array	FarmCPU	PC2_WR22	AX-171094678	4	8415980	2.04857e-06	0.283333	---NA---
Chl fluorescence	Mother_Array	FarmCPU	PC2_WR22	AX-171574072	4	7658950	2.96694e-06	0.5	---NA---
Chl fluorescence	Mother_Array	FarmCPU	PC2_WR22	AX-170734497	4	7827821	2.97695e-06	0.3	hypothetical protein F2P56_008628 [Juglans regia]	gb|KAF5471863.1|hypothetical protein F2P56_008628 [Juglans regia]	Juglans regia	1e-09
Chl fluorescence	Mother_Array	FarmCPU	PC2_WR22	AX-171175665	4	7842099	3.20874e-06	0.308333	hypothetical protein F2P56_008629 [Juglans regia]	gb|KAF5471864.1|hypothetical protein F2P56_008629 [Juglans regia]	Juglans regia	1.6e-09
Chl fluorescence	Mother_Array	FarmCPU	PC2_WR22	AX-170734508	4	7838430	3.20874e-06	0.308333	---NA---
Chl fluorescence	Mother_Array	FarmCPU	PC2_WR22	AX-171175666	4	7842126	3.20874e-06	0.308333	hypothetical protein F2P56_008629 [Juglans regia]	gb|KAF5471864.1|hypothetical protein F2P56_008629 [Juglans regia]	Juglans regia	7.5e-10
Chl fluorescence	Mother_Array	MLMM	PC2_WR22	AX-170734557	4	7876821	6.87407e-08	0.358333	---NA---
Chl fluorescence	Mother_Array	MLMM	PC2_WS21	AX-170736776	2	28397358	1.02417e-09	0.391667	uncharacterized protein LOC118344825 [Juglans regia]	ref|XP_035542126.1|uncharacterized protein LOC118344825 [Juglans regia]	Juglans regia	7.3e-07
Chl fluorescence	Mother_Array	MLMM	PC2_WS21	AX-170970120	3	13027862	8.74982e-07	0.216667	---NA---
Chl fluorescence	Mother_Array	FarmCPU	PC2_WW21	AX-170828135	16	16070415	1.09425e-06	0.366667	---NA---
Chl fluorescence	Mother_Array	MLMM	PC2_WW21	AX-170828135	16	16070415	8.51798e-07	0.366667	---NA---
Chl fluorescence	Mother_Array	FarmCPU	PC3_DRI22	AX-170612409	16	24107133	4.97543e-08	0.116667	---NA---
Chl fluorescence	Mother_Array	FarmCPU	PC3_DRI22	AX-170841373	15	6826384	1.84748e-06	0.383333	---NA---
Chl fluorescence	Mother_Array	FarmCPU	PC3_DRI22	AX-170841392	15	6837221	1.84748e-06	0.383333	---NA---
Chl fluorescence	Mother_Array	MLMM	PC3_DRI22	AX-170612409	16	24107133	1.40754e-07	0.116667	---NA---
Chl fluorescence	Mother_Array	MLMM	PC3_DSI21	AX-170970334	3	13215585	1.29959e-06	0.35	---NA---
Chl fluorescence	Mother_Array	FarmCPU	PC3_WR22	AX-170835673	11	8580641	2.20882e-06	0.0583333	---NA---
Chl fluorescence	Mother_Array	FarmCPU	PC3_WR22	AX-170835736	11	8532355	2.20882e-06	0.0583333	---NA---
Chl fluorescence	Mother_Array	FarmCPU	PC3_WR22	AX-171533541	11	8510807	2.20882e-06	0.0583333	---NA---
Chl fluorescence	Mother_Array	MLMM	PC3_WR22	AX-170867259	2	33786557	7.9932e-32	0.0666667	---NA---
Chl fluorescence	Mother_Array	MLMM	PC3_WR22	AX-170718015	1	17455792	3.51879e-29	0.0833333	---NA---
Chl fluorescence	Mother_Array	MLMM	PC3_WR22	AX-170923054	1	42182784	1.45903e-21	0.458333	---NA---
Chl fluorescence	Mother_Array	MLMM	PC3_WR22	AX-171208941	13	13366486	1.00318e-17	0.358333	hypothetical protein F2P56_030149 [Juglans regia]	gb|KAF5449732.1|hypothetical protein F2P56_030149 [Juglans regia]	Juglans regia	9.4e-11
Chl fluorescence	Mother_Array	MLMM	PC3_WR22	AX-171015925	16	2013946	2.61027e-15	0.15	---NA---
Chl fluorescence	Mother_Array	MLMM	PC3_WR22	AX-170720666	2	30700685	6.71673e-13	0.316667	---NA---
Chl fluorescence	Mother_Array	MLMM	PC3_WR22	AX-171069690	13	26810002	1.4925e-09	0.075	---NA---
Chl fluorescence	Mother_Array	MLMM	PC3_WR22	AX-170793167	6	35437537	9.88778e-09	0.266667	---NA---
Chl fluorescence	Mother_Array	MLMM	PC3_WR22	AX-171116332	10	30894574	9.65668e-07	0.433333	---NA---
Chl fluorescence	Mother_Array	MLMM	PC3_WR22	AX-170901788	12	19908909	2.68872e-06	0.0916667	---NA---
Chl fluorescence	Mother_Array	MLMM	PC3_WW22	AX-170823936	11	29714558	3.63569e-32	0.4	---NA---
Chl fluorescence	Mother_Array	MLMM	PC3_WW22	AX-171061196	2	28583762	5.31046e-27	0.45	---NA---
Chl fluorescence	Mother_Array	MLMM	PC3_WW22	AX-171168341	3	27729959	1.42831e-20	0.116667	---NA---
Chl fluorescence	Mother_Array	MLMM	PC3_WW22	AX-170980715	8	19381426	5.971e-17	0.191667	---NA---
Chl fluorescence	Mother_Array	MLMM	PC3_WW22	AX-170771541	1	5335111	1.15848e-12	0.1	---NA---
Chl fluorescence	Mother_Array	MLMM	PC3_WW22	AX-171543581	11	25186048	1.19002e-11	0.191667	---NA---
Chl fluorescence	Mother_Array	MLMM	PC3_WW22	AX-170579384	13	28555368	2.38526e-10	0.283333	---NA---
Chl fluorescence	Mother_Array	MLMM	PC3_WW22	AX-170801330	2	18876594	1.27228e-08	0.441667	---NA---
Chl fluorescence	Mother_Array	MLMM	PC3_WW22	AX-171134243	13	2669465	2.06506e-06	0.408333	---NA---
Chl fluorescence	Mother_Array	FarmCPU	PIABS_DRI22	AX-170914378	16	7862347	2.51937e-06	0.258333	---NA---
Chl fluorescence	Mother_Array	MLMM	PIABS_DRI22	AX-170914378	16	7862347	2.71295e-06	0.258333	---NA---
Chl fluorescence	Mother_Array	FarmCPU	PIABS_DSI21	AX-170625804	5	7145174	3.19355e-07	0.0666667	---NA---
Chl fluorescence	Mother_Array	FarmCPU	PIABS_DSI21	AX-170884343	2	24814601	7.20716e-07	0.225	---NA---
Chl fluorescence	Mother_Array	FarmCPU	PIABS_DSI21	AX-171031537	12	27266569	7.88395e-07	0.0666667	---NA---
Chl fluorescence	Mother_Array	FarmCPU	PIABS_DSI21	AX-170649895	16	19677591	1.12551e-06	0.166667	---NA---
Chl fluorescence	Mother_Array	FarmCPU	PIABS_DSI21	AX-171104078	7	17852091	1.19057e-06	0.116667	---NA---
Chl fluorescence	Mother_Array	FarmCPU	PIABS_DSI21	AX-171104075	7	17851684	1.19057e-06	0.116667	---NA---
Chl fluorescence	Mother_Array	FarmCPU	PIABS_DSI21	AX-171552531	3	10618946	2.7535e-06	0.133333	---NA---
Chl fluorescence	Mother_Array	MLMM	PIABS_DSI21	AX-170884343	2	24814601	4.34817e-09	0.225	---NA---
Chl fluorescence	Mother_Array	MLMM	PIABS_DSI21	AX-171575623	7	8227187	8.66441e-07	0.116667	---NA---
Chl fluorescence	Mother_Array	FarmCPU	PIABS_WS21	AX-170884343	2	24814601	8.55805e-12	0.225	---NA---
Chl fluorescence	Mother_Array	FarmCPU	PIABS_WS21	AX-171112397	6	31005994	1.16266e-11	0.216667	---NA---
Chl fluorescence	Mother_Array	FarmCPU	PIABS_WS21	AX-171103141	16	16562633	2.37688e-10	0.0583333	---NA---
Chl fluorescence	Mother_Array	FarmCPU	PIABS_WS21	AX-170874504	11	7085645	5.84291e-09	0.125	---NA---
Chl fluorescence	Mother_Array	FarmCPU	PIABS_WS21	AX-171104078	7	17852091	2.39763e-08	0.116667	---NA---
Chl fluorescence	Mother_Array	FarmCPU	PIABS_WS21	AX-171524959	7	41065732	2.84543e-08	0.108333	---NA---
Chl fluorescence	Mother_Array	FarmCPU	PIABS_WS21	AX-170755393	1	37812101	1.71333e-07	0.116667	protein DETOXIFICATION 52 [Juglans regia]	ref|XP_018815659.1|protein DETOXIFICATION 52 [Juglans regia]/gb|KAF5481946.1|hypothetical protein F2P56_002556 [Juglans regia]	Juglans regia	7.8e-10
Chl fluorescence	Mother_Array	FarmCPU	PIABS_WS21	AX-171213954	9	20899047	2.56092e-06	0.2	---NA---
Chl fluorescence	Mother_Array	FarmCPU	PIABS_WS21	AX-171213955	9	20898845	2.56092e-06	0.2	---NA---
Chl fluorescence	Mother_Array	MLMM	PIABS_WS21	AX-170884343	2	24814601	2.42474e-08	0.225	---NA---
Chl fluorescence	Mother_Array	MLMM	PIABS_WS21	AX-171575623	7	8227187	1.46213e-06	0.116667	---NA---
Chl fluorescence	Mother_Array	MLMM	PIABS_WS21	AX-170591790	7	6703870	1.88405e-06	0.108333	---NA---
Chl fluorescence	Mother_Array	FarmCPU	PIABS_WW21	AX-171107504	10	26272268	1.2952e-06	0.1	---NA---
Chl fluorescence	Mother_Array	FarmCPU	PIABS_WW21	AX-170625091	16	7465731	3.11965e-06	0.0916667	---NA---
Chl fluorescence	Mother_Array	MLMM	PIABS_WW21	AX-171107504	10	26272268	3.51296e-09	0.1	---NA---
Chl fluorescence	Mother_Array	MLMM	PIABS_WW21	AX-170904078	3	32285685	7.10574e-07	0.35	---NA---
Chl fluorescence	Mother_Array	FarmCPU	PIABS_WW22	AX-170962265	8	15684776	2.58898e-06	0.1	---NA---
Chl fluorescence	Mother_Array	FarmCPU	TR0/RC_DRI22	AX-171203854	2	4623724	5.80375e-07	0.408333	ent-kaurenoic acid oxidase-like [Juglans regia]	ref|XP_035543525.1|ent-kaurenoic acid oxidase-like [Juglans regia]	Juglans regia	3.4e-10
Chl fluorescence	Mother_Array	FarmCPU	TR0/RC_DRI22	AX-171532645	15	7580251	2.69807e-06	0.391667	---NA---
Chl fluorescence	Mother_Array	MLMM	TR0/RC_DRI22	AX-171203854	2	4623724	9.76483e-07	0.408333	ent-kaurenoic acid oxidase-like [Juglans regia]	ref|XP_035543525.1|ent-kaurenoic acid oxidase-like [Juglans regia]	Juglans regia	3.4e-10
Chl fluorescence	Mother_Array	FarmCPU	TR0/RC_DSI21	AX-170760200	7	26659894	3.1899e-06	0.483333	---NA---
Chl fluorescence	Mother_Array	FarmCPU	TR0/RC_WR22	AX-171003950	2	4589368	3.28312e-06	0.366667	---NA---
Chl fluorescence	Mother_Array	MLMM	TR0/RC_WR22	AX-171003950	2	4589368	2.91458e-06	0.366667	---NA---
Chl fluorescence	Mother_Array	MLMM	TR0/RC_WS21	AX-171132680	11	30590905	2.13867e-11	0.258333	---NA---
Chl fluorescence	Mother_Array	MLMM	TR0/RC_WS21	AX-171205652	16	9256903	1.17048e-08	0.333333	RNA-dependent RNA polymerase 1 [Juglans regia]	ref|XP_018856657.1|RNA-dependent RNA polymerase 1 [Juglans regia]/gb|KAF5442833.1|hypothetical protein F2P56_035451 [Juglans regia]/ref|XP_018856654.1|RNA-dependent RNA polymerase 1 [Juglans regia]	Juglans regia	5.3e-09
Chl fluorescence	Mother_Array	MLMM	TR0/RC_WS21	AX-170657263	11	25610091	4.85507e-08	0.15	---NA---
Chl fluorescence	Mother_Array	FarmCPU	TR0/RC_WW21	AX-170828135	16	16070415	2.8265e-06	0.366667	---NA---
Chl fluorescence	Mother_Array	MLMM	TR0/RC_WW21	AX-171089925	4	26276700	4.02012e-24	0.225	---NA---
Chl fluorescence	Mother_Array	MLMM	TR0/RC_WW21	AX-171515940	9	13130882	1.7428e-21	0.191667	---NA---
Chl fluorescence	Mother_Array	MLMM	TR0/RC_WW21	AX-170711617	11	30471175	7.47844e-13	0.0666667	---NA---
Chl fluorescence	Mother_Array	MLMM	TR0/RC_WW21	AX-171477551	14	3861722	6.0806e-10	0.4	---NA---
Chl fluorescence	Mother_Array	MLMM	TR0/RC_WW21	AX-170580934	13	26985772	5.13407e-07	0.116667	---NA---
Chl fluorescence	Mother_Array	MLMM	TR0/RC_WW21	AX-170816267	3	26111704	1.33008e-06	0.2	---NA---
Chl fluorescence	Mother_Array	FarmCPU	Vi_DRI22	AX-170555888	13	4314412	2.38071e-06	0.166667	---NA---
Chl fluorescence	Mother_Array	FarmCPU	Vi_DRI22	AX-171559346	2	13150715	3.09991e-06	0.491667	---NA---
Chl fluorescence	Mother_Array	FarmCPU	Vi_DRI22	AX-170968564	2	13210220	3.34037e-06	0.233333	---NA---
Chl fluorescence	Mother_Array	FarmCPU	Vi_DRI22	AX-170968675	2	13126920	3.34037e-06	0.233333	---NA---
Chl fluorescence	Mother_Array	FarmCPU	Vi_DRI22	AX-170968750	2	13081797	3.34037e-06	0.233333	disease resistance protein RGA2-like [Juglans regia]	ref|XP_035542599.1|disease resistance protein RGA2-like [Juglans regia]	Juglans regia	3.4e-07
Chl fluorescence	Mother_Array	FarmCPU	Vi_DRI22	AX-170968779	2	13060921	3.34037e-06	0.233333	---NA---
Chl fluorescence	Mother_Array	FarmCPU	Vi_DRI22	AX-171200013	2	13108552	3.34037e-06	0.233333	putative disease resistance protein RGA3 [Juglans regia]	ref|XP_035541509.1|putative disease resistance protein RGA3 [Juglans regia]/gb|KAF5447760.1|hypothetical protein F2P56_033285 [Juglans regia]	Juglans regia	2.7e-06
Chl fluorescence	Mother_Array	FarmCPU	Vi_DRI22	AX-171559333	2	13189559	3.34037e-06	0.233333	---NA---
Chl fluorescence	Mother_Array	FarmCPU	Vi_DRI22	AX-171559347	2	13150384	3.34037e-06	0.233333	---NA---
Chl fluorescence	Mother_Array	FarmCPU	Vi_DRI22	AX-170968530	2	13232959	3.34037e-06	0.233333	---NA---
Chl fluorescence	Mother_Array	FarmCPU	Vi_DRI22	AX-170968631	2	13161066	3.34037e-06	0.233333	---NA---
Chl fluorescence	Mother_Array	FarmCPU	Vi_DRI22	AX-170968632	2	13160440	3.34037e-06	0.233333	---NA---
Chl fluorescence	Mother_Array	FarmCPU	Vi_DRI22	AX-170968639	2	13150948	3.34037e-06	0.233333	uncharacterized protein LOC108981650 [Juglans regia]	ref|XP_018808428.2|uncharacterized protein LOC108981650 [Juglans regia]/gb|KAF5481437.1|hypothetical protein F2P56_002087 [Juglans regia]	Juglans regia	7.4e-06
Chl fluorescence	Mother_Array	FarmCPU	Vi_DRI22	AX-170968661	2	13132678	3.34037e-06	0.233333	---NA---
Chl fluorescence	Mother_Array	FarmCPU	Vi_DRI22	AX-170968664	2	13130470	3.34037e-06	0.233333	putative disease resistance protein RGA3, partial [Juglans regia]	ref|XP_035542932.1|putative disease resistance protein RGA3, partial [Juglans regia]	Juglans regia	8.1e-06
Chl fluorescence	Mother_Array	FarmCPU	Vi_DRI22	AX-170968679	2	13124986	3.34037e-06	0.233333	hypothetical protein F2P56_032046 [Juglans regia]	gb|KAF5446417.1|hypothetical protein F2P56_032046 [Juglans regia]	Juglans regia	1.1e-07
Chl fluorescence	Mother_Array	FarmCPU	Vi_DRI22	AX-170968681	2	13124676	3.34037e-06	0.233333	hypothetical protein F2P56_032046 [Juglans regia]	gb|KAF5446417.1|hypothetical protein F2P56_032046 [Juglans regia]	Juglans regia	3.7e-07
Chl fluorescence	Mother_Array	FarmCPU	Vi_DRI22	AX-170968730	2	13105430	3.34037e-06	0.233333	---NA---
Chl fluorescence	Mother_Array	FarmCPU	Vi_DRI22	AX-171200020	2	13088532	3.34037e-06	0.233333	glucan endo-1,3-beta-glucosidase-like [Juglans regia]	gb|KAF5447740.1|hypothetical protein F2P56_033267 [Juglans regia]/ref|XP_018825452.1|glucan endo-1,3-beta-glucosidase-like [Juglans regia]	Juglans regia	1.2e-08
Chl fluorescence	Mother_Array	FarmCPU	Vi_DRI22	AX-171200021	2	13084206	3.34037e-06	0.233333	---NA---
Chl fluorescence	Mother_Array	FarmCPU	Vi_DRI22	AX-171559330	2	13196590	3.34037e-06	0.233333	---NA---
Chl fluorescence	Mother_Array	FarmCPU	Vi_DRI22	AX-171559340	2	13171673	3.34037e-06	0.233333	---NA---
Chl fluorescence	Mother_Array	FarmCPU	Vi_DRI22	AX-171559341	2	13170669	3.34037e-06	0.233333	uncharacterized protein LOC118348654 [Juglans regia]	ref|XP_035546619.1|uncharacterized protein LOC118348654 [Juglans regia]	Juglans regia	1.6e-07
Chl fluorescence	Mother_Array	FarmCPU	Vi_DRI22	AX-170968653	2	13140454	3.37833e-06	0.225	---NA---
Chl fluorescence	Mother_Array	FarmCPU	Vi_WR22	AX-171491242	16	5616801	1.112e-06	0.191667	---NA---
Chl fluorescence	Mother_Array	FarmCPU	Vi_WR22	AX-170622693	16	5707813	1.42351e-06	0.141667	---NA---
Chl fluorescence	Mother_Array	MLMM	Vi_WR22	AX-171059556	8	6586019	1.037e-06	0.0833333	---NA---
Chl fluorescence	Mother_Array	MLMM	Vi_WR22	AX-171209078	8	6587543	1.037e-06	0.0833333	uncharacterized protein LOC109021557 isoform X1 [Juglans regia]	ref|XP_035549268.1|uncharacterized protein LOC109021557 isoform X1 [Juglans regia]	Juglans regia	3.6e-10
Chl fluorescence	Mother_Array	MLMM	Vi_WR22	AX-171491242	16	5616801	1.44391e-06	0.191667	---NA---
Chl fluorescence	Mother_Array	MLMM	Vi_WR22	AX-170680712	10	12464389	2.87176e-06	0.283333	---NA---
Chl fluorescence	Mother_Array	FarmCPU	Vi_WS21	AX-170648162	4	17770193	1.77471e-06	0.0416667	---NA---
Chl fluorescence	Mother_Array	FarmCPU	Vi_WS21	AX-170648163	4	17766632	1.77471e-06	0.0416667	uncharacterized protein LOC118344791 [Juglans regia]	ref|XP_035542083.1|uncharacterized protein LOC118344791 [Juglans regia]	Juglans regia	8.9e-06
Chl fluorescence	Mother_Array	FarmCPU	Vi_WS21	AX-171164563	4	17775646	1.77471e-06	0.0416667	---NA---
Chl fluorescence	Mother_Array	FarmCPU	Vi_WS21	AX-171164565	4	17772536	1.77471e-06	0.0416667	ADP-ribosylation factor GTPase-activating protein AGD12-like isoform X2 [Juglans regia]	ref|XP_035544911.1|ADP-ribosylation factor GTPase-activating protein AGD12-like isoform X2 [Juglans regia]	Juglans regia	1.2e-08
Chl fluorescence	Mother_Array	FarmCPU	Vi_WS21	AX-171164566	4	17772509	1.77471e-06	0.0416667	---NA---
Chl fluorescence	Mother_Array	FarmCPU	Vi_WS21	AX-171164567	4	17771686	1.77471e-06	0.0416667	ADP-ribosylation factor GTPase-activating protein AGD12-like isoform X2 [Juglans regia]	ref|XP_035544911.1|ADP-ribosylation factor GTPase-activating protein AGD12-like isoform X2 [Juglans regia]	Juglans regia	5.9e-09
Chl fluorescence	Mother_Array	FarmCPU	Vi_WS21	AX-171496229	4	17771365	1.77471e-06	0.0416667	---NA---
Chl fluorescence	Mother_Array	MLMM	Vi_WS21	AX-170648163	4	17766632	2.61058e-06	0.0416667	uncharacterized protein LOC118344791 [Juglans regia]	ref|XP_035542083.1|uncharacterized protein LOC118344791 [Juglans regia]	Juglans regia	8.9e-06
Chl fluorescence	Mother_Array	FarmCPU	Vi_WW22	AX-170949150	10	34713060	1.58868e-06	0.075	---NA---
Chl fluorescence	Mother_Array	MLMM	Vi_WW22	AX-170949150	10	34713060	1.66784e-06	0.075	---NA---
Chl fluorescence	Mother_Array	FarmCPU	Vj_WS21	AX-170884343	2	24814601	6.73298e-07	0.225	---NA---
Chl fluorescence	Mother_Array	MLMM	Vj_WS21	AX-170884343	2	24814601	8.19129e-07	0.225	---NA---
Chl fluorescence	Mother_Array	MLMM	Vj_WW21	AX-170648858	7	1345428	1.94934e-06	0.391667	uncharacterized protein LOC118348501 [Juglans regia]	ref|XP_035546229.1|uncharacterized protein LOC118348501 [Juglans regia]	Juglans regia	4.5e-07
Chl fluorescence	Mother_Array	FarmCPU	Vj_WW22	AX-171571756	13	2460924	7.13087e-08	0.025	---NA---
Chl fluorescence	Mother_Array	FarmCPU	Vj_WW22	AX-170754135	8	17896114	9.06622e-07	0.075	---NA---
Chl fluorescence	Mother_Array	FarmCPU	Vj_WW22	AX-170754036	8	17737025	1.12051e-06	0.075	---NA---
Chl fluorescence	Mother_Array	FarmCPU	Vj_WW22	AX-171484152	8	18177933	1.12051e-06	0.075	---NA---
Chl fluorescence	Mother_Array	MLMM	Vj_WW22	AX-171571756	13	2460924	3.98028e-32	0.025	---NA---
Chl fluorescence	Mother_Array	MLMM	Vj_WW22	AX-170601650	7	18204636	5.69026e-26	0.2	---NA---
Chl fluorescence	Mother_Array	MLMM	Vj_WW22	AX-170953675	12	2677500	7.21707e-20	0.3	---NA---
Chl fluorescence	Mother_Array	MLMM	Vj_WW22	AX-170707341	10	29560299	7.6694e-20	0.2	---NA---
Chl fluorescence	Mother_Array	MLMM	Vj_WW22	AX-171094387	15	16410767	9.89798e-16	0.316667	---NA---
Chl fluorescence	Mother_Array	MLMM	Vj_WW22	AX-170627889	2	1807818	1.4592e-12	0.216667	---NA---
Chl fluorescence	Mother_Array	MLMM	Vj_WW22	AX-171184103	9	20726634	3.54106e-10	0.483333	---NA---
Chl fluorescence	Mother_Array	MLMM	Vj_WW22	AX-170721155	7	49638034	1.17276e-09	0.0916667	---NA---
Chl fluorescence	Mother_Array	MLMM	Vj_WW22	AX-171480471	16	26816047	4.65654e-07	0.183333	---NA---
Chl fluorescence	Mother_Array	FarmCPU	φDo_DSI21	AX-170754326	2	1174481	6.27625e-07	0.433333	---NA---
Chl fluorescence	Mother_Array	FarmCPU	φDo_DSI21	AX-171517771	2	747221	1.75657e-06	0.291667	---NA---
Chl fluorescence	Mother_Array	MLMM	φDo_DSI21	AX-170800786	2	18304138	1.21353e-29	0.283333	---NA---
Chl fluorescence	Mother_Array	MLMM	φDo_DSI21	AX-171517771	2	747221	7.81621e-24	0.291667	---NA---
Chl fluorescence	Mother_Array	MLMM	φDo_DSI21	AX-171517849	2	105393	6.44422e-21	0.225	---NA---
Chl fluorescence	Mother_Array	MLMM	φDo_DSI21	AX-171535151	13	19236120	5.85679e-14	0.25	---NA---
Chl fluorescence	Mother_Array	MLMM	φDo_DSI21	AX-171201798	9	23045786	7.64023e-13	0.441667	hypothetical protein F2P56_020893, partial [Juglans regia]	gb|KAF5461066.1|hypothetical protein F2P56_020893, partial [Juglans regia]	Juglans regia	1.3e-07
Chl fluorescence	Mother_Array	MLMM	φDo_DSI21	AX-170740761	14	1148531	3.86104e-12	0.45	---NA---
Chl fluorescence	Mother_Array	MLMM	φDo_DSI21	AX-171523078	13	986287	5.08876e-12	0.383333	---NA---
Chl fluorescence	Mother_Array	MLMM	φDo_DSI21	AX-171144036	3	30073322	1.09296e-06	0.458333	---NA---
Chl fluorescence	Mother_Array	MLMM	φDo_DSI21	AX-170929826	15	9045851	2.96883e-06	0.3	---NA---
Chl fluorescence	Mother_Array	FarmCPU	φDo_WR22	AX-171165370	11	34894800	8.64501e-07	0.0416667	putative peptidyl-tRNA hydrolase PTRHD1 [Juglans regia]	ref|XP_018845630.1|putative peptidyl-tRNA hydrolase PTRHD1 [Juglans regia]	Juglans regia	2.6e-09
Chl fluorescence	Mother_Array	FarmCPU	φDo_WR22	AX-171165373	11	34901832	8.64501e-07	0.0416667	F-box protein AFR [Juglans regia]	ref|XP_035538615.1|F-box protein AFR [Juglans regia]/ref|XP_035538614.1|F-box protein AFR [Juglans regia]/gb|KAF5456581.1|hypothetical protein F2P56_026048 [Juglans regia]/ref|XP_018845633.2|F-box protein AFR [Juglans regia]	Juglans regia	2.7e-09
Chl fluorescence	Mother_Array	MLMM	φDo_WR22	AX-171165370	11	34894800	8.29465e-07	0.0416667	putative peptidyl-tRNA hydrolase PTRHD1 [Juglans regia]	ref|XP_018845630.1|putative peptidyl-tRNA hydrolase PTRHD1 [Juglans regia]	Juglans regia	2.6e-09
Chl fluorescence	Mother_Array	FarmCPU	φDo_WS21	AX-170754326	2	1174481	9.63986e-07	0.433333	---NA---
Chl fluorescence	Mother_Array	FarmCPU	φDo_WS21	AX-170754288	2	1210860	1.70381e-06	0.433333	---NA---
Chl fluorescence	Mother_Array	MLMM	φDo_WS21	AX-170754326	2	1174481	1.47444e-14	0.433333	---NA---
Chl fluorescence	Mother_Array	MLMM	φDo_WS21	AX-170925599	1	11022575	3.38727e-12	0.133333	---NA---
Chl fluorescence	Mother_Array	MLMM	φDo_WS21	AX-170979352	5	2388737	6.47918e-08	0.441667	---NA---
Chl fluorescence	Mother_Array	MLMM	φDo_WS21	AX-170859131	1	3371715	1.81773e-06	0.175	---NA---
Chl fluorescence	Mother_Array	FarmCPU	φEo_DSI21	AX-170754338	2	1163507	9.85094e-07	0.341667	---NA---
Chl fluorescence	Mother_Array	FarmCPU	φEo_DSI21	AX-171485426	12	24845150	1.57554e-06	0.4	---NA---
Chl fluorescence	Mother_Array	FarmCPU	φEo_DSI21	AX-170914395	16	7879279	2.50998e-06	0.075	---NA---
Chl fluorescence	Mother_Array	MLMM	φEo_DSI21	AX-170914395	16	7879279	5.68085e-07	0.075	---NA---
Chl fluorescence	Mother_Array	MLMM	φEo_WR22	AX-171491538	16	6687249	2.19639e-06	0.433333	---NA---
Chl fluorescence	Mother_Array	FarmCPU	φEo_WS21	AX-170884343	2	24814601	6.9147e-08	0.225	---NA---
Chl fluorescence	Mother_Array	MLMM	φEo_WS21	AX-170884343	2	24814601	7.42733e-10	0.225	---NA---
Chl fluorescence	Mother_Array	MLMM	φEo_WS21	AX-170754326	2	1174481	6.95108e-08	0.433333	---NA---
Chl fluorescence	Mother_Array	FarmCPU	φEo_WW22	AX-171571756	13	2460924	7.05792e-08	0.025	---NA---
Chl fluorescence	Mother_Array	FarmCPU	φEo_WW22	AX-170754135	8	17896114	4.09674e-07	0.075	---NA---
Chl fluorescence	Mother_Array	FarmCPU	φEo_WW22	AX-170754036	8	17737025	7.76469e-07	0.075	---NA---
Chl fluorescence	Mother_Array	FarmCPU	φEo_WW22	AX-171484152	8	18177933	7.76469e-07	0.075	---NA---
Chl fluorescence	Mother_Array	FarmCPU	φEo_WW22	AX-170736345	8	18525463	1.12688e-06	0.075	---NA---
Chl fluorescence	Mother_Array	FarmCPU	φEo_WW22	AX-170586758	16	445681	1.46358e-06	0.1	---NA---
Chl fluorescence	Mother_Array	FarmCPU	φEo_WW22	AX-170962265	8	15684776	1.5008e-06	0.1	---NA---
Chl fluorescence	Mother_Array	FarmCPU	φEo_WW22	AX-170962251	8	15694370	1.69037e-06	0.0833333	---NA---
Chl fluorescence	Mother_Array	FarmCPU	φEo_WW22	AX-170587546	8	17988018	2.75517e-06	0.0666667	---NA---
Chl fluorescence	Mother_Array	FarmCPU	φEo_WW22	AX-170964785	8	19052392	2.75517e-06	0.0666667	---NA---
Chl fluorescence	Mother_Array	FarmCPU	φEo_WW22	AX-170964864	8	18973898	2.75517e-06	0.0666667	---NA---
Chl fluorescence	Mother_Array	FarmCPU	φEo_WW22	AX-170964875	8	18965386	2.75517e-06	0.0666667	---NA---
Chl fluorescence	Mother_Array	FarmCPU	φEo_WW22	AX-170964921	8	18923788	2.75517e-06	0.0666667	---NA---
Chl fluorescence	Mother_Array	FarmCPU	φEo_WW22	AX-170964979	8	18865408	2.75517e-06	0.0666667	---NA---
Chl fluorescence	Mother_Array	FarmCPU	φEo_WW22	AX-171561679	8	19074266	2.75517e-06	0.0666667	---NA---
Chl fluorescence	Mother_Array	FarmCPU	φEo_WW22	AX-170753964	8	17575596	2.75517e-06	0.0666667	---NA---
Chl fluorescence	Mother_Array	FarmCPU	φEo_WW22	AX-170964830	8	19010070	2.75517e-06	0.0666667	---NA---
Chl fluorescence	Mother_Array	FarmCPU	φEo_WW22	AX-170964870	8	18969507	2.75517e-06	0.0666667	---NA---
Chl fluorescence	Mother_Array	FarmCPU	φEo_WW22	AX-170964961	8	18888258	2.75517e-06	0.0666667	uncharacterized protein LOC118349687 [Juglans regia]	ref|XP_035551109.1|uncharacterized protein LOC118349687 [Juglans regia]	Juglans regia	2.7e-06
Chl fluorescence	Mother_Array	FarmCPU	φEo_WW22	AX-171199797	8	18795919	2.75517e-06	0.0666667	uncharacterized protein LOC108997871 [Juglans regia]	gb|KAF5462766.1|hypothetical protein F2P56_018747 [Juglans regia]/ref|XP_018829804.1|uncharacterized protein LOC108997871 [Juglans regia]	Juglans regia	5.7e-06
Chl fluorescence	Mother_Array	FarmCPU	φEo_WW22	AX-170962210	8	15718374	3.16616e-06	0.1	---NA---
Chl fluorescence	Mother_Array	FarmCPU	φEo_WW22	AX-170962186	8	15734578	3.16616e-06	0.1	---NA---
Chl fluorescence	Mother_Array	MLMM	φEo_WW22	AX-171571756	13	2460924	4.98385e-31	0.025	---NA---
Chl fluorescence	Mother_Array	MLMM	φEo_WW22	AX-171126221	10	13513929	8.02854e-21	0.175	---NA---
Chl fluorescence	Mother_Array	MLMM	φEo_WW22	AX-171564600	11	32950489	1.84161e-20	0.15	---NA---
Chl fluorescence	Mother_Array	MLMM	φEo_WW22	AX-170970415	3	13281942	1.46222e-18	0.075	---NA---
Chl fluorescence	Mother_Array	MLMM	φEo_WW22	AX-170992493	4	26856381	4.89664e-14	0.458333	---NA---
Chl fluorescence	Mother_Array	MLMM	φEo_WW22	AX-171169728	4	2724924	9.24783e-14	0.316667	uncharacterized protein LOC109012049 [Juglans regia]	ref|XP_018849029.1|uncharacterized protein LOC109012049 [Juglans regia]/gb|KAF5471605.1|hypothetical protein F2P56_008384 [Juglans regia]	Juglans regia	1.4e-08
Chl fluorescence	Mother_Array	MLMM	φEo_WW22	AX-170690646	14	1404917	4.55419e-12	0.483333	---NA---
Chl fluorescence	Mother_Array	MLMM	φEo_WW22	AX-170572590	4	31868990	3.92155e-09	0.333333	---NA---
Chl fluorescence	Mother_Array	MLMM	φEo_WW22	AX-171524166	13	2793177	1.5415e-06	0.308333	---NA---
Chl fluorescence	Mother_Array	MLMM	φEo_WW22	AX-170945885	12	22864850	3.12012e-06	0.141667	---NA---
Chl fluorescence	Mother_Array	FarmCPU	φPav_WR22	AX-170689200	15	12154705	1.25611e-06	0.416667	---NA---
Chl fluorescence	Mother_Array	FarmCPU	φPav_WR22	AX-171211407	13	24154650	2.58282e-06	0.208333	stemmadenine O-acetyltransferase-like [Juglans regia]	gb|KAF5450150.1|hypothetical protein F2P56_030525 [Juglans regia]/ref|XP_018806303.1|stemmadenine O-acetyltransferase-like [Juglans regia]	Juglans regia	3.2e-09
Chl fluorescence	Mother_Array	FarmCPU	φPav_WR22	AX-171551652	15	9252449	2.70342e-06	0.458333	---NA---
Chl fluorescence	Mother_Array	MLMM	φPav_WR22	AX-170689200	15	12154705	1.12642e-06	0.416667	---NA---
Chl fluorescence	Mother_Array	MLMM	φPav_WR22	AX-171211407	13	24154650	2.05618e-06	0.208333	stemmadenine O-acetyltransferase-like [Juglans regia]	gb|KAF5450150.1|hypothetical protein F2P56_030525 [Juglans regia]/ref|XP_018806303.1|stemmadenine O-acetyltransferase-like [Juglans regia]	Juglans regia	3.2e-09
Chl fluorescence	Mother_Array	MLMM	φPav_WR22	AX-171551652	15	9252449	2.68016e-06	0.458333	---NA---
Chl fluorescence	Mother_Array	FarmCPU	φPav_WW22	AX-170814546	13	24909508	2.91579e-06	0.0666667	---NA---
Chl fluorescence	Mother_Array	MLMM	φPav_WW22	AX-170814546	13	24909508	3.19801e-06	0.0666667	---NA---
Chl fluorescence	Mother_Array	FarmCPU	ψ0_WS21	AX-170884343	2	24814601	6.73298e-07	0.225	---NA---
Chl fluorescence	Mother_Array	MLMM	ψ0_WS21	AX-170884343	2	24814601	8.19129e-07	0.225	---NA---
Chl fluorescence	Mother_Array	MLMM	ψ0_WW21	AX-170648858	7	1345428	1.94934e-06	0.391667	uncharacterized protein LOC118348501 [Juglans regia]	ref|XP_035546229.1|uncharacterized protein LOC118348501 [Juglans regia]	Juglans regia	4.5e-07
Chl fluorescence	Mother_Array	FarmCPU	ψ0_WW22	AX-171571756	13	2460924	7.13087e-08	0.025	---NA---
Chl fluorescence	Mother_Array	FarmCPU	ψ0_WW22	AX-170754135	8	17896114	9.06622e-07	0.075	---NA---
Chl fluorescence	Mother_Array	FarmCPU	ψ0_WW22	AX-170754036	8	17737025	1.12051e-06	0.075	---NA---
Chl fluorescence	Mother_Array	FarmCPU	ψ0_WW22	AX-171484152	8	18177933	1.12051e-06	0.075	---NA---
Chl fluorescence	Mother_Array	MLMM	ψ0_WW22	AX-171571756	13	2460924	3.98028e-32	0.025	---NA---
Chl fluorescence	Mother_Array	MLMM	ψ0_WW22	AX-170601650	7	18204636	5.69026e-26	0.2	---NA---
Chl fluorescence	Mother_Array	MLMM	ψ0_WW22	AX-170953675	12	2677500	7.21707e-20	0.3	---NA---
Chl fluorescence	Mother_Array	MLMM	ψ0_WW22	AX-170707341	10	29560299	7.6694e-20	0.2	---NA---
Chl fluorescence	Mother_Array	MLMM	ψ0_WW22	AX-171094387	15	16410767	9.89798e-16	0.316667	---NA---
Chl fluorescence	Mother_Array	MLMM	ψ0_WW22	AX-170627889	2	1807818	1.4592e-12	0.216667	---NA---
Chl fluorescence	Mother_Array	MLMM	ψ0_WW22	AX-171184103	9	20726634	3.54106e-10	0.483333	---NA---
Chl fluorescence	Mother_Array	MLMM	ψ0_WW22	AX-170721155	7	49638034	1.17276e-09	0.0916667	---NA---
Chl fluorescence	Mother_Array	MLMM	ψ0_WW22	AX-171480471	16	26816047	4.65654e-07	0.183333	---NA---
Chl fluorescence	Mother_Array	FarmCPU	F0_WS12	AX-170927233	1	12132315	5.0022e-07	0.0904255	---NA---
Chl fluorescence	Mother_Array	MLMM	F0_WS12	AX-170927233	1	12132315	4.93508e-07	0.0904255	---NA---
Chl fluorescence	Mother_Array	FarmCPU	Fm_DSI11	AX-171164154	15	3154576	1.95307e-06	0.234043	aminopeptidase M1-like [Juglans regia]	gb|KAF5444744.1|hypothetical protein F2P56_033851 [Juglans regia]/ref|XP_018844701.1|aminopeptidase M1-like [Juglans regia]	Juglans regia	3e-08
Chl fluorescence	Mother_Array	FarmCPU	Fm_WS11	AX-171164154	15	3154576	1.60083e-07	0.234043	aminopeptidase M1-like [Juglans regia]	gb|KAF5444744.1|hypothetical protein F2P56_033851 [Juglans regia]/ref|XP_018844701.1|aminopeptidase M1-like [Juglans regia]	Juglans regia	3e-08
Chl fluorescence	Mother_Array	FarmCPU	Fm_WS11	AX-170644704	15	3165316	3.47246e-07	0.218085	---NA---
Chl fluorescence	Mother_Array	FarmCPU	Fm_WS11	AX-170644715	15	3159451	3.47246e-07	0.218085	---NA---
Chl fluorescence	Mother_Array	FarmCPU	Fm_WS11	AX-170644725	15	3150288	3.15525e-06	0.212766	---NA---
Chl fluorescence	Mother_Array	MLMM	Fm_WS11	AX-171164154	15	3154576	1.91179e-07	0.234043	aminopeptidase M1-like [Juglans regia]	gb|KAF5444744.1|hypothetical protein F2P56_033851 [Juglans regia]/ref|XP_018844701.1|aminopeptidase M1-like [Juglans regia]	Juglans regia	3e-08
Chl fluorescence	Mother_Array	FarmCPU	Fm/F0_WS11	AX-170884283	2	24744241	2.17458e-06	0.398936	---NA---
Chl fluorescence	Mother_Array	FarmCPU	Fm/F0_WS11	AX-170884286	2	24745653	2.17458e-06	0.398936	---NA---
Chl fluorescence	Mother_Array	FarmCPU	Fv_DSI11	AX-170779567	2	25125421	1.54934e-06	0.324468	---NA---
Chl fluorescence	Mother_Array	FarmCPU	Fv_DSI11	AX-171213415	2	25556833	1.91983e-06	0.441489	---NA---
Chl fluorescence	Mother_Array	MLMM	Fv_DSI11	AX-171213415	2	25556833	2.46543e-07	0.441489	---NA---
Chl fluorescence	Mother_Array	MLMM	Fv_DSI11	AX-171035013	6	37740267	2.65415e-07	0.12234	---NA---
Chl fluorescence	Mother_Array	MLMM	Fv_DSI11	AX-171206055	2	21180097	1.6439e-06	0.425532	hypothetical protein F2P56_004222 [Juglans regia]	gb|KAF5477602.1|hypothetical protein F2P56_004222 [Juglans regia]	Juglans regia	5.8e-11
Chl fluorescence	Mother_Array	FarmCPU	Fv_DSI12	AX-171042736	2	28695034	2.87044e-06	0.303191	uncharacterized protein LOC118349692 [Juglans regia]	ref|XP_035551117.1|uncharacterized protein LOC118349692 [Juglans regia]	Juglans regia	1.1e-09
Chl fluorescence	Mother_Array	FarmCPU	Fv_WS11	AX-170779567	2	25125421	7.63843e-07	0.324468	---NA---
Chl fluorescence	Mother_Array	FarmCPU	Fv_WS11	AX-170786853	16	20462436	3.09435e-06	0.393617	hypothetical protein F2P56_026695 [Juglans regia]	gb|KAF5451602.1|hypothetical protein F2P56_026695 [Juglans regia]	Juglans regia	9.5e-06
Chl fluorescence	Mother_Array	FarmCPU	Fv_WS12	AX-171042736	2	28695034	2.46608e-07	0.303191	uncharacterized protein LOC118349692 [Juglans regia]	ref|XP_035551117.1|uncharacterized protein LOC118349692 [Juglans regia]	Juglans regia	1.1e-09
Chl fluorescence	Mother_Array	MLMM	Fv_WS12	AX-171042736	2	28695034	1.57828e-07	0.303191	uncharacterized protein LOC118349692 [Juglans regia]	ref|XP_035551117.1|uncharacterized protein LOC118349692 [Juglans regia]	Juglans regia	1.1e-09
Chl fluorescence	Mother_Array	FarmCPU	Fv_WW12	AX-170552049	12	5067511	6.57434e-07	0.0797872	---NA---
Chl fluorescence	Mother_Array	FarmCPU	Fv_WW12	AX-170552054	12	5072212	6.57434e-07	0.0797872	hypothetical protein F2P56_026718 [Juglans regia]	gb|KAF5451627.1|hypothetical protein F2P56_026718 [Juglans regia]	Juglans regia	4e-08
Chl fluorescence	Mother_Array	MLMM	Fv_WW12	AX-170552049	12	5067511	2.54599e-06	0.0797872	---NA---
Chl fluorescence	Mother_Array	MLMM	Fv_WW12	AX-170552054	12	5072212	2.54599e-06	0.0797872	hypothetical protein F2P56_026718 [Juglans regia]	gb|KAF5451627.1|hypothetical protein F2P56_026718 [Juglans regia]	Juglans regia	4e-08
Chl fluorescence	Mother_Array	FarmCPU	Fv/F0_DSI11	AX-171583473	3	5089327	3.23205e-06	0.414894	---NA---
Chl fluorescence	Mother_Array	FarmCPU	Fv/F0_DSI11	AX-171594231	2	25441092	3.27694e-06	0.382979	---NA---
Chl fluorescence	Mother_Array	FarmCPU	Fv/F0_DSI11	AX-170658957	2	25408626	3.27694e-06	0.382979	---NA---
Chl fluorescence	Mother_Array	FarmCPU	Fv/F0_DSI12	AX-171042736	2	28695034	1.35751e-06	0.303191	uncharacterized protein LOC118349692 [Juglans regia]	ref|XP_035551117.1|uncharacterized protein LOC118349692 [Juglans regia]	Juglans regia	1.1e-09
Chl fluorescence	Mother_Array	MLMM	Fv/F0_DSI12	AX-171042736	2	28695034	1.81256e-06	0.303191	uncharacterized protein LOC118349692 [Juglans regia]	ref|XP_035551117.1|uncharacterized protein LOC118349692 [Juglans regia]	Juglans regia	1.1e-09
Chl fluorescence	Mother_Array	FarmCPU	Fv/F0_WS11	AX-170884283	2	24744241	1.5511e-06	0.398936	---NA---
Chl fluorescence	Mother_Array	FarmCPU	Fv/F0_WS11	AX-170884286	2	24745653	1.5511e-06	0.398936	---NA---
Chl fluorescence	Mother_Array	FarmCPU	Fv/F0_WS11	AX-171522632	2	25160420	2.45591e-06	0.31383	---NA---
Chl fluorescence	Mother_Array	FarmCPU	Fv/F0_WS12	AX-170561104	8	2021580	1.99517e-06	0.0904255	---NA---
Chl fluorescence	Mother_Array	MLMM	Fv/F0_WS12	AX-170561104	8	2021580	1.27418e-06	0.0904255	---NA---
Chl fluorescence	Mother_Array	MLMM	Fv/Fm_DSI11	AX-171565668	6	30309620	2.45221e-06	0.404255	---NA---
Chl fluorescence	Mother_Array	MLMM	Fv/Fm_DSI11	AX-171000791	6	30305764	2.45221e-06	0.404255	---NA---
Chl fluorescence	Mother_Array	MLMM	Fv/Fm_DSI11	AX-171565665	6	30294063	2.45221e-06	0.404255	uncharacterized protein LOC118348042 [Juglans regia]	ref|XP_035544681.1|uncharacterized protein LOC118348042 [Juglans regia]	Juglans regia	2.7e-07
Chl fluorescence	Mother_Array	FarmCPU	Fv/Fm_WS11	AX-170884283	2	24744241	5.90402e-07	0.398936	---NA---
Chl fluorescence	Mother_Array	FarmCPU	Fv/Fm_WS11	AX-170884286	2	24745653	5.90402e-07	0.398936	---NA---
Chl fluorescence	Mother_Array	FarmCPU	Fv/Fm_WS12	AX-170927233	1	12132315	3.78267e-07	0.0904255	---NA---
Chl fluorescence	Mother_Array	MLMM	Fv/Fm_WS12	AX-170927233	1	12132315	4.82028e-07	0.0904255	---NA---
Gas exchange	Mother_Array	FarmCPU	CE_DRI22	AX-170975113	6	22055958	5.00006e-07	0.0597826	---NA---
Gas exchange	Mother_Array	FarmCPU	CE_DRI22	AX-170922428	6	21740967	2.44504e-06	0.0597826	---NA---
Gas exchange	Mother_Array	FarmCPU	CE_DRI22	AX-170922455	6	21760135	2.44504e-06	0.0597826	---NA---
Gas exchange	Mother_Array	MLMM	CE_DRI22	AX-170975113	6	22055958	1.48302e-07	0.0597826	---NA---
Gas exchange	Mother_Array	FarmCPU	CE_DSI12	AX-170849384	4	14331305	4.68227e-15	0.0860215	---NA---
Gas exchange	Mother_Array	FarmCPU	CE_DSI12	AX-171526704	2	18251721	9.6323e-14	0.252688	---NA---
Gas exchange	Mother_Array	FarmCPU	CE_DSI12	AX-170702920	11	35582837	4.31554e-12	0.0645161	---NA---
Gas exchange	Mother_Array	FarmCPU	CE_DSI12	AX-171161268	11	25869736	2.19153e-09	0.102151	transcription factor UPBEAT1 [Juglans regia]	ref|XP_018842308.1|transcription factor UPBEAT1 [Juglans regia]/gb|KAF5455412.1|hypothetical protein F2P56_024989 [Juglans regia]	Juglans regia	6.7e-09
Gas exchange	Mother_Array	FarmCPU	CE_DSI12	AX-171002890	2	3581851	8.31648e-09	0.419355	---NA---
Gas exchange	Mother_Array	FarmCPU	CE_DSI12	AX-170758570	12	8808366	5.31899e-08	0.392473	---NA---
Gas exchange	Mother_Array	FarmCPU	CE_DSI12	AX-170689866	3	3296765	2.25025e-07	0.177419	---NA---
Gas exchange	Mother_Array	MLMM	CE_DSI12	AX-170849384	4	14331305	4.00016e-16	0.0860215	---NA---
Gas exchange	Mother_Array	MLMM	CE_DSI12	AX-170702240	2	12512264	1.19098e-06	0.0591398	---NA---
Gas exchange	Mother_Array	FarmCPU	CE_DSI21	AX-170612727	16	23936333	2.15929e-06	0.190217	---NA---
Gas exchange	Mother_Array	FarmCPU	CE_WS12	AX-171076692	10	36439400	1.12331e-06	0.0638298	uncharacterized protein LOC109022269 [Juglans regia]	ref|XP_018860676.1|uncharacterized protein LOC109022269 [Juglans regia]/gb|KAF5468243.1|hypothetical protein F2P56_012410 [Juglans regia]	Juglans regia	1.4e-08
Gas exchange	Mother_Array	FarmCPU	CE_WS12	AX-170573885	12	29445802	1.31467e-06	0.430851	beta-taxilin [Juglans regia]	gb|KAF5453455.1|hypothetical protein F2P56_028356 [Juglans regia]/ref|XP_018837369.2|beta-taxilin [Juglans regia]/ref|XP_018837368.2|beta-taxilin [Juglans regia]	Juglans regia	6.1e-07
Gas exchange	Mother_Array	FarmCPU	CE_WS12	AX-170573888	12	29447639	2.26588e-06	0.425532	---NA---
Gas exchange	Mother_Array	FarmCPU	CE_WS12	AX-170836085	11	8278577	3.05388e-06	0.106383	---NA---
Gas exchange	Mother_Array	MLMM	CE_WS12	AX-170573885	12	29445802	6.50526e-07	0.430851	beta-taxilin [Juglans regia]	gb|KAF5453455.1|hypothetical protein F2P56_028356 [Juglans regia]/ref|XP_018837369.2|beta-taxilin [Juglans regia]/ref|XP_018837368.2|beta-taxilin [Juglans regia]	Juglans regia	6.1e-07
Gas exchange	Mother_Array	FarmCPU	CE_WS21	AX-171562890	4	31159619	1.9584e-07	0.0591398	---NA---
Gas exchange	Mother_Array	FarmCPU	CE_WS21	AX-171171631	14	27146726	2.88404e-07	0.0537634	tyrosine-sulfated glycopeptide receptor 1-like [Juglans regia]	ref|XP_018834512.2|tyrosine-sulfated glycopeptide receptor 1-like [Juglans regia]	Juglans regia	2.5e-08
Gas exchange	Mother_Array	FarmCPU	CE_WS21	AX-171506482	7	42012584	1.09801e-06	0.0967742	---NA---
Gas exchange	Mother_Array	FarmCPU	CE_WS21	AX-171129974	3	251053	1.73044e-06	0.129032	---NA---
Gas exchange	Mother_Array	FarmCPU	CE_WS21	AX-171508801	4	33320912	3.19209e-06	0.0913978	---NA---
Gas exchange	Mother_Array	MLMM	CE_WS21	AX-171562890	4	31159619	6.56518e-08	0.0591398	---NA---
Gas exchange	Mother_Array	MLMM	CE_WS21	AX-171146049	3	840613	2.91027e-06	0.5	---NA---
Gas exchange	Mother_Array	FarmCPU	CE_WW12	AX-171548993	6	12895419	1.64785e-11	0.361702	---NA---
Gas exchange	Mother_Array	FarmCPU	CE_WW12	AX-171098644	10	36370522	2.4009e-11	0.324468	---NA---
Gas exchange	Mother_Array	FarmCPU	CE_WW12	AX-170703478	9	21276356	9.1585e-09	0.473404	---NA---
Gas exchange	Mother_Array	FarmCPU	CE_WW12	AX-170966494	4	11396664	1.5177e-08	0.0638298	---NA---
Gas exchange	Mother_Array	FarmCPU	CE_WW12	AX-171489327	16	23832280	2.65627e-07	0.239362	---NA---
Gas exchange	Mother_Array	FarmCPU	CE_WW12	AX-170851481	8	20536731	3.56915e-07	0.276596	---NA---
Gas exchange	Mother_Array	FarmCPU	CE_WW12	AX-170885375	14	3315696	9.382e-07	0.452128	---NA---
Gas exchange	Mother_Array	FarmCPU	CE_WW12	AX-170663329	6	10263284	1.72274e-06	0.164894	---NA---
Gas exchange	Mother_Array	FarmCPU	CE_WW12	AX-171568474	1	29661582	1.72695e-06	0.382979	---NA---
Gas exchange	Mother_Array	MLMM	CE_WW12	AX-170885375	14	3315696	8.01866e-07	0.452128	---NA---
Gas exchange	Mother_Array	MLMM	CE_WW12	AX-170966494	4	11396664	1.17718e-06	0.0638298	---NA---
Gas exchange	Mother_Array	MLMM	CE_WW12	AX-171548993	6	12895419	1.27305e-06	0.361702	---NA---
Gas exchange	Mother_Array	MLMM	CE_WW12	AX-171199866	4	11388317	2.93115e-06	0.0585106	hypothetical protein F2P56_008720 [Juglans regia]	gb|KAF5471963.1|hypothetical protein F2P56_008720 [Juglans regia]	Juglans regia	6.4e-11
Gas exchange	Mother_Array	MLMM	CE_WW12	AX-170966462	4	11379574	2.93115e-06	0.0585106	---NA---
Gas exchange	Mother_Array	MLMM	CE_WW12	AX-170966614	4	11512549	2.93115e-06	0.0585106	---NA---
Gas exchange	Mother_Array	MLMM	CE_WW12	AX-170966700	4	11593727	2.93115e-06	0.0585106	---NA---
Gas exchange	Mother_Array	MLMM	CE_WW12	AX-171092523	4	11585064	2.93115e-06	0.0585106	---NA---
Gas exchange	Mother_Array	MLMM	CE_WW12	AX-171199873	4	11509773	2.93115e-06	0.0585106	---NA---
Gas exchange	Mother_Array	MLMM	CE_WW12	AX-171558937	4	11388147	2.93115e-06	0.0585106	---NA---
Gas exchange	Mother_Array	MLMM	CE_WW12	AX-171558967	4	11499537	2.93115e-06	0.0585106	---NA---
Gas exchange	Mother_Array	MLMM	CE_WW12	AX-171570926	4	11455036	2.93115e-06	0.0585106	---NA---
Gas exchange	Mother_Array	FarmCPU	CE_WW21	AX-170623984	16	6588842	6.48385e-07	0.166667	---NA---
Gas exchange	Mother_Array	FarmCPU	CE_WW21	AX-170624094	16	6685519	6.48385e-07	0.166667	---NA---
Gas exchange	Mother_Array	FarmCPU	CE_WW21	AX-171161782	16	6654073	6.48385e-07	0.166667	thylakoid lumenal 17.4 kDa protein, chloroplastic [Juglans regia]	ref|XP_018842827.1|thylakoid lumenal 17.4 kDa protein, chloroplastic [Juglans regia]	Juglans regia	2.1e-11
Gas exchange	Mother_Array	FarmCPU	CE_WW21	AX-170624087	16	6680945	6.48385e-07	0.166667	---NA---
Gas exchange	Mother_Array	FarmCPU	CE_WW21	AX-170623999	16	6599523	1.42396e-06	0.139785	---NA---
Gas exchange	Mother_Array	FarmCPU	CE_WW21	AX-171161778	16	6606817	1.42396e-06	0.139785	pentatricopeptide repeat-containing protein At2g13600-like [Juglans regia]	gb|KAF5442693.1|hypothetical protein F2P56_035324 [Juglans regia]/ref|XP_018842819.1|pentatricopeptide repeat-containing protein At2g13600-like [Juglans regia]	Juglans regia	7.6e-10
Gas exchange	Mother_Array	FarmCPU	CE_WW21	AX-171491515	16	6579688	1.42396e-06	0.139785	---NA---
Gas exchange	Mother_Array	MLMM	CE_WW21	AX-170906643	4	1894934	2.54977e-19	0.129032	---NA---
Gas exchange	Mother_Array	MLMM	CE_WW21	AX-171055969	12	6387269	5.98946e-18	0.0913978	---NA---
Gas exchange	Mother_Array	MLMM	CE_WW21	AX-170623984	16	6588842	1.79639e-16	0.166667	---NA---
Gas exchange	Mother_Array	MLMM	CE_WW21	AX-171099989	7	7357737	2.47319e-15	0.419355	---NA---
Gas exchange	Mother_Array	MLMM	CE_WW21	AX-170869237	2	35127485	3.46597e-09	0.446237	---NA---
Gas exchange	Mother_Array	MLMM	CE_WW21	AX-171478909	1	4825370	2.63693e-08	0.0537634	---NA---
Gas exchange	Mother_Array	MLMM	CE_WW21	AX-171014572	15	4105962	2.92234e-06	0.327957	---NA---
Gas exchange	Mother_Array	FarmCPU	CE_WW22	AX-170857567	1	37394966	2.60584e-06	0.430851	---NA---
Gas exchange	Mother_Array	MLMM	CE_WW22	AX-170857500	1	37437368	3.36077e-06	0.37234	---NA---
Gas exchange	Mother_Array	FarmCPU	Ci_DSI21	AX-170765733	8	28295941	2.20668e-06	0.175532	---NA---
Gas exchange	Mother_Array	MLMM	Ci_DSI21	AX-170765733	8	28295941	3.0264e-06	0.175532	---NA---
Gas exchange	Mother_Array	FarmCPU	Ci_WW12	AX-170655755	6	5411813	9.42138e-07	0.218085	---NA---
Gas exchange	Mother_Array	MLMM	Ci_WW12	AX-170655755	6	5411813	4.67184e-11	0.218085	---NA---
Gas exchange	Mother_Array	MLMM	Ci_WW12	AX-171100611	10	9658181	4.15852e-09	0.319149	---NA---
Gas exchange	Mother_Array	MLMM	Ci_WW12	AX-170559524	5	8176480	5.09678e-08	0.0531915	---NA---
Gas exchange	Mother_Array	MLMM	Ci_WW21	AX-170741574	8	15234998	1.22955e-06	0.111702	---NA---
Gas exchange	Mother_Array	FarmCPU	Ci_WW22	AX-171162710	3	4915247	1.21257e-06	0.148936	---NA---
Gas exchange	Mother_Array	MLMM	Ci_WW22	AX-171162710	3	4915247	2.90144e-10	0.148936	---NA---
Gas exchange	Mother_Array	MLMM	Ci_WW22	AX-170688534	15	12828274	2.07553e-08	0.0744681	---NA---
Gas exchange	Mother_Array	MLMM	Ci_WW22	AX-171093141	7	6289310	4.58002e-07	0.478723	---NA---
Gas exchange	Mother_Array	FarmCPU	Ci.Ca_WW22	AX-170984821	9	23100692	2.50544e-06	0.303191	---NA---
Gas exchange	Mother_Array	MLMM	Ci.Ca_WW22	AX-170984821	9	23100692	2.48097e-06	0.303191	---NA---
Gas exchange	Mother_Array	FarmCPU	gs_DSI21	AX-171216070	12	24258306	3.24719e-06	0.155914	CWF19-like protein 2 isoform X2 [Juglans regia]	gb|KAF5452721.1|hypothetical protein F2P56_027689 [Juglans regia]/ref|XP_035539349.1|CWF19-like protein 2 isoform X2 [Juglans regia]	Juglans regia	1.6e-07
Gas exchange	Mother_Array	FarmCPU	gs_WR22	AX-171098639	10	36367783	9.83578e-07	0.303191	hypothetical protein F2P56_007951, partial [Juglans regia]	gb|KAF5476218.1|hypothetical protein F2P56_007951, partial [Juglans regia]	Juglans regia	2.8e-06
Gas exchange	Mother_Array	FarmCPU	gs_WR22	AX-171213123	10	36360130	9.83578e-07	0.303191	---NA---
Gas exchange	Mother_Array	FarmCPU	gs_WR22	AX-171098633	10	36361634	9.83578e-07	0.303191	---NA---
Gas exchange	Mother_Array	FarmCPU	gs_WR22	AX-170956293	10	36109280	1.36876e-06	0.228723	---NA---
Gas exchange	Mother_Array	FarmCPU	gs_WR22	AX-171556884	10	36106607	1.36876e-06	0.228723	---NA---
Gas exchange	Mother_Array	FarmCPU	gs_WR22	AX-170830227	15	7028277	3.27578e-06	0.0531915	---NA---
Gas exchange	Mother_Array	MLMM	gs_WR22	AX-171539240	2	32344995	5.31509e-13	0.132979	---NA---
Gas exchange	Mother_Array	MLMM	gs_WR22	AX-171532506	15	7187260	4.78661e-09	0.0797872	---NA---
Gas exchange	Mother_Array	MLMM	gs_WR22	AX-170885751	14	2985277	2.31774e-07	0.223404	---NA---
Gas exchange	Mother_Array	FarmCPU	gs_WS12	AX-171004394	2	5028178	1.83181e-06	0.12234	---NA---
Gas exchange	Mother_Array	FarmCPU	gs_WS12	AX-171203902	2	5022076	1.83181e-06	0.12234	protein IQ-DOMAIN 31-like [Juglans regia]	gb|KAF5476967.1|hypothetical protein F2P56_003652 [Juglans regia]/ref|XP_018831615.1|protein IQ-DOMAIN 31-like [Juglans regia]	Juglans regia	7.1e-10
Gas exchange	Mother_Array	FarmCPU	gs_WS12	AX-171203906	2	5028296	1.83181e-06	0.12234	ABC transporter A family member 2-like isoform X2 [Juglans regia]	ref|XP_035543787.1|ABC transporter A family member 2-like isoform X2 [Juglans regia]	Juglans regia	1.4e-10
Gas exchange	Mother_Array	FarmCPU	gs_WS12	AX-171203900	2	5019961	1.83181e-06	0.12234	protein IQ-DOMAIN 31-like [Juglans regia]	gb|KAF5476967.1|hypothetical protein F2P56_003652 [Juglans regia]/ref|XP_018831615.1|protein IQ-DOMAIN 31-like [Juglans regia]	Juglans regia	4.8e-11
Gas exchange	Mother_Array	FarmCPU	gs_WS12	AX-171203901	2	5020777	1.83181e-06	0.12234	---NA---
Gas exchange	Mother_Array	FarmCPU	gs_WS12	AX-171203904	2	5027475	1.83181e-06	0.12234	---NA---
Gas exchange	Mother_Array	MLMM	gs_WS21	AX-171580555	3	7688526	2.52253e-06	0.12766	---NA---
Gas exchange	Mother_Array	MLMM	gs_WS21	AX-170691679	2	1663684	3.06541e-06	0.207447	---NA---
Gas exchange	Mother_Array	FarmCPU	gs_WW12	AX-170966480	4	11388142	2.22512e-06	0.0638298	---NA---
Gas exchange	Mother_Array	FarmCPU	gs_WW12	AX-170622834	16	5810147	2.2332e-06	0.462766	---NA---
Gas exchange	Mother_Array	FarmCPU	gs_WW12	AX-171548993	6	12895419	3.29646e-06	0.361702	---NA---
Gas exchange	Mother_Array	MLMM	gs_WW12	AX-171197365	9	20319134	8.01754e-07	0.0691489	hypothetical protein F2P56_020562, partial [Juglans regia]	gb|KAF5460712.1|hypothetical protein F2P56_020562, partial [Juglans regia]	Juglans regia	8.4e-10
Gas exchange	Mother_Array	MLMM	gs_WW12	AX-171548993	6	12895419	1.82628e-06	0.361702	---NA---
Gas exchange	Mother_Array	FarmCPU	gs_WW21	AX-170623984	16	6588842	2.13664e-06	0.175532	---NA---
Gas exchange	Mother_Array	FarmCPU	gs_WW21	AX-170624094	16	6685519	2.13664e-06	0.175532	---NA---
Gas exchange	Mother_Array	FarmCPU	gs_WW21	AX-171161782	16	6654073	2.13664e-06	0.175532	thylakoid lumenal 17.4 kDa protein, chloroplastic [Juglans regia]	ref|XP_018842827.1|thylakoid lumenal 17.4 kDa protein, chloroplastic [Juglans regia]	Juglans regia	2.1e-11
Gas exchange	Mother_Array	FarmCPU	gs_WW21	AX-170624087	16	6680945	2.13664e-06	0.175532	---NA---
Gas exchange	Mother_Array	FarmCPU	gs_WW21	AX-171491314	16	5869701	3.01441e-06	0.409574	---NA---
Gas exchange	Mother_Array	FarmCPU	gs_WW21	AX-170623999	16	6599523	3.11165e-06	0.148936	---NA---
Gas exchange	Mother_Array	FarmCPU	gs_WW21	AX-171161778	16	6606817	3.11165e-06	0.148936	pentatricopeptide repeat-containing protein At2g13600-like [Juglans regia]	gb|KAF5442693.1|hypothetical protein F2P56_035324 [Juglans regia]/ref|XP_018842819.1|pentatricopeptide repeat-containing protein At2g13600-like [Juglans regia]	Juglans regia	7.6e-10
Gas exchange	Mother_Array	FarmCPU	gs_WW21	AX-171491515	16	6579688	3.11165e-06	0.148936	---NA---
Gas exchange	Mother_Array	MLMM	gs_WW21	AX-170623999	16	6599523	3.34937e-06	0.148936	---NA---
Gas exchange	Mother_Array	MLMM	gs_WW21	AX-171161778	16	6606817	3.34937e-06	0.148936	pentatricopeptide repeat-containing protein At2g13600-like [Juglans regia]	gb|KAF5442693.1|hypothetical protein F2P56_035324 [Juglans regia]/ref|XP_018842819.1|pentatricopeptide repeat-containing protein At2g13600-like [Juglans regia]	Juglans regia	7.6e-10
Gas exchange	Mother_Array	MLMM	gs_WW21	AX-171491515	16	6579688	3.34937e-06	0.148936	---NA---
Gas exchange	Mother_Array	FarmCPU	gs_WW22	AX-170966494	4	11396664	1.2101e-06	0.0638298	---NA---
Gas exchange	Mother_Array	MLMM	gs_WW22	AX-170966494	4	11396664	2.65409e-06	0.0638298	---NA---
Gas exchange	Mother_Array	FarmCPU	PC1_WS12	AX-171525443	16	4606472	2.00214e-06	0.297872	---NA---
Gas exchange	Mother_Array	FarmCPU	PC1_WS12	AX-170622964	16	5873234	2.28281e-06	0.335106	---NA---
Gas exchange	Mother_Array	MLMM	PC1_WS12	AX-170622964	16	5873234	6.03367e-07	0.335106	---NA---
Gas exchange	Mother_Array	FarmCPU	PC1_WS21	AX-170977543	5	1091790	2.57057e-06	0.37766	---NA---
Gas exchange	Mother_Array	MLMM	PC1_WS21	AX-170977543	5	1091790	3.14989e-06	0.37766	---NA---
Gas exchange	Mother_Array	FarmCPU	PC1_WW21	AX-171491314	16	5869701	1.3008e-06	0.409574	---NA---
Gas exchange	Mother_Array	MLMM	PC1_WW21	AX-171491314	16	5869701	2.58592e-06	0.409574	---NA---
Gas exchange	Mother_Array	FarmCPU	PC2_DRI22	AX-170997401	9	5409849	2.27788e-06	0.223404	---NA---
Gas exchange	Mother_Array	MLMM	PC2_DRI22	AX-170997401	9	5409849	2.37603e-06	0.223404	---NA---
Gas exchange	Mother_Array	FarmCPU	PC2_DSI21	AX-170810762	7	38500515	1.04703e-06	0.239362	---NA---
Gas exchange	Mother_Array	FarmCPU	PC2_DSI21	AX-171528548	7	38514811	2.84504e-06	0.335106	---NA---
Gas exchange	Mother_Array	MLMM	PC2_DSI21	AX-170810762	7	38500515	1.98653e-06	0.239362	---NA---
Gas exchange	Mother_Array	FarmCPU	PC2_WR22	AX-171539240	2	32344995	5.85631e-07	0.132979	---NA---
Gas exchange	Mother_Array	MLMM	PC2_WR22	AX-171539240	2	32344995	2.21021e-07	0.132979	---NA---
Gas exchange	Mother_Array	FarmCPU	PC2_WW21	AX-171100568	6	2712571	2.78037e-06	0.340426	---NA---
Gas exchange	Mother_Array	MLMM	PC2_WW21	AX-171100568	6	2712571	7.95766e-07	0.340426	---NA---
Gas exchange	Mother_Array	FarmCPU	PC2_WW22	AX-171100568	6	2712571	4.63596e-16	0.340426	---NA---
Gas exchange	Mother_Array	FarmCPU	PC2_WW22	AX-170618195	13	3599853	3.86532e-09	0.425532	---NA---
Gas exchange	Mother_Array	FarmCPU	PC2_WW22	AX-171561294	5	1790498	2.36735e-08	0.276596	---NA---
Gas exchange	Mother_Array	FarmCPU	PC2_WW22	AX-170787890	7	10619955	6.15069e-08	0.297872	---NA---
Gas exchange	Mother_Array	FarmCPU	PC2_WW22	AX-171549126	1	40890983	2.17057e-07	0.18617	---NA---
Gas exchange	Mother_Array	FarmCPU	PC2_WW22	AX-171532410	6	31955612	4.77583e-07	0.101064	---NA---
Gas exchange	Mother_Array	FarmCPU	PC2_WW22	AX-170577210	9	16312448	9.31495e-07	0.0904255	SNF2 domain-containing protein CLASSY 4-like [Juglans regia]	gb|KAF5460249.1|hypothetical protein F2P56_020132 [Juglans regia]/ref|XP_035549642.1|SNF2 domain-containing protein CLASSY 4-like [Juglans regia]/ref|XP_018837575.2|SNF2 domain-containing protein CLASSY 4-like [Juglans regia]	Juglans regia	1.2e-09
Gas exchange	Mother_Array	FarmCPU	PC2_WW22	AX-170865991	2	32673533	2.74725e-06	0.478723	---NA---
Gas exchange	Mother_Array	MLMM	PC2_WW22	AX-171100568	6	2712571	8.24524e-08	0.340426	---NA---
Gas exchange	Mother_Array	FarmCPU	PC3_DRI22	AX-170612821	16	23884211	1.45913e-06	0.425532	---NA---
Gas exchange	Mother_Array	FarmCPU	PC3_DRI22	AX-171489312	16	23887824	1.45913e-06	0.425532	---NA---
Gas exchange	Mother_Array	FarmCPU	PC3_DRI22	AX-170612806	16	23895772	1.45913e-06	0.425532	---NA---
Gas exchange	Mother_Array	MLMM	PC3_DRI22	AX-170612821	16	23884211	6.37811e-07	0.425532	---NA---
Gas exchange	Mother_Array	MLMM	PC3_DRI22	AX-170975578	6	22571191	1.9917e-06	0.468085	---NA---
Gas exchange	Mother_Array	FarmCPU	PC3_DSI12	AX-170703017	11	35686757	3.13611e-07	0.0691489	---NA---
Gas exchange	Mother_Array	FarmCPU	PC3_DSI12	AX-170702920	11	35582837	4.51632e-07	0.0638298	---NA---
Gas exchange	Mother_Array	FarmCPU	PC3_DSI12	AX-170955661	13	38719704	2.80465e-06	0.0957447	---NA---
Gas exchange	Mother_Array	FarmCPU	PC3_DSI12	AX-170838107	11	35888481	3.01713e-06	0.0585106	---NA---
Gas exchange	Mother_Array	MLMM	PC3_DSI12	AX-170703017	11	35686757	1.74621e-07	0.0691489	---NA---
Gas exchange	Mother_Array	FarmCPU	PC3_WS12	AX-171076692	10	36439400	3.29567e-07	0.0638298	uncharacterized protein LOC109022269 [Juglans regia]	ref|XP_018860676.1|uncharacterized protein LOC109022269 [Juglans regia]/gb|KAF5468243.1|hypothetical protein F2P56_012410 [Juglans regia]	Juglans regia	1.4e-08
Gas exchange	Mother_Array	FarmCPU	PC3_WS12	AX-170728167	8	26494154	2.55854e-06	0.111702	---NA---
Gas exchange	Mother_Array	MLMM	PC3_WS12	AX-171076692	10	36439400	1.60377e-07	0.0638298	uncharacterized protein LOC109022269 [Juglans regia]	ref|XP_018860676.1|uncharacterized protein LOC109022269 [Juglans regia]/gb|KAF5468243.1|hypothetical protein F2P56_012410 [Juglans regia]	Juglans regia	1.4e-08
Gas exchange	Mother_Array	MLMM	PC3_WS12	AX-170728167	8	26494154	1.24046e-06	0.111702	---NA---
Gas exchange	Mother_Array	FarmCPU	PC3_WW21	AX-171551559	13	1432182	1.12784e-06	0.361702	---NA---
Gas exchange	Mother_Array	FarmCPU	PC3_WW21	AX-171195950	13	1291896	1.33731e-06	0.382979	zinc finger protein 4-like [Juglans regia]	gb|KAF5448225.1|hypothetical protein F2P56_028781 [Juglans regia]/ref|XP_018827763.1|zinc finger protein 4-like [Juglans regia]	Juglans regia	2.2e-10
Gas exchange	Mother_Array	FarmCPU	PC3_WW21	AX-170928762	13	1291757	1.33731e-06	0.382979	---NA---
Gas exchange	Mother_Array	FarmCPU	PC3_WW21	AX-171544802	9	15349808	3.00771e-06	0.101064	---NA---
Gas exchange	Mother_Array	MLMM	PC3_WW21	AX-171551559	13	1432182	4.65187e-07	0.361702	---NA---
Gas exchange	Mother_Array	MLMM	PC3_WW22	AX-170900134	6	16278781	3.43442e-11	0.382979	---NA---
Gas exchange	Mother_Array	MLMM	PC3_WW22	AX-171083379	16	22586760	1.26921e-09	0.414894	---NA---
Gas exchange	Mother_Array	FarmCPU	Pn_WR22	AX-171098633	10	36361634	1.96204e-06	0.303191	---NA---
Gas exchange	Mother_Array	FarmCPU	Pn_WR22	AX-171098639	10	36367783	1.96204e-06	0.303191	hypothetical protein F2P56_007951, partial [Juglans regia]	gb|KAF5476218.1|hypothetical protein F2P56_007951, partial [Juglans regia]	Juglans regia	2.8e-06
Gas exchange	Mother_Array	FarmCPU	Pn_WR22	AX-171213123	10	36360130	1.96204e-06	0.303191	---NA---
Gas exchange	Mother_Array	MLMM	Pn_WR22	AX-171213123	10	36360130	7.24147e-07	0.303191	---NA---
Gas exchange	Mother_Array	FarmCPU	Pn_WS12	AX-171141723	2	25470510	1.15637e-12	0.0904255	---NA---
Gas exchange	Mother_Array	FarmCPU	Pn_WS12	AX-171491282	16	5775710	1.41586e-12	0.414894	---NA---
Gas exchange	Mother_Array	FarmCPU	Pn_WS12	AX-170895808	5	21813236	1.42258e-12	0.218085	---NA---
Gas exchange	Mother_Array	FarmCPU	Pn_WS12	AX-171481157	7	20512861	5.47474e-08	0.0531915	---NA---
Gas exchange	Mother_Array	FarmCPU	Pn_WS12	AX-171066171	9	20928803	1.259e-07	0.228723	---NA---
Gas exchange	Mother_Array	FarmCPU	Pn_WS12	AX-171104918	15	11257474	2.94075e-06	0.207447	---NA---
Gas exchange	Mother_Array	MLMM	Pn_WS12	AX-171141723	2	25470510	8.41804e-19	0.0904255	---NA---
[truncated: 97 more rows]

## Sheet: M_GBS
Table S6. The list of suggestive SNPs located within the candidate genes and associated with photosynthetic traits under well-water, water-stress and re-watering conditions based on MGBS dataset (40K SNPs)
[truncated: 3,696 more rows]

## Sheet: M_GBS_Sig
Table S6. The list of significant SNPs located within the candidate genes and associated with photosynthetic traits under well-water, water-stress and re-watering conditions based on MGBS dataset (40K SNPs)
[truncated: 341 more rows]

[truncated: 4 more sheets: M_GBS_Sugg, P_GBS, P_GBS_Sig, P_GBS_Sugg]
