# Supplementary material for: Genome-wide association analysis and pathway enrichment provide insights into the genetic basis of photosynthetic responses to drought stress in Persian walnut
Source: Hortic Res. 2022 Jun 7;9:uhac124. doi: 10.1093/hr/uhac124 (PMC9343916; doi:10.1093/hr/uhac124)
Supplement: Web_Material_uhac124 [file web_material_uhac124.zip › Supplementary dataset S7.xlsx]

## Sheet: M_Array
Table S7. The list of suggestive SNPs located around the candidate genes and associated with photosynthetic traits under well-water, water-stress and re-watering conditions based on MArray dataset (295K SNPs)
Category	Method	Model	Trait	SNP	CHR	Position	P.value	maf	Sequence Description	Blast Hit E-Value	Blast Hit Accession	Blast Hit Taxonomy Name
Chl fluorescence	Mother_Array	FarmCPU	ABS/RC_DRI22	AX-170914378	16	7862347	1.17975e-05	0.258333	uncharacterized protein LOC118349853	0.0E0;3.3E-164;2.4E-148;1.2E-147;1.1E-146;1.2E-146;5.5E-141;9.2E-141;1.5E-131;3.5E-127;4.7E-127;4.0E-125;1.5E-122;2.1E-122;2.6E-122;5.5E-119;3.3E-109;1.4E-107;1.1E-106;1.7E-106	XP_035551510;KAF5454397;XP_035546588;XP_035551723;XP_035544636;XP_035544594;XP_035551737;KAF5454761/XP_018816117;XP_035551149;KAF5475724/XP_018833390;XP_035543621;XP_035547368;XP_035540300;KAF5451107;KAF5442304;XP_035546285;KAF5477145;KAF5445894;KAF5475420;KAF5447348	Juglans regia
Chl fluorescence	Mother_Array	FarmCPU	ABS/RC_DRI22	AX-171203854	2	4623724	1.4201e-05	0.408333	uncharacterized mitochondrial protein AtMg00810-like	1.3E-91;3.6E-91;6.2E-88;2.3E-87;4.0E-82;7.1E-80;3.4E-76;5.9E-76;1.6E-72;1.8E-72	KAF5471906;KAF5472033;KAF5482101;KAF5482102;KAF5482103;KAF5451233;KAF5470860;KAF5470847;KAF5464553/XP_018822777;XP_035539541	Juglans regia
Chl fluorescence	Mother_Array	FarmCPU	ABS/RC_DRI22	AX-171478310	3	6864855	4.83566e-05	0.325	uncharacterized protein LOC109002524	2.2E-53;2.4E-41;1.3E-20;1.3E-20;1.6E-20;1.7E-20;6.8E-20;7.2E-20;7.4E-20;7.6E-20	XP_018835857/KAF5474578;XP_035542801/XP_018841178/KAF5472931;XP_018833356;KAF5445788;XP_018809037;KAF5469658;KAF5470051;XP_035545894;XP_018852972/KAF5446226;XP_018852966/KAF5446225	Juglans regia
Chl fluorescence	Mother_Array	FarmCPU	ABS/RC_DRI22	AX-170893148	9	15096457	4.88071e-05	0.0916667	phospholipase A(1) DAD1, chloroplastic-like	0.0E0;0.0E0;8.1E-96;7.5E-95;8.1E-95;1.1E-94;1.5E-94;2.6E-93;1.4E-89;1.3E-80	XP_018824982/KAF5460130;KAF5477466/XP_018815552;XP_018853048/KAF5446121;XP_018852829/KAF5446119;XP_035544456;XP_035544454;XP_035544453;XP_018833704/KAF5471044;XP_018816305/KAF5469966;KAF5452893/KAF5457297	Juglans regia
Chl fluorescence	Mother_Array	FarmCPU	ABS/RC_DRI22	AX-171031704	16	19538978	5.38113e-05	0.1	E3 ubiquitin-protein ligase KEG-like	6.6E-152;6.8E-113;7.2E-88;9.6E-79;6.6E-78;3.9E-65;7.4E-58;2.4E-55;1.2E-53;1.3E-53;3.1E-53;2.2E-35;3.8E-35;2.7E-34;1.3E-32;1.7E-31;9.9E-28;7.7E-21;8.3E-19;8.9E-19	XP_018819126/KAF5443250;XP_018810628/KAF5449722;KAF5443249/XP_018819145;XP_035540520/KAF5449724;XP_035540521/KAF5449725;KAF5476930/XP_018831667;KAF5471531/XP_018826236;XP_018825844/KAF5476269;XP_018834738/KAF5461473;XP_018811592/KAF5474447;XP_018828279/KAF5481347;KAF5468603/XP_035546864;XP_018825545/XP_018825544/KAF5468602;XP_018822206/KAF5456745;XP_018842008/KAF5448631;XP_018835481/KAF5444080;XP…	Juglans regia
Chl fluorescence	Mother_Array	FarmCPU	ABS/RC_DRI22	AX-171554954	12	23415925	5.48004e-05	0.375	nuclear transport factor 2-like	9.6E-88;4.0E-83;8.8E-70;1.8E-62;1.4E-50;1.5E-50;9.0E-50;1.3E-49;1.4E-49;1.6E-49	XP_035545683;KAF5452633/XP_018807759;XP_018807711/KAF5452628;XP_018807720/KAF5452629;KAF5452630;KAF5465851/XP_018820106;XP_018820107/KAF5465850;KAF5465410;KAF5474565;XP_018807749/KAF5452631	Juglans regia
Chl fluorescence	Mother_Array	FarmCPU	ABS/RC_DRI22	AX-170599296	7	32200289	5.84294e-05	0.483333	hypothetical protein F2P56_035614	1.0E-34;6.1E-33;4.7E-32;1.0E-31;1.0E-31;1.2E-31;1.2E-31;3.9E-31;1.1E-30;2.6E-29	KAF5443017;XP_035546618;KAF5462781;XP_035546426;XP_018820672;KAF5442069;XP_035542960;XP_035538487;XP_035545115;XP_035546866	Juglans regia
Chl fluorescence	Mother_Array	FarmCPU	ABS/RC_DRI22	AX-171194192	2	6544483	6.52578e-05	0.383333	glutathione S-transferase U9-like	4.4E-84;1.3E-81;5.5E-81;1.2E-77;3.3E-77;8.3E-76;1.0E-65;1.8E-65;2.3E-65;3.5E-63	KAF5455442;KAF5450077/XP_018821220;KAF5482309;XP_035541168/XP_035541166;KAF5461269;KAF5477381;KAF5477035/XP_018826588;XP_018826589/KAF5477036;XP_035542090;KAF5459724/XP_018837973	Juglans regia
Chl fluorescence	Mother_Array	FarmCPU	ABS/RC_DRI22	AX-170779807	7	4771397	7.67184e-05	0.1	uncharacterized mitochondrial protein AtMg00810-like	0.0E0;0.0E0;0.0E0;0.0E0;0.0E0;8.9E-178;4.2E-168;1.1E-167;4.7E-167;3.4E-166	KAF5475573;KAF5465144;KAF5451117;KAF5458478;XP_018853114;KAF5459770;XP_018853690/KAF5477481;XP_035539541;XP_018819643;KAF5447348	Juglans regia
Chl fluorescence	Mother_Array	FarmCPU	ABS/RC_DRI22	AX-171059174	7	7865175	7.73985e-05	0.366667	uncharacterized mitochondrial protein AtMg00810-like	5.2E-109;1.8E-107;4.5E-106;5.2E-103;9.1E-101;1.1E-100;1.7E-99;2.7E-99;4.5E-99;5.1E-98	KAF5449042;KAF5464564;KAF5452044;KAF5475573;XP_018817688;XP_018817689;XP_018824619/KAF5450382;KAF5465891;KAF5460182;KAF5468773	Juglans regia
Chl fluorescence	Mother_Array	FarmCPU	ABS/RC_DRI22	AX-171062486	11	28791973	9.49796e-05	0.425	L10-interacting MYB domain-containing protein-like isoform X1	1.4E-175;2.0E-174;7.0E-147;7.3E-147;1.1E-145;2.8E-143;6.0E-113;1.5E-104;2.7E-103;3.9E-66	KAF5455789/XP_018860069/XP_018860071/XP_018860070;XP_018860072/KAF5455790;XP_018820454;XP_018820455/KAF5458843;KAF5458844;XP_018860074/KAF5455791;XP_035549292/KAF5462111;KAF5463000;XP_018809243/KAF5462999;XP_018860078/KAF5455788	Juglans regia
Chl fluorescence	Mother_Array	MLMM	ABS/RC_DRI22	AX-170914378	16	7862347	1.17485e-05	0.258333	uncharacterized protein LOC118349853	0.0E0;0.0E0;0.0E0;0.0E0;0.0E0;0.0E0;0.0E0;0.0E0;0.0E0;0.0E0;0.0E0;0.0E0;0.0E0;0.0E0;0.0E0;1.9E-174;6.9E-174;2.2E-172;7.7E-155;3.2E-153	XP_035551510;XP_035544636;XP_035551723;XP_035546588;XP_035544594;XP_035546285;KAF5475420;KAF5458478;XP_018853114;KAF5447348;KAF5443010;XP_035546536;XP_018805736/KAF5465338;KAF5465302/XP_018816058;XP_035547368;XP_035544642;KAF5475845;KAF5477145;XP_035546396;XP_018859902/KAF5464382	Juglans regia
Chl fluorescence	Mother_Array	MLMM	ABS/RC_DRI22	AX-171203854	2	4623724	1.41425e-05	0.408333	uncharacterized mitochondrial protein AtMg00810-like	1.3E-91;3.6E-91;6.2E-88;2.3E-87;4.0E-82;7.1E-80;3.4E-76;5.9E-76;1.6E-72;1.8E-72	KAF5471906;KAF5472033;KAF5482101;KAF5482102;KAF5482103;KAF5451233;KAF5470860;KAF5470847;KAF5464553/XP_018822777;XP_035539541	Juglans regia
Chl fluorescence	Mother_Array	MLMM	ABS/RC_DRI22	AX-171478310	3	6864855	4.818e-05	0.325	uncharacterized protein LOC109002524	2.2E-53;2.4E-41;1.3E-20;1.3E-20;1.6E-20;1.7E-20;6.8E-20;7.2E-20;7.4E-20;7.6E-20	XP_018835857/KAF5474578;XP_035542801/XP_018841178/KAF5472931;XP_018833356;KAF5445788;XP_018809037;KAF5469658;KAF5470051;XP_035545894;XP_018852972/KAF5446226;XP_018852966/KAF5446225	Juglans regia
Chl fluorescence	Mother_Array	MLMM	ABS/RC_DRI22	AX-170893148	9	15096457	4.8628e-05	0.0916667	phospholipase A(1) DAD1, chloroplastic-like	0.0E0;0.0E0;8.1E-96;7.5E-95;8.1E-95;1.1E-94;1.5E-94;2.6E-93;1.4E-89;1.3E-80	XP_018824982/KAF5460130;KAF5477466/XP_018815552;XP_018853048/KAF5446121;XP_018852829/KAF5446119;XP_035544456;XP_035544454;XP_035544453;XP_018833704/KAF5471044;XP_018816305/KAF5469966;KAF5452893/KAF5457297	Juglans regia
Chl fluorescence	Mother_Array	MLMM	ABS/RC_DRI22	AX-171031704	16	19538978	5.36167e-05	0.1	protein FAR1-RELATED SEQUENCE 5-like	0.0E0;0.0E0;0.0E0;0.0E0;0.0E0;0.0E0;0.0E0;0.0E0;0.0E0;0.0E0	KAF5465008;KAF5477038;XP_035543541;XP_035547352;KAF5457880;XP_035549575;XP_018852853;XP_035541487;KAF5454523/XP_018821988;XP_018831679	Juglans regia
Chl fluorescence	Mother_Array	MLMM	ABS/RC_DRI22	AX-171554954	12	23415925	5.46021e-05	0.375	nuclear transport factor 2-like	9.6E-88;4.0E-83;8.8E-70;1.8E-62;1.4E-50;1.5E-50;9.0E-50;1.3E-49;1.4E-49;1.6E-49	XP_035545683;KAF5452633/XP_018807759;XP_018807711/KAF5452628;XP_018807720/KAF5452629;KAF5452630;KAF5465851/XP_018820106;XP_018820107/KAF5465850;KAF5465410;KAF5474565;XP_018807749/KAF5452631	Juglans regia
Chl fluorescence	Mother_Array	MLMM	ABS/RC_DRI22	AX-170599296	7	32200289	5.82237e-05	0.483333	hypothetical protein F2P56_035614	1.0E-34;6.1E-33;4.7E-32;1.0E-31;1.0E-31;1.2E-31;1.2E-31;3.9E-31;1.1E-30;2.6E-29	KAF5443017;XP_035546618;KAF5462781;XP_035546426;XP_018820672;KAF5442069;XP_035542960;XP_035538487;XP_035545115;XP_035546866	Juglans regia
Chl fluorescence	Mother_Array	MLMM	ABS/RC_DRI22	AX-171194192	2	6544483	6.50224e-05	0.383333	glutathione S-transferase U9-like	4.4E-84;1.3E-81;5.5E-81;1.2E-77;3.3E-77;8.3E-76;1.0E-65;1.8E-65;2.3E-65;3.5E-63	KAF5455442;KAF5450077/XP_018821220;KAF5482309;XP_035541168/XP_035541166;KAF5461269;KAF5477381;KAF5477035/XP_018826588;XP_018826589/KAF5477036;XP_035542090;KAF5459724/XP_018837973	Juglans regia
Chl fluorescence	Mother_Array	MLMM	ABS/RC_DRI22	AX-170779807	7	4771397	7.64553e-05	0.1	uncharacterized mitochondrial protein AtMg00810-like	0.0E0;0.0E0;0.0E0;0.0E0;0.0E0;8.9E-178;4.2E-168;1.1E-167;4.7E-167;3.4E-166	KAF5475573;KAF5465144;KAF5451117;KAF5458478;XP_018853114;KAF5459770;XP_018853690/KAF5477481;XP_035539541;XP_018819643;KAF5447348	Juglans regia
Chl fluorescence	Mother_Array	MLMM	ABS/RC_DRI22	AX-171059174	7	7865175	7.713e-05	0.366667	uncharacterized mitochondrial protein AtMg00810-like	5.2E-109;1.8E-107;4.5E-106;5.2E-103;9.1E-101;1.1E-100;1.7E-99;2.7E-99;4.5E-99;5.1E-98	KAF5449042;KAF5464564;KAF5452044;KAF5475573;XP_018817688;XP_018817689;XP_018824619/KAF5450382;KAF5465891;KAF5460182;KAF5468773	Juglans regia
Chl fluorescence	Mother_Array	MLMM	ABS/RC_DRI22	AX-171062486	11	28791973	9.46538e-05	0.425	L10-interacting MYB domain-containing protein-like isoform X1	1.4E-175;2.0E-174;7.0E-147;7.3E-147;1.1E-145;2.8E-143;6.0E-113;1.5E-104;2.7E-103;3.9E-66	KAF5455789/XP_018860069/XP_018860071/XP_018860070;XP_018860072/KAF5455790;XP_018820454;XP_018820455/KAF5458843;KAF5458844;XP_018860074/KAF5455791;XP_035549292/KAF5462111;KAF5463000;XP_018809243/KAF5462999;XP_018860078/KAF5455788	Juglans regia
Chl fluorescence	Mother_Array	FarmCPU	ABS/RC_DSI21	AX-170754288	2	1210860	9.871e-07	0.433333	transcription termination factor MTERF2, chloroplastic-like isoform X1	0.0E0;0.0E0;0.0E0;0.0E0;0.0E0;0.0E0;0.0E0;0.0E0;0.0E0;1.1E-180	XP_035541332;KAF5476582;KAF5454406/XP_035551251;XP_035550138;KAF5460026;XP_035550185;XP_018825035/KAF5460029;KAF5469069;XP_018830512;KAF5460027	Juglans regia
Chl fluorescence	Mother_Array	FarmCPU	ABS/RC_DSI21	AX-170754264	2	1300024	2.45629e-06	0.391667	uncharacterized protein LOC118349652	2.7E-144;4.3E-141;1.1E-137;1.2E-137;1.1E-130;1.6E-130;2.1E-126;3.4E-119;1.6E-116;1.2E-113	XP_035551054;XP_018853006/KAF5476653;XP_035545031;XP_018809530/KAF5477140;XP_035543585;KAF5477557;KAF5474444;XP_035542147;XP_035542977;XP_035540230	Juglans regia
Chl fluorescence	Mother_Array	FarmCPU	ABS/RC_DSI21	AX-171177772	2	1297090	2.45629e-06	0.391667	uncharacterized protein LOC109014969	4.3E-141;1.1E-137;1.2E-137;1.1E-130;1.6E-130;2.1E-126;3.4E-119;1.6E-116;1.2E-113;7.0E-113	XP_018853006/KAF5476653;XP_035545031;XP_018809530/KAF5477140;XP_035543585;KAF5477557;KAF5474444;XP_035542147;XP_035542977;XP_035540230;XP_035551063	Juglans regia
Chl fluorescence	Mother_Array	FarmCPU	ABS/RC_DSI21	AX-170754281	2	1217325	3.74894e-06	0.425	adenylate kinase 4-like isoform X1	2.3E-78;5.4E-75;7.6E-46;8.0E-46;1.4E-45;7.3E-44;2.5E-42;4.9E-35;4.9E-35;2.5E-31	XP_018823191/KAF5476583;KAF5460023/XP_018811309;KAF5476584/XP_035541191;XP_035541193;KAF5476585;XP_018811310/KAF5460022;XP_035543102/KAF5441849/XP_035543101/XP_018857636/KAF5449384;XP_035542797/KAF5442043;XP_035538513/KAF5453912;XP_035543173/XP_035543174	Juglans regia
Chl fluorescence	Mother_Array	FarmCPU	ABS/RC_DSI21	AX-171177763	2	1333541	5.31459e-06	0.483333	cyclin-dependent kinase G-2-like isoform X2	0.0E0;0.0E0;0.0E0;0.0E0;0.0E0;0.0E0;2.7E-136;2.4E-125;5.2E-123;2.4E-122	XP_018822474/XP_035541663/KAF5476599;KAF5476600;KAF5476598;XP_018822176/KAF5476597;XP_018822524;KAF5476601/XP_018822075;KAF5475573;KAF5465144;KAF5481417;KAF5446922	Juglans regia
Chl fluorescence	Mother_Array	FarmCPU	ABS/RC_DSI21	AX-171177764	2	1333517	5.31459e-06	0.483333	cyclin-dependent kinase G-2-like isoform X2	0.0E0;0.0E0;0.0E0;0.0E0;0.0E0;0.0E0;2.7E-136;2.4E-125;4.5E-120;8.0E-120	XP_018822474/XP_035541663/KAF5476599;KAF5476600;KAF5476598;XP_018822176/KAF5476597;XP_018822524;KAF5476601/XP_018822075;KAF5475573;KAF5465144;KAF5481417;XP_018860525/KAF5471442	Juglans regia
Chl fluorescence	Mother_Array	FarmCPU	ABS/RC_DSI21	AX-171177765	2	1333358	5.31459e-06	0.483333	cyclin-dependent kinase G-2-like isoform X2	0.0E0;0.0E0;0.0E0;0.0E0;0.0E0;0.0E0;2.7E-136;2.4E-125;8.0E-120;3.0E-119	XP_018822474/XP_035541663/KAF5476599;KAF5476600;KAF5476598;XP_018822176/KAF5476597;XP_018822524;KAF5476601/XP_018822075;KAF5475573;KAF5465144;XP_018860525/KAF5471442;KAF5459770	Juglans regia
Chl fluorescence	Mother_Array	FarmCPU	ABS/RC_DSI21	AX-171502225	7	48317571	6.15404e-06	0.266667	histone H2B.3-like	0.0E0;0.0E0;1.2E-76;6.2E-64;6.8E-64;9.2E-64;4.4E-61;2.6E-56;9.9E-55;6.9E-53	XP_018848054/KAF5467008;KAF5453389/XP_018848055;XP_018848052/KAF5467009;KAF5453390;XP_018810138;KAF5467010;XP_018833134/KAF5447612;XP_018833743/KAF5471040/XP_018833742;XP_018848051;XP_018836009/KAF5470584	Juglans regia
Chl fluorescence	Mother_Array	FarmCPU	ABS/RC_DSI21	AX-170754266	2	1296536	6.70252e-06	0.4	uncharacterized protein LOC109014969	4.3E-141;1.1E-137;1.2E-137;1.1E-130;1.6E-130;2.1E-126;3.4E-119;1.6E-116;1.2E-113;7.0E-113	XP_018853006/KAF5476653;XP_035545031;XP_018809530/KAF5477140;XP_035543585;KAF5477557;KAF5474444;XP_035542147;XP_035542977;XP_035540230;XP_035551063	Juglans regia
Chl fluorescence	Mother_Array	FarmCPU	ABS/RC_DSI21	AX-171514337	12	24044526	1.00959e-05	0.383333	RING-H2 finger protein ATL16-like	0.0E0;8.4E-162;3.0E-85;7.4E-84;1.1E-71;4.5E-65;8.7E-54;2.9E-31;9.9E-31;1.0E-28	XP_018814219/KAF5452695;KAF5465969/XP_018842128;KAF5452696;XP_018827171/KAF5482383;XP_018825243/KAF5459367;XP_018814230;XP_018814229/KAF5452694;XP_018841674;KAF5465968;XP_018811969/KAF5477783	Juglans regia
Chl fluorescence	Mother_Array	FarmCPU	ABS/RC_DSI21	AX-171106044	7	48423115	1.40341e-05	0.116667	pullulanase 1, chloroplastic isoform X2	4.2E-52;4.2E-52;4.5E-52;1.9E-10;1.1E-9;8.0E-9;4.5E-8	XP_018808475/KAF5467027;XP_018808474/KAF5467026;XP_035548009;XP_018833704/KAF5471044;KAF5480926;KAF5461046;KAF5455272	Juglans regia
Chl fluorescence	Mother_Array	FarmCPU	ABS/RC_DSI21	AX-170754586	2	905834	1.6464e-05	0.291667	probable methyltransferase At1g27930	0.0E0;0.0E0;0.0E0;0.0E0;0.0E0;3.3E-134;6.0E-75;5.8E-74;3.4E-44;5.6E-43	KAF5476542/XP_018827500;XP_018827005/KAF5476543;XP_035543445;XP_018827146;XP_018826925/KAF5476544;KAF5449329/XP_018836765;KAF5476546;KAF5476545/XP_018826745;XP_018836767/KAF5449328;KAF5443560/XP_018808220	Juglans regia
Chl fluorescence	Mother_Array	FarmCPU	ABS/RC_DSI21	AX-170597282	14	23677463	1.89296e-05	0.133333	60S ribosomal protein L7-2	0.0E0;0.0E0;1.3E-159;1.6E-157;2.2E-154;2.6E-144;2.1E-140;5.9E-140;4.6E-139;1.1E-136	XP_035544594;XP_035546588;XP_018805736/KAF5465338;KAF5443010;KAF5456404;KAF5477145;XP_035538878/KAF5456405;KAF5456408/XP_018857904/XP_018857903;KAF5465302/XP_018816058;XP_018840931	Juglans regia
Chl fluorescence	Mother_Array	FarmCPU	ABS/RC_DSI21	AX-170898720	14	23997101	1.9401e-05	0.0833333	non-specific phospholipase C1-like	9.0E-133;3.3E-126;2.5E-106;6.0E-102;6.0E-99;2.7E-98;9.4E-96;1.0E-95;1.5E-94;1.6E-94	XP_018825496/KAF5447688;KAF5449121;KAF5457277;KAF5477107;XP_035541002;XP_018844883;XP_018833704/KAF5471044;XP_018846016;XP_035544456;XP_035544454	Juglans regia
Chl fluorescence	Mother_Array	FarmCPU	ABS/RC_DSI21	AX-170898733	14	24010926	1.9401e-05	0.0833333	protein FAR1-RELATED SEQUENCE 5-like	0.0E0;0.0E0;0.0E0;0.0E0;0.0E0;0.0E0;0.0E0;0.0E0;0.0E0;0.0E0	XP_018829839/KAF5471982;XP_018860412/KAF5475477;XP_035549711;XP_035542889;KAF5441998;XP_018827446;XP_035550049;XP_035538495;XP_035545018;KAF5471694	Juglans regia
Chl fluorescence	Mother_Array	FarmCPU	ABS/RC_DSI21	AX-171586980	7	48411803	1.94284e-05	0.175	zinc finger protein ZAT5-like	0.0E0;3.8E-105;5.5E-56;2.2E-55;6.9E-55;8.2E-55;2.8E-54;9.1E-54;1.0E-53;2.5E-53	KAF5467025/XP_018808473;XP_018856283/KAF5453400;XP_035542074;KAF5477533;KAF5442713;KAF5451783;KAF5451782;KAF5477589;KAF5451781;KAF5477588	Juglans regia
Chl fluorescence	Mother_Array	FarmCPU	ABS/RC_DSI21	AX-171517654	2	1311653	2.06055e-05	0.425	4-coumarate--CoA ligase-like 9	0.0E0;2.7E-144;4.3E-141;1.2E-137;1.1E-127;2.7E-127;2.1E-126;2.4E-119;8.3E-90;1.2E-86	XP_018822703/KAF5476595;XP_035551054;XP_018853006/KAF5476653;XP_018809530/KAF5477140;KAF5460017;XP_035549823;KAF5474444;XP_018814770/KAF5460014;XP_035540243;XP_018860239/KAF5442124	Juglans regia
Chl fluorescence	Mother_Array	FarmCPU	ABS/RC_DSI21	AX-170917025	16	27375072	2.58758e-05	0.25	oligopeptide transporter 4-like	0.0E0;0.0E0;0.0E0;0.0E0;4.8E-177;1.7E-162;1.4E-148;4.6E-146;5.3E-141;4.7E-128	XP_018826868/KAF5444248;XP_018846283/KAF5448396;KAF5448395;KAF5463177/XP_018813439;XP_018826867/KAF5444246;KAF5444247/XP_035542374;KAF5448398/XP_035540409;KAF5448401/XP_018810078;XP_018846282/KAF5448397/XP_035540408;XP_035538517/KAF5456864	Juglans regia
Chl fluorescence	Mother_Array	FarmCPU	ABS/RC_DSI21	AX-170917031	16	27373085	2.58758e-05	0.25	probable pectinesterase/pectinesterase inhibitor 20	0.0E0;0.0E0;0.0E0;0.0E0;0.0E0;0.0E0;1.3E-175;2.2E-159;3.1E-158;3.4E-129;1.6E-128;2.3E-124;1.4E-122;1.9E-122;3.5E-122;8.5E-121;6.7E-119;1.4E-114;3.5E-114;1.3E-113	KAF5444234/XP_018826874;XP_035551427/XP_018824752;XP_018818002/KAF5462457;KAF5455285/XP_035538744;XP_018824929;XP_018818003/KAF5462458;KAF5455284;KAF5470209/XP_018852046;XP_018850152/KAF5446406;XP_018820441;KAF5470058;KAF5446234/XP_018853682;XP_018824905/KAF5455288;XP_018817989;KAF5462456;KAF5457706/XP_018851951;XP_018837852/KAF5450358;XP_035547973;KAF5466275;KAF5452882	Juglans regia
Chl fluorescence	Mother_Array	FarmCPU	ABS/RC_DSI21	AX-171106063	7	48413525	2.79865e-05	0.2	zinc finger protein ZAT5-like	0.0E0;3.8E-105;4.2E-52;4.2E-52;4.5E-52;1.4E-44;1.9E-43;6.0E-34;1.0E-23;3.6E-22	KAF5467025/XP_018808473;XP_018856283/KAF5453400;XP_018808475/KAF5467027;XP_018808474/KAF5467026;XP_035548009;KAF5450450;XP_018818934/KAF5447311;XP_018828342/KAF5471895;XP_035542497;KAF5477587/XP_018832460	Juglans regia
Chl fluorescence	Mother_Array	FarmCPU	ABS/RC_DSI21	AX-170754301	2	1201975	3.30311e-05	0.391667	probable inactive leucine-rich repeat receptor-like protein kinase At3g03770	0.0E0;0.0E0;0.0E0;0.0E0;0.0E0;0.0E0;0.0E0;0.0E0;0.0E0;0.0E0	XP_035541332;KAF5476582;KAF5476581/XP_018823077;KAF5460036/XP_018825144;KAF5454406/XP_035551251;XP_035550138;KAF5460026;XP_035550185;XP_018825035/KAF5460029;KAF5469069	Juglans regia
Chl fluorescence	Mother_Array	FarmCPU	ABS/RC_DSI21	AX-170898790	14	24064936	3.64088e-05	0.3	uncharacterized protein LOC108994656	0.0E0;2.3E-178;1.5E-95;1.0E-94;4.3E-91;2.1E-87;3.0E-87;4.8E-87;4.8E-86;2.8E-85	XP_018825499/KAF5447692;KAF5450077/XP_018821220;XP_018813460/KAF5441803;KAF5443333;XP_035546612;KAF5471399;KAF5481950;KAF5477476;KAF5455051/XP_018814169;KAF5465229	Juglans regia
Chl fluorescence	Mother_Array	FarmCPU	ABS/RC_DSI21	AX-170754326	2	1174481	4.29735e-05	0.433333	protein ROOT INITIATION DEFECTIVE 3-like	5.2E-63;1.3E-62;3.6E-57;4.0E-45;5.4E-45;1.1E-28;7.3E-11;7.5E-11;5.1E-7	XP_018823802/KAF5476577;KAF5476579;XP_018823881/KAF5476578;KAF5476576;XP_018823975;XP_018825180;KAF5450210/XP_018821650;XP_018819922/KAF5444922/XP_018819921/KAF5444923;KAF5463736	Juglans regia
Chl fluorescence	Mother_Array	FarmCPU	ABS/RC_DSI21	AX-171060966	9	15816402	4.3183e-05	0.45	zinc finger protein ZAT4-like	7.0E-176;2.6E-164;1.4E-127;7.2E-55;3.1E-49;1.2E-32;1.3E-32;1.4E-32;5.3E-31;1.4E-25	KAF5460199;XP_018859922;XP_018819220/KAF5477528;XP_018853929/KAF5446206;XP_035545882/KAF5470031/KAF5470030;KAF5479464;XP_035538896;XP_018840981;XP_035550758/KAF5457103;XP_035551702	Juglans regia
Chl fluorescence	Mother_Array	FarmCPU	ABS/RC_DSI21	AX-171177773	2	1296832	4.56466e-05	0.4	uncharacterized protein LOC109014969	4.3E-141;1.1E-137;1.2E-137;1.1E-130;1.6E-130;2.1E-126;3.4E-119;1.6E-116;1.2E-113;7.0E-113	XP_018853006/KAF5476653;XP_035545031;XP_018809530/KAF5477140;XP_035543585;KAF5477557;KAF5474444;XP_035542147;XP_035542977;XP_035540230;XP_035551063	Juglans regia
Chl fluorescence	Mother_Array	FarmCPU	ABS/RC_DSI21	AX-170754262	2	1303105	4.56466e-05	0.4	WD repeat-containing protein DDB_G0290555	2.7E-144;4.3E-141;1.2E-137;2.1E-126;8.3E-90;1.2E-86;1.5E-77;1.8E-64;5.4E-62;1.3E-61	XP_035551054;XP_018853006/KAF5476653;XP_018809530/KAF5477140;KAF5474444;XP_035540243;XP_018860239/KAF5442124;XP_018822792/KAF5476594;KAF5447348;XP_018819570;XP_035544642	Juglans regia
Chl fluorescence	Mother_Array	FarmCPU	ABS/RC_DSI21	AX-170754285	2	1212126	4.56466e-05	0.4	transcription termination factor MTERF2, chloroplastic-like isoform X1	0.0E0;0.0E0;0.0E0;0.0E0;0.0E0;0.0E0;0.0E0;0.0E0;0.0E0;1.1E-180	XP_035541332;KAF5476582;KAF5454406/XP_035551251;XP_035550138;KAF5460026;XP_035550185;XP_018825035/KAF5460029;KAF5469069;XP_018830512;KAF5460027	Juglans regia
Chl fluorescence	Mother_Array	FarmCPU	ABS/RC_DSI21	AX-171517656	2	1299244	4.56466e-05	0.4	uncharacterized protein LOC118349652	2.7E-144;4.3E-141;1.1E-137;1.2E-137;1.1E-130;1.6E-130;2.1E-126;3.4E-119;1.6E-116;1.2E-113	XP_035551054;XP_018853006/KAF5476653;XP_035545031;XP_018809530/KAF5477140;XP_035543585;KAF5477557;KAF5474444;XP_035542147;XP_035542977;XP_035540230	Juglans regia
Chl fluorescence	Mother_Array	FarmCPU	ABS/RC_DSI21	AX-171568117	16	24935336	4.71787e-05	0.275	E3 ubiquitin-protein ligase MARCHF2-like isoform X1	3.3E-118;2.5E-100;1.1E-99;2.3E-93;9.5E-49;1.8E-48;6.2E-32;2.8E-25;3.1E-25;3.9E-25;8.6E-23;3.9E-22;2.1E-6;2.6E-6;2.7E-6;3.3E-6;3.7E-6;3.8E-6;4.5E-6;4.6E-6	KAF5442335/XP_018849761;KAF5450988;XP_018843524;KAF5450989/XP_018843533;KAF5442334;XP_018849763/XP_018849762/KAF5442333;XP_018843543/KAF5450990/XP_018843551;XP_035550623;KAF5457491;XP_035550617/XP_035550616/XP_035550614/XP_035550613/XP_035550612/XP_035550611/XP_035550622/XP_035550621/XP_035550620/XP_035550619/XP_035550618;KAF5479961;XP_035543209/XP_018816546/XP_018816547/XP_018816541/XP_018816543…	Juglans regia
Chl fluorescence	Mother_Array	FarmCPU	ABS/RC_DSI21	AX-170767957	11	3571327	5.0167e-05	0.216667	probable alkaline/neutral invertase B	2.1E-136;4.6E-96;1.6E-95;1.6E-90;7.7E-87;1.1E-81;1.0E-80;2.0E-76;4.0E-62;7.8E-62	KAF5454205/XP_018816466;KAF5454204/XP_018816468;XP_018816469/KAF5454203;XP_035547846/KAF5464812;XP_018816527/KAF5454202;XP_035546014;KAF5470088/XP_018811690;XP_018848643/KAF5471002;KAF5463299;XP_035538553/KAF5455771/XP_035538554/XP_035538552	Juglans regia
Chl fluorescence	Mother_Array	FarmCPU	ABS/RC_DSI21	AX-170670974	11	22461895	5.23247e-05	0.0833333	probable aspartic proteinase GIP2	0.0E0;3.6E-123;1.1E-122;1.2E-122;2.6E-85;1.0E-78;1.1E-75;1.0E-73;2.7E-72;2.5E-71	XP_018847417/KAF5455067;XP_018846882/KAF5465640;KAF5455066;XP_018847416;XP_018818488/KAF5443414;XP_018846883/KAF5465638;KAF5467197/XP_018850568;XP_018810157/KAF5476686;KAF5452893/KAF5457297;KAF5473059	Juglans regia
Chl fluorescence	Mother_Array	FarmCPU	ABS/RC_DSI21	AX-171586979	7	48411955	5.60022e-05	0.408333	zinc finger protein ZAT5-like	0.0E0;3.8E-105;5.5E-56;2.2E-55;6.9E-55;8.2E-55;2.8E-54;9.1E-54;1.0E-53;2.5E-53	KAF5467025/XP_018808473;XP_018856283/KAF5453400;XP_035542074;KAF5477533;KAF5442713;KAF5451783;KAF5451782;KAF5477589;KAF5451781;KAF5477588	Juglans regia
Chl fluorescence	Mother_Array	FarmCPU	ABS/RC_DSI21	AX-171207271	16	27623392	5.95395e-05	0.3	uncharacterized protein LOC109001043	8.6E-165;1.4E-100;3.8E-100;7.7E-100;2.8E-93;2.9E-93;3.2E-93;3.5E-92;2.3E-91;5.2E-83;1.6E-82;2.5E-76;2.5E-75;1.2E-74;2.2E-74;5.7E-73;6.8E-73;8.6E-73;1.7E-72;1.8E-72	XP_018833704/KAF5471044;XP_035544681;KAF5477107;KAF5473059;XP_035544456;XP_035544454;XP_035544453;KAF5477381;KAF5463697;KAF5461269;KAF5444273;XP_035543137;KAF5477099;XP_035541168/XP_035541166;KAF5457277;XP_035551054;XP_035546626;KAF5468900;KAF5475845;XP_035544642	Juglans regia
Chl fluorescence	Mother_Array	FarmCPU	ABS/RC_DSI21	AX-171059174	7	7865175	6.00316e-05	0.366667	uncharacterized mitochondrial protein AtMg00810-like	5.2E-109;1.8E-107;4.5E-106;5.2E-103;9.1E-101;1.1E-100;1.7E-99;2.7E-99;4.5E-99;5.1E-98	KAF5449042;KAF5464564;KAF5452044;KAF5475573;XP_018817688;XP_018817689;XP_018824619/KAF5450382;KAF5465891;KAF5460182;KAF5468773	Juglans regia
Chl fluorescence	Mother_Array	FarmCPU	ABS/RC_DSI21	AX-171057952	14	24013846	6.94826e-05	0.075	protein FAR1-RELATED SEQUENCE 5-like	0.0E0;0.0E0;0.0E0;0.0E0;0.0E0;0.0E0;0.0E0;0.0E0;0.0E0;0.0E0	XP_018829839/KAF5471982;XP_018860412/KAF5475477;XP_035549711;XP_035542889;KAF5441998;XP_018827446;XP_035550049;XP_035538495;XP_035545018;KAF5471694	Juglans regia
Chl fluorescence	Mother_Array	FarmCPU	ABS/RC_DSI21	AX-170898719	14	23996927	6.94826e-05	0.075	non-specific phospholipase C1-like	9.0E-133;3.3E-126;2.5E-106;6.0E-102;6.0E-99;2.7E-98;9.4E-96;1.0E-95;1.5E-94;1.6E-94	XP_018825496/KAF5447688;KAF5449121;KAF5457277;KAF5477107;XP_035541002;XP_018844883;XP_018833704/KAF5471044;XP_018846016;XP_035544456;XP_035544454	Juglans regia
Chl fluorescence	Mother_Array	FarmCPU	ABS/RC_DSI21	AX-171106058	7	48414919	7.14453e-05	0.125	zinc finger protein ZAT5-like	0.0E0;3.8E-105;4.2E-52;4.2E-52;4.5E-52;1.9E-43;6.0E-34;1.4E-21;1.2E-20;1.1E-19	KAF5467025/XP_018808473;XP_018856283/KAF5453400;XP_018808475/KAF5467027;XP_018808474/KAF5467026;XP_035548009;XP_018818934/KAF5447311;XP_018828342/KAF5471895;XP_018841677/KAF5471696;XP_018845762/KAF5476002;XP_018836539/KAF5453526	Juglans regia
Chl fluorescence	Mother_Array	FarmCPU	ABS/RC_DSI21	AX-171118420	2	25870902	7.70194e-05	0.391667	uncharacterized mitochondrial protein AtMg00810-like	0.0E0;0.0E0;0.0E0;0.0E0;0.0E0;0.0E0;8.4E-148;8.9E-137;2.8E-135;1.1E-127	XP_035545939;XP_035547419;XP_035547358;KAF5465087;XP_035540211;XP_035548415;KAF5451117;XP_035547444;XP_018860525/KAF5471442;XP_035539541	Juglans regia
Chl fluorescence	Mother_Array	FarmCPU	ABS/RC_DSI21	AX-171157562	11	36485985	8.26553e-05	0.366667	BTB/POZ domain-containing protein NPY2	0.0E0;0.0E0;1.8E-130;2.7E-130;4.9E-130;8.5E-130;3.8E-121;3.1E-107;9.2E-101;4.3E-100	XP_018839575/KAF5456824;KAF5461348/XP_018833668;XP_035540701/XP_035540702/KAF5448256/XP_018827719/XP_035540703;XP_018852120/XP_018852121/XP_035542705/XP_018852115/KAF5444311/XP_018852116;XP_018817394/KAF5451255/XP_018817392/XP_018817393;XP_035539561/KAF5451256;XP_035542241;XP_035540704;XP_018819009/KAF5450230;KAF5443086/XP_018808295/XP_018808294/XP_035542711	Juglans regia
Chl fluorescence	Mother_Array	FarmCPU	ABS/RC_DSI21	AX-171485346	12	25123338	8.3701e-05	0.475	ankyrin repeat protein SKIP35	0.0E0;7.4E-175;1.7E-161;2.2E-161;1.1E-156;1.2E-26;1.2E-25;5.0E-16;2.9E-15;4.2E-15	XP_018839339/KAF5452822;KAF5452825/KAF5452824/KAF5452823/XP_018839337/XP_018839336/XP_018839335/XP_035539136;KAF5466174/XP_035547831;KAF5466173;XP_018845202/KAF5466175;KAF5456753/XP_018822237;XP_018836235/KAF5461397;XP_018847005/KAF5458476;XP_018845104;KAF5464365	Juglans regia
Chl fluorescence	Mother_Array	FarmCPU	ABS/RC_DSI21	AX-171170786	1	44532397	8.46316e-05	0.3	scarecrow-like transcription factor PAT1	0.0E0;0.0E0;0.0E0;0.0E0;9.1E-174;4.5E-156;3.7E-149;6.5E-146;2.0E-144;2.4E-144	KAF5482589/XP_018849898/XP_018849900;XP_018833704/KAF5471044;XP_018824688/KAF5459513/XP_018824686;KAF5457277;XP_018812730/KAF5479027;XP_018833137/KAF5447592;KAF5477107;KAF5465302/XP_018816058;KAF5442537;XP_035544456	Juglans regia
Chl fluorescence	Mother_Array	FarmCPU	ABS/RC_DSI21	AX-170697730	7	42141060	8.49839e-05	0.216667	helicase SEN1	0.0E0;9.4E-119;2.6E-109;2.3E-92;2.6E-92;1.6E-83;2.0E-83;2.4E-83;2.9E-69;2.3E-65	XP_035548446/KAF5466228/XP_035548445;KAF5452893/KAF5457297;KAF5457906;KAF5446588;KAF5480087/XP_035543859;XP_035550651;XP_035550649/XP_035550650;KAF5457578;KAF5461046;XP_035544454	Juglans regia
Chl fluorescence	Mother_Array	FarmCPU	ABS/RC_DSI21	AX-170754261	2	1309667	8.65998e-05	0.458333	4-coumarate--CoA ligase-like 9	0.0E0;2.7E-144;4.3E-141;1.2E-137;1.1E-127;2.7E-127;2.1E-126;2.4E-119;8.3E-90;1.2E-86	XP_018822703/KAF5476595;XP_035551054;XP_018853006/KAF5476653;XP_018809530/KAF5477140;KAF5460017;XP_035549823;KAF5474444;XP_018814770/KAF5460014;XP_035540243;XP_018860239/KAF5442124	Juglans regia
Chl fluorescence	Mother_Array	FarmCPU	ABS/RC_DSI21	AX-170616958	7	47849612	8.99656e-05	0.1	uncharacterized mitochondrial protein AtMg00810-like	6.9E-153;2.7E-151;1.6E-140;1.1E-127;1.1E-119;2.0E-118;3.5E-117;1.8E-116;2.9E-115;2.4E-114	KAF5481128;KAF5471274;XP_018807430/KAF5472385;XP_018824619/KAF5450382;KAF5469795;KAF5468282;KAF5482317;KAF5442016;KAF5449042;KAF5465410	Juglans regia
Chl fluorescence	Mother_Array	FarmCPU	ABS/RC_DSI21	AX-170754225	2	1332159	9.31298e-05	0.275	cyclin-dependent kinase G-2-like isoform X2	0.0E0;0.0E0;0.0E0;0.0E0;0.0E0;0.0E0;2.7E-136;2.4E-125;8.0E-120;3.0E-119	XP_018822474/XP_035541663/KAF5476599;KAF5476600;KAF5476598;XP_018822176/KAF5476597;XP_018822524;KAF5476601/XP_018822075;KAF5475573;KAF5465144;XP_018860525/KAF5471442;KAF5459770	Juglans regia
Chl fluorescence	Mother_Array	MLMM	ABS/RC_DSI21	AX-171514337	12	24044526	5.85667e-07	0.383333	RING-H2 finger protein ATL16-like	0.0E0;8.4E-162;3.0E-85;7.4E-84;1.1E-71;4.5E-65;8.7E-54;2.9E-31;9.9E-31;1.0E-28	XP_018814219/KAF5452695;KAF5465969/XP_018842128;KAF5452696;XP_018827171/KAF5482383;XP_018825243/KAF5459367;XP_018814230;XP_018814229/KAF5452694;XP_018841674;KAF5465968;XP_018811969/KAF5477783	Juglans regia
Chl fluorescence	Mother_Array	MLMM	ABS/RC_DSI21	AX-170898790	14	24064936	2.05665e-05	0.3	uncharacterized protein LOC108994656	0.0E0;2.3E-178;1.5E-95;1.0E-94;4.3E-91;2.1E-87;3.0E-87;4.8E-87;4.8E-86;2.8E-85	XP_018825499/KAF5447692;KAF5450077/XP_018821220;XP_018813460/KAF5441803;KAF5443333;XP_035546612;KAF5471399;KAF5481950;KAF5477476;KAF5455051/XP_018814169;KAF5465229	Juglans regia
Chl fluorescence	Mother_Array	MLMM	ABS/RC_DSI21	AX-170616475	10	24880561	2.06423e-05	0.458333	growth-regulating factor 5-like isoform X1	3.1E-171;1.5E-170;3.4E-166;8.3E-123;2.6E-121;1.7E-53;1.4E-51;4.3E-49;7.0E-49;3.6E-48	KAF5458745/XP_018841861;XP_018841862/KAF5458744;XP_018841863/KAF5458743;XP_018844330/KAF5481726;XP_018844338/KAF5481727;KAF5452947;KAF5452948/XP_018860728;KAF5466372/XP_018835002;XP_018835000/KAF5466371;KAF5466373	Juglans regia
Chl fluorescence	Mother_Array	MLMM	ABS/RC_DSI21	AX-170945625	7	37914109	2.20124e-05	0.291667	protein NLP9 isoform X1	0.0E0;0.0E0;2.5E-73;4.1E-43;4.4E-43;2.3E-41;1.2E-36;4.7E-35;4.9E-35;5.3E-35	XP_018806702/XP_018806710/KAF5465803/XP_018806714;KAF5465804/XP_018806720;XP_035548186/KAF5465805;XP_018836414/KAF5455649;XP_018836416/KAF5455650;XP_018809059/XP_018809058/KAF5462230;XP_018824315/KAF5460523;KAF5462229;KAF5478039/XP_018835208;XP_035542130	Juglans regia
Chl fluorescence	Mother_Array	MLMM	ABS/RC_DSI21	AX-171060966	9	15816402	3.77174e-05	0.45	zinc finger protein ZAT4-like	7.0E-176;2.6E-164;1.4E-127;7.2E-55;3.1E-49;1.2E-32;1.3E-32;1.4E-32;5.3E-31;1.4E-25	KAF5460199;XP_018859922;XP_018819220/KAF5477528;XP_018853929/KAF5446206;XP_035545882/KAF5470031/KAF5470030;KAF5479464;XP_035538896;XP_018840981;XP_035550758/KAF5457103;XP_035551702	Juglans regia
Chl fluorescence	Mother_Array	MLMM	ABS/RC_DSI21	AX-171588058	12	8518186	4.53306e-05	0.491667	L10-interacting MYB domain-containing protein-like	2.0E-129;4.2E-127;5.4E-124;2.5E-119;2.7E-118;7.8E-102;2.3E-101;8.4E-99;6.1E-98;8.4E-89	KAF5480495/XP_018827439;KAF5466006;KAF5459896/XP_018809509;XP_035544596;KAF5464583/XP_018812034;XP_035543614;XP_035545683;XP_018812906/KAF5442026;KAF5461303/XP_035549213/XP_035549214/KAF5461302;KAF5458790	Juglans regia
Chl fluorescence	Mother_Array	MLMM	ABS/RC_DSI21	AX-171057952	14	24013846	5.10777e-05	0.075	protein FAR1-RELATED SEQUENCE 5-like	0.0E0;0.0E0;0.0E0;0.0E0;0.0E0;0.0E0;0.0E0;0.0E0;0.0E0;0.0E0	XP_018829839/KAF5471982;XP_018860412/KAF5475477;XP_035549711;XP_035542889;KAF5441998;XP_018827446;XP_035550049;XP_035538495;XP_035545018;KAF5471694	Juglans regia
Chl fluorescence	Mother_Array	MLMM	ABS/RC_DSI21	AX-170898719	14	23996927	5.10777e-05	0.075	non-specific phospholipase C1-like	9.0E-133;3.3E-126;2.5E-106;6.0E-102;6.0E-99;2.7E-98;9.4E-96;1.0E-95;1.5E-94;1.6E-94	XP_018825496/KAF5447688;KAF5449121;KAF5457277;KAF5477107;XP_035541002;XP_018844883;XP_018833704/KAF5471044;XP_018846016;XP_035544456;XP_035544454	Juglans regia
Chl fluorescence	Mother_Array	MLMM	ABS/RC_DSI21	AX-170670974	11	22461895	5.28774e-05	0.0833333	probable aspartic proteinase GIP2	0.0E0;3.6E-123;1.1E-122;1.2E-122;2.6E-85;1.0E-78;1.1E-75;1.0E-73;2.7E-72;2.5E-71	XP_018847417/KAF5455067;XP_018846882/KAF5465640;KAF5455066;XP_018847416;XP_018818488/KAF5443414;XP_018846883/KAF5465638;KAF5467197/XP_018850568;XP_018810157/KAF5476686;KAF5452893/KAF5457297;KAF5473059	Juglans regia
Chl fluorescence	Mother_Array	MLMM	ABS/RC_DSI21	AX-170917025	16	27375072	5.65251e-05	0.25	oligopeptide transporter 4-like	0.0E0;0.0E0;0.0E0;0.0E0;4.8E-177;1.7E-162;1.4E-148;4.6E-146;5.3E-141;4.7E-128	XP_018826868/KAF5444248;XP_018846283/KAF5448396;KAF5448395;KAF5463177/XP_018813439;XP_018826867/KAF5444246;KAF5444247/XP_035542374;KAF5448398/XP_035540409;KAF5448401/XP_018810078;XP_018846282/KAF5448397/XP_035540408;XP_035538517/KAF5456864	Juglans regia
Chl fluorescence	Mother_Array	MLMM	ABS/RC_DSI21	AX-170917031	16	27373085	5.65251e-05	0.25	probable pectinesterase/pectinesterase inhibitor 20	0.0E0;0.0E0;0.0E0;0.0E0;0.0E0;0.0E0;1.3E-175;2.2E-159;3.1E-158;3.4E-129;1.6E-128;2.3E-124;1.4E-122;1.9E-122;3.5E-122;8.5E-121;6.7E-119;1.4E-114;3.5E-114;1.3E-113	KAF5444234/XP_018826874;XP_035551427/XP_018824752;XP_018818002/KAF5462457;KAF5455285/XP_035538744;XP_018824929;XP_018818003/KAF5462458;KAF5455284;KAF5470209/XP_018852046;XP_018850152/KAF5446406;XP_018820441;KAF5470058;KAF5446234/XP_018853682;XP_018824905/KAF5455288;XP_018817989;KAF5462456;KAF5457706/XP_018851951;XP_018837852/KAF5450358;XP_035547973;KAF5466275;KAF5452882	Juglans regia
Chl fluorescence	Mother_Array	MLMM	ABS/RC_DSI21	AX-170694292	1	44528219	6.47837e-05	0.216667	scarecrow-like transcription factor PAT1	0.0E0;0.0E0;0.0E0;0.0E0;0.0E0;1.2E-163;1.2E-155;1.3E-142;5.4E-138;1.5E-136	KAF5482589/XP_018849898/XP_018849900;XP_018824688/KAF5459513/XP_018824686;XP_018812730/KAF5479027;XP_018828374/KAF5474948/XP_018828372;XP_018823840/KAF5472685;XP_018852274/KAF5478808;XP_018849902/KAF5482588;XP_035546927/KAF5467825/KAF5467824/XP_018812342/KAF5467823/XP_018812343;XP_018849895;XP_018849894/KAF5482590	Juglans regia
Chl fluorescence	Mother_Array	MLMM	ABS/RC_DSI21	AX-171563282	2	15066590	6.68158e-05	0.383333	protein NO VEIN-like	2.3E-14;9.3E-14	KAF5471943;XP_035547353	Juglans regia
Chl fluorescence	Mother_Array	MLMM	ABS/RC_DSI21	AX-171563279	2	15104241	6.68158e-05	0.383333	uncharacterized protein LOC118347691	0.0E0;4.5E-155;9.2E-155;3.3E-149;6.7E-149;9.2E-149;7.7E-148;1.7E-122;1.2E-121;2.2E-115	XP_035543612;KAF5477819;XP_035545065;XP_035546426;XP_035538487;XP_035542960;XP_035545115;KAF5476286;XP_035540486/XP_035540484/XP_035540485;XP_035544602	Juglans regia
Chl fluorescence	Mother_Array	MLMM	ABS/RC_DSI21	AX-170652656	11	34546016	6.99147e-05	0.0416667	nitrate regulatory gene2 protein-like	0.0E0;2.9E-175;3.9E-157;6.8E-150;2.3E-142;2.9E-137;2.9E-137;1.9E-136;1.3E-124;1.1E-122	KAF5475573;XP_018845587/KAF5456541;KAF5470864;KAF5447193;KAF5446008;XP_018805862/KAF5461580;KAF5461579;XP_035549279/KAF5461582/XP_035549280;KAF5470759;KAF5465144	Juglans regia
Chl fluorescence	Mother_Array	MLMM	ABS/RC_DSI21	AX-171106044	7	48423115	7.57223e-05	0.116667	pullulanase 1, chloroplastic isoform X2	4.2E-52;4.2E-52;4.5E-52;1.9E-10;1.1E-9;8.0E-9;4.5E-8	XP_018808475/KAF5467027;XP_018808474/KAF5467026;XP_035548009;XP_018833704/KAF5471044;KAF5480926;KAF5461046;KAF5455272	Juglans regia
Chl fluorescence	Mother_Array	MLMM	ABS/RC_DSI21	AX-171157562	11	36485985	8.2861e-05	0.366667	BTB/POZ domain-containing protein NPY2	0.0E0;0.0E0;1.8E-130;2.7E-130;4.9E-130;8.5E-130;3.8E-121;3.1E-107;9.2E-101;4.3E-100	XP_018839575/KAF5456824;KAF5461348/XP_018833668;XP_035540701/XP_035540702/KAF5448256/XP_018827719/XP_035540703;XP_018852120/XP_018852121/XP_035542705/XP_018852115/KAF5444311/XP_018852116;XP_018817394/KAF5451255/XP_018817392/XP_018817393;XP_035539561/KAF5451256;XP_035542241;XP_035540704;XP_018819009/KAF5450230;KAF5443086/XP_018808295/XP_018808294/XP_035542711	Juglans regia
Chl fluorescence	Mother_Array	MLMM	ABS/RC_DSI21	AX-170783144	7	33445416	9.23287e-05	0.191667	hypothetical protein F2P56_003817	0.0E0;0.0E0;0.0E0;0.0E0;0.0E0;0.0E0;0.0E0;0.0E0;0.0E0;0.0E0	KAF5477145;XP_035546536;XP_018805736/KAF5465338;KAF5443010;KAF5447348;KAF5458478;XP_018853114;KAF5475420;KAF5465302/XP_018816058;XP_035544642	Juglans regia
Chl fluorescence	Mother_Array	MLMM	ABS/RC_DSI21	AX-170898743	14	24027840	9.24485e-05	0.158333	ABC transporter G family member 5-like	0.0E0;2.1E-146;1.0E-145;2.5E-142;1.7E-141;1.1E-140;1.5E-96;6.0E-91;1.6E-87;6.9E-86	KAF5447690/XP_018825425;KAF5462804;XP_018855982;XP_018827668/KAF5480576;KAF5457857/XP_018839041;KAF5478574/XP_018849520;XP_018828108/KAF5467209;KAF5475973/XP_018813504;XP_035543604;XP_018829839/KAF5471982	Juglans regia
Chl fluorescence	Mother_Array	MLMM	ABS/RC_DSI21	AX-170717141	9	17919450	9.62945e-05	0.108333	uncharacterized protein LOC109013073	1.3E-139;2.5E-135;1.8E-119;1.9E-119;2.3E-119;5.2E-107;1.7E-102;2.1E-95;2.1E-94;2.5E-93	KAF5467197/XP_018850568;KAF5477107;XP_035544456;XP_035544453;XP_035544454;KAF5455230;XP_018833704/KAF5471044;XP_035544681;KAF5457277;KAF5473059	Juglans regia
Chl fluorescence	Mother_Array	FarmCPU	ABS/RC_WR22	AX-170624103	16	6687618	1.12881e-05	0.316667	acyl-CoA-binding domain-containing protein 1-like isoform X1	2.5E-95;2.5E-91;1.6E-79;1.4E-75;1.3E-74;1.5E-74;7.7E-74;2.8E-73;4.2E-71;6.8E-71;7.6E-71;5.7E-69;1.5E-64;6.4E-64;1.7E-62;2.0E-62;6.8E-58;7.3E-58;1.9E-57;3.1E-56	KAF5455354;XP_035545929;KAF5480775;KAF5442701;XP_018842828/KAF5442699;XP_018842829/KAF5442700;XP_035542100;XP_035547386;KAF5455355;KAF5470792;KAF5465035;KAF5470444;KAF5454807;XP_018828323/KAF5449942;KAF5446417;XP_035546907;XP_018824718/KAF5450446;XP_018824717;KAF5450445;XP_035546454	Juglans regia
Chl fluorescence	Mother_Array	FarmCPU	ABS/RC_WR22	AX-171491538	16	6687249	1.1371e-05	0.433333	uncharacterized protein LOC118347072	0.0E0;0.0E0;4.9E-179;3.4E-169;1.7E-141;1.5E-129;2.2E-129;7.2E-126;1.6E-117;1.4E-115;6.2E-110;6.5E-110;8.1E-106;8.2E-101;2.5E-95;1.0E-94;2.5E-90;5.6E-89;6.7E-83;1.3E-82	XP_035543137;XP_035541522;XP_035546229;KAF5452775;XP_018852694/KAF5455100;XP_035545929;KAF5447364/XP_018851891;XP_018828323/KAF5449942;XP_035546626;XP_035549712;KAF5446417;KAF5480775;KAF5468900;KAF5446730/XP_018835107;KAF5455354;XP_035545035/XP_035545033;KAF5450402/XP_018824617;KAF5463197;XP_018827874/KAF5464430;KAF5465499/XP_018825992	Juglans regia
Chl fluorescence	Mother_Array	FarmCPU	ABS/RC_WR22	AX-171489352	16	23761218	1.54283e-05	0.458333	protein FEZ-like	4.2E-89;4.2E-73;4.9E-51;8.8E-50;1.9E-28;1.2E-26;3.3E-26;4.2E-26;5.8E-26;6.5E-26;7.1E-26;1.1E-25;1.2E-25;1.4E-25;6.6E-25;1.0E-24;1.2E-24;1.4E-24;1.7E-24;1.9E-24	KAF5443722/XP_018841539;XP_018841538/KAF5443723;XP_018856904/KAF5449080;XP_018849198/KAF5449086;XP_018838923/KAF5472112;XP_035539956;KAF5448076;KAF5470683;XP_018817667/KAF5449650;KAF5479180;XP_035545936;KAF5443355;XP_018850709/KAF5479181;KAF5443356;XP_018845257/KAF5443354;KAF5457144/XP_018805920;XP_018836563;KAF5455597/XP_018858137;XP_018856957/XP_035549346;XP_018856955/KAF5461566	Juglans regia
Chl fluorescence	Mother_Array	FarmCPU	ABS/RC_WR22	AX-170962212	8	15716844	1.55717e-05	0.308333	uncharacterized mitochondrial protein AtMg00810-like	0.0E0;0.0E0;0.0E0;0.0E0;4.5E-171;5.0E-169;1.1E-160;4.4E-157;4.3E-155;7.5E-155	KAF5475573;KAF5443557;KAF5465144;KAF5451117;XP_035539541;KAF5459770;KAF5447193;KAF5446008;KAF5470864;XP_018860525/KAF5471442	Juglans regia
Chl fluorescence	Mother_Array	FarmCPU	ABS/RC_WR22	AX-170851857	7	12564829	1.79119e-05	0.5	hypothetical protein F2P56_011250	8.0E-108;1.5E-99;2.1E-97;1.8E-96;1.9E-96;8.4E-96;6.5E-93;5.7E-91;7.5E-90;9.3E-88	KAF5470759;KAF5451117;KAF5447245;KAF5470623;KAF5447193;KAF5475573;KAF5465934;KAF5464008;KAF5465898;KAF5466537	Juglans regia
Chl fluorescence	Mother_Array	FarmCPU	ABS/RC_WR22	AX-170962185	8	15734635	1.8739e-05	0.3	uncharacterized protein LOC118348034	0.0E0;0.0E0;0.0E0;0.0E0;0.0E0;0.0E0;0.0E0;0.0E0;0.0E0;0.0E0	XP_035544656;XP_035540271;XP_035539652;KAF5452028;XP_018831390;KAF5462685/XP_018829674;KAF5443089;KAF5472654;XP_018809620/KAF5465147;XP_035548640	Juglans regia
Chl fluorescence	Mother_Array	FarmCPU	ABS/RC_WR22	AX-170945371	7	49527617	2.60872e-05	0.141667	protein NRT1/ PTR FAMILY 2.7-like	0.0E0;0.0E0;2.7E-125;1.9E-102;5.4E-102;6.9E-102;1.0E-101;7.4E-85;1.7E-71;1.6E-58	XP_018828625/XP_018828624/KAF5467174;XP_018828682/KAF5467173;XP_018836454/KAF5453477;KAF5447095/XP_018818828;XP_018860420/KAF5470650;KAF5447094;XP_018818829;KAF5467175;XP_018828843;KAF5447092	Juglans regia
Chl fluorescence	Mother_Array	FarmCPU	ABS/RC_WR22	AX-170790061	16	20761070	3.03787e-05	0.333333	26S proteasome non-ATPase regulatory subunit 11 homolog	0.0E0;0.0E0;7.7E-155;1.4E-112;3.2E-111;9.5E-108;1.2E-107;1.4E-107;1.4E-105;3.7E-80;3.3E-78;1.4E-69;2.3E-67;3.2E-66;3.6E-65;2.9E-64;8.2E-61;1.0E-56;1.0E-48;1.5E-48	KAF5443375/XP_018836824;XP_018852158/KAF5460422;KAF5452893/KAF5457297;KAF5446588;KAF5457906;XP_035544456;XP_035544454;XP_035544453;XP_018833704/KAF5471044;KAF5461636;KAF5445889;KAF5442537;KAF5463697;KAF5465995;KAF5465994;KAF5461046;KAF5480212;KAF5464706;KAF5473059;XP_018836819/KAF5443372	Juglans regia
Chl fluorescence	Mother_Array	FarmCPU	ABS/RC_WR22	AX-170991782	14	25614016	3.96499e-05	0.475	outer envelope protein 80, chloroplastic	3.8E-110;1.1E-66;1.2E-61;2.9E-58;2.4E-56;2.2E-55;4.1E-53;3.3E-52;3.3E-52;4.0E-52	KAF5445241/XP_018822898;KAF5469097/XP_018805279;KAF5465302/XP_018816058;KAF5477665;XP_018819306/KAF5471373;XP_018829501/KAF5442788;XP_018830892/KAF5447818;XP_035551145;XP_035551148;KAF5453769/XP_018807011	Juglans regia
Chl fluorescence	Mother_Array	FarmCPU	ABS/RC_WR22	AX-171213772	7	48427001	4.82114e-05	0.375	pullulanase 1, chloroplastic isoform X2	2.8E-85;6.1E-82;1.2E-51;8.2E-36;1.1E-35;1.2E-35;9.0E-18;2.3E-17;1.8E-15;1.9E-10	KAF5467029;XP_018832141/KAF5467028;XP_018810144/KAF5453401;XP_018808475/KAF5467027;XP_018808474/KAF5467026;XP_035548009;XP_018856898;KAF5470794;KAF5447324/XP_018818981;XP_018833704/KAF5471044	Juglans regia
Chl fluorescence	Mother_Array	FarmCPU	ABS/RC_WR22	AX-170682218	12	26384250	6.44946e-05	0.233333	protein indeterminate-domain 7-like isoform X1	0.0E0;0.0E0;0.0E0;0.0E0;0.0E0;2.5E-140;3.4E-140;1.6E-139;2.1E-139;2.6E-73	KAF5452991;XP_035539248/KAF5452992/XP_018848591/XP_018848590;XP_018848593/KAF5452994;XP_018848594;KAF5452993/XP_018848592;XP_018849515;XP_018849514/XP_018849512;KAF5466436;KAF5466437;KAF5451415	Juglans regia
Chl fluorescence	Mother_Array	FarmCPU	ABS/RC_WR22	AX-171106042	7	48427176	6.84394e-05	0.391667	pullulanase 1, chloroplastic isoform X2	2.8E-85;6.1E-82;1.2E-51;8.2E-36;1.1E-35;1.2E-35;9.0E-18;2.3E-17;1.8E-15;1.9E-10	KAF5467029;XP_018832141/KAF5467028;XP_018810144/KAF5453401;XP_018808475/KAF5467027;XP_018808474/KAF5467026;XP_035548009;XP_018856898;KAF5470794;KAF5447324/XP_018818981;XP_018833704/KAF5471044	Juglans regia
Chl fluorescence	Mother_Array	FarmCPU	ABS/RC_WR22	AX-171106054	7	48416638	6.84394e-05	0.391667	zinc finger protein ZAT5-like	0.0E0;3.8E-105;4.2E-52;4.2E-52;4.5E-52;1.9E-43;6.0E-34;1.4E-21;1.2E-20;1.1E-19	KAF5467025/XP_018808473;XP_018856283/KAF5453400;XP_018808475/KAF5467027;XP_018808474/KAF5467026;XP_035548009;XP_018818934/KAF5447311;XP_018828342/KAF5471895;XP_018841677/KAF5471696;XP_018845762/KAF5476002;XP_018836539/KAF5453526	Juglans regia
Chl fluorescence	Mother_Array	FarmCPU	ABS/RC_WR22	AX-171213773	7	48426267	6.84394e-05	0.391667	pullulanase 1, chloroplastic isoform X2	2.8E-85;6.1E-82;4.2E-52;4.2E-52;4.5E-52;1.2E-51;9.0E-18;2.3E-17;1.8E-15;1.9E-10	KAF5467029;XP_018832141/KAF5467028;XP_018808475/KAF5467027;XP_018808474/KAF5467026;XP_035548009;XP_018810144/KAF5453401;XP_018856898;KAF5470794;KAF5447324/XP_018818981;XP_018833704/KAF5471044	Juglans regia
Chl fluorescence	Mother_Array	FarmCPU	ABS/RC_WR22	AX-171106050	7	48418139	6.84394e-05	0.391667	zinc finger protein ZAT5-like	0.0E0;3.8E-105;4.2E-52;4.2E-52;4.5E-52;1.9E-43;6.0E-34;1.4E-21;1.2E-20;1.1E-19	KAF5467025/XP_018808473;XP_018856283/KAF5453400;XP_018808475/KAF5467027;XP_018808474/KAF5467026;XP_035548009;XP_018818934/KAF5447311;XP_018828342/KAF5471895;XP_018841677/KAF5471696;XP_018845762/KAF5476002;XP_018836539/KAF5453526	Juglans regia
Chl fluorescence	Mother_Array	FarmCPU	ABS/RC_WR22	AX-171213776	7	48422433	6.84394e-05	0.391667	pullulanase 1, chloroplastic isoform X2	4.2E-52;4.2E-52;4.5E-52;1.9E-10;1.1E-9;8.0E-9;4.5E-8	XP_018808475/KAF5467027;XP_018808474/KAF5467026;XP_035548009;XP_018833704/KAF5471044;KAF5480926;KAF5461046;KAF5455272	Juglans regia
Chl fluorescence	Mother_Array	FarmCPU	ABS/RC_WR22	AX-171161756	16	6391540	7.06637e-05	0.166667	hypothetical protein F2P56_022503	6.1E-143;1.6E-142;9.8E-135;6.4E-121;5.6E-114;1.4E-112;1.8E-110;3.0E-95;3.9E-94;8.6E-91;1.1E-85;9.3E-82;2.8E-78;8.4E-78;1.6E-76;2.3E-75;8.6E-75;2.0E-74;6.4E-70;1.6E-68	KAF5458478;XP_018853114;KAF5465302/XP_018816058;XP_018819775/KAF5447221;XP_035539633;KAF5443010;KAF5447348;XP_035546735;XP_035540109;XP_035546637;XP_035551759;XP_018834507/KAF5447955;XP_018833139/KAF5447575;KAF5465336/XP_018805759;XP_018822892/KAF5458865;XP_018831756/KAF5475672;XP_018830116/KAF5443003;XP_035546500;XP_035539630/KAF5451814;KAF5465281	Juglans regia
Chl fluorescence	Mother_Array	FarmCPU	ABS/RC_WR22	AX-170914193	16	7701811	7.56256e-05	0.141667	uncharacterized protein LOC118349684	0.0E0;0.0E0;0.0E0;2.4E-146;8.5E-146;1.1E-143;7.2E-143;8.9E-142;3.2E-141;2.7E-139	XP_035551105;XP_018838394/KAF5442583;KAF5446946/XP_018823227;KAF5441938;XP_035551733;XP_035548691;XP_035539690;XP_035541661;XP_035551691;XP_018848551	Juglans regia
Chl fluorescence	Mother_Array	FarmCPU	ABS/RC_WR22	AX-171563929	14	25562240	7.69597e-05	0.266667	copper-transporting ATPase HMA4-like	0.0E0;5.9E-154;8.2E-153;6.2E-143;1.9E-142;2.8E-142;6.5E-142;4.4E-140;1.6E-95;4.4E-90	XP_018830938/XP_018830940/XP_018830939/XP_035541127/XP_035541126/KAF5447817;XP_018852466/KAF5478281;XP_018852465/KAF5478282;XP_018852469/KAF5478278;KAF5478280;XP_018828654/KAF5460686;XP_018852467/KAF5478279;KAF5460687/XP_018828655;XP_035549859;XP_035545469	Juglans regia
Chl fluorescence	Mother_Array	FarmCPU	ABS/RC_WR22	AX-171101372	11	28261745	7.89655e-05	0.291667	E3 ubiquitin-protein ligase ATL23	4.6E-82;5.1E-57;3.8E-42;6.4E-41;8.1E-40;8.2E-40;1.3E-39;3.3E-39;4.6E-39;3.6E-38	XP_018808126;KAF5455727;KAF5478995;KAF5444131;XP_018808145;XP_018808144/KAF5455728;XP_035548490;XP_035550402/XP_035550401;KAF5474219;KAF5456987	Juglans regia
Chl fluorescence	Mother_Array	FarmCPU	ABS/RC_WR22	AX-171219963	16	23746932	8.95492e-05	0.425	protein EXORDIUM-like 5	0.0E0;0.0E0;0.0E0;1.9E-179;2.1E-179;3.7E-143;2.9E-138;7.1E-117;4.1E-107;5.5E-107;6.9E-107;3.2E-105;3.9E-105;7.6E-87;8.4E-87;8.9E-87;3.3E-86;4.9E-68;4.6E-65;2.7E-64	XP_018841553;KAF5443708;KAF5443707/XP_018841554;XP_018829286;KAF5449107;KAF5449108;XP_035540783;XP_035540784;XP_018851965;XP_018815871/KAF5480282;KAF5457722;XP_018811542;KAF5474622;XP_035544453;XP_035544454;XP_035544456;XP_018833704/KAF5471044;KAF5452893/KAF5457297;KAF5465995;KAF5465994	Juglans regia
Chl fluorescence	Mother_Array	FarmCPU	ABS/RC_WR22	AX-170624101	16	6687376	9.16736e-05	0.483333	acyl-CoA-binding domain-containing protein 1-like isoform X1	2.6E-111;1.5E-95;2.5E-95;8.4E-78;1.4E-75;1.3E-74;1.5E-74;1.5E-73;5.9E-73;3.4E-72;4.2E-71;7.6E-71;1.5E-70;1.4E-68;3.8E-67;4.4E-67;2.7E-65;4.0E-65;3.0E-64;9.9E-63	XP_035545929;KAF5480775;KAF5455354;XP_018828323/KAF5449942;KAF5442701;XP_018842828/KAF5442699;XP_018842829/KAF5442700;XP_035542100;XP_035547386;KAF5446417;KAF5455355;KAF5465035;KAF5470792;KAF5470444;XP_035543137;XP_035541522;XP_018824616/KAF5450403;KAF5447364/XP_018851891;KAF5454807;XP_035549712	Juglans regia
Chl fluorescence	Mother_Array	MLMM	ABS/RC_WR22	AX-171491538	16	6687249	6.08572e-06	0.433333	uncharacterized protein LOC118347072	0.0E0;0.0E0;4.9E-179;3.4E-169;1.7E-141;1.5E-129;2.2E-129;7.2E-126;1.6E-117;1.4E-115;6.2E-110;6.5E-110;8.1E-106;8.2E-101;2.5E-95;1.0E-94;2.5E-90;5.6E-89;6.7E-83;1.3E-82	XP_035543137;XP_035541522;XP_035546229;KAF5452775;XP_018852694/KAF5455100;XP_035545929;KAF5447364/XP_018851891;XP_018828323/KAF5449942;XP_035546626;XP_035549712;KAF5446417;KAF5480775;KAF5468900;KAF5446730/XP_018835107;KAF5455354;XP_035545035/XP_035545033;KAF5450402/XP_018824617;KAF5463197;XP_018827874/KAF5464430;KAF5465499/XP_018825992	Juglans regia
Chl fluorescence	Mother_Array	MLMM	ABS/RC_WR22	AX-170624103	16	6687618	7.63206e-06	0.316667	acyl-CoA-binding domain-containing protein 1-like isoform X1	2.5E-95;2.5E-91;1.6E-79;1.4E-75;1.3E-74;1.5E-74;7.7E-74;2.8E-73;4.2E-71;6.8E-71;7.6E-71;5.7E-69;1.5E-64;6.4E-64;1.7E-62;2.0E-62;6.8E-58;7.3E-58;1.9E-57;3.1E-56	KAF5455354;XP_035545929;KAF5480775;KAF5442701;XP_018842828/KAF5442699;XP_018842829/KAF5442700;XP_035542100;XP_035547386;KAF5455355;KAF5470792;KAF5465035;KAF5470444;KAF5454807;XP_018828323/KAF5449942;KAF5446417;XP_035546907;XP_018824718/KAF5450446;XP_018824717;KAF5450445;XP_035546454	Juglans regia
Chl fluorescence	Mother_Array	MLMM	ABS/RC_WR22	AX-171489352	16	23761218	1.38044e-05	0.458333	uncharacterized protein LOC109001043	1.9E-124;2.4E-123;1.0E-112;1.3E-103;1.0E-100;1.1E-100;1.2E-100;1.8E-98;1.6E-97;1.3E-94;6.3E-94;1.3E-93;7.1E-92;8.0E-89;7.3E-87;2.6E-86;9.7E-86;9.1E-84;3.6E-81;3.0E-80	XP_018833704/KAF5471044;KAF5455442;XP_018829562/KAF5471909;KAF5477107;XP_035544454;XP_035544456;XP_035544453;KAF5479385;KAF5463070;XP_035541168/XP_035541166;KAF5471907/XP_018807253;KAF5461248;KAF5446588;KAF5477381;XP_018833137/KAF5447592;KAF5461862;XP_035544681;KAF5473059;XP_035544586;KAF5467563	Juglans regia
Chl fluorescence	Mother_Array	MLMM	ABS/RC_WR22	AX-170962185	8	15734635	1.51982e-05	0.3	uncharacterized protein LOC118348034	0.0E0;0.0E0;0.0E0;0.0E0;0.0E0;0.0E0;0.0E0;0.0E0;0.0E0;0.0E0	XP_035544656;XP_035540271;XP_035539652;KAF5452028;XP_018831390;KAF5462685/XP_018829674;KAF5443089;KAF5472654;XP_018809620/KAF5465147;XP_035548640	Juglans regia
Chl fluorescence	Mother_Array	MLMM	ABS/RC_WR22	AX-170962212	8	15716844	1.71938e-05	0.308333	uncharacterized mitochondrial protein AtMg00810-like	0.0E0;0.0E0;0.0E0;0.0E0;4.5E-171;5.0E-169;1.1E-160;4.4E-157;4.3E-155;7.5E-155	KAF5475573;KAF5443557;KAF5465144;KAF5451117;XP_035539541;KAF5459770;KAF5447193;KAF5446008;KAF5470864;XP_018860525/KAF5471442	Juglans regia
Chl fluorescence	Mother_Array	MLMM	ABS/RC_WR22	AX-170851857	7	12564829	1.87169e-05	0.5	hypothetical protein F2P56_011250	8.0E-108;1.5E-99;2.1E-97;1.8E-96;1.9E-96;8.4E-96;6.5E-93;5.7E-91;7.5E-90;9.3E-88	KAF5470759;KAF5451117;KAF5447245;KAF5470623;KAF5447193;KAF5475573;KAF5465934;KAF5464008;KAF5465898;KAF5466537	Juglans regia
Chl fluorescence	Mother_Array	MLMM	ABS/RC_WR22	AX-170790061	16	20761070	2.26735e-05	0.333333	26S proteasome non-ATPase regulatory subunit 11 homolog	0.0E0;0.0E0;7.7E-155;1.4E-112;3.2E-111;9.5E-108;1.2E-107;1.4E-107;1.4E-105;3.7E-80;3.3E-78;1.4E-69;2.3E-67;3.2E-66;3.6E-65;2.9E-64;8.2E-61;1.0E-56;1.0E-48;1.5E-48	KAF5443375/XP_018836824;XP_018852158/KAF5460422;KAF5452893/KAF5457297;KAF5446588;KAF5457906;XP_035544456;XP_035544454;XP_035544453;XP_018833704/KAF5471044;KAF5461636;KAF5445889;KAF5442537;KAF5463697;KAF5465995;KAF5465994;KAF5461046;KAF5480212;KAF5464706;KAF5473059;XP_018836819/KAF5443372	Juglans regia
Chl fluorescence	Mother_Array	MLMM	ABS/RC_WR22	AX-170945371	7	49527617	2.29558e-05	0.141667	protein NRT1/ PTR FAMILY 2.7-like	0.0E0;0.0E0;2.7E-125;1.9E-102;5.4E-102;6.9E-102;1.0E-101;7.4E-85;1.7E-71;1.6E-58	XP_018828625/XP_018828624/KAF5467174;XP_018828682/KAF5467173;XP_018836454/KAF5453477;KAF5447095/XP_018818828;XP_018860420/KAF5470650;KAF5447094;XP_018818829;KAF5467175;XP_018828843;KAF5447092	Juglans regia
Chl fluorescence	Mother_Array	MLMM	ABS/RC_WR22	AX-170624101	16	6687376	5.5847e-05	0.483333	acyl-CoA-binding domain-containing protein 1-like isoform X1	2.6E-111;1.5E-95;2.5E-95;8.4E-78;1.4E-75;1.3E-74;1.5E-74;1.5E-73;5.9E-73;3.4E-72;4.2E-71;7.6E-71;1.5E-70;1.4E-68;3.8E-67;4.4E-67;2.7E-65;4.0E-65;3.0E-64;9.9E-63	XP_035545929;KAF5480775;KAF5455354;XP_018828323/KAF5449942;KAF5442701;XP_018842828/KAF5442699;XP_018842829/KAF5442700;XP_035542100;XP_035547386;KAF5446417;KAF5455355;KAF5465035;KAF5470792;KAF5470444;XP_035543137;XP_035541522;XP_018824616/KAF5450403;KAF5447364/XP_018851891;KAF5454807;XP_035549712	Juglans regia
Chl fluorescence	Mother_Array	MLMM	ABS/RC_WR22	AX-171101372	11	28261745	5.7632e-05	0.291667	E3 ubiquitin-protein ligase ATL23	4.6E-82;5.1E-57;3.8E-42;6.4E-41;8.1E-40;8.2E-40;1.3E-39;3.3E-39;4.6E-39;3.6E-38	XP_018808126;KAF5455727;KAF5478995;KAF5444131;XP_018808145;XP_018808144/KAF5455728;XP_035548490;XP_035550402/XP_035550401;KAF5474219;KAF5456987	Juglans regia
Chl fluorescence	Mother_Array	MLMM	ABS/RC_WR22	AX-170914193	16	7701811	6.16715e-05	0.141667	uncharacterized protein LOC118349684	0.0E0;0.0E0;0.0E0;2.4E-146;8.5E-146;1.1E-143;7.2E-143;8.9E-142;3.2E-141;2.7E-139;4.7E-136;9.5E-136;2.7E-134;3.6E-133;1.7E-130;4.7E-129;1.2E-125;1.2E-121;1.9E-119;5.0E-117	XP_035551105;XP_018838394/KAF5442583;KAF5446946/XP_018823227;KAF5441938;XP_035551733;XP_035548691;XP_035539690;XP_035541661;XP_035551691;XP_018848551;KAF5472045/XP_018815709;KAF5468582;KAF5442826;KAF5452096;XP_018807712/KAF5475774;XP_035546584;XP_018856884/KAF5472347;XP_035540239;XP_035548701;XP_035541952	Juglans regia
Chl fluorescence	Mother_Array	MLMM	ABS/RC_WR22	AX-170991782	14	25614016	6.38465e-05	0.475	outer envelope protein 80, chloroplastic	3.8E-110;1.1E-66;1.2E-61;2.9E-58;2.4E-56;2.2E-55;4.1E-53;3.3E-52;3.3E-52;4.0E-52	KAF5445241/XP_018822898;KAF5469097/XP_018805279;KAF5465302/XP_018816058;KAF5477665;XP_018819306/KAF5471373;XP_018829501/KAF5442788;XP_018830892/KAF5447818;XP_035551145;XP_035551148;KAF5453769/XP_018807011	Juglans regia
Chl fluorescence	Mother_Array	MLMM	ABS/RC_WR22	AX-171213772	7	48427001	6.48256e-05	0.375	pullulanase 1, chloroplastic isoform X2	2.8E-85;6.1E-82;1.2E-51;8.2E-36;1.1E-35;1.2E-35;9.0E-18;2.3E-17;1.8E-15;1.9E-10	KAF5467029;XP_018832141/KAF5467028;XP_018810144/KAF5453401;XP_018808475/KAF5467027;XP_018808474/KAF5467026;XP_035548009;XP_018856898;KAF5470794;KAF5447324/XP_018818981;XP_018833704/KAF5471044	Juglans regia
Chl fluorescence	Mother_Array	MLMM	ABS/RC_WR22	AX-171554943	12	23353816	6.5495e-05	0.241667	3-isopropylmalate dehydratase large subunit, chloroplastic-like	6.7E-113;8.3E-50;8.3E-43;1.2E-42;1.5E-39;5.4E-39;2.6E-36;3.2E-36;6.9E-33;3.2E-31	KAF5452622/XP_018807249;KAF5452623/XP_018807686;KAF5469211;XP_018819570;XP_018820100/KAF5465843;KAF5465844/XP_018820101;KAF5465842/XP_018820097;KAF5465841;KAF5477688;XP_018839064	Juglans regia
Chl fluorescence	Mother_Array	MLMM	ABS/RC_WR22	AX-170682218	12	26384250	6.80685e-05	0.233333	protein indeterminate-domain 7-like isoform X1	0.0E0;0.0E0;0.0E0;0.0E0;0.0E0;2.5E-140;3.4E-140;1.6E-139;2.1E-139;2.6E-73	KAF5452991;XP_035539248/KAF5452992/XP_018848591/XP_018848590;XP_018848593/KAF5452994;XP_018848594;KAF5452993/XP_018848592;XP_018849515;XP_018849514/XP_018849512;KAF5466436;KAF5466437;KAF5451415	Juglans regia
Chl fluorescence	Mother_Array	MLMM	ABS/RC_WR22	AX-171219963	16	23746932	8.0654e-05	0.425	protein EXORDIUM-like 5	0.0E0;0.0E0;0.0E0;1.9E-179;2.1E-179;3.7E-143;2.9E-138;7.1E-117;4.1E-107;5.5E-107;6.9E-107;3.2E-105;3.9E-105;7.6E-87;8.4E-87;8.9E-87;3.3E-86;4.9E-68;4.6E-65;2.7E-64	XP_018841553;KAF5443708;KAF5443707/XP_018841554;XP_018829286;KAF5449107;KAF5449108;XP_035540783;XP_035540784;XP_018851965;XP_018815871/KAF5480282;KAF5457722;XP_018811542;KAF5474622;XP_035544453;XP_035544454;XP_035544456;XP_018833704/KAF5471044;KAF5452893/KAF5457297;KAF5465995;KAF5465994	Juglans regia
Chl fluorescence	Mother_Array	MLMM	ABS/RC_WR22	AX-171161756	16	6391540	8.98275e-05	0.166667	uncharacterized protein LOC118348603	3.5E-144;9.0E-144;2.3E-143;1.1E-140;8.5E-135;4.3E-129;6.4E-121;2.4E-115;2.2E-114;5.6E-114;1.1E-112;2.7E-112;2.0E-110;8.6E-108;3.5E-106;2.4E-101;3.3E-101;5.2E-101;6.7E-99;3.1E-97	XP_035546536;KAF5458478;XP_018853114;KAF5468409/XP_018835827;KAF5465302/XP_018816058;KAF5472161;XP_018819775/KAF5447221;XP_035546735;XP_035547368;XP_035539633;KAF5443010;KAF5460460/XP_018808158;KAF5447348;KAF5445283;XP_035551510;XP_035551723;XP_035544636;KAF5470771;XP_035546396;XP_018824134/KAF5454830	Juglans regia
Chl fluorescence	Mother_Array	MLMM	ABS/RC_WR22	AX-170941725	3	16747392	9.41952e-05	0.125	UDP-arabinose 4-epimerase 1-like isoform X1	1.0E-62;2.7E-60;2.2E-59;4.4E-59;3.6E-56;9.3E-56;1.6E-55;4.1E-55;4.7E-55;4.9E-55	XP_035544522/XP_018828567/KAF5475473;KAF5477145;KAF5472161;KAF5475420;KAF5443010;KAF5447348;XP_018805736/KAF5465338;XP_018808439/XP_018808438/XP_035545411/XP_018808440/KAF5472154;KAF5472155;XP_018808441	Juglans regia
Chl fluorescence	Mother_Array	FarmCPU	ABS/RC_WS21	AX-170754288	2	1210860	9.11522e-07	0.433333	transcription termination factor MTERF2, chloroplastic-like isoform X1	0.0E0;0.0E0;0.0E0;0.0E0;0.0E0;0.0E0;0.0E0;0.0E0;0.0E0;1.1E-180	XP_035541332;KAF5476582;KAF5454406/XP_035551251;XP_035550138;KAF5460026;XP_035550185;XP_018825035/KAF5460029;KAF5469069;XP_018830512;KAF5460027	Juglans regia
Chl fluorescence	Mother_Array	FarmCPU	ABS/RC_WS21	AX-170754264	2	1300024	2.27051e-06	0.391667	uncharacterized protein LOC118349652	2.7E-144;4.3E-141;1.1E-137;1.2E-137;1.1E-130;1.6E-130;2.1E-126;3.4E-119;1.6E-116;1.2E-113	XP_035551054;XP_018853006/KAF5476653;XP_035545031;XP_018809530/KAF5477140;XP_035543585;KAF5477557;KAF5474444;XP_035542147;XP_035542977;XP_035540230	Juglans regia
Chl fluorescence	Mother_Array	FarmCPU	ABS/RC_WS21	AX-171177772	2	1297090	2.27051e-06	0.391667	uncharacterized protein LOC109014969	4.3E-141;1.1E-137;1.2E-137;1.1E-130;1.6E-130;2.1E-126;3.4E-119;1.6E-116;1.2E-113;7.0E-113	XP_018853006/KAF5476653;XP_035545031;XP_018809530/KAF5477140;XP_035543585;KAF5477557;KAF5474444;XP_035542147;XP_035542977;XP_035540230;XP_035551063	Juglans regia
Chl fluorescence	Mother_Array	FarmCPU	ABS/RC_WS21	AX-171177763	2	1333541	2.39487e-06	0.483333	cyclin-dependent kinase G-2-like isoform X2	0.0E0;0.0E0;0.0E0;0.0E0;0.0E0;0.0E0;2.7E-136;2.4E-125;5.2E-123;2.4E-122	XP_018822474/XP_035541663/KAF5476599;KAF5476600;KAF5476598;XP_018822176/KAF5476597;XP_018822524;KAF5476601/XP_018822075;KAF5475573;KAF5465144;KAF5481417;KAF5446922	Juglans regia
Chl fluorescence	Mother_Array	FarmCPU	ABS/RC_WS21	AX-171177764	2	1333517	2.39487e-06	0.483333	cyclin-dependent kinase G-2-like isoform X2	0.0E0;0.0E0;0.0E0;0.0E0;0.0E0;0.0E0;2.7E-136;2.4E-125;4.5E-120;8.0E-120	XP_018822474/XP_035541663/KAF5476599;KAF5476600;KAF5476598;XP_018822176/KAF5476597;XP_018822524;KAF5476601/XP_018822075;KAF5475573;KAF5465144;KAF5481417;XP_018860525/KAF5471442	Juglans regia
Chl fluorescence	Mother_Array	FarmCPU	ABS/RC_WS21	AX-171177765	2	1333358	2.39487e-06	0.483333	cyclin-dependent kinase G-2-like isoform X2	0.0E0;0.0E0;0.0E0;0.0E0;0.0E0;0.0E0;2.7E-136;2.4E-125;8.0E-120;3.0E-119	XP_018822474/XP_035541663/KAF5476599;KAF5476600;KAF5476598;XP_018822176/KAF5476597;XP_018822524;KAF5476601/XP_018822075;KAF5475573;KAF5465144;XP_018860525/KAF5471442;KAF5459770	Juglans regia
Chl fluorescence	Mother_Array	FarmCPU	ABS/RC_WS21	AX-170754281	2	1217325	3.28478e-06	0.425	adenylate kinase 4-like isoform X1	2.3E-78;5.4E-75;7.6E-46;8.0E-46;1.4E-45;7.3E-44;2.5E-42;4.9E-35;4.9E-35;2.5E-31	XP_018823191/KAF5476583;KAF5460023/XP_018811309;KAF5476584/XP_035541191;XP_035541193;KAF5476585;XP_018811310/KAF5460022;XP_035543102/KAF5441849/XP_035543101/XP_018857636/KAF5449384;XP_035542797/KAF5442043;XP_035538513/KAF5453912;XP_035543173/XP_035543174	Juglans regia
Chl fluorescence	Mother_Array	FarmCPU	ABS/RC_WS21	AX-171502225	7	48317571	4.99029e-06	0.266667	histone H2B.3-like	0.0E0;0.0E0;1.2E-76;6.2E-64;6.8E-64;9.2E-64;4.4E-61;2.6E-56;9.9E-55;6.9E-53	XP_018848054/KAF5467008;KAF5453389/XP_018848055;XP_018848052/KAF5467009;KAF5453390;XP_018810138;KAF5467010;XP_018833134/KAF5447612;XP_018833743/KAF5471040/XP_018833742;XP_018848051;XP_018836009/KAF5470584	Juglans regia
Chl fluorescence	Mother_Array	FarmCPU	ABS/RC_WS21	AX-171514337	12	24044526	6.29402e-06	0.383333	RING-H2 finger protein ATL16-like	0.0E0;8.4E-162;3.0E-85;7.4E-84;1.1E-71;4.5E-65;8.7E-54;2.9E-31;9.9E-31;1.0E-28;1.6E-28;5.2E-28;7.8E-28;9.2E-25;2.3E-24;2.9E-24;3.6E-24;8.0E-24;1.2E-22;2.7E-22	XP_018814219/KAF5452695;KAF5465969/XP_018842128;KAF5452696;XP_018827171/KAF5482383;XP_018825243/KAF5459367;XP_018814230;XP_018814229/KAF5452694;XP_018841674;KAF5465968;XP_018811969/KAF5477783;KAF5482386/XP_018827144;XP_018851593/KAF5464621;KAF5460325/XP_018808826;XP_018841520;XP_035541401;XP_018814217/KAF5452693;KAF5465967;XP_018833935/KAF5468115;KAF5453974/XP_018843720;XP_018826920/KAF5444201	Juglans regia
Chl fluorescence	Mother_Array	FarmCPU	ABS/RC_WS21	AX-170754266	2	1296536	7.60939e-06	0.4	uncharacterized protein LOC109014969	4.3E-141;1.1E-137;1.2E-137;1.1E-130;1.6E-130;2.1E-126;3.4E-119;1.6E-116;1.2E-113;7.0E-113	XP_018853006/KAF5476653;XP_035545031;XP_018809530/KAF5477140;XP_035543585;KAF5477557;KAF5474444;XP_035542147;XP_035542977;XP_035540230;XP_035551063	Juglans regia
Chl fluorescence	Mother_Array	FarmCPU	ABS/RC_WS21	AX-171517654	2	1311653	1.04397e-05	0.425	4-coumarate--CoA ligase-like 9	0.0E0;2.7E-144;4.3E-141;1.2E-137;1.1E-127;2.7E-127;2.1E-126;2.4E-119;8.3E-90;1.2E-86	XP_018822703/KAF5476595;XP_035551054;XP_018853006/KAF5476653;XP_018809530/KAF5477140;KAF5460017;XP_035549823;KAF5474444;XP_018814770/KAF5460014;XP_035540243;XP_018860239/KAF5442124	Juglans regia
Chl fluorescence	Mother_Array	FarmCPU	ABS/RC_WS21	AX-171106044	7	48423115	1.17423e-05	0.116667	pullulanase 1, chloroplastic isoform X2	4.2E-52;4.2E-52;4.5E-52;1.9E-10;1.1E-9;8.0E-9;4.5E-8	XP_018808475/KAF5467027;XP_018808474/KAF5467026;XP_035548009;XP_018833704/KAF5471044;KAF5480926;KAF5461046;KAF5455272	Juglans regia
Chl fluorescence	Mother_Array	FarmCPU	ABS/RC_WS21	AX-171586980	7	48411803	1.19399e-05	0.175	zinc finger protein ZAT5-like	0.0E0;3.8E-105;5.5E-56;2.2E-55;6.9E-55;8.2E-55;2.8E-54;9.1E-54;1.0E-53;2.5E-53	KAF5467025/XP_018808473;XP_018856283/KAF5453400;XP_035542074;KAF5477533;KAF5442713;KAF5451783;KAF5451782;KAF5477589;KAF5451781;KAF5477588	Juglans regia
Chl fluorescence	Mother_Array	FarmCPU	ABS/RC_WS21	AX-170597282	14	23677463	1.25117e-05	0.133333	60S ribosomal protein L7-2	0.0E0;0.0E0;1.3E-159;1.6E-157;2.2E-154;2.6E-144;2.1E-140;5.9E-140;4.6E-139;1.1E-136	XP_035544594;XP_035546588;XP_018805736/KAF5465338;KAF5443010;KAF5456404;KAF5477145;XP_035538878/KAF5456405;KAF5456408/XP_018857904/XP_018857903;KAF5465302/XP_018816058;XP_018840931	Juglans regia
Chl fluorescence	Mother_Array	FarmCPU	ABS/RC_WS21	AX-170767957	11	3571327	1.3403e-05	0.216667	probable alkaline/neutral invertase B	2.1E-136;4.6E-96;1.6E-95;1.6E-90;7.7E-87;1.1E-81;1.0E-80;2.0E-76;4.0E-62;7.8E-62	KAF5454205/XP_018816466;KAF5454204/XP_018816468;XP_018816469/KAF5454203;XP_035547846/KAF5464812;XP_018816527/KAF5454202;XP_035546014;KAF5470088/XP_018811690;XP_018848643/KAF5471002;KAF5463299;XP_035538553/KAF5455771/XP_035538554/XP_035538552	Juglans regia
Chl fluorescence	Mother_Array	FarmCPU	ABS/RC_WS21	AX-171106063	7	48413525	1.35061e-05	0.2	zinc finger protein ZAT5-like	0.0E0;3.8E-105;4.2E-52;4.2E-52;4.5E-52;1.4E-44;1.9E-43;6.0E-34;1.0E-23;3.6E-22	KAF5467025/XP_018808473;XP_018856283/KAF5453400;XP_018808475/KAF5467027;XP_018808474/KAF5467026;XP_035548009;KAF5450450;XP_018818934/KAF5447311;XP_018828342/KAF5471895;XP_035542497;KAF5477587/XP_018832460	Juglans regia
Chl fluorescence	Mother_Array	FarmCPU	ABS/RC_WS21	AX-170754301	2	1201975	1.69248e-05	0.391667	probable inactive leucine-rich repeat receptor-like protein kinase At3g03770	0.0E0;0.0E0;0.0E0;0.0E0;0.0E0;0.0E0;0.0E0;0.0E0;0.0E0;0.0E0	XP_035541332;KAF5476582;KAF5476581/XP_018823077;KAF5460036/XP_018825144;KAF5454406/XP_035551251;XP_035550138;KAF5460026;XP_035550185;XP_018825035/KAF5460029;KAF5469069	Juglans regia
Chl fluorescence	Mother_Array	FarmCPU	ABS/RC_WS21	AX-170754262	2	1303105	2.2689e-05	0.4	WD repeat-containing protein DDB_G0290555	2.7E-144;4.3E-141;1.2E-137;2.1E-126;8.3E-90;1.2E-86;1.5E-77;1.8E-64;5.4E-62;1.3E-61	XP_035551054;XP_018853006/KAF5476653;XP_018809530/KAF5477140;KAF5474444;XP_035540243;XP_018860239/KAF5442124;XP_018822792/KAF5476594;KAF5447348;XP_018819570;XP_035544642	Juglans regia
Chl fluorescence	Mother_Array	FarmCPU	ABS/RC_WS21	AX-170754285	2	1212126	2.2689e-05	0.4	transcription termination factor MTERF2, chloroplastic-like isoform X1	0.0E0;0.0E0;0.0E0;0.0E0;0.0E0;0.0E0;0.0E0;0.0E0;0.0E0;1.1E-180	XP_035541332;KAF5476582;KAF5454406/XP_035551251;XP_035550138;KAF5460026;XP_035550185;XP_018825035/KAF5460029;KAF5469069;XP_018830512;KAF5460027	Juglans regia
Chl fluorescence	Mother_Array	FarmCPU	ABS/RC_WS21	AX-171517656	2	1299244	2.2689e-05	0.4	uncharacterized protein LOC118349652	2.7E-144;4.3E-141;1.1E-137;1.2E-137;1.1E-130;1.6E-130;2.1E-126;3.4E-119;1.6E-116;1.2E-113	XP_035551054;XP_018853006/KAF5476653;XP_035545031;XP_018809530/KAF5477140;XP_035543585;KAF5477557;KAF5474444;XP_035542147;XP_035542977;XP_035540230	Juglans regia
Chl fluorescence	Mother_Array	FarmCPU	ABS/RC_WS21	AX-171177773	2	1296832	2.2689e-05	0.4	uncharacterized protein LOC109014969	4.3E-141;1.1E-137;1.2E-137;1.1E-130;1.6E-130;2.1E-126;3.4E-119;1.6E-116;1.2E-113;7.0E-113	XP_018853006/KAF5476653;XP_035545031;XP_018809530/KAF5477140;XP_035543585;KAF5477557;KAF5474444;XP_035542147;XP_035542977;XP_035540230;XP_035551063	Juglans regia
Chl fluorescence	Mother_Array	FarmCPU	ABS/RC_WS21	AX-170917025	16	27375072	2.50742e-05	0.25	oligopeptide transporter 4-like	0.0E0;0.0E0;0.0E0;0.0E0;4.8E-177;1.7E-162;1.4E-148;4.6E-146;5.3E-141;4.7E-128	XP_018826868/KAF5444248;XP_018846283/KAF5448396;KAF5448395;KAF5463177/XP_018813439;XP_018826867/KAF5444246;KAF5444247/XP_035542374;KAF5448398/XP_035540409;KAF5448401/XP_018810078;XP_018846282/KAF5448397/XP_035540408;XP_035538517/KAF5456864	Juglans regia
Chl fluorescence	Mother_Array	FarmCPU	ABS/RC_WS21	AX-170917031	16	27373085	2.50742e-05	0.25	L-type lectin-domain containing receptor kinase IX.1-like	0.0E0;0.0E0;0.0E0;0.0E0;0.0E0;0.0E0;1.5E-179;1.4E-178;8.2E-178;8.6E-178	XP_018826836/KAF5444242;KAF5444243;XP_018842177/KAF5448517;KAF5448413;XP_018809540;KAF5454355;KAF5463167;XP_018837428;XP_035538923;XP_018813431/KAF5463170	Juglans regia
Chl fluorescence	Mother_Array	FarmCPU	ABS/RC_WS21	AX-171207271	16	27623392	3.11941e-05	0.3	uncharacterized protein LOC109001043	8.6E-165;1.4E-100;3.8E-100;7.7E-100;2.8E-93;2.9E-93;3.2E-93;3.5E-92;2.3E-91;5.2E-83;1.6E-82;2.5E-76;2.5E-75;1.2E-74;2.2E-74;5.7E-73;6.8E-73;8.6E-73;1.7E-72;1.8E-72	XP_018833704/KAF5471044;XP_035544681;KAF5477107;KAF5473059;XP_035544456;XP_035544454;XP_035544453;KAF5477381;KAF5463697;KAF5461269;KAF5444273;XP_035543137;KAF5477099;XP_035541168/XP_035541166;KAF5457277;XP_035551054;XP_035546626;KAF5468900;KAF5475845;XP_035544642	Juglans regia
Chl fluorescence	Mother_Array	FarmCPU	ABS/RC_WS21	AX-170898720	14	23997101	3.31341e-05	0.0833333	non-specific phospholipase C1-like	9.0E-133;3.3E-126;2.5E-106;6.0E-102;6.0E-99;2.7E-98;9.4E-96;1.0E-95;1.5E-94;1.6E-94	XP_018825496/KAF5447688;KAF5449121;KAF5457277;KAF5477107;XP_035541002;XP_018844883;XP_018833704/KAF5471044;XP_018846016;XP_035544456;XP_035544454	Juglans regia
Chl fluorescence	Mother_Array	FarmCPU	ABS/RC_WS21	AX-170898733	14	24010926	3.31341e-05	0.0833333	protein FAR1-RELATED SEQUENCE 5-like	0.0E0;0.0E0;0.0E0;0.0E0;0.0E0;0.0E0;0.0E0;0.0E0;0.0E0;0.0E0	XP_018829839/KAF5471982;XP_018860412/KAF5475477;XP_035549711;XP_035542889;KAF5441998;XP_018827446;XP_035550049;XP_035538495;XP_035545018;KAF5471694	Juglans regia
Chl fluorescence	Mother_Array	FarmCPU	ABS/RC_WS21	AX-170754586	2	905834	3.37636e-05	0.291667	probable methyltransferase At1g27930	0.0E0;0.0E0;0.0E0;0.0E0;0.0E0;3.3E-134;6.0E-75;5.8E-74;3.4E-44;5.6E-43	KAF5476542/XP_018827500;XP_018827005/KAF5476543;XP_035543445;XP_018827146;XP_018826925/KAF5476544;KAF5449329/XP_018836765;KAF5476546;KAF5476545/XP_018826745;XP_018836767/KAF5449328;KAF5443560/XP_018808220	Juglans regia
Chl fluorescence	Mother_Array	FarmCPU	ABS/RC_WS21	AX-171165370	11	34894800	3.90762e-05	0.0416667	F-box protein AFR	0.0E0;2.2E-84;7.4E-82;2.1E-79;2.4E-55;2.7E-49;2.8E-48;1.3E-37;4.9E-32;7.1E-32	XP_035538614/XP_035538615/XP_018845633/KAF5456581;XP_018809752/KAF5475126/XP_018809753;XP_018819610/KAF5472496;XP_018845630;XP_018817605/KAF5461543;KAF5456579;KAF5456580/XP_018845629;XP_018845631;XP_035549581;XP_035549580	Juglans regia
Chl fluorescence	Mother_Array	FarmCPU	ABS/RC_WS21	AX-171165373	11	34901832	3.90762e-05	0.0416667	F-box protein AFR	0.0E0;0.0E0;2.4E-84;7.4E-82;2.1E-79;2.4E-55;2.7E-49;2.8E-48;9.1E-45;1.3E-37	XP_035538614/XP_035538615/XP_018845633/KAF5456581;XP_018845634/KAF5456582;XP_018809752/KAF5475126/XP_018809753;XP_018819610/KAF5472496;XP_018845630;XP_018817605/KAF5461543;KAF5456579;KAF5456580/XP_018845629;XP_018817624/KAF5461540;XP_018845631	Juglans regia
Chl fluorescence	Mother_Array	FarmCPU	ABS/RC_WS21	AX-171586979	7	48411955	4.48836e-05	0.408333	zinc finger protein ZAT5-like	0.0E0;3.8E-105;5.5E-56;2.2E-55;6.9E-55;8.2E-55;2.8E-54;9.1E-54;1.0E-53;2.5E-53	KAF5467025/XP_018808473;XP_018856283/KAF5453400;XP_035542074;KAF5477533;KAF5442713;KAF5451783;KAF5451782;KAF5477589;KAF5451781;KAF5477588	Juglans regia
Chl fluorescence	Mother_Array	FarmCPU	ABS/RC_WS21	AX-171106058	7	48414919	5.15783e-05	0.125	zinc finger protein ZAT5-like	0.0E0;3.8E-105;4.2E-52;4.2E-52;4.5E-52;1.9E-43;6.0E-34;1.4E-21;1.2E-20;1.1E-19	KAF5467025/XP_018808473;XP_018856283/KAF5453400;XP_018808475/KAF5467027;XP_018808474/KAF5467026;XP_035548009;XP_018818934/KAF5447311;XP_018828342/KAF5471895;XP_018841677/KAF5471696;XP_018845762/KAF5476002;XP_018836539/KAF5453526	Juglans regia
Chl fluorescence	Mother_Array	FarmCPU	ABS/RC_WS21	AX-171060966	9	15816402	6.47301e-05	0.45	zinc finger protein ZAT4-like	7.0E-176;2.6E-164;1.4E-127;7.2E-55;3.1E-49;1.2E-32;1.3E-32;1.4E-32;5.3E-31;1.4E-25	KAF5460199;XP_018859922;XP_018819220/KAF5477528;XP_018853929/KAF5446206;XP_035545882/KAF5470031/KAF5470030;KAF5479464;XP_035538896;XP_018840981;XP_035550758/KAF5457103;XP_035551702	Juglans regia
Chl fluorescence	Mother_Array	FarmCPU	ABS/RC_WS21	AX-170677072	7	48399510	6.7713e-05	0.258333	monocopper oxidase-like protein SKU5	2.0E-134;2.6E-134;5.0E-131;5.3E-131;2.7E-78;4.8E-76;5.4E-74;2.6E-72;1.7E-71;2.2E-71	XP_035548513;KAF5467023;KAF5467024;XP_018848067;KAF5478453/XP_018848108;KAF5460823/XP_035550080;KAF5470292/XP_018815111;XP_018826399/KAF5463864;XP_018838329/KAF5462184;XP_018851950/KAF5457705	Juglans regia
Chl fluorescence	Mother_Array	FarmCPU	ABS/RC_WS21	AX-171213778	7	48409662	6.99566e-05	0.441667	zinc finger protein ZAT5-like	0.0E0;3.0E-105;5.5E-56;2.2E-55;6.9E-55;8.2E-55;2.8E-54;9.1E-54;1.0E-53;2.5E-53	KAF5467025/XP_018808473;XP_018856283/KAF5453400;XP_035542074;KAF5477533;KAF5442713;KAF5451783;KAF5451782;KAF5477589;KAF5451781;KAF5477588	Juglans regia
Chl fluorescence	Mother_Array	FarmCPU	ABS/RC_WS21	AX-170838279	11	36027293	7.23623e-05	0.158333	uncharacterized vacuolar membrane protein YML018C	0.0E0;9.3E-100;1.5E-84;5.6E-71;1.9E-66;4.7E-66;8.4E-50;8.7E-50;9.1E-50;6.2E-34	KAF5456759;KAF5482235;XP_018822293/KAF5456760;KAF5461394/XP_035548955;XP_018822268;KAF5456758;XP_035550806;XP_018811223;XP_018826823;XP_018822216/KAF5456761	Juglans regia
Chl fluorescence	Mother_Array	FarmCPU	ABS/RC_WS21	AX-171573906	15	16845866	7.81309e-05	0.0666667	uncharacterized protein LOC108983799	0.0E0;0.0E0;0.0E0;0.0E0;0.0E0;0.0E0;0.0E0;0.0E0;0.0E0;0.0E0	KAF5467964/XP_018811106;KAF5443558;XP_035551689;KAF5442204/XP_018815621;XP_035544594;XP_035546588;KAF5458478;XP_018853114;KAF5443010;KAF5465302/XP_018816058	Juglans regia
Chl fluorescence	Mother_Array	FarmCPU	ABS/RC_WS21	AX-171170786	1	44532397	8.47362e-05	0.3	scarecrow-like transcription factor PAT1	0.0E0;0.0E0;0.0E0;0.0E0;9.1E-174;4.5E-156;3.7E-149;6.5E-146;2.0E-144;2.4E-144	KAF5482589/XP_018849898/XP_018849900;XP_018833704/KAF5471044;XP_018824688/KAF5459513/XP_018824686;KAF5457277;XP_018812730/KAF5479027;XP_018833137/KAF5447592;KAF5477107;KAF5465302/XP_018816058;KAF5442537;XP_035544456	Juglans regia
Chl fluorescence	Mother_Array	FarmCPU	ABS/RC_WS21	AX-170925599	1	11022575	8.8054e-05	0.133333	protein disulfide-isomerase-like isoform X1	8.9E-102;9.3E-102;1.1E-101;5.5E-78;3.2E-76;5.2E-76;1.2E-54;1.2E-12;2.8E-7;2.9E-7	KAF5480532/XP_018827673;XP_018827675/XP_018827676;XP_018827669/XP_018827672/KAF5480531/XP_018827671;KAF5480533/XP_018827677;KAF5445188;XP_018858114;XP_018827730/KAF5480534;KAF5449036;XP_035540588;XP_035540587/KAF5449035	Juglans regia
Chl fluorescence	Mother_Array	FarmCPU	ABS/RC_WS21	AX-170898790	14	24064936	8.87791e-05	0.3	uncharacterized protein LOC108994656	0.0E0;2.3E-178;1.5E-95;1.0E-94;4.3E-91;2.1E-87;3.0E-87;4.8E-87;4.8E-86;2.8E-85	XP_018825499/KAF5447692;KAF5450077/XP_018821220;XP_018813460/KAF5441803;KAF5443333;XP_035546612;KAF5471399;KAF5481950;KAF5477476;KAF5455051/XP_018814169;KAF5465229	Juglans regia
Chl fluorescence	Mother_Array	FarmCPU	ABS/RC_WS21	AX-170754304	2	1197862	9.11397e-05	0.491667	probable inactive leucine-rich repeat receptor-like protein kinase At3g03770	0.0E0;0.0E0;0.0E0;0.0E0;0.0E0;0.0E0;0.0E0;0.0E0;0.0E0;0.0E0	XP_035541332;KAF5476582;KAF5476581/XP_018823077;KAF5460036/XP_018825144;KAF5454406/XP_035551251;XP_035550138;KAF5460026;XP_035550185;XP_018825035/KAF5460029;KAF5469069	Juglans regia
Chl fluorescence	Mother_Array	MLMM	ABS/RC_WS21	AX-171514337	12	24044526	5.89574e-28	0.383333	RING-H2 finger protein ATL16-like	0.0E0;8.4E-162;3.0E-85;7.4E-84;1.1E-71;4.5E-65;8.7E-54;2.9E-31;9.9E-31;1.0E-28;1.6E-28;5.2E-28;7.8E-28;9.2E-25;2.3E-24;2.9E-24;3.6E-24;8.0E-24;1.2E-22;2.7E-22	XP_018814219/KAF5452695;KAF5465969/XP_018842128;KAF5452696;XP_018827171/KAF5482383;XP_018825243/KAF5459367;XP_018814230;XP_018814229/KAF5452694;XP_018841674;KAF5465968;XP_018811969/KAF5477783;KAF5482386/XP_018827144;XP_018851593/KAF5464621;KAF5460325/XP_018808826;XP_018841520;XP_035541401;XP_018814217/KAF5452693;KAF5465967;XP_018833935/KAF5468115;KAF5453974/XP_018843720;XP_018826920/KAF5444201	Juglans regia
Chl fluorescence	Mother_Array	MLMM	ABS/RC_WS21	AX-170800319	5	6827364	2.44366e-23	0.283333	protein FAR1-RELATED SEQUENCE 5-like	0.0E0;0.0E0;0.0E0;0.0E0;0.0E0;0.0E0;0.0E0;0.0E0;0.0E0;0.0E0	XP_035545920;XP_035550672;XP_035539698;XP_035541726;XP_018849469/KAF5479415;XP_035546227;XP_035550136/KAF5460066/KAF5482641/XP_018831714/XP_035550544;KAF5465107;KAF5451308;KAF5469921/KAF5469922	Juglans regia
Chl fluorescence	Mother_Array	MLMM	ABS/RC_WS21	AX-170586499	8	29729047	2.93432e-23	0.1	probable serine/threonine-protein kinase At1g54610	6.3E-124;1.6E-116;7.5E-116;2.2E-113;3.3E-113;5.6E-107;5.5E-106;1.2E-100;1.9E-100;3.3E-99	XP_035549186/KAF5463504/XP_018838565;XP_018845271/KAF5453913;XP_035542798;KAF5452388/XP_018840606;XP_018826096/KAF5465539;KAF5476503;KAF5476501/XP_018831505/XP_035543475;XP_018822965/KAF5460972;KAF5478656/XP_018850504;XP_035550751/KAF5457073	Juglans regia
Chl fluorescence	Mother_Array	MLMM	ABS/RC_WS21	AX-170838192	11	35950855	9.72606e-21	0.075	PX domain-containing protein EREX-like isoform X1	3.5E-155;6.2E-39;3.1E-37;3.3E-37;3.3E-37;3.5E-37;4.8E-37;9.0E-36;1.3E-35;1.3E-35	KAF5456748/XP_018822205;KAF5466784;XP_018806945/XP_018806946;XP_035539204/KAF5453248;XP_018806950;KAF5453247;XP_018806949;XP_018851733;XP_018851732/KAF5466782;KAF5466783/XP_018851731	Juglans regia
Chl fluorescence	Mother_Array	MLMM	ABS/RC_WS21	AX-171524696	16	20761643	1.16584e-17	0.491667	DCN1-like protein 5 isoform X1	6.9E-40;1.6E-37;6.3E-30;7.7E-30;1.3E-29;3.4E-29;5.5E-29;1.3E-27;1.3E-27;4.6E-26;6.3E-26;7.7E-26;1.5E-25;4.7E-24;6.4E-24;1.5E-20;2.3E-20;2.2E-19;4.5E-18;1.7E-16	KAF5449100/KAF5452521;KAF5478513/XP_018848712;KAF5452519;XP_035541184/KAF5447927;KAF5470129;KAF5474204;KAF5472720;XP_035546890;XP_035546889;KAF5451107;XP_035540300;KAF5475495;KAF5443184;XP_018811041/KAF5453276;KAF5453279;XP_018818486/KAF5443427;KAF5467872;XP_018856725/KAF5464314;XP_018811048/KAF5453280;KAF5452520	Juglans regia
Chl fluorescence	Mother_Array	MLMM	ABS/RC_WS21	AX-171538851	15	19051216	2.65411e-14	0.408333	protein MULTIPOLAR SPINDLE 1 isoform X1	0.0E0;0.0E0;0.0E0;1.3E-135;6.4E-91;7.2E-91;7.4E-91;4.0E-78;1.3E-69;6.7E-69	XP_018823484/KAF5445676;XP_018823485/KAF5445675;KAF5469433/XP_018828383;KAF5443558;XP_035544454;XP_035544453;XP_035544456;XP_018833704/KAF5471044;XP_035541550/XP_035541549/XP_035541548;XP_035541552	Juglans regia
Chl fluorescence	Mother_Array	MLMM	ABS/RC_WS21	AX-170881873	14	10367937	2.15138e-12	0.191667	chitinase 2-like	0.0E0;1.9E-111;3.4E-111;4.2E-46;4.8E-46;1.7E-37;4.9E-36;4.7E-34;5.5E-30;7.3E-30	XP_018824563/KAF5447055;KAF5470614;XP_018805245;KAF5468900;XP_035546626;KAF5452775;KAF5463197;KAF5446730/XP_018835107;KAF5465499/XP_018825992;XP_035540358	Juglans regia
Chl fluorescence	Mother_Array	MLMM	ABS/RC_WS21	AX-170906219	7	34256456	1.08452e-09	0.225	translocase of chloroplast 120, chloroplastic-like	0.0E0;0.0E0;1.6E-169;1.4E-93;3.1E-91;4.6E-85;5.5E-85;8.4E-83;4.3E-81;7.1E-81	XP_035548616;KAF5465480;XP_018857825/KAF5462518;KAF5448954/XP_018823799;KAF5443807/XP_018841453/XP_035542193;XP_018843880/KAF5459229;XP_018843879/KAF5459228;KAF5482238;XP_018826810/KAF5482236;KAF5482237/XP_018826807	Juglans regia
Chl fluorescence	Mother_Array	MLMM	ABS/RC_WS21	AX-170995175	10	817887	8.29987e-07	0.491667	far upstream element-binding protein 2-like isoform X1	0.0E0;0.0E0;6.3E-179;6.8E-179;5.0E-126;5.6E-126;4.7E-116;4.2E-113;2.8E-112;5.9E-86	XP_018831122/KAF5457063;XP_018831123/KAF5457062;XP_018831066/KAF5457067;KAF5457068/XP_018831064;KAF5479386/XP_018834221;XP_018834220/KAF5479387;KAF5479950/XP_035550584;XP_035550746;KAF5457066/XP_018831065;XP_018831073/UDM84167/KAF5457065	Juglans regia
Chl fluorescence	Mother_Array	MLMM	ABS/RC_WS21	AX-171189489	2	34239667	2.94198e-06	0.491667	protein SPA1-RELATED 3-like isoform X1	0.0E0;0.0E0;0.0E0;0.0E0;1.9E-170;3.5E-166;1.0E-161;3.8E-96;1.1E-83;1.0E-82	XP_018850484/XP_018850493;XP_018850440/XP_018850460/XP_035543687/KAF5478657;XP_018850469/KAF5478658;KAF5478659/XP_018850475;XP_018823013/KAF5460974;KAF5460973/XP_018822996/XP_018822975/XP_018822990/XP_018822982/XP_018823004;XP_018823028;XP_018850543/KAF5478660;KAF5478656/XP_018850504;XP_018823054/KAF5460975/XP_035549591/XP_018823072	Juglans regia
Chl fluorescence	Mother_Array	MLMM	ABS/RC_WS21	AX-170733956	10	906868	1.00497e-05	0.475	glucuronoxylan 4-O-methyltransferase 1-like	0.0E0;2.9E-162;4.4E-146;1.4E-145;6.3E-116;6.9E-115;7.1E-113;1.9E-110;9.2E-102;1.8E-100	KAF5457081;XP_018813955;XP_018849479;KAF5479423;XP_018817806/KAF5448102;KAF5475573;KAF5465899;XP_018854512/KAF5444418;KAF5446008;KAF5470864	Juglans regia
Chl fluorescence	Mother_Array	MLMM	ABS/RC_WS21	AX-171575788	8	23848529	1.13234e-05	0.375	protein POLLENLESS 3-LIKE 2-like	0.0E0;0.0E0;0.0E0;7.7E-153;2.9E-152;2.3E-89;5.8E-89;9.3E-89;3.3E-88;2.0E-45	XP_018809026;KAF5462970;KAF5462969;XP_018829559;KAF5454588;XP_018809418;KAF5462967;XP_018829633;KAF5454587;XP_035543621	Juglans regia
Chl fluorescence	Mother_Array	MLMM	ABS/RC_WS21	AX-170994987	10	657504	1.50033e-05	0.35	vacuolar protein sorting-associated protein 52 A-like isoform X2	1.9E-52;1.9E-52;1.9E-52;1.9E-52;1.9E-52;2.1E-52;3.0E-52;2.4E-50;2.6E-50;2.6E-50	XP_035550741;XP_018831105;KAF5457043;XP_018831107;KAF5457042;KAF5457045/XP_035550742;KAF5457044;XP_035544661;XP_035544665/XP_035544663;KAF5479352	Juglans regia
Chl fluorescence	Mother_Array	MLMM	ABS/RC_WS21	AX-170775058	7	19341026	1.91274e-05	0.141667	uncharacterized protein LOC109014298	0.0E0;0.0E0;0.0E0;0.0E0;0.0E0;0.0E0;0.0E0;0.0E0;0.0E0;6.5E-179	XP_035546626;KAF5468900;XP_035543137;XP_035546229;XP_035541522;XP_035542083;XP_018853760/KAF5468656;KAF5466917;KAF5462658;KAF5465499/XP_018825992	Juglans regia
Chl fluorescence	Mother_Array	MLMM	ABS/RC_WS21	AX-171180361	7	19366994	1.91274e-05	0.141667	9-cis-epoxycarotenoid dioxygenase	0.0E0;0.0E0;0.0E0;0.0E0;0.0E0;0.0E0;1.2E-166;7.7E-109;8.7E-92;3.0E-89	XP_018817253/KAF5464948;AFO59595;KAF5477415/XP_018827198;KAF5460096/XP_018825192;XP_018820621/KAF5475125;KAF5472499/XP_018819630;AFO59594;KAF5477608/XP_018814582;XP_018856581/KAF5445883;XP_018819172/KAF5470430	Juglans regia
Chl fluorescence	Mother_Array	MLMM	ABS/RC_WS21	AX-171192954	12	19963965	2.1711e-05	0.258333	pentatricopeptide repeat-containing protein At1g06710, mitochondrial	1.8E-115;2.1E-115;6.0E-59;1.4E-37;3.2E-26;6.5E-26;4.6E-25;2.9E-24;7.0E-24;8.6E-24	XP_018842729;KAF5442619;XP_018825730/KAF5452284;KAF5464727/XP_018811032;XP_018819760/XP_018819762/XP_018819761/KAF5465295;XP_035543437;XP_018841967/KAF5444033;KAF5471113/XP_035546364;XP_035551122/XP_018831878/KAF5481712;XP_018824875	Juglans regia
Chl fluorescence	Mother_Array	MLMM	ABS/RC_WS21	AX-171564588	10	822235	2.42887e-05	0.333333	far upstream element-binding protein 2-like isoform X2	6.3E-179;6.8E-179;1.1E-149;1.2E-149;4.7E-116;4.2E-113;2.8E-112;7.9E-101;9.1E-101;2.3E-93	XP_018831066/KAF5457067;KAF5457068/XP_018831064;XP_018831123/KAF5457062;XP_018831122/KAF5457063;KAF5479950/XP_035550584;XP_035550746;KAF5457066/XP_018831065;KAF5479386/XP_018834221;XP_018834220/KAF5479387;XP_018831074/XP_018831075/KAF5457069	Juglans regia
Chl fluorescence	Mother_Array	MLMM	ABS/RC_WS21	AX-170664673	12	7132271	3.05477e-05	0.433333	hypothetical protein F2P56_007362	0.0E0;0.0E0;0.0E0;0.0E0;0.0E0;0.0E0;0.0E0;0.0E0;0.0E0;0.0E0	KAF5475567;KAF5472652;XP_035543150;XP_035545020;XP_035543605;KAF5454804;KAF5442107;XP_035551744;KAF5472653;XP_035545159	Juglans regia
Chl fluorescence	Mother_Array	MLMM	ABS/RC_WS21	AX-171136723	10	853643	3.07489e-05	0.433333	11-beta-hydroxysteroid dehydrogenase B-like	2.4E-121;3.7E-121;1.2E-115;1.9E-114;1.5E-107;1.1E-68;3.7E-62;6.3E-45;1.2E-26;8.1E-26	KAF5457072;XP_018811454;XP_018811456;KAF5457070;KAF5457071/XP_018811455/UDM84168;KAF5479414;XP_018849485;KAF5479418;KAF5473082;KAF5481294	Juglans regia
Chl fluorescence	Mother_Array	MLMM	ABS/RC_WS21	AX-171175540	10	911110	3.67314e-05	0.35	glucuronoxylan 4-O-methyltransferase 3-like	0.0E0;2.9E-162;4.4E-146;1.4E-145;4.9E-124;3.3E-123;6.1E-123;7.2E-123;1.3E-122;1.5E-122	KAF5457081;XP_018813955;XP_018849479;KAF5479423;KAF5468951;KAF5454825;KAF5468687;XP_018855236;XP_035551747;XP_035547412	Juglans regia
Chl fluorescence	Mother_Array	MLMM	ABS/RC_WS21	AX-170733979	10	885996	3.67314e-05	0.35	uncharacterized mitochondrial protein AtMg00810-like	2.0E-139;2.7E-130;7.0E-119;7.6E-116;2.3E-115;1.9E-111;2.5E-110;5.5E-110;8.2E-110;1.7E-109	KAF5482317;KAF5468773;KAF5458162;KAF5442016;XP_035539660;KAF5449042;KAF5468282;XP_018857077/KAF5452084;KAF5469795;KAF5468774	Juglans regia
Chl fluorescence	Mother_Array	MLMM	ABS/RC_WS21	AX-170733983	10	881488	3.69518e-05	0.45	UPF0301 protein MAB_4928c-like	2.0E-139;8.9E-134;2.7E-130;1.2E-125;7.0E-119;7.6E-116;2.3E-115;1.9E-111;2.5E-110;5.5E-110	KAF5482317;KAF5457074/XP_018813957;KAF5468773;XP_018849477/KAF5479420;KAF5458162;KAF5442016;XP_035539660;KAF5449042;KAF5468282;XP_018857077/KAF5452084	Juglans regia
Chl fluorescence	Mother_Array	MLMM	ABS/RC_WS21	AX-170733922	10	947272	6.6676e-05	0.333333	12-oxophytodienoate reductase 2-like	0.0E0;3.5E-155;2.6E-113;1.1E-111;3.5E-111;2.9E-110;9.3E-109;1.8E-108;2.6E-108;5.4E-108	XP_035542247;XP_018813956/KAF5457083;XP_018841148/KAF5479440;KAF5479439;XP_018841145/KAF5479438;XP_035550755/KAF5457087;KAF5479437;XP_018841146;XP_035550757;KAF5457091	Juglans regia
Chl fluorescence	Mother_Array	MLMM	ABS/RC_WS21	AX-171581618	10	970644	9.0842e-05	0.358333	12-oxophytodienoate reductase 2-like	3.8E-129;1.8E-128;9.8E-128;2.4E-127;5.6E-114;8.7E-114;4.7E-113;7.9E-113;2.7E-108;2.8E-108	KAF5457088;XP_035550755/KAF5457087;XP_035550754/KAF5457084;KAF5457085;XP_035550757;KAF5457091;XP_018841148/KAF5479440;XP_035550756;XP_018841146;KAF5479437	Juglans regia
Chl fluorescence	Mother_Array	MLMM	ABS/RC_WS21	AX-170693824	3	8365955	9.24935e-05	0.141667	probable LRR receptor-like serine/threonine-protein kinase At3g47570	0.0E0;0.0E0;0.0E0;0.0E0;0.0E0;0.0E0;0.0E0;0.0E0;0.0E0;0.0E0	XP_018849822/KAF5474755;KAF5449653;XP_035541452;KAF5446747;XP_035547477;KAF5442739/XP_018842880;KAF5444952/XP_018805784;XP_035546343;KAF5454737;XP_035551735	Juglans regia
Chl fluorescence	Mother_Array	FarmCPU	ABS/RC_WW21	AX-171180993	13	941361	1.32537e-05	0.183333	scopoletin glucosyltransferase-like	0.0E0;0.0E0;0.0E0;0.0E0;0.0E0;0.0E0;0.0E0;3.1E-146;2.3E-137;6.0E-137	XP_018817794/KAF5448175;KAF5448174/XP_018817795;XP_018817797;XP_018815112/KAF5470290;XP_035546268;XP_018831483/KAF5444356;XP_035542630/KAF5444355;XP_018840292/KAF5473715/XP_018840295/XP_018840293;XP_018840296/KAF5473716;XP_018850624/KAF5473719	Juglans regia
Chl fluorescence	Mother_Array	FarmCPU	ABS/RC_WW21	AX-171107504	10	26272268	2.05496e-05	0.1	uncharacterized mitochondrial protein AtMg00810-like	3.6E-121;2.2E-113;2.1E-112;1.2E-105;2.1E-92;3.1E-91;2.3E-88;1.1E-87;1.8E-87;1.2E-86	KAF5475573;XP_035551710;XP_035548721;XP_018858609/KAF5455446;KAF5447193;KAF5448208/XP_018827470;KAF5468282;KAF5465144;KAF5443609/XP_018806457;KAF5446008	Juglans regia
Chl fluorescence	Mother_Array	FarmCPU	ABS/RC_WW21	AX-171089925	4	26276700	2.41023e-05	0.225	uncharacterized mitochondrial protein AtMg00810-like	0.0E0;3.0E-139;6.1E-125;9.3E-124;8.7E-111;5.1E-110;1.0E-108;1.6E-107;8.9E-107;1.7E-106	KAF5467872;KAF5475573;XP_018824139/KAF5454845;KAF5464757;KAF5464553/XP_018822777;XP_018829068/KAF5449223;KAF5465144;KAF5458652;KAF5447245;XP_018829712/KAF5470838	Juglans regia
Chl fluorescence	Mother_Array	FarmCPU	ABS/RC_WW21	AX-171151770	4	26245732	2.48816e-05	0.175	G-type lectin S-receptor-like serine/threonine-protein kinase At4g27290 isoform X2	0.0E0;0.0E0;0.0E0;0.0E0;4.7E-124;4.9E-124;2.7E-120;8.8E-120;9.0E-120;1.8E-118	KAF5472665/XP_018812938;XP_018812936/KAF5472666;XP_018812939/KAF5472667;XP_018812940/XP_018812941;XP_018812934/KAF5472662;XP_018812935/KAF5472663;XP_018835213;KAF5478781;XP_018852077/KAF5478782;KAF5478042/XP_018835211	Juglans regia
Chl fluorescence	Mother_Array	FarmCPU	ABS/RC_WW21	AX-170838302	11	36050863	3.11362e-05	0.425	protein TOPLESS-RELATED PROTEIN 2-like isoform X1	7.9E-147;8.6E-145;1.1E-107;1.2E-107;2.7E-98;2.9E-98;4.6E-96;4.6E-96;3.0E-82;2.7E-81	KAF5456767/XP_018822209;XP_018822210/KAF5456766;KAF5453257/XP_018836900;XP_018836898/KAF5453256;KAF5454134/XP_018839650;XP_018839651/KAF5454135;KAF5466805/XP_035548092;XP_035548093/KAF5466806;KAF5452308/XP_018825699;XP_018828940/XP_018828936/XP_035540124/XP_018828939/KAF5450871/XP_018828938	Juglans regia
Chl fluorescence	Mother_Array	FarmCPU	ABS/RC_WW21	AX-171226573	11	36046700	3.11362e-05	0.425	heparanase-like protein 3 isoform X1	2.6E-77;6.3E-77;6.2E-53;1.0E-52;1.1E-52;4.7E-50;1.8E-40;3.0E-39;3.3E-39;4.5E-38	XP_035551533;XP_035551532/KAF5456763;XP_018836249;XP_035549272;XP_035549270/XP_035549271/KAF5461388;KAF5461389;KAF5459240;KAF5459241;KAF5459239;XP_035550824	Juglans regia
Chl fluorescence	Mother_Array	FarmCPU	ABS/RC_WW21	AX-171084442	11	7700301	3.12074e-05	0.133333	probable LRR receptor-like serine/threonine-protein kinase RFK1	0.0E0;0.0E0;0.0E0;3.8E-168;1.8E-163;1.0E-157;2.3E-156;5.2E-156;3.9E-155;1.4E-153	XP_035547383;XP_035546394;XP_035551731;KAF5447805;XP_035543106;XP_035551075;KAF5442095;KAF5475743;XP_018855499;KAF5477291	Juglans regia
Chl fluorescence	Mother_Array	FarmCPU	ABS/RC_WW21	AX-170734747	6	18085542	3.89908e-05	0.141667	uncharacterized protein LOC109000433	0.0E0;0.0E0;0.0E0;0.0E0;0.0E0;0.0E0;0.0E0;0.0E0;0.0E0;0.0E0	XP_035546396;XP_035551717;KAF5454628;XP_035546735;KAF5465302/XP_018816058;KAF5471784;KAF5458478;XP_018853114;KAF5443010;KAF5447348	Juglans regia
Chl fluorescence	Mother_Array	FarmCPU	ABS/RC_WW21	AX-171523112	13	920153	4.27165e-05	0.116667	scopoletin glucosyltransferase-like	2.4E-136;7.5E-120;4.0E-110;2.4E-87;6.9E-85;6.7E-84;6.7E-77;6.8E-76;1.7E-73;3.8E-71	KAF5448174/XP_018817795;XP_018817794/KAF5448175;KAF5448172/XP_018817793;XP_018819865/KAF5444899;XP_018822308/KAF5468231;XP_018813723/KAF5451306;XP_035546268;XP_018815112/KAF5470290;KAF5467691/XP_018848084;KAF5444522/XP_018807796	Juglans regia
Chl fluorescence	Mother_Array	FarmCPU	ABS/RC_WW21	AX-171138949	10	29011850	4.36695e-05	0.183333	hypothetical protein F2P56_035816, partial	0.0E0;0.0E0;0.0E0;0.0E0;0.0E0;0.0E0;0.0E0;0.0E0;0.0E0;0.0E0	KAF5443243;XP_035541503;KAF5478433/XP_018846700;KAF5465302/XP_018816058;KAF5458478;XP_018853114;XP_035543593;XP_035542078;KAF5447348;KAF5443010	Juglans regia
Chl fluorescence	Mother_Array	FarmCPU	ABS/RC_WW21	AX-171485725	11	36393251	5.06175e-05	0.241667	CBL-interacting protein kinase 2-like	0.0E0;0.0E0;0.0E0;1.1E-147;4.3E-145;2.5E-143;3.2E-143;1.7E-140;3.2E-140;7.3E-135	XP_035538684;XP_018846316/KAF5466861;XP_018820984/KAF5476473;XP_018857075/XP_018857074/KAF5476378;KAF5471450/XP_018819315/XP_018819314;KAF5472950/XP_018807182;XP_018828561/KAF5446598;XP_018850318;XP_018823434/KAF5445728;XP_018847661/KAF5475105	Juglans regia
Chl fluorescence	Mother_Array	FarmCPU	ABS/RC_WW21	AX-170928252	7	45818035	5.31359e-05	0.191667	uncharacterized protein LOC118348045	0.0E0;0.0E0;0.0E0;0.0E0;0.0E0;0.0E0;0.0E0;0.0E0;0.0E0;0.0E0	XP_035544688;KAF5469344;XP_035539682;XP_018840913/KAF5461689;XP_035547466;XP_035541366;XP_035542117;XP_035547479;XP_035539697;XP_035543591	Juglans regia
Chl fluorescence	Mother_Array	FarmCPU	ABS/RC_WW21	AX-170680987	10	12174935	5.5193e-05	0.458333	uncharacterized protein LOC109016147	0.0E0;0.0E0;0.0E0;0.0E0;0.0E0;1.9E-176;1.4E-172;1.0E-171;5.2E-171;5.7E-167	XP_035545050;XP_035546524;KAF5468900;XP_035546626;KAF5466917;XP_018807750/KAF5472311;KAF5446417;KAF5465275;XP_035546229;XP_035548696	Juglans regia
Chl fluorescence	Mother_Array	FarmCPU	ABS/RC_WW21	AX-170781882	13	906162	6.34221e-05	0.0916667	probable E3 ubiquitin ligase SUD1 isoform X1	0.0E0;0.0E0;0.0E0;0.0E0;0.0E0;0.0E0;0.0E0;0.0E0;0.0E0;0.0E0	XP_035541503;XP_035547332;KAF5475691;KAF5443243;XP_035548749;XP_035543570;XP_018859967/KAF5462657;XP_035545952;KAF5448170/XP_018817791;XP_018817792/KAF5448171	Juglans regia
Chl fluorescence	Mother_Array	FarmCPU	ABS/RC_WW21	AX-170640442	7	45746713	6.52826e-05	0.283333	uncharacterized protein LOC109001043	0.0E0;2.0E-133;1.1E-116;6.4E-114;1.5E-111;1.6E-111;1.8E-111;1.1E-109;1.7E-104;1.6E-103	XP_018833704/KAF5471044;KAF5446588;KAF5457277;KAF5461636;XP_035544456;XP_035544454;XP_035544453;KAF5445889;KAF5452893/KAF5457297;KAF5442566	Juglans regia
Chl fluorescence	Mother_Array	FarmCPU	ABS/RC_WW21	AX-171163637	7	45734648	6.52826e-05	0.283333	uncharacterized protein LOC109001043	0.0E0;2.0E-133;6.4E-114;1.5E-111;1.6E-111;1.8E-111;1.1E-109;6.1E-106;1.7E-104;1.6E-103	XP_018833704/KAF5471044;KAF5446588;KAF5461636;XP_035544456;XP_035544454;XP_035544453;KAF5445889;KAF5457277;KAF5452893/KAF5457297;KAF5442566	Juglans regia
Chl fluorescence	Mother_Array	FarmCPU	ABS/RC_WW21	AX-171494659	7	45710956	6.52826e-05	0.283333	uncharacterized protein LOC109001043	0.0E0;4.1E-164;1.2E-160;9.3E-139;3.1E-135;3.6E-135;5.5E-135;2.6E-128;6.4E-126;1.6E-117	XP_018833704/KAF5471044;KAF5457906;KAF5452893/KAF5457297;KAF5477107;XP_035544456;XP_035544454;XP_035544453;KAF5473059;XP_035544681;KAF5467197/XP_018850568	Juglans regia
Chl fluorescence	Mother_Array	FarmCPU	ABS/RC_WW21	AX-170716429	16	27843590	6.7045e-05	0.341667	probable LRR receptor-like serine/threonine-protein kinase At5g45780	7.4E-100;1.1E-95;2.3E-93;1.3E-68;4.6E-63;6.7E-51;5.6E-46;1.3E-42;1.3E-42;1.7E-42	XP_018852109/KAF5444316;XP_018850724/KAF5472945;KAF5472944;XP_035540806/KAF5448251/XP_018827862/XP_035540803/XP_035540804/XP_035540805;KAF5461046;XP_018852108;KAF5464706;XP_018809228;KAF5463682;XP_018809227	Juglans regia
Chl fluorescence	Mother_Array	FarmCPU	ABS/RC_WW21	AX-171098188	3	28150113	7.71128e-05	0.3	APETALA2-like protein 3 isoform X1	4.4E-111;1.0E-107;6.8E-81;1.3E-73;9.0E-73;3.0E-69;2.6E-67;4.9E-67;5.3E-63;3.6E-62	XP_035543925/KAF5475921;XP_035543926;KAF5450077/XP_018821220;KAF5451423/XP_018829385;XP_018858777/KAF5452073;XP_018833699/KAF5471057;XP_018816245/KAF5463281;KAF5445094/XP_018821505;KAF5449295;XP_035538468	Juglans regia
Chl fluorescence	Mother_Array	FarmCPU	ABS/RC_WW21	AX-171089930	4	26266502	8.37125e-05	0.241667	uncharacterized protein LOC108993611	6.1E-125;5.1E-110;1.7E-106;6.9E-103;4.7E-77;1.0E-69;1.9E-63;2.1E-63;2.3E-63;1.9E-61	XP_018824139/KAF5454845;XP_018829068/KAF5449223;XP_018829712/KAF5470838;KAF5468302/XP_018816098;XP_035548726;XP_035549723;KAF5449827;XP_035540487;XP_018848502;XP_018844045/KAF5465045	Juglans regia
Chl fluorescence	Mother_Array	FarmCPU	ABS/RC_WW21	AX-170640435	7	45736654	8.40497e-05	0.308333	uncharacterized protein LOC109001043	0.0E0;2.0E-133;1.1E-116;6.4E-114;1.5E-111;1.6E-111;1.8E-111;1.1E-109;1.7E-104;1.6E-103	XP_018833704/KAF5471044;KAF5446588;KAF5457277;KAF5461636;XP_035544456;XP_035544454;XP_035544453;KAF5445889;KAF5452893/KAF5457297;KAF5442566	Juglans regia
Chl fluorescence	Mother_Array	FarmCPU	ABS/RC_WW21	AX-171510257	16	27823638	9.85397e-05	0.275	probable LRR receptor-like serine/threonine-protein kinase At5g45780	7.4E-100;1.1E-95;2.3E-93;1.3E-68;4.6E-63;6.7E-51;5.6E-46;1.3E-42;1.3E-42;1.7E-42	XP_018852109/KAF5444316;XP_018850724/KAF5472945;KAF5472944;XP_035540806/KAF5448251/XP_018827862/XP_035540803/XP_035540804/XP_035540805;KAF5461046;XP_018852108;KAF5464706;XP_018809228;KAF5463682;XP_018809227	Juglans regia
Chl fluorescence	Mother_Array	MLMM	ABS/RC_WW21	AX-171180993	13	941361	7.83829e-06	0.183333	scopoletin glucosyltransferase-like	0.0E0;0.0E0;0.0E0;0.0E0;0.0E0;0.0E0;0.0E0;3.1E-146;2.3E-137;6.0E-137	XP_018817794/KAF5448175;KAF5448174/XP_018817795;XP_018817797;XP_018815112/KAF5470290;XP_035546268;XP_018831483/KAF5444356;XP_035542630/KAF5444355;XP_018840292/KAF5473715/XP_018840295/XP_018840293;XP_018840296/KAF5473716;XP_018850624/KAF5473719	Juglans regia
Chl fluorescence	Mother_Array	MLMM	ABS/RC_WW21	AX-171089925	4	26276700	1.78293e-05	0.225	uncharacterized mitochondrial protein AtMg00810-like	0.0E0;3.0E-139;6.1E-125;9.3E-124;8.7E-111;5.1E-110;1.0E-108;1.6E-107;8.9E-107;1.7E-106	KAF5467872;KAF5475573;XP_018824139/KAF5454845;KAF5464757;KAF5464553/XP_018822777;XP_018829068/KAF5449223;KAF5465144;KAF5458652;KAF5447245;XP_018829712/KAF5470838	Juglans regia
Chl fluorescence	Mother_Array	MLMM	ABS/RC_WW21	AX-171151770	4	26245732	2.47308e-05	0.175	G-type lectin S-receptor-like serine/threonine-protein kinase At4g27290 isoform X2	0.0E0;0.0E0;0.0E0;0.0E0;4.7E-124;4.9E-124;2.7E-120;8.8E-120;9.0E-120;1.8E-118	KAF5472665/XP_018812938;XP_018812936/KAF5472666;XP_018812939/KAF5472667;XP_018812940/XP_018812941;XP_018812934/KAF5472662;XP_018812935/KAF5472663;XP_018835213;KAF5478781;XP_018852077/KAF5478782;KAF5478042/XP_018835211	Juglans regia
Chl fluorescence	Mother_Array	MLMM	ABS/RC_WW21	AX-171107504	10	26272268	2.70839e-05	0.1	uncharacterized mitochondrial protein AtMg00810-like	3.6E-121;2.2E-113;2.1E-112;1.2E-105;2.1E-92;3.1E-91;2.3E-88;1.1E-87;1.8E-87;1.2E-86	KAF5475573;XP_035551710;XP_035548721;XP_018858609/KAF5455446;KAF5447193;KAF5448208/XP_018827470;KAF5468282;KAF5465144;KAF5443609/XP_018806457;KAF5446008	Juglans regia
Chl fluorescence	Mother_Array	MLMM	ABS/RC_WW21	AX-171084442	11	7700301	2.8025e-05	0.133333	probable LRR receptor-like serine/threonine-protein kinase RFK1	0.0E0;0.0E0;0.0E0;3.8E-168;1.8E-163;1.0E-157;2.3E-156;5.2E-156;3.9E-155;1.4E-153	XP_035547383;XP_035546394;XP_035551731;KAF5447805;XP_035543106;XP_035551075;KAF5442095;KAF5475743;XP_018855499;KAF5477291	Juglans regia
Chl fluorescence	Mother_Array	MLMM	ABS/RC_WW21	AX-171523112	13	920153	3.6313e-05	0.116667	scopoletin glucosyltransferase-like	2.4E-136;7.5E-120;4.0E-110;2.4E-87;6.9E-85;6.7E-84;6.7E-77;6.8E-76;1.7E-73;3.8E-71	KAF5448174/XP_018817795;XP_018817794/KAF5448175;KAF5448172/XP_018817793;XP_018819865/KAF5444899;XP_018822308/KAF5468231;XP_018813723/KAF5451306;XP_035546268;XP_018815112/KAF5470290;KAF5467691/XP_018848084;KAF5444522/XP_018807796	Juglans regia
Chl fluorescence	Mother_Array	MLMM	ABS/RC_WW21	AX-170838302	11	36050863	4.08683e-05	0.425	protein TOPLESS-RELATED PROTEIN 2-like isoform X1	7.9E-147;8.6E-145;1.1E-107;1.2E-107;2.7E-98;2.9E-98;4.6E-96;4.6E-96;3.0E-82;2.7E-81	KAF5456767/XP_018822209;XP_018822210/KAF5456766;KAF5453257/XP_018836900;XP_018836898/KAF5453256;KAF5454134/XP_018839650;XP_018839651/KAF5454135;KAF5466805/XP_035548092;XP_035548093/KAF5466806;KAF5452308/XP_018825699;XP_018828940/XP_018828936/XP_035540124/XP_018828939/KAF5450871/XP_018828938	Juglans regia
Chl fluorescence	Mother_Array	MLMM	ABS/RC_WW21	AX-171226573	11	36046700	4.08683e-05	0.425	heparanase-like protein 3 isoform X1	2.6E-77;6.3E-77;6.2E-53;1.0E-52;1.1E-52;4.7E-50;1.8E-40;3.0E-39;3.3E-39;4.5E-38	XP_035551533;XP_035551532/KAF5456763;XP_018836249;XP_035549272;XP_035549270/XP_035549271/KAF5461388;KAF5461389;KAF5459240;KAF5459241;KAF5459239;XP_035550824	Juglans regia
Chl fluorescence	Mother_Array	MLMM	ABS/RC_WW21	AX-170928252	7	45818035	4.11711e-05	0.191667	uncharacterized protein LOC118348045	0.0E0;0.0E0;0.0E0;0.0E0;0.0E0;0.0E0;0.0E0;0.0E0;0.0E0;0.0E0	XP_035544688;KAF5469344;XP_035539682;XP_018840913/KAF5461689;XP_035547466;XP_035541366;XP_035542117;XP_035547479;XP_035539697;XP_035543591	Juglans regia
Chl fluorescence	Mother_Array	MLMM	ABS/RC_WW21	AX-170734747	6	18085542	4.36298e-05	0.141667	uncharacterized protein LOC109000433	0.0E0;0.0E0;0.0E0;0.0E0;0.0E0;0.0E0;0.0E0;0.0E0;0.0E0;0.0E0	XP_035546396;XP_035551717;KAF5454628;XP_035546735;KAF5465302/XP_018816058;KAF5471784;KAF5458478;XP_018853114;KAF5443010;KAF5447348	Juglans regia
Chl fluorescence	Mother_Array	MLMM	ABS/RC_WW21	AX-171138949	10	29011850	4.99193e-05	0.183333	hypothetical protein F2P56_035816, partial	0.0E0;0.0E0;0.0E0;0.0E0;0.0E0;0.0E0;0.0E0;0.0E0;0.0E0;0.0E0	KAF5443243;XP_035541503;KAF5478433/XP_018846700;KAF5465302/XP_018816058;KAF5458478;XP_018853114;XP_035543593;XP_035542078;KAF5447348;KAF5443010	Juglans regia
Chl fluorescence	Mother_Array	MLMM	ABS/RC_WW21	AX-171485725	11	36393251	5.21235e-05	0.241667	CBL-interacting protein kinase 2-like	0.0E0;0.0E0;0.0E0;1.1E-147;4.3E-145;2.5E-143;3.2E-143;1.7E-140;3.2E-140;7.3E-135	XP_035538684;XP_018846316/KAF5466861;XP_018820984/KAF5476473;XP_018857075/XP_018857074/KAF5476378;KAF5471450/XP_018819315/XP_018819314;KAF5472950/XP_018807182;XP_018828561/KAF5446598;XP_018850318;XP_018823434/KAF5445728;XP_018847661/KAF5475105	Juglans regia
Chl fluorescence	Mother_Array	MLMM	ABS/RC_WW21	AX-170781882	13	906162	5.92953e-05	0.0916667	probable E3 ubiquitin ligase SUD1 isoform X1	0.0E0;0.0E0;0.0E0;0.0E0;0.0E0;0.0E0;0.0E0;0.0E0;0.0E0;0.0E0	XP_035541503;XP_035547332;KAF5475691;KAF5443243;XP_035548749;XP_035543570;XP_018859967/KAF5462657;XP_035545952;KAF5448170/XP_018817791;XP_018817792/KAF5448171	Juglans regia
Chl fluorescence	Mother_Array	MLMM	ABS/RC_WW21	AX-171089930	4	26266502	7.00514e-05	0.241667	uncharacterized protein LOC108993611	6.1E-125;5.1E-110;1.7E-106;6.9E-103;4.7E-77;1.0E-69;1.9E-63;2.1E-63;2.3E-63;1.9E-61	XP_018824139/KAF5454845;XP_018829068/KAF5449223;XP_018829712/KAF5470838;KAF5468302/XP_018816098;XP_035548726;XP_035549723;KAF5449827;XP_035540487;XP_018848502;XP_018844045/KAF5465045	Juglans regia
Chl fluorescence	Mother_Array	MLMM	ABS/RC_WW21	AX-170716429	16	27843590	7.0988e-05	0.341667	probable LRR receptor-like serine/threonine-protein kinase At5g45780	7.4E-100;1.1E-95;2.3E-93;1.3E-68;4.6E-63;6.7E-51;5.6E-46;1.3E-42;1.3E-42;1.7E-42	XP_018852109/KAF5444316;XP_018850724/KAF5472945;KAF5472944;XP_035540806/KAF5448251/XP_018827862/XP_035540803/XP_035540804/XP_035540805;KAF5461046;XP_018852108;KAF5464706;XP_018809228;KAF5463682;XP_018809227	Juglans regia
Chl fluorescence	Mother_Array	MLMM	ABS/RC_WW21	AX-170640442	7	45746713	7.95534e-05	0.283333	uncharacterized protein LOC109001043	0.0E0;2.0E-133;1.1E-116;6.4E-114;1.5E-111;1.6E-111;1.8E-111;1.1E-109;1.7E-104;1.6E-103	XP_018833704/KAF5471044;KAF5446588;KAF5457277;KAF5461636;XP_035544456;XP_035544454;XP_035544453;KAF5445889;KAF5452893/KAF5457297;KAF5442566	Juglans regia
Chl fluorescence	Mother_Array	MLMM	ABS/RC_WW21	AX-171163637	7	45734648	7.95534e-05	0.283333	uncharacterized protein LOC109001043	0.0E0;2.0E-133;6.4E-114;1.5E-111;1.6E-111;1.8E-111;1.1E-109;6.1E-106;1.7E-104;1.6E-103	XP_018833704/KAF5471044;KAF5446588;KAF5461636;XP_035544456;XP_035544454;XP_035544453;KAF5445889;KAF5457277;KAF5452893/KAF5457297;KAF5442566	Juglans regia
Chl fluorescence	Mother_Array	MLMM	ABS/RC_WW21	AX-171494659	7	45710956	7.95534e-05	0.283333	uncharacterized protein LOC109001043	0.0E0;4.1E-164;1.2E-160;9.3E-139;3.1E-135;3.6E-135;5.5E-135;2.6E-128;6.4E-126;1.6E-117	XP_018833704/KAF5471044;KAF5457906;KAF5452893/KAF5457297;KAF5477107;XP_035544456;XP_035544454;XP_035544453;KAF5473059;XP_035544681;KAF5467197/XP_018850568	Juglans regia
Chl fluorescence	Mother_Array	MLMM	ABS/RC_WW21	AX-170568760	16	26815067	8.44653e-05	0.416667	probable dolichyl pyrophosphate Man9GlcNAc2 alpha-1,3-glucosyltransferase isoform X1	0.0E0;0.0E0;1.0E-156;1.8E-112;6.8E-96;4.3E-80;2.8E-75;2.2E-74;4.6E-66;2.6E-47;2.7E-47;3.4E-47;4.6E-46;4.9E-46;8.6E-46;2.7E-44;6.4E-44;7.0E-44;2.5E-39;2.4E-36	XP_018851043/KAF5444113;XP_018851047/XP_018851044/XP_035542343/KAF5444114;XP_018842110/KAF5448583/XP_018842111;XP_018851041/KAF5444110;XP_035540794/XP_035540795/XP_035540793;XP_035540796;XP_018841233/KAF5450787/XP_018841231;XP_018851050/KAF5444109;KAF5448589/XP_018842090;XP_018812201/KAF5461524;KAF5461523/XP_018812199/XP_018812200/KAF5461519;XP_035548963;KAF5456603/KAF5456602/XP_018845658/XP_0188…	Juglans regia
Chl fluorescence	Mother_Array	MLMM	ABS/RC_WW21	AX-170680987	10	12174935	9.15213e-05	0.458333	uncharacterized protein LOC109016147	0.0E0;0.0E0;0.0E0;0.0E0;0.0E0;1.9E-176;1.4E-172;1.0E-171;5.2E-171;5.7E-167	XP_035545050;XP_035546524;KAF5468900;XP_035546626;KAF5466917;XP_018807750/KAF5472311;KAF5446417;KAF5465275;XP_035546229;XP_035548696	Juglans regia
Chl fluorescence	Mother_Array	MLMM	ABS/RC_WW21	AX-171510257	16	27823638	9.92738e-05	0.275	probable LRR receptor-like serine/threonine-protein kinase At5g45780	7.4E-100;1.1E-95;2.3E-93;1.3E-68;4.6E-63;6.7E-51;5.6E-46;1.3E-42;1.3E-42;1.7E-42	XP_018852109/KAF5444316;XP_018850724/KAF5472945;KAF5472944;XP_035540806/KAF5448251/XP_018827862/XP_035540803/XP_035540804/XP_035540805;KAF5461046;XP_018852108;KAF5464706;XP_018809228;KAF5463682;XP_018809227	Juglans regia
Chl fluorescence	Mother_Array	FarmCPU	ABS/RC_WW22	AX-170673710	8	12704391	2.39231e-06	0.0916667	photosystem II protein D2	3.8E-150;2.7E-106;1.3E-99;7.8E-97;8.3E-97;8.6E-97;2.8E-94;1.0E-90;2.9E-87;4.2E-87	YP_009186163;KAF5475573;XP_035548721;XP_035544454;XP_035544453;XP_035544456;XP_018833704/KAF5471044;KAF5449042;KAF5465410;KAF5465144	Juglans regia
Chl fluorescence	Mother_Array	FarmCPU	ABS/RC_WW22	AX-170673717	8	12714345	2.39231e-06	0.0916667	mediator of RNA polymerase II transcription subunit 33B-like	1.0E-126;7.8E-97;8.3E-97;8.6E-97;2.8E-94;2.0E-79;1.2E-78;2.4E-78;3.0E-78;5.8E-76	XP_018847609/KAF5462591;XP_035544454;XP_035544453;XP_035544456;XP_018833704/KAF5471044;XP_018840537/KAF5452445;XP_018840536/KAF5452444;KAF5446588;KAF5442537;XP_035548470	Juglans regia
Chl fluorescence	Mother_Array	FarmCPU	ABS/RC_WW22	AX-170558445	13	37925927	1.72726e-05	0.116667	probable auxin efflux carrier component 1c	0.0E0;0.0E0;0.0E0;8.6E-180;1.9E-165;2.2E-162;4.0E-162;1.1E-158;8.8E-142;3.3E-127	KAF5451021/XP_018835889;KAF5442301/XP_018851085;XP_018858017/KAF5445507;KAF5469160/XP_018806790;XP_018810560/KAF5474280;KAF5473184;KAF5473185/XP_018814119;XP_018859250/KAF5456420;XP_035539669;XP_018814121/KAF5473186	Juglans regia
Chl fluorescence	Mother_Array	FarmCPU	ABS/RC_WW22	AX-170842543	13	21268221	1.77151e-05	0.2	uncharacterized protein LOC118349890	0.0E0;0.0E0;0.0E0;1.9E-179;1.7E-169;7.8E-154;5.5E-152;8.6E-152;8.8E-150;8.1E-145	XP_035551721;KAF5442204/XP_018815621;KAF5465302/XP_018816058;KAF5443558;XP_035551689;KAF5455354;XP_035546735;XP_035546536;KAF5443010;XP_018821989/KAF5454504	Juglans regia
Chl fluorescence	Mother_Array	FarmCPU	ABS/RC_WW22	AX-170842554	13	21258951	1.77151e-05	0.2	uncharacterized protein LOC118349890	0.0E0;0.0E0;1.9E-179;6.6E-172;1.7E-169;5.5E-152;8.6E-152;8.8E-150;8.1E-145;9.4E-143	XP_035551721;KAF5442204/XP_018815621;KAF5443558;KAF5465302/XP_018816058;XP_035551689;XP_035546735;XP_035546536;KAF5443010;XP_018821989/KAF5454504;XP_035544642	Juglans regia
Chl fluorescence	Mother_Array	FarmCPU	ABS/RC_WW22	AX-171186918	13	21249196	1.77151e-05	0.2	14.7 kDa ribonuclease H-like protein	3.2E-91;9.6E-90;1.0E-89;8.1E-76;5.2E-74;8.0E-71;1.7E-69;9.3E-69;8.9E-62;1.1E-56	KAF5446417;XP_035541522;XP_035543137;XP_035546229;KAF5452775;XP_035549769;XP_035538508;XP_035540177;XP_035545131;KAF5454996/XP_018855641	Juglans regia
Chl fluorescence	Mother_Array	FarmCPU	ABS/RC_WW22	AX-171545216	8	12630411	2.0687e-05	0.0833333	elongation factor Tu, mitochondrial-like isoform X1	4.2E-96;4.2E-92;1.2E-74;1.6E-74;1.7E-70;3.7E-61;3.9E-42;3.1E-22;4.8E-22;1.3E-21	XP_035549497;XP_018825257/KAF5462589;KAF5455089;KAF5455088;XP_035551762;XP_018825255/KAF5462588;KAF5455090/XP_018847444;KAF5455286;KAF5446588;KAF5452893/KAF5457297	Juglans regia
Chl fluorescence	Mother_Array	FarmCPU	ABS/RC_WW22	AX-170917143	16	27310556	3.15999e-05	0.0583333	bifunctional riboflavin biosynthesis protein RIBA 1, chloroplastic-like	8.4E-134;5.8E-93;1.0E-64;9.2E-61;3.9E-55;2.2E-51;2.9E-51;1.1E-50;5.5E-49;2.8E-46;3.6E-6	KAF5444196/XP_018826914;KAF5448462/XP_018842548;KAF5444197/XP_018826911;XP_018826912/KAF5444198;XP_018842549/KAF5448461;KAF5480896;XP_035539563;KAF5480895/XP_018847756/KAF5480897;XP_018830946;XP_018820671/KAF5447015;XP_018826861/KAF5444200	Juglans regia
Chl fluorescence	Mother_Array	FarmCPU	ABS/RC_WW22	AX-171551007	1	11443620	3.46615e-05	0.158333	protein trichome birefringence-like 16	0.0E0;4.0E-122;5.1E-93;5.4E-91;5.5E-88;6.2E-73;6.3E-69;2.1E-63;6.0E-63;1.2E-60	XP_018827630/KAF5480571/XP_018827628/XP_018827629;XP_018839044/KAF5457861;XP_018836286/KAF5481679/XP_018836290/XP_018836288/XP_018836289/XP_035543335;XP_018839045/KAF5457862;KAF5458716/XP_018809945;XP_018847397/XP_035546875/KAF5467844;KAF5444655/XP_018806453;KAF5454516;XP_018821978;XP_035549090/KAF5463051	Juglans regia
Chl fluorescence	Mother_Array	FarmCPU	ABS/RC_WW22	AX-170842322	13	21509596	3.52915e-05	0.258333	uncharacterized protein LOC109021962	4.1E-59;8.3E-59;4.1E-50;1.5E-47;1.8E-42;1.5E-39;1.2E-38;4.9E-38;5.4E-37;3.7E-36	XP_018860262;KAF5470601;XP_035545068;XP_018808366/XP_018808365/KAF5464868/XP_018808367;KAF5465176;KAF5459691/XP_018829128;XP_018819856/KAF5444910;KAF5468867;XP_035547444;XP_035543587	Juglans regia
Chl fluorescence	Mother_Array	FarmCPU	ABS/RC_WW22	AX-171019030	12	19301433	3.76277e-05	0.291667	uncharacterized mitochondrial protein AtMg00810-like	3.9E-95;9.8E-92;1.0E-75;8.6E-73;2.0E-72;3.5E-71;1.1E-69;7.2E-69;1.9E-66;2.3E-66	KAF5475573;KAF5471906;KAF5465144;KAF5458652;XP_035541384;XP_035539541;KAF5470864;KAF5446008;XP_018818488/KAF5443414;KAF5481186	Juglans regia
Chl fluorescence	Mother_Array	FarmCPU	ABS/RC_WW22	AX-171551149	1	12011166	3.89041e-05	0.275	protein starmaker isoform X1	7.4E-76;8.8E-68;3.7E-67;1.0E-66;8.3E-64;1.3E-62;2.2E-59;6.2E-58;1.1E-57;4.1E-55	XP_018827742/KAF5480618;KAF5446505;KAF5450043;XP_018826186/KAF5471486;XP_018827745/XP_018827746/XP_035539040;XP_018824085/KAF5481578;XP_035546285;XP_035546627;KAF5449972/XP_018841418;XP_035546588	Juglans regia
Chl fluorescence	Mother_Array	FarmCPU	ABS/RC_WW22	AX-170842359	13	21475542	4.55006e-05	0.208333	large ribosomal RNA subunit accumulation protein YCED homolog 1, chloroplastic	0.0E0;1.6E-158;1.7E-158;1.5E-150;3.4E-142;4.6E-110;5.9E-102;1.9E-95;6.0E-95;3.2E-91	KAF5452775;XP_035541522;XP_035543137;KAF5446417;XP_035546229;XP_018840757/KAF5450042/XP_018840765/XP_018840774;KAF5446730/XP_018835107;XP_035540860;XP_035540586;KAF5455442	Juglans regia
Chl fluorescence	Mother_Array	FarmCPU	ABS/RC_WW22	AX-170551447	7	43534399	4.61467e-05	0.425	uncharacterized mitochondrial protein AtMg00810-like	3.7E-79;1.0E-73;1.9E-54;2.8E-50;2.4E-46;7.4E-44;1.1E-43;1.6E-43;2.0E-43;5.5E-43	XP_035545683;KAF5466400/XP_018835086/KAF5466399;KAF5475573;KAF5444878;XP_035548721;KAF5449042;KAF5464732;KAF5465410;KAF5474565;XP_018824619/KAF5450382	Juglans regia
Chl fluorescence	Mother_Array	FarmCPU	ABS/RC_WW22	AX-170901380	12	19524523	5.34115e-05	0.266667	transcription factor bHLH149	5.4E-83;3.5E-69;5.1E-63;2.4E-45;5.1E-44;9.5E-35;1.6E-34;4.6E-34;2.0E-33;2.3E-33	XP_018825774/KAF5452244;XP_035539672;KAF5464781/XP_018847227;XP_035539587/XP_035539588;KAF5452232;XP_035544594;XP_035546588;XP_018819858/KAF5444913;XP_035551510;XP_035551389/XP_018816410	Juglans regia
Chl fluorescence	Mother_Array	FarmCPU	ABS/RC_WW22	AX-170927189	1	12108612	6.18667e-05	0.208333	RING-H2 finger protein ATL74-like	1.5E-133;7.9E-87;7.3E-45;3.7E-44;4.2E-36;2.6E-34;1.0E-33;5.0E-31;5.7E-29;8.2E-29	KAF5480630/XP_018827514;KAF5457989/XP_018814925;KAF5467531/XP_018821904;XP_018814413;XP_018818488/KAF5443414;XP_035549768;XP_018821272/KAF5450192;XP_018841185;XP_018844926/KAF5477932;XP_018860644	Juglans regia
Chl fluorescence	Mother_Array	FarmCPU	ABS/RC_WW22	AX-170724004	1	18067844	6.92403e-05	0.116667	uncharacterized protein LOC118349891	0.0E0;0.0E0;0.0E0;0.0E0;0.0E0;0.0E0;0.0E0;0.0E0;0.0E0;0.0E0	XP_035551723;XP_035544636;XP_035546588;XP_035551510;XP_035544594;KAF5466911/XP_018822692;XP_035547368;XP_035543621;XP_035546285;KAF5443010	Juglans regia
Chl fluorescence	Mother_Array	FarmCPU	ABS/RC_WW22	AX-170724059	1	18112862	6.92403e-05	0.116667	isocitrate lyase	0.0E0;0.0E0;0.0E0;0.0E0;0.0E0;0.0E0;0.0E0;0.0E0;0.0E0;0.0E0	KAF5481092/XP_018813013;XP_018853114;KAF5458478;XP_018813016/KAF5481094;KAF5443010;KAF5465302/XP_018816058;KAF5447348;XP_035544642;XP_035544594;XP_035546588	Juglans regia
Chl fluorescence	Mother_Array	FarmCPU	ABS/RC_WW22	AX-170724086	1	18130682	6.92403e-05	0.116667	uncharacterized mitochondrial protein AtMg00810-like	0.0E0;2.1E-157;2.5E-153;6.5E-152;6.8E-151;6.0E-149;4.5E-144;7.4E-142;5.5E-141;3.5E-139	KAF5475573;KAF5465144;XP_035551054;XP_035539541;KAF5470864;KAF5446008;KAF5447193;KAF5451117;KAF5459770;KAF5471906	Juglans regia
Chl fluorescence	Mother_Array	FarmCPU	ABS/RC_WW22	AX-170762983	1	18030155	6.92403e-05	0.116667	uncharacterized protein LOC118348634	2.6E-135;3.6E-135;1.2E-100;2.3E-93;7.0E-92;1.3E-89;4.9E-84;4.0E-83;3.2E-82;8.1E-82	XP_035546588;XP_035544594;KAF5447348;XP_018859902/KAF5464382;XP_035551510;XP_035546285;KAF5443010;XP_035544636;XP_035551723;KAF5475724/XP_018833390	Juglans regia
Chl fluorescence	Mother_Array	FarmCPU	ABS/RC_WW22	AX-171511758	1	18102493	6.92403e-05	0.116667	isocitrate lyase	0.0E0;6.5E-37;4.3E-28;7.8E-25;5.3E-23;5.5E-22;9.6E-16;8.4E-10;5.3E-9;1.2E-8	KAF5481092/XP_018813013;XP_018813017/KAF5481090;KAF5481093;KAF5481091/XP_018813018;KAF5471968/XP_035545759;KAF5471971;KAF5473464/XP_018851183;XP_018809875/KAF5473950;KAF5471967;XP_035545656/KAF5472028	Juglans regia
Chl fluorescence	Mother_Array	FarmCPU	ABS/RC_WW22	AX-170581901	16	17340045	7.20352e-05	0.141667	hypothetical protein F2P56_037021	0.0E0;0.0E0;0.0E0;0.0E0;6.6E-164;9.4E-131;9.8E-131;1.1E-130;7.2E-129;7.4E-129;9.0E-129;1.6E-113;1.4E-110;7.0E-110;4.8E-101;3.0E-100;3.7E-99;2.2E-98;3.0E-97;9.1E-88	KAF5441791;KAF5464245;KAF5477619;XP_018833704/KAF5471044;KAF5450009;XP_035544456;XP_035544453;XP_035544454;XP_018832667/KAF5459840;KAF5454839;KAF5459839/XP_018832668;KAF5475511;KAF5457277;KAF5471359;KAF5455442;KAF5477381;KAF5445258;KAF5461269;KAF5461046;KAF5452893/KAF5457297	Juglans regia
Chl fluorescence	Mother_Array	FarmCPU	ABS/RC_WW22	AX-170581905	16	17336098	7.20352e-05	0.141667	hypothetical protein F2P56_037021	0.0E0;0.0E0;0.0E0;0.0E0;6.6E-164;9.4E-131;9.8E-131;1.1E-130;7.2E-129;7.4E-129	KAF5441791;KAF5464245;KAF5477619;XP_018833704/KAF5471044;KAF5450009;XP_035544456;XP_035544453;XP_035544454;XP_018832667/KAF5459840;KAF5454839	Juglans regia
Chl fluorescence	Mother_Array	FarmCPU	ABS/RC_WW22	AX-170927001	1	12009027	7.79989e-05	0.216667	protein starmaker isoform X1	7.4E-76;8.8E-68;3.7E-67;1.0E-66;8.3E-64;1.3E-62;2.2E-59;6.2E-58;1.1E-57;4.1E-55	XP_018827742/KAF5480618;KAF5446505;KAF5450043;XP_018826186/KAF5471486;XP_018827745/XP_018827746/XP_035539040;XP_018824085/KAF5481578;XP_035546285;XP_035546627;KAF5449972/XP_018841418;XP_035546588	Juglans regia
Chl fluorescence	Mother_Array	FarmCPU	ABS/RC_WW22	AX-170752445	2	29488551	8.00009e-05	0.333333	putative E3 ubiquitin-protein ligase UBR7	3.3E-145;8.8E-62;1.9E-59;5.1E-57;1.3E-49;3.2E-49;1.1E-48;3.8E-48;3.9E-44;4.5E-44	KAF5478098/XP_018815569;KAF5465376/XP_018816048;XP_018815542/KAF5478097;XP_018844050/KAF5481765;XP_018821219/KAF5450076;XP_035545937;XP_018844396/KAF5449771;KAF5458728/XP_018858669;XP_018815167/XP_018815166/XP_018815165/XP_018815164/XP_018815163/KAF5455257;KAF5452054/XP_018824417	Juglans regia
Chl fluorescence	Mother_Array	FarmCPU	ABS/RC_WW22	AX-170662246	6	6089430	8.08551e-05	0.0583333	uncharacterized mitochondrial protein AtMg00810-like	1.0E-127;3.4E-106;2.2E-104;5.4E-102;3.4E-101;9.5E-101;5.5E-94;1.3E-93;5.3E-92;1.7E-91	KAF5475573;KAF5447193;KAF5447245;XP_035539541;KAF5470759;KAF5451117;KAF5446008;KAF5465144;KAF5465934;XP_035546756	Juglans regia
Chl fluorescence	Mother_Array	FarmCPU	ABS/RC_WW22	AX-170590813	8	12674353	8.21475e-05	0.1	uncharacterized protein LOC109001043	0.0E0;0.0E0;2.8E-174;1.4E-170;1.4E-158;1.6E-156;5.2E-155;1.9E-143;1.2E-138;1.4E-131	XP_018833704/KAF5471044;KAF5455442;KAF5457277;XP_018829562/KAF5471909;KAF5457906;KAF5452893/KAF5457297;KAF5463070;XP_035551054;KAF5477107;XP_035544456	Juglans regia
Chl fluorescence	Mother_Array	FarmCPU	ABS/RC_WW22	AX-170551446	7	43534340	8.24138e-05	0.316667	uncharacterized mitochondrial protein AtMg00810-like	3.7E-79;1.0E-73;1.9E-54;2.8E-50;2.4E-46;7.4E-44;1.1E-43;1.6E-43;2.0E-43;5.5E-43	XP_035545683;KAF5466400/XP_018835086/KAF5466399;KAF5475573;KAF5444878;XP_035548721;KAF5449042;KAF5464732;KAF5465410;KAF5474565;XP_018824619/KAF5450382	Juglans regia
Chl fluorescence	Mother_Array	FarmCPU	ABS/RC_WW22	AX-170842353	13	21480527	8.58372e-05	0.275	large ribosomal RNA subunit accumulation protein YCED homolog 1, chloroplastic	0.0E0;2.4E-123;1.3E-122;3.7E-121;2.4E-115;4.6E-110;1.1E-109;1.5E-109;1.8E-109;6.2E-103	XP_018833704/KAF5471044;KAF5477107;KAF5463697;KAF5473059;XP_035544681;XP_018840757/KAF5450042/XP_018840765/XP_018840774;XP_035544456;XP_035544454;XP_035544453;KAF5457277	Juglans regia
Chl fluorescence	Mother_Array	FarmCPU	ABS/RC_WW22	AX-171113454	5	3488512	8.80301e-05	0.183333	uncharacterized mitochondrial protein AtMg00810-like	0.0E0;0.0E0;4.3E-173;5.8E-168;3.0E-164;2.2E-161;2.6E-159;8.1E-152;4.1E-150;5.1E-145	KAF5465144;KAF5475573;KAF5451117;XP_035539541;XP_018819228/KAF5477519;KAF5459770;KAF5447193;KAF5446008;KAF5470864;XP_018860525/KAF5471442	Juglans regia
Chl fluorescence	Mother_Array	FarmCPU	ABS/RC_WW22	AX-170551120	7	43260822	8.85928e-05	0.075	growth-regulating factor 5-like isoform X1	4.4E-120;1.5E-116;1.3E-99;1.6E-93;3.4E-91;3.9E-82;5.5E-81;3.8E-74;3.7E-71;6.3E-71	XP_018835000/KAF5466371;KAF5466373;KAF5466372/XP_018835002;KAF5452947;KAF5452948/XP_018860728;KAF5467872;KAF5462652;XP_035541459;XP_018813016/KAF5481094;XP_018805736/KAF5465338	Juglans regia
Chl fluorescence	Mother_Array	FarmCPU	ABS/RC_WW22	AX-170787988	7	10695739	9.28327e-05	0.208333	protein TSS	5.3E-144;2.4E-119;6.8E-103;1.7E-101;4.4E-101;6.6E-99;9.1E-96;1.2E-92;3.1E-90;3.8E-85	KAF5475573;XP_018818359/KAF5464473/XP_018818360;KAF5447193;XP_035539541;KAF5446008;KAF5470864;KAF5447245;KAF5465934;KAF5470759;XP_018860525/KAF5471442	Juglans regia
Chl fluorescence	Mother_Array	FarmCPU	ABS/RC_WW22	AX-170842423	13	21412396	9.70051e-05	0.108333	tricalbin-3-like isoform X1	5.0E-151;5.3E-96;5.8E-96;6.8E-96;6.1E-72;6.9E-63;5.3E-55;8.0E-55;1.0E-51;1.9E-50	KAF5450041/XP_018840796;KAF5442891/XP_018823953;XP_018823956/KAF5442893;KAF5442892/XP_018823954;KAF5465376/XP_018816048;XP_018821219/KAF5450076;XP_018846012;KAF5450077/XP_018821220;KAF5458728/XP_018858669;XP_018844050/KAF5481765	Juglans regia
Chl fluorescence	Mother_Array	MLMM	ABS/RC_WW22	AX-170673710	8	12704391	5.06376e-06	0.0916667	photosystem II protein D2	3.8E-150;2.7E-106;1.3E-99;7.8E-97;8.3E-97;8.6E-97;2.8E-94;1.0E-90;2.9E-87;4.2E-87	YP_009186163;KAF5475573;XP_035548721;XP_035544454;XP_035544453;XP_035544456;XP_018833704/KAF5471044;KAF5449042;KAF5465410;KAF5465144	Juglans regia
Chl fluorescence	Mother_Array	MLMM	ABS/RC_WW22	AX-170673717	8	12714345	5.06376e-06	0.0916667	mediator of RNA polymerase II transcription subunit 33B-like	1.0E-126;7.8E-97;8.3E-97;8.6E-97;2.8E-94;2.0E-79;1.2E-78;2.4E-78;3.0E-78;5.8E-76	XP_018847609/KAF5462591;XP_035544454;XP_035544453;XP_035544456;XP_018833704/KAF5471044;XP_018840537/KAF5452445;XP_018840536/KAF5452444;KAF5446588;KAF5442537;XP_035548470	Juglans regia
Chl fluorescence	Mother_Array	MLMM	ABS/RC_WW22	AX-170558445	13	37925927	3.2605e-05	0.116667	probable auxin efflux carrier component 1c	0.0E0;0.0E0;0.0E0;8.6E-180;1.9E-165;2.2E-162;4.0E-162;1.1E-158;8.8E-142;3.3E-127	KAF5451021/XP_018835889;KAF5442301/XP_018851085;XP_018858017/KAF5445507;KAF5469160/XP_018806790;XP_018810560/KAF5474280;KAF5473184;KAF5473185/XP_018814119;XP_018859250/KAF5456420;XP_035539669;XP_018814121/KAF5473186	Juglans regia
Chl fluorescence	Mother_Array	MLMM	ABS/RC_WW22	AX-170842543	13	21268221	3.33917e-05	0.2	uncharacterized protein LOC118349890	0.0E0;0.0E0;0.0E0;1.9E-179;1.7E-169;7.8E-154;5.5E-152;8.6E-152;8.8E-150;8.1E-145	XP_035551721;KAF5442204/XP_018815621;KAF5465302/XP_018816058;KAF5443558;XP_035551689;KAF5455354;XP_035546735;XP_035546536;KAF5443010;XP_018821989/KAF5454504	Juglans regia
Chl fluorescence	Mother_Array	MLMM	ABS/RC_WW22	AX-170842554	13	21258951	3.33917e-05	0.2	uncharacterized protein LOC118349890	0.0E0;0.0E0;1.9E-179;6.6E-172;1.7E-169;5.5E-152;8.6E-152;8.8E-150;8.1E-145;9.4E-143	XP_035551721;KAF5442204/XP_018815621;KAF5443558;KAF5465302/XP_018816058;XP_035551689;XP_035546735;XP_035546536;KAF5443010;XP_018821989/KAF5454504;XP_035544642	Juglans regia
Chl fluorescence	Mother_Array	MLMM	ABS/RC_WW22	AX-171186918	13	21249196	3.33917e-05	0.2	14.7 kDa ribonuclease H-like protein	3.2E-91;9.6E-90;1.0E-89;8.1E-76;5.2E-74;8.0E-71;1.7E-69;9.3E-69;8.9E-62;1.1E-56	KAF5446417;XP_035541522;XP_035543137;XP_035546229;KAF5452775;XP_035549769;XP_035538508;XP_035540177;XP_035545131;KAF5454996/XP_018855641	Juglans regia
Chl fluorescence	Mother_Array	MLMM	ABS/RC_WW22	AX-171545216	8	12630411	3.86434e-05	0.0833333	elongation factor Tu, mitochondrial-like isoform X1	4.2E-96;4.2E-92;1.2E-74;1.6E-74;1.7E-70;3.7E-61;3.9E-42;3.1E-22;4.8E-22;1.3E-21	XP_035549497;XP_018825257/KAF5462589;KAF5455089;KAF5455088;XP_035551762;XP_018825255/KAF5462588;KAF5455090/XP_018847444;KAF5455286;KAF5446588;KAF5452893/KAF5457297	Juglans regia
Chl fluorescence	Mother_Array	MLMM	ABS/RC_WW22	AX-170917143	16	27310556	5.75982e-05	0.0583333	uncharacterized mitochondrial protein AtMg00810-like	0.0E0;2.3E-176;6.1E-158;1.5E-155;1.9E-155;1.2E-151;3.4E-145;7.3E-145;1.3E-142;3.9E-141;2.1E-133;3.4E-133;2.1E-132;1.2E-130;2.5E-128;1.4E-125;3.9E-124;1.2E-123;3.8E-123;1.0E-120	KAF5475573;KAF5465144;KAF5451117;XP_018819228/KAF5477519;XP_018860525/KAF5471442;KAF5459770;XP_035539541;XP_035540300;KAF5447193;KAF5446922;KAF5471074;KAF5481417;KAF5470864;KAF5468349;KAF5470759;KAF5443557;KAF5447245;KAF5464126;XP_035548721;KAF5466537	Juglans regia
Chl fluorescence	Mother_Array	MLMM	ABS/RC_WW22	AX-171551007	1	11443620	6.28411e-05	0.158333	protein trichome birefringence-like 16	0.0E0;4.0E-122;5.1E-93;5.4E-91;5.5E-88;6.2E-73;6.3E-69;2.1E-63;6.0E-63;1.2E-60	XP_018827630/KAF5480571/XP_018827628/XP_018827629;XP_018839044/KAF5457861;XP_018836286/KAF5481679/XP_018836290/XP_018836288/XP_018836289/XP_035543335;XP_018839045/KAF5457862;KAF5458716/XP_018809945;XP_018847397/XP_035546875/KAF5467844;KAF5444655/XP_018806453;KAF5454516;XP_018821978;XP_035549090/KAF5463051	Juglans regia
Chl fluorescence	Mother_Array	MLMM	ABS/RC_WW22	AX-170842322	13	21509596	6.39192e-05	0.258333	uncharacterized protein LOC109021962	4.1E-59;8.3E-59;4.1E-50;1.5E-47;1.8E-42;1.5E-39;1.2E-38;4.9E-38;5.4E-37;3.7E-36	XP_018860262;KAF5470601;XP_035545068;XP_018808366/XP_018808365/KAF5464868/XP_018808367;KAF5465176;KAF5459691/XP_018829128;XP_018819856/KAF5444910;KAF5468867;XP_035547444;XP_035543587	Juglans regia
Chl fluorescence	Mother_Array	MLMM	ABS/RC_WW22	AX-171019030	12	19301433	6.78956e-05	0.291667	uncharacterized mitochondrial protein AtMg00810-like	3.9E-95;9.8E-92;1.0E-75;8.6E-73;2.0E-72;3.5E-71;1.1E-69;7.2E-69;1.9E-66;2.3E-66	KAF5475573;KAF5471906;KAF5465144;KAF5458652;XP_035541384;XP_035539541;KAF5470864;KAF5446008;XP_018818488/KAF5443414;KAF5481186	Juglans regia
Chl fluorescence	Mother_Array	MLMM	ABS/RC_WW22	AX-171551149	1	12011166	7.0062e-05	0.275	protein starmaker isoform X1	7.4E-76;8.8E-68;3.7E-67;1.0E-66;8.3E-64;1.3E-62;2.2E-59;6.2E-58;1.1E-57;4.1E-55	XP_018827742/KAF5480618;KAF5446505;KAF5450043;XP_018826186/KAF5471486;XP_018827745/XP_018827746/XP_035539040;XP_018824085/KAF5481578;XP_035546285;XP_035546627;KAF5449972/XP_018841418;XP_035546588	Juglans regia
Chl fluorescence	Mother_Array	MLMM	ABS/RC_WW22	AX-170842359	13	21475542	8.12039e-05	0.208333	large ribosomal RNA subunit accumulation protein YCED homolog 1, chloroplastic	0.0E0;1.6E-158;1.7E-158;1.5E-150;3.4E-142;4.6E-110;5.9E-102;1.9E-95;6.0E-95;3.2E-91	KAF5452775;XP_035541522;XP_035543137;KAF5446417;XP_035546229;XP_018840757/KAF5450042/XP_018840765/XP_018840774;KAF5446730/XP_018835107;XP_035540860;XP_035540586;KAF5455442	Juglans regia
Chl fluorescence	Mother_Array	FarmCPU	DI0/RC_DRI22	AX-170779807	7	4771397	1.33215e-06	0.1	uncharacterized mitochondrial protein AtMg00810-like	0.0E0;0.0E0;0.0E0;0.0E0;0.0E0;8.9E-178;4.2E-168;1.1E-167;4.7E-167;3.4E-166	KAF5475573;KAF5465144;KAF5451117;KAF5458478;XP_018853114;KAF5459770;XP_018853690/KAF5477481;XP_035539541;XP_018819643;KAF5447348	Juglans regia
Chl fluorescence	Mother_Array	FarmCPU	DI0/RC_DRI22	AX-171036162	7	4737211	6.98143e-06	0.116667	tubby-like F-box protein 5	0.0E0;0.0E0;1.5E-172;4.9E-171;5.1E-171;9.6E-157;8.9E-152;6.6E-143;1.4E-137;1.5E-136	XP_018857464/KAF5464037;XP_018857465/KAF5464036;XP_018829432;XP_035548181/XP_018857466/KAF5464038/KAF5464039;XP_018829431/KAF5451446;XP_018829435/KAF5451449;XP_035539633;XP_018808517/KAF5464035;KAF5472148/XP_018838866/KAF5472186/XP_035545087;KAF5470790	Juglans regia
Chl fluorescence	Mother_Array	FarmCPU	DI0/RC_DRI22	AX-170891119	11	20526869	2.43298e-05	0.183333	2-methyl-6-phytyl-1,4-hydroquinone methyltransferase, chloroplastic-like	4.8E-157;4.8E-113;1.6E-97;2.1E-97;7.4E-97;1.3E-95;1.7E-91;1.2E-89;6.2E-86;1.7E-83	XP_035546229;KAF5454963/XP_018856527/KAF5454964/XP_035538649/XP_018856523/KAF5454962;XP_035543137;KAF5446730/XP_018835107;XP_018829680/KAF5462693;XP_035545035/XP_035545033;KAF5446417;XP_035541522;XP_035539350/KAF5452751/XP_018839431/XP_018839430;XP_018853760/KAF5468656	Juglans regia
Chl fluorescence	Mother_Array	FarmCPU	DI0/RC_DRI22	AX-170891096	11	20566930	2.43298e-05	0.183333	glutathione S-transferase T3-like	1.0E-83;3.0E-79;4.0E-79;1.9E-78;3.2E-74;3.4E-74;5.2E-73;1.7E-69;2.5E-69;9.1E-69	XP_018832119/KAF5464003/KAF5478826/XP_035548633/XP_035547262;XP_035547288/KAF5464275;KAF5475280/XP_018807605;XP_018811166;XP_035539616;XP_018814188/KAF5477991;XP_018858862/KAF5471924;KAF5460555;XP_018840962/KAF5482160;KAF5441900	Juglans regia
Chl fluorescence	Mother_Array	FarmCPU	DI0/RC_DRI22	AX-171191794	11	20526083	2.43298e-05	0.183333	2-methyl-6-phytyl-1,4-hydroquinone methyltransferase, chloroplastic-like	4.8E-157;4.8E-113;1.6E-97;2.1E-97;7.4E-97;1.3E-95;1.7E-91;1.2E-89;6.2E-86;1.7E-83	XP_035546229;KAF5454963/XP_018856527/KAF5454964/XP_035538649/XP_018856523/KAF5454962;XP_035543137;KAF5446730/XP_018835107;XP_018829680/KAF5462693;XP_035545035/XP_035545033;KAF5446417;XP_035541522;XP_035539350/KAF5452751/XP_018839431/XP_018839430;XP_018853760/KAF5468656	Juglans regia
Chl fluorescence	Mother_Array	FarmCPU	DI0/RC_DRI22	AX-170742905	4	8521439	2.69453e-05	0.45	uncharacterized protein LOC118344586	0.0E0;0.0E0;0.0E0;0.0E0;0.0E0;1.5E-158;6.7E-131;1.4E-130;7.4E-130;6.3E-127	XP_035541522;XP_035546626;KAF5468900;XP_035546229;XP_035543137;XP_018853760/KAF5468656;KAF5466917;KAF5446417;XP_035542083;XP_035545050	Juglans regia
Chl fluorescence	Mother_Array	FarmCPU	DI0/RC_DRI22	AX-171156211	13	9873790	2.90447e-05	0.1	uncharacterized protein LOC108979192	0.0E0;0.0E0;0.0E0;0.0E0;0.0E0;0.0E0;0.0E0;0.0E0;0.0E0;0.0E0	XP_018805351/KAF5462214;KAF5476973/XP_018831472;XP_035541503;XP_035543593;KAF5450607;KAF5443243;XP_035542078;XP_018853690/KAF5477481;KAF5478433/XP_018846700;KAF5475691	Juglans regia
Chl fluorescence	Mother_Array	FarmCPU	DI0/RC_DRI22	AX-171483651	13	9883858	2.90447e-05	0.1	tRNA(adenine(34)) deaminase, chloroplastic-like isoform X2	0.0E0;0.0E0;0.0E0;0.0E0;0.0E0;0.0E0;0.0E0;0.0E0;0.0E0;0.0E0	XP_018805351/KAF5462214;XP_035545954;KAF5476973/XP_018831472;XP_035541503;KAF5449416/XP_018838400;KAF5450607;KAF5449415/XP_018838399;XP_035543593;XP_018853690/KAF5477481;KAF5443243	Juglans regia
Chl fluorescence	Mother_Array	FarmCPU	DI0/RC_DRI22	AX-170584875	13	9875835	2.90447e-05	0.1	uncharacterized protein LOC108979192	0.0E0;0.0E0;0.0E0;0.0E0;0.0E0;0.0E0;0.0E0;0.0E0;0.0E0;0.0E0	XP_018805351/KAF5462214;XP_035545954;KAF5476973/XP_018831472;XP_035541503;KAF5450607;XP_035543593;XP_018853690/KAF5477481;KAF5443243;KAF5478433/XP_018846700;XP_035546216	Juglans regia
Chl fluorescence	Mother_Array	FarmCPU	DI0/RC_DRI22	AX-171108661	4	8022395	3.28273e-05	0.25	uncharacterized protein LOC118344553	0.0E0;0.0E0;0.0E0;0.0E0;0.0E0;5.7E-179;2.7E-161;3.2E-153;1.9E-152;1.4E-150	XP_035541457;XP_018815898/KAF5450580;XP_035548739;KAF5463261;XP_035550705;XP_018831173/KAF5470377;XP_035550023;KAF5446854;KAF5446855;KAF5465155	Juglans regia
Chl fluorescence	Mother_Array	FarmCPU	DI0/RC_DRI22	AX-170635732	8	6438793	3.84092e-05	0.075	BEL1-like homeodomain protein 1	6.1E-157;3.4E-145;9.1E-109;7.4E-108;3.4E-70;4.3E-63;1.3E-62;1.9E-61;8.8E-55;4.2E-51	XP_035548913/KAF5462071;XP_035548914;KAF5462072/XP_018843852;XP_018843851/KAF5462073;KAF5455860;XP_018843849/KAF5462070;KAF5443908/XP_018807392;XP_018843850/KAF5462069;KAF5448874/XP_018815324;XP_018809869/XP_018809868/XP_018809871/KAF5473945/XP_035544097	Juglans regia
Chl fluorescence	Mother_Array	FarmCPU	DI0/RC_DRI22	AX-170635735	8	6435391	3.84092e-05	0.075	BEL1-like homeodomain protein 11 isoform X1	6.1E-157;3.4E-145;8.2E-116;1.4E-75;4.3E-63;1.9E-61;3.5E-49;2.0E-47;2.2E-45;5.4E-43	XP_035548913/KAF5462071;XP_035548914;KAF5462652;KAF5462068;XP_018843849/KAF5462070;XP_018843850/KAF5462069;KAF5455862/XP_018821174;KAF5443908/XP_018807392;KAF5470241/XP_018827431;XP_018824055/KAF5454470	Juglans regia
Chl fluorescence	Mother_Array	FarmCPU	DI0/RC_DRI22	AX-171186102	11	9102997	3.99739e-05	0.05	nucleolin-like isoform X2	0.0E0;0.0E0;0.0E0;0.0E0;0.0E0;2.5E-174;6.4E-112;2.2E-105;2.9E-104;9.9E-104	XP_018822012/KAF5454544;XP_018822011;KAF5454543;XP_035551054;XP_035540243;XP_018860239/KAF5442124;KAF5457277;XP_018819570;KAF5477381;KAF5455442	Juglans regia
Chl fluorescence	Mother_Array	FarmCPU	DI0/RC_DRI22	AX-170653150	11	34873233	4.42291e-05	0.0666667	exocyst complex component EXO70A1-like	0.0E0;0.0E0;0.0E0;3.9E-125;9.4E-58;1.2E-57;1.5E-57;6.4E-57;6.6E-57;9.3E-40	XP_035538613/KAF5456578;XP_018817623/KAF5461546;XP_018833124/KAF5447625;XP_018845627/KAF5456577;XP_018835349/KAF5446320;KAF5473486;XP_035545334;XP_018816035/KAF5470165;XP_018843608/KAF5456097;XP_018825091/XP_018825090/XP_018825092/KAF5460055	Juglans regia
Chl fluorescence	Mother_Array	FarmCPU	DI0/RC_DRI22	AX-170891123	11	20521870	4.68708e-05	0.183333	2-methyl-6-phytyl-1,4-hydroquinone methyltransferase, chloroplastic-like	4.8E-157;4.8E-113;1.6E-97;2.1E-97;7.4E-97;1.3E-95;1.7E-91;2.3E-90;1.2E-89;6.2E-86	XP_035546229;KAF5454963/XP_018856527/KAF5454964/XP_035538649/XP_018856523/KAF5454962;XP_035543137;KAF5446730/XP_018835107;XP_018829680/KAF5462693;XP_035545035/XP_035545033;KAF5446417;XP_018818488/KAF5443414;XP_035541522;XP_035539350/KAF5452751/XP_018839431/XP_018839430	Juglans regia
Chl fluorescence	Mother_Array	FarmCPU	DI0/RC_DRI22	AX-170653132	11	34864130	5.015e-05	0.05	probable WRKY transcription factor 21	0.0E0;0.0E0;0.0E0;3.9E-125;3.6E-36;8.3E-36;5.0E-31;2.2E-30;3.3E-29;4.3E-29	XP_018845623/KAF5456576/XP_035538612;XP_018845624/KAF5456575;XP_018845625;XP_018845627/KAF5456577;KAF5456422/ALU11216;XP_018859253/KAF5456421/XP_035545773;XP_018855788;ALU11214/AUW64511/KAF5463753/XP_018845020;XP_018858075/XP_018858076/KAF5459340/KAF5459341;XP_018827315/AUW64512/KAF5482342	Juglans regia
Chl fluorescence	Mother_Array	FarmCPU	DI0/RC_DRI22	AX-170944881	7	49090369	6.06373e-05	0.175	aquaporin PIP2-4	1.3E-79;1.5E-79;2.6E-78;6.3E-78;6.0E-71;3.5E-69;6.6E-68;1.3E-67;5.9E-66;2.7E-63	XP_018813035/AAO39007;AAO39008;KAF5467127;XP_018844838/KAF5453437;XP_018819523/KAF5447189;ACR56613;KAF5475867;KAF5471804/XP_018858944;KAF5475869;XP_018823841/ACR56615/KAF5448993	Juglans regia
Chl fluorescence	Mother_Array	FarmCPU	DI0/RC_DRI22	AX-170629405	10	15484675	6.67182e-05	0.15	hypothetical protein F2P56_001460	3.0E-147;4.4E-147;4.6E-147;1.1E-144;1.1E-143;1.1E-135;3.7E-135;5.7E-135;2.1E-134;1.5E-133	KAF5480742;KAF5451107;XP_035540300;KAF5463465;KAF5443899;XP_035539650;XP_035547387;XP_035546622;XP_035541467;XP_035546221	Juglans regia
Chl fluorescence	Mother_Array	FarmCPU	DI0/RC_DRI22	AX-171083426	9	1826290	6.92347e-05	0.425	protein spt2-like	6.4E-133;2.5E-132;1.7E-125;9.0E-125;9.9E-124;1.5E-119;1.0E-108;7.1E-108;1.6E-87;2.3E-75	KAF5442000;KAF5476444;KAF5464829;XP_018806466/KAF5459596;KAF5459595/XP_018806463;KAF5481648;XP_018806462/KAF5459597/XP_018806461;KAF5449702;XP_035542241;KAF5445102	Juglans regia
Chl fluorescence	Mother_Array	FarmCPU	DI0/RC_DRI22	AX-171530962	7	5246108	7.07352e-05	0.0916667	cyclin-D4-2-like isoform X1	5.7E-60;6.3E-58;1.1E-46;7.6E-39;2.1E-37;3.2E-33;2.8E-27;2.8E-26;1.6E-21;3.0E-21	XP_018820955/KAF5464077;KAF5464076/XP_018820956;XP_018830339/XP_018830338/KAF5451480;XP_018833851/KAF5461984;KAF5456032/XP_018812967;XP_018833852/KAF5461983;XP_018820957/KAF5464078;KAF5451481/XP_018830337;KAF5444857/XP_018819930;XP_018824406/KAF5449802	Juglans regia
Chl fluorescence	Mother_Array	FarmCPU	DI0/RC_DRI22	AX-170944893	7	49098379	7.19122e-05	0.183333	aquaporin PIP2-4	1.3E-79;1.5E-79;2.6E-78;6.3E-78;6.0E-71;3.5E-69;6.6E-68;1.3E-67;5.9E-66;2.7E-63	XP_018813035/AAO39007;AAO39008;KAF5467127;XP_018844838/KAF5453437;XP_018819523/KAF5447189;ACR56613;KAF5475867;KAF5471804/XP_018858944;KAF5475869;XP_018823841/ACR56615/KAF5448993	Juglans regia
Chl fluorescence	Mother_Array	FarmCPU	DI0/RC_DRI22	AX-170946392	12	23480128	7.37175e-05	0.25	60S ribosomal protein L23	0.0E0;0.0E0;0.0E0;1.1E-58;8.5E-57;1.2E-56;1.6E-52;2.0E-46;5.6E-44;2.3E-26	XP_018807834/KAF5452640/XP_035539538/XP_035539537;KAF5465861;KAF5465862/XP_018810072/XP_035547848/XP_018810070;KAF5465864;KAF5465863;XP_035548350/XP_018807842/XP_018827330;XP_018807853/KAF5452642;KAF5465866/XP_018810064;KAF5481416;XP_018815959/KAF5472394	Juglans regia
Chl fluorescence	Mother_Array	FarmCPU	DI0/RC_DRI22	AX-171059174	7	7865175	7.88715e-05	0.366667	uncharacterized mitochondrial protein AtMg00810-like	5.2E-109;1.8E-107;4.5E-106;5.2E-103;9.1E-101;1.1E-100;1.7E-99;2.7E-99;4.5E-99;5.1E-98	KAF5449042;KAF5464564;KAF5452044;KAF5475573;XP_018817688;XP_018817689;XP_018824619/KAF5450382;KAF5465891;KAF5460182;KAF5468773	Juglans regia
Chl fluorescence	Mother_Array	FarmCPU	DI0/RC_DRI22	AX-170631890	13	10071090	8.12969e-05	0.283333	uncharacterized protein LOC118348603	0.0E0;0.0E0;0.0E0;0.0E0;0.0E0;0.0E0;0.0E0;0.0E0;0.0E0;0.0E0	XP_035546536;KAF5443010;KAF5458478;XP_018853114;XP_018805736/KAF5465338;KAF5465302/XP_018816058;KAF5477145;KAF5475420;KAF5447348;XP_035544594	Juglans regia
Chl fluorescence	Mother_Array	FarmCPU	DI0/RC_DRI22	AX-171165370	11	34894800	8.22844e-05	0.0416667	F-box protein AFR	0.0E0;2.2E-84;7.4E-82;2.1E-79;2.4E-55;2.7E-49;2.8E-48;1.3E-37;4.9E-32;7.1E-32	XP_035538614/XP_035538615/XP_018845633/KAF5456581;XP_018809752/KAF5475126/XP_018809753;XP_018819610/KAF5472496;XP_018845630;XP_018817605/KAF5461543;KAF5456579;KAF5456580/XP_018845629;XP_018845631;XP_035549581;XP_035549580	Juglans regia
Chl fluorescence	Mother_Array	FarmCPU	DI0/RC_DRI22	AX-171165373	11	34901832	8.22844e-05	0.0416667	F-box protein AFR	0.0E0;0.0E0;2.4E-84;7.4E-82;2.1E-79;2.4E-55;2.7E-49;2.8E-48;9.1E-45;1.3E-37	XP_035538614/XP_035538615/XP_018845633/KAF5456581;XP_018845634/KAF5456582;XP_018809752/KAF5475126/XP_018809753;XP_018819610/KAF5472496;XP_018845630;XP_018817605/KAF5461543;KAF5456579;KAF5456580/XP_018845629;XP_018817624/KAF5461540;XP_018845631	Juglans regia
Chl fluorescence	Mother_Array	FarmCPU	DI0/RC_DRI22	AX-170932784	7	10082164	8.24797e-05	0.0416667	uncharacterized protein LOC109016147	0.0E0;0.0E0;0.0E0;0.0E0;0.0E0;3.7E-179;4.4E-174;8.4E-165;1.9E-164;8.1E-149	XP_035545050;XP_035546626;KAF5468900;XP_035546229;KAF5446417;XP_035543137;KAF5466917;XP_035541522;XP_018853760/KAF5468656;XP_035546524	Juglans regia
Chl fluorescence	Mother_Array	FarmCPU	DI0/RC_DRI22	AX-170932815	7	10118717	8.24797e-05	0.0416667	protein FAR1-RELATED SEQUENCE 5-like	0.0E0;0.0E0;0.0E0;0.0E0;0.0E0;0.0E0;0.0E0;0.0E0;0.0E0;0.0E0	XP_035547300;KAF5449918/XP_018831692;KAF5475279;KAF5465112/XP_018813197/KAF5445729/XP_035547361;XP_035546682;XP_035543992;XP_035543993;XP_035548641;KAF5464444;XP_035541726	Juglans regia
Chl fluorescence	Mother_Array	FarmCPU	DI0/RC_DRI22	AX-171196318	7	10105221	8.24797e-05	0.0416667	uncharacterized protein LOC109001043	1.8E-156;5.2E-147;1.2E-120;1.1E-118;1.1E-118;1.3E-118;7.3E-108;2.2E-91;1.3E-90;1.3E-89	XP_018833704/KAF5471044;KAF5482649;KAF5452893/KAF5457297;XP_035544454;XP_035544456;XP_035544453;KAF5446588;KAF5457906;XP_018819570;XP_035544681	Juglans regia
Chl fluorescence	Mother_Array	FarmCPU	DI0/RC_DRI22	AX-171196327	7	10117990	8.24797e-05	0.0416667	protein FAR1-RELATED SEQUENCE 5-like	0.0E0;0.0E0;0.0E0;0.0E0;0.0E0;0.0E0;0.0E0;0.0E0;0.0E0;0.0E0	XP_035547300;KAF5449918/XP_018831692;KAF5475279;KAF5465112/XP_018813197/KAF5445729/XP_035547361;XP_035546682;XP_035543992;XP_035543993;XP_035548641;KAF5464444;XP_035541726	Juglans regia
Chl fluorescence	Mother_Array	FarmCPU	DI0/RC_DRI22	AX-171196328	7	10118056	8.24797e-05	0.0416667	protein FAR1-RELATED SEQUENCE 5-like	0.0E0;0.0E0;0.0E0;0.0E0;0.0E0;0.0E0;0.0E0;0.0E0;0.0E0;0.0E0	XP_035547300;KAF5449918/XP_018831692;KAF5475279;KAF5465112/XP_018813197/KAF5445729/XP_035547361;XP_035546682;XP_035543992;XP_035543993;XP_035548641;KAF5464444;XP_035541726	Juglans regia
Chl fluorescence	Mother_Array	FarmCPU	DI0/RC_DRI22	AX-170891112	11	20539498	8.73624e-05	0.15	uncharacterized protein LOC118348501	1.8E-98;1.3E-95;1.7E-91;1.2E-89;1.2E-89;9.2E-83;1.1E-80;2.2E-78;3.2E-76;1.8E-74	XP_035546229;XP_035545035/XP_035545033;KAF5446417;XP_035541522;XP_035543137;XP_018824616/KAF5450403;KAF5447364/XP_018851891;KAF5468683/XP_018814720;KAF5452775;KAF5480775	Juglans regia
Chl fluorescence	Mother_Array	FarmCPU	DI0/RC_DRI22	AX-171554632	7	49090630	9.0755e-05	0.458333	aquaporin PIP2-4	1.3E-79;1.5E-79;2.6E-78;6.3E-78;6.0E-71;3.5E-69;6.6E-68;1.3E-67;5.9E-66;2.7E-63	XP_018813035/AAO39007;AAO39008;KAF5467127;XP_018844838/KAF5453437;XP_018819523/KAF5447189;ACR56613;KAF5475867;KAF5471804/XP_018858944;KAF5475869;XP_018823841/ACR56615/KAF5448993	Juglans regia
Chl fluorescence	Mother_Array	FarmCPU	DI0/RC_DRI22	AX-170944880	7	49090321	9.0755e-05	0.458333	aquaporin PIP2-4	1.3E-79;1.5E-79;2.6E-78;6.3E-78;6.0E-71;3.5E-69;6.6E-68;1.3E-67;5.9E-66;2.7E-63	XP_018813035/AAO39007;AAO39008;KAF5467127;XP_018844838/KAF5453437;XP_018819523/KAF5447189;ACR56613;KAF5475867;KAF5471804/XP_018858944;KAF5475869;XP_018823841/ACR56615/KAF5448993	Juglans regia
Chl fluorescence	Mother_Array	FarmCPU	DI0/RC_DRI22	AX-171565708	6	30476166	9.31362e-05	0.241667	LEAF RUST 10 DISEASE-RESISTANCE LOCUS RECEPTOR-LIKE PROTEIN KINASE-like 2.1	0.0E0;0.0E0;0.0E0;0.0E0;0.0E0;0.0E0;0.0E0;0.0E0;0.0E0;0.0E0	KAF5469087;XP_035546757;KAF5469082/XP_035546812;XP_018830698/KAF5469084;KAF5469083/XP_018830705;KAF5442369/XP_018849710;XP_035542237;XP_035542235;XP_035542236;XP_035546536	Juglans regia
Chl fluorescence	Mother_Array	MLMM	DI0/RC_DRI22	AX-170779807	7	4771397	1.54554e-06	0.1	uncharacterized mitochondrial protein AtMg00810-like	0.0E0;0.0E0;0.0E0;0.0E0;0.0E0;8.9E-178;4.2E-168;1.1E-167;4.7E-167;3.4E-166	KAF5475573;KAF5465144;KAF5451117;KAF5458478;XP_018853114;KAF5459770;XP_018853690/KAF5477481;XP_035539541;XP_018819643;KAF5447348	Juglans regia
Chl fluorescence	Mother_Array	MLMM	DI0/RC_DRI22	AX-171036162	7	4737211	7.82906e-06	0.116667	tubby-like F-box protein 5	0.0E0;0.0E0;1.5E-172;4.9E-171;5.1E-171;9.6E-157;8.9E-152;6.6E-143;1.4E-137;1.5E-136	XP_018857464/KAF5464037;XP_018857465/KAF5464036;XP_018829432;XP_035548181/XP_018857466/KAF5464038/KAF5464039;XP_018829431/KAF5451446;XP_018829435/KAF5451449;XP_035539633;XP_018808517/KAF5464035;KAF5472148/XP_018838866/KAF5472186/XP_035545087;KAF5470790	Juglans regia
Chl fluorescence	Mother_Array	MLMM	DI0/RC_DRI22	AX-170891096	11	20566930	2.27926e-05	0.183333	glutathione S-transferase T3-like	1.0E-83;3.0E-79;4.0E-79;1.9E-78;3.2E-74;3.4E-74;5.2E-73;1.7E-69;2.5E-69;9.1E-69	XP_018832119/KAF5464003/KAF5478826/XP_035548633/XP_035547262;XP_035547288/KAF5464275;KAF5475280/XP_018807605;XP_018811166;XP_035539616;XP_018814188/KAF5477991;XP_018858862/KAF5471924;KAF5460555;XP_018840962/KAF5482160;KAF5441900	Juglans regia
Chl fluorescence	Mother_Array	MLMM	DI0/RC_DRI22	AX-171191794	11	20526083	2.27926e-05	0.183333	2-methyl-6-phytyl-1,4-hydroquinone methyltransferase, chloroplastic-like	4.8E-157;4.8E-113;1.6E-97;2.1E-97;7.4E-97;1.3E-95;1.7E-91;1.2E-89;6.2E-86;1.7E-83	XP_035546229;KAF5454963/XP_018856527/KAF5454964/XP_035538649/XP_018856523/KAF5454962;XP_035543137;KAF5446730/XP_018835107;XP_018829680/KAF5462693;XP_035545035/XP_035545033;KAF5446417;XP_035541522;XP_035539350/KAF5452751/XP_018839431/XP_018839430;XP_018853760/KAF5468656	Juglans regia
Chl fluorescence	Mother_Array	MLMM	DI0/RC_DRI22	AX-170891119	11	20526869	2.27926e-05	0.183333	2-methyl-6-phytyl-1,4-hydroquinone methyltransferase, chloroplastic-like	4.8E-157;4.8E-113;1.6E-97;2.1E-97;7.4E-97;1.3E-95;1.7E-91;1.2E-89;6.2E-86;1.7E-83	XP_035546229;KAF5454963/XP_018856527/KAF5454964/XP_035538649/XP_018856523/KAF5454962;XP_035543137;KAF5446730/XP_018835107;XP_018829680/KAF5462693;XP_035545035/XP_035545033;KAF5446417;XP_035541522;XP_035539350/KAF5452751/XP_018839431/XP_018839430;XP_018853760/KAF5468656	Juglans regia
Chl fluorescence	Mother_Array	MLMM	DI0/RC_DRI22	AX-171108661	4	8022395	2.33756e-05	0.25	uncharacterized protein LOC118344553	0.0E0;0.0E0;0.0E0;0.0E0;0.0E0;5.7E-179;2.7E-161;3.2E-153;1.9E-152;1.4E-150	XP_035541457;XP_018815898/KAF5450580;XP_035548739;KAF5463261;XP_035550705;XP_018831173/KAF5470377;XP_035550023;KAF5446854;KAF5446855;KAF5465155	Juglans regia
Chl fluorescence	Mother_Array	MLMM	DI0/RC_DRI22	AX-170742905	4	8521439	2.55482e-05	0.45	uncharacterized protein LOC118344586	0.0E0;0.0E0;0.0E0;0.0E0;0.0E0;1.5E-158;6.7E-131;1.4E-130;7.4E-130;6.3E-127	XP_035541522;XP_035546626;KAF5468900;XP_035546229;XP_035543137;XP_018853760/KAF5468656;KAF5466917;KAF5446417;XP_035542083;XP_035545050	Juglans regia
Chl fluorescence	Mother_Array	MLMM	DI0/RC_DRI22	AX-170584875	13	9875835	2.81054e-05	0.1	uncharacterized protein LOC108979192	0.0E0;0.0E0;0.0E0;0.0E0;0.0E0;0.0E0;0.0E0;0.0E0;0.0E0;0.0E0	XP_018805351/KAF5462214;XP_035545954;KAF5476973/XP_018831472;XP_035541503;KAF5450607;XP_035543593;XP_018853690/KAF5477481;KAF5443243;KAF5478433/XP_018846700;XP_035546216	Juglans regia
Chl fluorescence	Mother_Array	MLMM	DI0/RC_DRI22	AX-171156211	13	9873790	2.81054e-05	0.1	uncharacterized protein LOC108979192	0.0E0;0.0E0;0.0E0;0.0E0;0.0E0;0.0E0;0.0E0;0.0E0;0.0E0;0.0E0	XP_018805351/KAF5462214;KAF5476973/XP_018831472;XP_035541503;XP_035543593;KAF5450607;KAF5443243;XP_035542078;XP_018853690/KAF5477481;KAF5478433/XP_018846700;KAF5475691	Juglans regia
Chl fluorescence	Mother_Array	MLMM	DI0/RC_DRI22	AX-171483651	13	9883858	2.81054e-05	0.1	tRNA(adenine(34)) deaminase, chloroplastic-like isoform X2	0.0E0;0.0E0;0.0E0;0.0E0;0.0E0;0.0E0;0.0E0;0.0E0;0.0E0;0.0E0	XP_018805351/KAF5462214;XP_035545954;KAF5476973/XP_018831472;XP_035541503;KAF5449416/XP_018838400;KAF5450607;KAF5449415/XP_018838399;XP_035543593;XP_018853690/KAF5477481;KAF5443243	Juglans regia
Chl fluorescence	Mother_Array	MLMM	DI0/RC_DRI22	AX-171186102	11	9102997	3.2788e-05	0.05	nucleolin-like isoform X2	0.0E0;0.0E0;0.0E0;0.0E0;0.0E0;2.5E-174;6.4E-112;2.2E-105;2.9E-104;9.9E-104	XP_018822012/KAF5454544;XP_018822011;KAF5454543;XP_035551054;XP_035540243;XP_018860239/KAF5442124;KAF5457277;XP_018819570;KAF5477381;KAF5455442	Juglans regia
Chl fluorescence	Mother_Array	MLMM	DI0/RC_DRI22	AX-170891123	11	20521870	4.27371e-05	0.183333	2-methyl-6-phytyl-1,4-hydroquinone methyltransferase, chloroplastic-like	4.8E-157;4.8E-113;1.6E-97;2.1E-97;7.4E-97;1.3E-95;1.7E-91;2.3E-90;1.2E-89;6.2E-86	XP_035546229;KAF5454963/XP_018856527/KAF5454964/XP_035538649/XP_018856523/KAF5454962;XP_035543137;KAF5446730/XP_018835107;XP_018829680/KAF5462693;XP_035545035/XP_035545033;KAF5446417;XP_018818488/KAF5443414;XP_035541522;XP_035539350/KAF5452751/XP_018839431/XP_018839430	Juglans regia
Chl fluorescence	Mother_Array	MLMM	DI0/RC_DRI22	AX-170635732	8	6438793	4.2751e-05	0.075	BEL1-like homeodomain protein 1	6.1E-157;3.4E-145;9.1E-109;7.4E-108;3.4E-70;4.3E-63;1.3E-62;1.9E-61;8.8E-55;4.2E-51	XP_035548913/KAF5462071;XP_035548914;KAF5462072/XP_018843852;XP_018843851/KAF5462073;KAF5455860;XP_018843849/KAF5462070;KAF5443908/XP_018807392;XP_018843850/KAF5462069;KAF5448874/XP_018815324;XP_018809869/XP_018809868/XP_018809871/KAF5473945/XP_035544097	Juglans regia
Chl fluorescence	Mother_Array	MLMM	DI0/RC_DRI22	AX-170635735	8	6435391	4.2751e-05	0.075	BEL1-like homeodomain protein 11 isoform X1	6.1E-157;3.4E-145;8.2E-116;1.4E-75;4.3E-63;1.9E-61;3.5E-49;2.0E-47;2.2E-45;5.4E-43	XP_035548913/KAF5462071;XP_035548914;KAF5462652;KAF5462068;XP_018843849/KAF5462070;XP_018843850/KAF5462069;KAF5455862/XP_018821174;KAF5443908/XP_018807392;KAF5470241/XP_018827431;XP_018824055/KAF5454470	Juglans regia
Chl fluorescence	Mother_Array	MLMM	DI0/RC_DRI22	AX-170653150	11	34873233	4.35224e-05	0.0666667	exocyst complex component EXO70A1-like	0.0E0;0.0E0;0.0E0;3.9E-125;9.4E-58;1.2E-57;1.5E-57;6.4E-57;6.6E-57;9.3E-40	XP_035538613/KAF5456578;XP_018817623/KAF5461546;XP_018833124/KAF5447625;XP_018845627/KAF5456577;XP_018835349/KAF5446320;KAF5473486;XP_035545334;XP_018816035/KAF5470165;XP_018843608/KAF5456097;XP_018825091/XP_018825090/XP_018825092/KAF5460055	Juglans regia
Chl fluorescence	Mother_Array	MLMM	DI0/RC_DRI22	AX-170629405	10	15484675	4.75729e-05	0.15	hypothetical protein F2P56_001460	3.0E-147;4.4E-147;4.6E-147;1.1E-144;1.1E-143;1.1E-135;3.7E-135;5.7E-135;2.1E-134;1.5E-133	KAF5480742;KAF5451107;XP_035540300;KAF5463465;KAF5443899;XP_035539650;XP_035547387;XP_035546622;XP_035541467;XP_035546221	Juglans regia
Chl fluorescence	Mother_Array	MLMM	DI0/RC_DRI22	AX-170653132	11	34864130	5.03588e-05	0.05	probable WRKY transcription factor 21	0.0E0;0.0E0;0.0E0;3.9E-125;3.6E-36;8.3E-36;5.0E-31;2.2E-30;3.3E-29;4.3E-29	XP_018845623/KAF5456576/XP_035538612;XP_018845624/KAF5456575;XP_018845625;XP_018845627/KAF5456577;KAF5456422/ALU11216;XP_018859253/KAF5456421/XP_035545773;XP_018855788;ALU11214/AUW64511/KAF5463753/XP_018845020;XP_018858075/XP_018858076/KAF5459340/KAF5459341;XP_018827315/AUW64512/KAF5482342	Juglans regia
Chl fluorescence	Mother_Array	MLMM	DI0/RC_DRI22	AX-171083426	9	1826290	5.73545e-05	0.425	protein spt2-like	6.4E-133;2.5E-132;1.7E-125;9.0E-125;9.9E-124;1.5E-119;1.0E-108;7.1E-108;1.6E-87;2.3E-75	KAF5442000;KAF5476444;KAF5464829;XP_018806466/KAF5459596;KAF5459595/XP_018806463;KAF5481648;XP_018806462/KAF5459597/XP_018806461;KAF5449702;XP_035542241;KAF5445102	Juglans regia
Chl fluorescence	Mother_Array	MLMM	DI0/RC_DRI22	AX-170944881	7	49090369	5.95015e-05	0.175	aquaporin PIP2-4	1.3E-79;1.5E-79;2.6E-78;6.3E-78;6.0E-71;3.5E-69;6.6E-68;1.3E-67;5.9E-66;2.7E-63	XP_018813035/AAO39007;AAO39008;KAF5467127;XP_018844838/KAF5453437;XP_018819523/KAF5447189;ACR56613;KAF5475867;KAF5471804/XP_018858944;KAF5475869;XP_018823841/ACR56615/KAF5448993	Juglans regia
Chl fluorescence	Mother_Array	MLMM	DI0/RC_DRI22	AX-170946392	12	23480128	6.28157e-05	0.25	60S ribosomal protein L23	0.0E0;0.0E0;0.0E0;1.1E-58;8.5E-57;1.2E-56;1.6E-52;2.0E-46;5.6E-44;2.3E-26	XP_018807834/KAF5452640/XP_035539538/XP_035539537;KAF5465861;KAF5465862/XP_018810072/XP_035547848/XP_018810070;KAF5465864;KAF5465863;XP_035548350/XP_018807842/XP_018827330;XP_018807853/KAF5452642;KAF5465866/XP_018810064;KAF5481416;XP_018815959/KAF5472394	Juglans regia
Chl fluorescence	Mother_Array	MLMM	DI0/RC_DRI22	AX-170631890	13	10071090	6.46082e-05	0.283333	uncharacterized protein LOC118348603	0.0E0;0.0E0;0.0E0;0.0E0;0.0E0;0.0E0;0.0E0;0.0E0;0.0E0;0.0E0	XP_035546536;KAF5443010;KAF5458478;XP_018853114;XP_018805736/KAF5465338;KAF5465302/XP_018816058;KAF5477145;KAF5475420;KAF5447348;XP_035544594	Juglans regia
Chl fluorescence	Mother_Array	MLMM	DI0/RC_DRI22	AX-171530962	7	5246108	6.7454e-05	0.0916667	cyclin-D4-2-like isoform X1	5.7E-60;6.3E-58;1.1E-46;7.6E-39;2.1E-37;3.2E-33;2.8E-27;2.8E-26;1.6E-21;3.0E-21	XP_018820955/KAF5464077;KAF5464076/XP_018820956;XP_018830339/XP_018830338/KAF5451480;XP_018833851/KAF5461984;KAF5456032/XP_018812967;XP_018833852/KAF5461983;XP_018820957/KAF5464078;KAF5451481/XP_018830337;KAF5444857/XP_018819930;XP_018824406/KAF5449802	Juglans regia
Chl fluorescence	Mother_Array	MLMM	DI0/RC_DRI22	AX-170599989	7	4260825	6.75045e-05	0.4	probable LRR receptor-like serine/threonine-protein kinase At3g47570	0.0E0;0.0E0;0.0E0;0.0E0;0.0E0;0.0E0;0.0E0;0.0E0;0.0E0;0.0E0	XP_035547258;KAF5464002;KAF5464001/XP_018840033;XP_018806676;KAF5464009;XP_035547664;KAF5463993;XP_035547257;KAF5464006;XP_035548489	Juglans regia
Chl fluorescence	Mother_Array	MLMM	DI0/RC_DRI22	AX-170944893	7	49098379	6.99374e-05	0.183333	aquaporin PIP2-4	1.3E-79;1.5E-79;2.6E-78;6.3E-78;6.0E-71;3.5E-69;6.6E-68;1.3E-67;5.9E-66;2.7E-63	XP_018813035/AAO39007;AAO39008;KAF5467127;XP_018844838/KAF5453437;XP_018819523/KAF5447189;ACR56613;KAF5475867;KAF5471804/XP_018858944;KAF5475869;XP_018823841/ACR56615/KAF5448993	Juglans regia
Chl fluorescence	Mother_Array	MLMM	DI0/RC_DRI22	AX-171059174	7	7865175	7.18798e-05	0.366667	uncharacterized mitochondrial protein AtMg00810-like	5.2E-109;1.8E-107;4.5E-106;5.2E-103;9.1E-101;1.1E-100;1.7E-99;2.7E-99;4.5E-99;5.1E-98	KAF5449042;KAF5464564;KAF5452044;KAF5475573;XP_018817688;XP_018817689;XP_018824619/KAF5450382;KAF5465891;KAF5460182;KAF5468773	Juglans regia
Chl fluorescence	Mother_Array	MLMM	DI0/RC_DRI22	AX-171198390	13	7850369	7.81318e-05	0.0916667	respiratory burst oxidase homolog protein D	0.0E0;8.5E-170;2.8E-142;4.9E-141;2.5E-114;3.1E-114;9.2E-89;6.6E-87;1.0E-86;1.1E-86	XP_018829312/KAF5449168;XP_018841610/KAF5443663;XP_018833704/KAF5471044;XP_018850059/KAF5454077;XP_018819429/KAF5458667;XP_035550222;KAF5457277;XP_035544456;XP_035544453;XP_035544454	Juglans regia
Chl fluorescence	Mother_Array	MLMM	DI0/RC_DRI22	AX-171556062	13	7857891	7.81318e-05	0.0916667	uncharacterized protein LOC108997318	1.8E-160;2.8E-142;1.7E-111;9.2E-89;6.6E-87;1.0E-86;1.1E-86;5.6E-83;1.4E-82;1.0E-75	XP_018829071/KAF5449170;XP_018833704/KAF5471044;XP_018841611/KAF5443661;KAF5457277;XP_035544456;XP_035544453;XP_035544454;KAF5449169/XP_018829221;XP_018829562/KAF5471909;KAF5477107	Juglans regia
Chl fluorescence	Mother_Array	MLMM	DI0/RC_DRI22	AX-170951725	13	7890636	7.81318e-05	0.0916667	calnexin homolog	0.0E0;0.0E0;0.0E0;0.0E0;1.5E-100;1.0E-55;7.9E-44;6.8E-42;4.0E-39;4.4E-39	KAF5449177/XP_035539880;XP_018829125/XP_035540107/KAF5449174/KAF5449175;XP_018829196/KAF5449172;XP_018829126/KAF5449173;KAF5449176/XP_018829102;KAF5443658/XP_018841338;KAF5463324/XP_018816251;XP_018856844/KAF5454177;XP_018828994;KAF5454904	Juglans regia
Chl fluorescence	Mother_Array	MLMM	DI0/RC_DRI22	AX-170891112	11	20539498	8.17432e-05	0.15	uncharacterized protein LOC118348501	1.8E-98;1.3E-95;1.7E-91;1.2E-89;1.2E-89;9.2E-83;1.1E-80;2.2E-78;3.2E-76;1.8E-74	XP_035546229;XP_035545035/XP_035545033;KAF5446417;XP_035541522;XP_035543137;XP_018824616/KAF5450403;KAF5447364/XP_018851891;KAF5468683/XP_018814720;KAF5452775;KAF5480775	Juglans regia
Chl fluorescence	Mother_Array	MLMM	DI0/RC_DRI22	AX-171577515	7	7810371	8.34194e-05	0.275	origin of replication complex subunit 5	0.0E0;0.0E0;1.3E-128;5.7E-110;1.6E-21;3.6E-17;1.1E-13;2.0E-13;2.3E-10;2.3E-10	XP_018859718/KAF5464290/XP_018859717/KAF5464291;KAF5464289/XP_035547270/XP_018859725/XP_018859726/XP_018859723;XP_018835160/KAF5451623;XP_035539492;KAF5476884;XP_018820271/KAF5478353;XP_018860544/KAF5453331;KAF5466900/XP_018847586;KAF5456726;XP_018822260/KAF5456727	Juglans regia
Chl fluorescence	Mother_Array	FarmCPU	DI0/RC_DSI21	AX-170754288	2	1210860	2.95445e-06	0.433333	transcription termination factor MTERF2, chloroplastic-like isoform X1	0.0E0;0.0E0;0.0E0;0.0E0;0.0E0;0.0E0;0.0E0;0.0E0;0.0E0;1.1E-180;9.8E-180;1.5E-177;2.3E-175;1.0E-140;2.7E-87;7.5E-69;9.9E-66;1.9E-63;6.0E-63;2.2E-61	XP_035541332;KAF5476582;KAF5454406/XP_035551251;XP_035550138;KAF5460026;XP_035550185;XP_018825035/KAF5460029;KAF5469069;XP_018830512;KAF5460027;XP_035549926;KAF5460033;KAF5460028/XP_035549974/XP_018825026/XP_018825030;XP_018825036;XP_035549741;KAF5460030;XP_018823191/KAF5476583;KAF5460031;KAF5460024/XP_018848522;KAF5460025	Juglans regia
Chl fluorescence	Mother_Array	FarmCPU	DI0/RC_DSI21	AX-170898720	14	23997101	4.41829e-06	0.0833333	non-specific phospholipase C1-like	9.0E-133;3.3E-126;2.5E-106;6.0E-102;6.0E-99;2.7E-98;9.4E-96;1.0E-95;1.5E-94;1.6E-94;1.8E-94;2.4E-94;2.4E-93;8.9E-93;9.6E-93;2.1E-92;9.4E-91;1.1E-87;7.8E-83;7.0E-82	XP_018825496/KAF5447688;KAF5449121;KAF5457277;KAF5477107;XP_035541002;XP_018844883;XP_018833704/KAF5471044;XP_018846016;XP_035544456;XP_035544454;XP_035544453;XP_035541168/XP_035541166;XP_035541125/KAF5476536;KAF5477381;KAF5461269;XP_018806418/KAF5465326;KAF5455442;XP_018825197/KAF5460071;KAF5473059;XP_018833137/KAF5447592	Juglans regia
Chl fluorescence	Mother_Array	FarmCPU	DI0/RC_DSI21	AX-170898733	14	24010926	4.41829e-06	0.0833333	protein FAR1-RELATED SEQUENCE 5-like	0.0E0;0.0E0;0.0E0;0.0E0;0.0E0;0.0E0;0.0E0;0.0E0;0.0E0;0.0E0;0.0E0;0.0E0;0.0E0;0.0E0;0.0E0;0.0E0;0.0E0;2.4E-178;4.9E-175;8.5E-173	XP_018829839/KAF5471982;XP_018860412/KAF5475477;XP_035549711;XP_035542889;KAF5441998;XP_018827446;XP_035550049;XP_035538495;XP_035545018;KAF5471694;KAF5471693;XP_035545174;XP_018818129/KAF5462278;KAF5472881;XP_018841252;XP_035551123;XP_035543604;KAF5447954/XP_018834508;XP_035551140;KAF5468502	Juglans regia
Chl fluorescence	Mother_Array	FarmCPU	DI0/RC_DSI21	AX-170754264	2	1300024	4.62209e-06	0.391667	uncharacterized protein LOC118349652	2.7E-144;4.3E-141;1.1E-137;1.2E-137;1.1E-130;1.6E-130;2.1E-126;3.4E-119;1.6E-116;1.2E-113;7.0E-113;1.0E-112;9.4E-111;4.8E-106;4.7E-104;5.3E-103;5.9E-103;5.6E-102;1.1E-100;1.5E-100	XP_035551054;XP_018853006/KAF5476653;XP_035545031;XP_018809530/KAF5477140;XP_035543585;KAF5477557;KAF5474444;XP_035542147;XP_035542977;XP_035540230;XP_035551063;KAF5458570;XP_035542805;KAF5464932/XP_018805931;XP_035539634;XP_035547371;XP_035550507;XP_018853004;KAF5443055;KAF5441993	Juglans regia
Chl fluorescence	Mother_Array	FarmCPU	DI0/RC_DSI21	AX-171177772	2	1297090	4.62209e-06	0.391667	uncharacterized protein LOC109014969	4.3E-141;1.1E-137;1.2E-137;1.1E-130;1.6E-130;2.1E-126;3.4E-119;1.6E-116;1.2E-113;7.0E-113;1.0E-112;9.4E-111;4.8E-106;4.7E-104;5.3E-103;5.9E-103;5.6E-102;1.1E-100;1.5E-100;2.0E-100	XP_018853006/KAF5476653;XP_035545031;XP_018809530/KAF5477140;XP_035543585;KAF5477557;KAF5474444;XP_035542147;XP_035542977;XP_035540230;XP_035551063;KAF5458570;XP_035542805;KAF5464932/XP_018805931;XP_035539634;XP_035547371;XP_035550507;XP_018853004;KAF5443055;KAF5441993;KAF5471965/XP_018829833	Juglans regia
Chl fluorescence	Mother_Array	FarmCPU	DI0/RC_DSI21	AX-171514337	12	24044526	6.54249e-06	0.383333	RING-H2 finger protein ATL16-like	0.0E0;8.4E-162;3.0E-85;7.4E-84;1.1E-71;4.5E-65;8.7E-54;2.9E-31;9.9E-31;1.0E-28;1.6E-28;5.2E-28;7.8E-28;9.2E-25;2.3E-24;2.9E-24;3.6E-24;8.0E-24;1.2E-22;2.7E-22	XP_018814219/KAF5452695;KAF5465969/XP_018842128;KAF5452696;XP_018827171/KAF5482383;XP_018825243/KAF5459367;XP_018814230;XP_018814229/KAF5452694;XP_018841674;KAF5465968;XP_018811969/KAF5477783;KAF5482386/XP_018827144;XP_018851593/KAF5464621;KAF5460325/XP_018808826;XP_018841520;XP_035541401;XP_018814217/KAF5452693;KAF5465967;XP_018833935/KAF5468115;KAF5453974/XP_018843720;XP_018826920/KAF5444201	Juglans regia
Chl fluorescence	Mother_Array	FarmCPU	DI0/RC_DSI21	AX-171177763	2	1333541	9.33837e-06	0.483333	cyclin-dependent kinase G-2-like isoform X2	0.0E0;0.0E0;0.0E0;0.0E0;0.0E0;0.0E0;2.7E-136;2.4E-125;5.2E-123;2.4E-122	XP_018822474/XP_035541663/KAF5476599;KAF5476600;KAF5476598;XP_018822176/KAF5476597;XP_018822524;KAF5476601/XP_018822075;KAF5475573;KAF5465144;KAF5481417;KAF5446922	Juglans regia
Chl fluorescence	Mother_Array	FarmCPU	DI0/RC_DSI21	AX-171177764	2	1333517	9.33837e-06	0.483333	cyclin-dependent kinase G-2-like isoform X2	0.0E0;0.0E0;0.0E0;0.0E0;0.0E0;0.0E0;2.7E-136;2.4E-125;4.5E-120;8.0E-120	XP_018822474/XP_035541663/KAF5476599;KAF5476600;KAF5476598;XP_018822176/KAF5476597;XP_018822524;KAF5476601/XP_018822075;KAF5475573;KAF5465144;KAF5481417;XP_018860525/KAF5471442	Juglans regia
Chl fluorescence	Mother_Array	FarmCPU	DI0/RC_DSI21	AX-171177765	2	1333358	9.33837e-06	0.483333	cyclin-dependent kinase G-2-like isoform X2	0.0E0;0.0E0;0.0E0;0.0E0;0.0E0;0.0E0;2.7E-136;2.4E-125;8.0E-120;3.0E-119	XP_018822474/XP_035541663/KAF5476599;KAF5476600;KAF5476598;XP_018822176/KAF5476597;XP_018822524;KAF5476601/XP_018822075;KAF5475573;KAF5465144;XP_018860525/KAF5471442;KAF5459770	Juglans regia
Chl fluorescence	Mother_Array	FarmCPU	DI0/RC_DSI21	AX-170754281	2	1217325	1.0674e-05	0.425	adenylate kinase 4-like isoform X1	2.3E-78;5.4E-75;7.6E-46;8.0E-46;1.4E-45;7.3E-44;2.5E-42;4.9E-35;4.9E-35;2.5E-31	XP_018823191/KAF5476583;KAF5460023/XP_018811309;KAF5476584/XP_035541191;XP_035541193;KAF5476585;XP_018811310/KAF5460022;XP_035543102/KAF5441849/XP_035543101/XP_018857636/KAF5449384;XP_035542797/KAF5442043;XP_035538513/KAF5453912;XP_035543173/XP_035543174	Juglans regia
Chl fluorescence	Mother_Array	FarmCPU	DI0/RC_DSI21	AX-170754586	2	905834	1.1236e-05	0.291667	probable methyltransferase At1g27930	0.0E0;0.0E0;0.0E0;0.0E0;0.0E0;3.3E-134;6.0E-75;5.8E-74;3.4E-44;5.6E-43	KAF5476542/XP_018827500;XP_018827005/KAF5476543;XP_035543445;XP_018827146;XP_018826925/KAF5476544;KAF5449329/XP_018836765;KAF5476546;KAF5476545/XP_018826745;XP_018836767/KAF5449328;KAF5443560/XP_018808220	Juglans regia
Chl fluorescence	Mother_Array	FarmCPU	DI0/RC_DSI21	AX-170754266	2	1296536	1.26394e-05	0.4	uncharacterized protein LOC109014969	4.3E-141;1.1E-137;1.2E-137;1.1E-130;1.6E-130;2.1E-126;3.4E-119;1.6E-116;1.2E-113;7.0E-113	XP_018853006/KAF5476653;XP_035545031;XP_018809530/KAF5477140;XP_035543585;KAF5477557;KAF5474444;XP_035542147;XP_035542977;XP_035540230;XP_035551063	Juglans regia
Chl fluorescence	Mother_Array	FarmCPU	DI0/RC_DSI21	AX-171106044	7	48423115	1.64042e-05	0.116667	pullulanase 1, chloroplastic isoform X2	4.2E-52;4.2E-52;4.5E-52;1.9E-10;1.1E-9;8.0E-9;4.5E-8	XP_018808475/KAF5467027;XP_018808474/KAF5467026;XP_035548009;XP_018833704/KAF5471044;KAF5480926;KAF5461046;KAF5455272	Juglans regia
Chl fluorescence	Mother_Array	FarmCPU	DI0/RC_DSI21	AX-170597282	14	23677463	1.68716e-05	0.133333	60S ribosomal protein L7-2	0.0E0;0.0E0;1.3E-159;1.6E-157;2.2E-154;2.6E-144;2.1E-140;5.9E-140;4.6E-139;1.1E-136	XP_035544594;XP_035546588;XP_018805736/KAF5465338;KAF5443010;KAF5456404;KAF5477145;XP_035538878/KAF5456405;KAF5456408/XP_018857904/XP_018857903;KAF5465302/XP_018816058;XP_018840931	Juglans regia
Chl fluorescence	Mother_Array	FarmCPU	DI0/RC_DSI21	AX-171502225	7	48317571	2.04305e-05	0.266667	histone H2B.3-like	0.0E0;0.0E0;1.2E-76;6.2E-64;6.8E-64;9.2E-64;4.4E-61;2.6E-56;9.9E-55;6.9E-53	XP_018848054/KAF5467008;KAF5453389/XP_018848055;XP_018848052/KAF5467009;KAF5453390;XP_018810138;KAF5467010;XP_018833134/KAF5447612;XP_018833743/KAF5471040/XP_018833742;XP_018848051;XP_018836009/KAF5470584	Juglans regia
Chl fluorescence	Mother_Array	FarmCPU	DI0/RC_DSI21	AX-170754326	2	1174481	2.23544e-05	0.433333	protein ROOT INITIATION DEFECTIVE 3-like	5.2E-63;1.3E-62;3.6E-57;4.0E-45;5.4E-45;1.1E-28;7.3E-11;7.5E-11;5.1E-7	XP_018823802/KAF5476577;KAF5476579;XP_018823881/KAF5476578;KAF5476576;XP_018823975;XP_018825180;KAF5450210/XP_018821650;XP_018819922/KAF5444922/XP_018819921/KAF5444923;KAF5463736	Juglans regia
Chl fluorescence	Mother_Array	FarmCPU	DI0/RC_DSI21	AX-170754301	2	1201975	2.34172e-05	0.391667	probable inactive leucine-rich repeat receptor-like protein kinase At3g03770	0.0E0;0.0E0;0.0E0;0.0E0;0.0E0;0.0E0;0.0E0;0.0E0;0.0E0;0.0E0	XP_035541332;KAF5476582;KAF5476581/XP_018823077;KAF5460036/XP_018825144;KAF5454406/XP_035551251;XP_035550138;KAF5460026;XP_035550185;XP_018825035/KAF5460029;KAF5469069	Juglans regia
Chl fluorescence	Mother_Array	FarmCPU	DI0/RC_DSI21	AX-171517654	2	1311653	2.53201e-05	0.425	4-coumarate--CoA ligase-like 9	0.0E0;2.7E-144;4.3E-141;1.2E-137;1.1E-127;2.7E-127;2.1E-126;2.4E-119;8.3E-90;1.2E-86	XP_018822703/KAF5476595;XP_035551054;XP_018853006/KAF5476653;XP_018809530/KAF5477140;KAF5460017;XP_035549823;KAF5474444;XP_018814770/KAF5460014;XP_035540243;XP_018860239/KAF5442124	Juglans regia
Chl fluorescence	Mother_Array	FarmCPU	DI0/RC_DSI21	AX-170898719	14	23996927	2.56738e-05	0.075	non-specific phospholipase C1-like	9.0E-133;3.3E-126;2.5E-106;6.0E-102;6.0E-99;2.7E-98;9.4E-96;1.0E-95;1.5E-94;1.6E-94	XP_018825496/KAF5447688;KAF5449121;KAF5457277;KAF5477107;XP_035541002;XP_018844883;XP_018833704/KAF5471044;XP_018846016;XP_035544456;XP_035544454	Juglans regia
Chl fluorescence	Mother_Array	FarmCPU	DI0/RC_DSI21	AX-171057952	14	24013846	2.56738e-05	0.075	protein FAR1-RELATED SEQUENCE 5-like	0.0E0;0.0E0;0.0E0;0.0E0;0.0E0;0.0E0;0.0E0;0.0E0;0.0E0;0.0E0	XP_018829839/KAF5471982;XP_018860412/KAF5475477;XP_035549711;XP_035542889;KAF5441998;XP_018827446;XP_035550049;XP_035538495;XP_035545018;KAF5471694	Juglans regia
Chl fluorescence	Mother_Array	FarmCPU	DI0/RC_DSI21	AX-171586980	7	48411803	2.58362e-05	0.175	zinc finger protein ZAT5-like	0.0E0;3.8E-105;5.5E-56;2.2E-55;6.9E-55;8.2E-55;2.8E-54;9.1E-54;1.0E-53;2.5E-53	KAF5467025/XP_018808473;XP_018856283/KAF5453400;XP_035542074;KAF5477533;KAF5442713;KAF5451783;KAF5451782;KAF5477589;KAF5451781;KAF5477588	Juglans regia
Chl fluorescence	Mother_Array	FarmCPU	DI0/RC_DSI21	AX-171568117	16	24935336	2.60651e-05	0.275	E3 ubiquitin-protein ligase MARCHF2-like isoform X1	3.3E-118;2.5E-100;1.1E-99;2.3E-93;9.5E-49;1.8E-48;6.2E-32;2.8E-25;3.1E-25;3.9E-25;8.6E-23;3.9E-22;2.1E-6;2.6E-6;2.7E-6;3.3E-6;3.7E-6;3.8E-6;4.5E-6;4.6E-6	KAF5442335/XP_018849761;KAF5450988;XP_018843524;KAF5450989/XP_018843533;KAF5442334;XP_018849763/XP_018849762/KAF5442333;XP_018843543/KAF5450990/XP_018843551;XP_035550623;KAF5457491;XP_035550617/XP_035550616/XP_035550614/XP_035550613/XP_035550612/XP_035550611/XP_035550622/XP_035550621/XP_035550620/XP_035550619/XP_035550618;KAF5479961;XP_035543209/XP_018816546/XP_018816547/XP_018816541/XP_018816543…	Juglans regia
Chl fluorescence	Mother_Array	FarmCPU	DI0/RC_DSI21	AX-170917025	16	27375072	3.3627e-05	0.25	oligopeptide transporter 4-like	0.0E0;0.0E0;0.0E0;0.0E0;4.8E-177;1.7E-162;1.4E-148;4.6E-146;5.3E-141;4.7E-128	XP_018826868/KAF5444248;XP_018846283/KAF5448396;KAF5448395;KAF5463177/XP_018813439;XP_018826867/KAF5444246;KAF5444247/XP_035542374;KAF5448398/XP_035540409;KAF5448401/XP_018810078;XP_018846282/KAF5448397/XP_035540408;XP_035538517/KAF5456864	Juglans regia
Chl fluorescence	Mother_Array	FarmCPU	DI0/RC_DSI21	AX-170917031	16	27373085	3.3627e-05	0.25	L-type lectin-domain containing receptor kinase IX.1-like	0.0E0;0.0E0;0.0E0;0.0E0;0.0E0;0.0E0;1.5E-179;1.4E-178;8.2E-178;8.6E-178	XP_018826836/KAF5444242;KAF5444243;XP_018842177/KAF5448517;KAF5448413;XP_018809540;KAF5454355;KAF5463167;XP_018837428;XP_035538923;XP_018813431/KAF5463170	Juglans regia
Chl fluorescence	Mother_Array	FarmCPU	DI0/RC_DSI21	AX-170754262	2	1303105	3.43299e-05	0.4	WD repeat-containing protein DDB_G0290555	2.7E-144;4.3E-141;1.2E-137;2.1E-126;8.3E-90;1.2E-86;1.5E-77;1.8E-64;5.4E-62;1.3E-61	XP_035551054;XP_018853006/KAF5476653;XP_018809530/KAF5477140;KAF5474444;XP_035540243;XP_018860239/KAF5442124;XP_018822792/KAF5476594;KAF5447348;XP_018819570;XP_035544642	Juglans regia
Chl fluorescence	Mother_Array	FarmCPU	DI0/RC_DSI21	AX-170754285	2	1212126	3.43299e-05	0.4	transcription termination factor MTERF2, chloroplastic-like isoform X1	0.0E0;0.0E0;0.0E0;0.0E0;0.0E0;0.0E0;0.0E0;0.0E0;0.0E0;1.1E-180	XP_035541332;KAF5476582;KAF5454406/XP_035551251;XP_035550138;KAF5460026;XP_035550185;XP_018825035/KAF5460029;KAF5469069;XP_018830512;KAF5460027	Juglans regia
Chl fluorescence	Mother_Array	FarmCPU	DI0/RC_DSI21	AX-171517656	2	1299244	3.43299e-05	0.4	uncharacterized protein LOC118349652	2.7E-144;4.3E-141;1.1E-137;1.2E-137;1.1E-130;1.6E-130;2.1E-126;3.4E-119;1.6E-116;1.2E-113	XP_035551054;XP_018853006/KAF5476653;XP_035545031;XP_018809530/KAF5477140;XP_035543585;KAF5477557;KAF5474444;XP_035542147;XP_035542977;XP_035540230	Juglans regia
Chl fluorescence	Mother_Array	FarmCPU	DI0/RC_DSI21	AX-171177773	2	1296832	3.43299e-05	0.4	uncharacterized protein LOC109014969	4.3E-141;1.1E-137;1.2E-137;1.1E-130;1.6E-130;2.1E-126;3.4E-119;1.6E-116;1.2E-113;7.0E-113	XP_018853006/KAF5476653;XP_035545031;XP_018809530/KAF5477140;XP_035543585;KAF5477557;KAF5474444;XP_035542147;XP_035542977;XP_035540230;XP_035551063	Juglans regia
Chl fluorescence	Mother_Array	FarmCPU	DI0/RC_DSI21	AX-170597304	14	23655813	5.44828e-05	0.108333	pentatricopeptide repeat-containing protein At1g03100, mitochondrial	0.0E0;0.0E0;0.0E0;3.8E-155;1.7E-146;2.4E-146;4.6E-146;3.2E-137;1.3E-135;3.3E-133	KAF5447669/XP_035540832;XP_018833704/KAF5471044;KAF5457277;KAF5477381;XP_035544456;XP_035544454;XP_035544453;XP_035541168/XP_035541166;KAF5477099;XP_035551054	Juglans regia
Chl fluorescence	Mother_Array	FarmCPU	DI0/RC_DSI21	AX-171486206	14	23674119	5.44828e-05	0.108333	60S ribosomal protein L7-2	0.0E0;0.0E0;1.3E-159;1.6E-157;2.2E-154;2.6E-144;2.1E-140;5.9E-140;4.6E-139;1.1E-136	XP_035544594;XP_035546588;XP_018805736/KAF5465338;KAF5443010;KAF5456404;KAF5477145;XP_035538878/KAF5456405;KAF5456408/XP_018857904/XP_018857903;KAF5465302/XP_018816058;XP_018840931	Juglans regia
Chl fluorescence	Mother_Array	FarmCPU	DI0/RC_DSI21	AX-171517771	2	747221	5.65535e-05	0.291667	hypothetical protein F2P56_029252, partial	2.9E-63;1.8E-62;3.7E-59;4.5E-59;2.0E-58;6.0E-57;1.6E-56;2.9E-56;1.5E-55;2.4E-55	KAF5448747;XP_018853448;KAF5458441;KAF5459789;XP_018813588;KAF5447533;KAF5460124;KAF5443019;KAF5443022;XP_035542097	Juglans regia
Chl fluorescence	Mother_Array	FarmCPU	DI0/RC_DSI21	AX-171177776	2	1195484	5.66243e-05	0.416667	probable inactive leucine-rich repeat receptor-like protein kinase At3g03770	0.0E0;0.0E0;9.7E-134;1.1E-133;5.1E-130;1.5E-126;3.5E-117;2.5E-64;2.5E-64;4.1E-55	KAF5476581/XP_018823077;KAF5460036/XP_018825144;XP_018849242/KAF5457374;XP_018849241/KAF5457373;XP_018823304/KAF5476580;XP_018822082/KAF5479787;KAF5460039/XP_018825130;KAF5475758/XP_018812900;XP_035544796/XP_018812899/KAF5475759;XP_018843503/KAF5446381	Juglans regia
Chl fluorescence	Mother_Array	FarmCPU	DI0/RC_DSI21	AX-171177779	2	1194904	5.66243e-05	0.416667	probable inactive leucine-rich repeat receptor-like protein kinase At3g03770	0.0E0;0.0E0;9.7E-134;1.1E-133;5.1E-130;1.5E-126;3.5E-117;2.5E-64;2.5E-64;4.1E-55	KAF5476581/XP_018823077;KAF5460036/XP_018825144;XP_018849242/KAF5457374;XP_018849241/KAF5457373;XP_018823304/KAF5476580;XP_018822082/KAF5479787;KAF5460039/XP_018825130;KAF5475758/XP_018812900;XP_035544796/XP_018812899/KAF5475759;XP_018843503/KAF5446381	Juglans regia
Chl fluorescence	Mother_Array	FarmCPU	DI0/RC_DSI21	AX-171106063	7	48413525	5.95216e-05	0.2	zinc finger protein ZAT5-like	0.0E0;3.8E-105;4.2E-52;4.2E-52;4.5E-52;1.4E-44;1.9E-43;6.0E-34;1.0E-23;3.6E-22	KAF5467025/XP_018808473;XP_018856283/KAF5453400;XP_018808475/KAF5467027;XP_018808474/KAF5467026;XP_035548009;KAF5450450;XP_018818934/KAF5447311;XP_018828342/KAF5471895;XP_035542497;KAF5477587/XP_018832460	Juglans regia
Chl fluorescence	Mother_Array	FarmCPU	DI0/RC_DSI21	AX-171106058	7	48414919	6.20879e-05	0.125	zinc finger protein ZAT5-like	0.0E0;3.8E-105;4.2E-52;4.2E-52;4.5E-52;1.9E-43;6.0E-34;1.4E-21;1.2E-20;1.1E-19	KAF5467025/XP_018808473;XP_018856283/KAF5453400;XP_018808475/KAF5467027;XP_018808474/KAF5467026;XP_035548009;XP_018818934/KAF5447311;XP_018828342/KAF5471895;XP_018841677/KAF5471696;XP_018845762/KAF5476002;XP_018836539/KAF5453526	Juglans regia
Chl fluorescence	Mother_Array	FarmCPU	DI0/RC_DSI21	AX-171118420	2	25870902	7.02529e-05	0.391667	uncharacterized mitochondrial protein AtMg00810-like	0.0E0;0.0E0;0.0E0;0.0E0;0.0E0;0.0E0;8.4E-148;8.9E-137;2.8E-135;1.1E-127	XP_035545939;XP_035547419;XP_035547358;KAF5465087;XP_035540211;XP_035548415;KAF5451117;XP_035547444;XP_018860525/KAF5471442;XP_035539541	Juglans regia
Chl fluorescence	Mother_Array	FarmCPU	DI0/RC_DSI21	AX-170898710	14	23979574	7.3613e-05	0.116667	protein SMG7-like isoform X1	0.0E0;0.0E0;0.0E0;1.5E-168;3.3E-150;1.5E-120;2.0E-112;3.1E-78;3.2E-78;3.5E-78	XP_035540871/KAF5447687;XP_035540872;XP_035545888/KAF5471119;XP_035544525/KAF5474257/XP_035544526;XP_035544527;KAF5462051;KAF5452893/KAF5457297;XP_035544453;XP_035544454;XP_035544456	Juglans regia
Chl fluorescence	Mother_Array	FarmCPU	DI0/RC_DSI21	AX-170701475	8	21603423	7.3937e-05	0.108333	hypothetical protein F2P56_011347	0.0E0;6.1E-172;8.6E-159;8.4E-158;7.9E-157;5.5E-155;3.0E-140;8.3E-134;8.3E-133;9.7E-132	KAF5470859;KAF5447805;XP_035551691;XP_035539690;XP_018819779/KAF5447231;KAF5472166;KAF5442826;XP_035545089;XP_035541952;XP_018848551	Juglans regia
Chl fluorescence	Mother_Array	FarmCPU	DI0/RC_DSI21	AX-171059174	7	7865175	8.78452e-05	0.366667	uncharacterized mitochondrial protein AtMg00810-like	5.2E-109;1.8E-107;4.5E-106;5.2E-103;9.1E-101;1.1E-100;1.7E-99;2.7E-99;4.5E-99;5.1E-98	KAF5449042;KAF5464564;KAF5452044;KAF5475573;XP_018817688;XP_018817689;XP_018824619/KAF5450382;KAF5465891;KAF5460182;KAF5468773	Juglans regia
Chl fluorescence	Mother_Array	FarmCPU	DI0/RC_DSI21	AX-170767957	11	3571327	8.96331e-05	0.216667	probable alkaline/neutral invertase B	2.1E-136;4.6E-96;1.6E-95;1.6E-90;7.7E-87;1.1E-81;1.0E-80;2.0E-76;4.0E-62;7.8E-62	KAF5454205/XP_018816466;KAF5454204/XP_018816468;XP_018816469/KAF5454203;XP_035547846/KAF5464812;XP_018816527/KAF5454202;XP_035546014;KAF5470088/XP_018811690;XP_018848643/KAF5471002;KAF5463299;XP_035538553/KAF5455771/XP_035538554/XP_035538552	Juglans regia
Chl fluorescence	Mother_Array	FarmCPU	DI0/RC_DSI21	AX-170754261	2	1309667	9.66091e-05	0.458333	4-coumarate--CoA ligase-like 9	0.0E0;2.7E-144;4.3E-141;1.2E-137;1.1E-127;2.7E-127;2.1E-126;2.4E-119;8.3E-90;1.2E-86	XP_018822703/KAF5476595;XP_035551054;XP_018853006/KAF5476653;XP_018809530/KAF5477140;KAF5460017;XP_035549823;KAF5474444;XP_018814770/KAF5460014;XP_035540243;XP_018860239/KAF5442124	Juglans regia
Chl fluorescence	Mother_Array	MLMM	DI0/RC_DSI21	AX-171514337	12	24044526	3.52402e-29	0.383333	RING-H2 finger protein ATL16-like	0.0E0;8.4E-162;3.0E-85;7.4E-84;1.1E-71;4.5E-65;8.7E-54;2.9E-31;9.9E-31;1.0E-28;1.6E-28;5.2E-28;7.8E-28;9.2E-25;2.3E-24;2.9E-24;3.6E-24;8.0E-24;1.2E-22;2.7E-22	XP_018814219/KAF5452695;KAF5465969/XP_018842128;KAF5452696;XP_018827171/KAF5482383;XP_018825243/KAF5459367;XP_018814230;XP_018814229/KAF5452694;XP_018841674;KAF5465968;XP_018811969/KAF5477783;KAF5482386/XP_018827144;XP_018851593/KAF5464621;KAF5460325/XP_018808826;XP_018841520;XP_035541401;XP_018814217/KAF5452693;KAF5465967;XP_018833935/KAF5468115;KAF5453974/XP_018843720;XP_018826920/KAF5444201	Juglans regia
Chl fluorescence	Mother_Array	MLMM	DI0/RC_DSI21	AX-171179693	1	6648849	6.01287e-21	0.15	helicase SEN1	0.0E0;0.0E0;0.0E0;2.5E-144;4.4E-135;3.0E-113;3.3E-113;3.7E-113;4.1E-113;4.9E-113	KAF5480087/XP_035543859;XP_035550649/XP_035550650;XP_035550651;KAF5457576;XP_018833704/KAF5471044;XP_035540341;KAF5450505;KAF5450510/XP_018822336/XP_035540339;XP_018822356/KAF5450504;KAF5450503/XP_018822360	Juglans regia
Chl fluorescence	Mother_Array	MLMM	DI0/RC_DSI21	AX-170945625	7	37914109	3.4203e-19	0.291667	protein NLP9 isoform X1	0.0E0;0.0E0;2.5E-73;4.1E-43;4.4E-43;2.3E-41;1.2E-36;4.7E-35;4.9E-35;5.3E-35	XP_018806702/XP_018806710/KAF5465803/XP_018806714;KAF5465804/XP_018806720;XP_035548186/KAF5465805;XP_018836414/KAF5455649;XP_018836416/KAF5455650;XP_018809059/XP_018809058/KAF5462230;XP_018824315/KAF5460523;KAF5462229;KAF5478039/XP_018835208;XP_035542130	Juglans regia
Chl fluorescence	Mother_Array	MLMM	DI0/RC_DSI21	AX-171101364	11	28254841	9.32571e-19	0.133333	E3 ubiquitin-protein ligase ATL23	4.6E-82;2.7E-57;3.8E-42;6.4E-41;4.6E-40;4.6E-40;1.3E-39;3.3E-39;4.6E-39;3.6E-38	XP_018808126;KAF5455727;KAF5478995;KAF5444131;XP_018808145;XP_018808144/KAF5455728;XP_035548490;XP_035550402/XP_035550401;KAF5474219;KAF5456987	Juglans regia
Chl fluorescence	Mother_Array	MLMM	DI0/RC_DSI21	AX-170656743	4	8160777	4.02313e-16	0.216667	uncharacterized protein LOC108986052	0.0E0;0.0E0;0.0E0;0.0E0;0.0E0;0.0E0;0.0E0;5.1E-180;1.2E-145;1.1E-143	XP_035547332;XP_035548749;KAF5443243;XP_035541503;KAF5475691;KAF5468388;XP_035543593;XP_035546564;KAF5478433/XP_018846700;KAF5471905	Juglans regia
Chl fluorescence	Mother_Array	MLMM	DI0/RC_DSI21	AX-170918381	11	15814817	1.59965e-10	0.416667	hypothetical protein F2P56_035816, partial	0.0E0;0.0E0;0.0E0;0.0E0;0.0E0;0.0E0;0.0E0;0.0E0;0.0E0;0.0E0	KAF5443243;XP_035541503;KAF5468849/XP_018807042;KAF5475691;XP_035543570;XP_035546571;KAF5478433/XP_018846700;KAF5468388;XP_035548749;KAF5480102/XP_018816611	Juglans regia
Chl fluorescence	Mother_Array	MLMM	DI0/RC_DSI21	AX-170571807	7	20559137	3.90297e-10	0.141667	uncharacterized protein LOC108983424 isoform X1	1.7E-56;1.8E-56;1.9E-56;5.3E-55;5.8E-50;5.5E-45;5.4E-41;4.0E-37;5.9E-37;1.4E-36	XP_035544453;XP_035544454;XP_035544456;KAF5452893/KAF5457297;XP_018833704/KAF5471044;KAF5446588;KAF5464993;XP_035540300;KAF5465995;KAF5461636	Juglans regia
Chl fluorescence	Mother_Array	MLMM	DI0/RC_DSI21	AX-171231735	2	8589919	4.09347e-10	0.125	probable alkaline/neutral invertase B	1.8E-41;3.2E-40;6.2E-35;1.0E-30;2.0E-30;5.6E-27;8.6E-25;1.8E-24;3.0E-20;7.5E-20	KAF5477162;KAF5477163/XP_018824888;XP_035539087/KAF5453691;XP_018835615/KAF5446695;KAF5470418/XP_018819181;KAF5454750;XP_035541924;XP_035539085;KAF5462132/XP_018810945;XP_035538553/KAF5455771/XP_035538554/XP_035538552	Juglans regia
Chl fluorescence	Mother_Array	MLMM	DI0/RC_DSI21	AX-170862651	15	18276509	4.38339e-06	0.2	sucrose transport protein SUC4-like	2.1E-145;3.2E-126;3.4E-126;5.7E-126;1.0E-125;2.1E-54;9.3E-54;4.0E-47;5.9E-47;9.5E-47	XP_018823505/XP_018823504/KAF5445610;KAF5469299;KAF5469300;KAF5469298;XP_018808530/XP_018808529;XP_018825333/KAF5468542;AAU11810;XP_018817696/KAF5449672;XP_035542533/KAF5443292;KAF5445611	Juglans regia
Chl fluorescence	Mother_Array	MLMM	DI0/RC_DSI21	AX-171090693	12	30692061	6.35425e-06	0.183333	nematode resistance protein-like HSPRO2	0.0E0;0.0E0;0.0E0;0.0E0;0.0E0;5.2E-87;3.4E-76;5.9E-75;2.8E-74;4.2E-69	KAF5453654;XP_018807237;KAF5453653/XP_018807231;KAF5467410;XP_018821835;XP_018832064/KAF5446757;XP_018806389/KAF5453655;KAF5470455/XP_018842940;XP_018821854/KAF5467411;KAF5446755	Juglans regia
Chl fluorescence	Mother_Array	MLMM	DI0/RC_DSI21	AX-171554187	14	6176396	1.24852e-05	0.108333	probable WRKY transcription factor 33	1.2E-161;3.8E-159;2.1E-129;7.0E-129;2.3E-118;2.7E-118;7.1E-71;4.4E-66;8.9E-63;5.6E-54	KAF5446626/XP_018828545;KAF5446627/XP_018828546;KAF5446624;XP_018828612/KAF5446625;XP_018816338;KAF5470368;KAF5476348/XP_018841872;XP_018841871/KAF5476347;XP_018826249/KAF5471478;XP_018828610/KAF5446623	Juglans regia
Chl fluorescence	Mother_Array	MLMM	DI0/RC_DSI21	AX-170895673	5	21724453	1.30664e-05	0.258333	receptor-like protein 2	0.0E0;0.0E0;0.0E0;0.0E0;0.0E0;0.0E0;0.0E0;0.0E0;0.0E0;0.0E0	XP_018825209;KAF5471296;XP_035545950;XP_035543000;KAF5471295;KAF5447937;KAF5447915;KAF5447939/XP_018834636;XP_035543136/XP_035541523;KAF5447940	Juglans regia
Chl fluorescence	Mother_Array	MLMM	DI0/RC_DSI21	AX-170790496	16	21046237	1.66022e-05	0.408333	protein BIG GRAIN 1-like E	0.0E0;2.2E-168;6.6E-106;1.4E-100;3.3E-22;5.0E-19;9.7E-18;1.4E-17;4.7E-17;6.4E-16;6.4E-16;6.6E-15;1.5E-14;9.7E-13;1.5E-12;1.3E-11;1.4E-11;6.7E-11;4.6E-10;1.7E-9	KAF5443449;XP_035542229;KAF5449490;XP_018852415;KAF5481690;KAF5481685;KAF5475684;KAF5475946;XP_018829486/KAF5475945;XP_035541522;XP_035543137;XP_035551127;KAF5470789;KAF5446417;XP_035542247;XP_035538508;XP_035540177;XP_035545131;XP_035545050;KAF5465169	Juglans regia
Chl fluorescence	Mother_Array	MLMM	DI0/RC_DSI21	AX-171071151	8	10253258	2.10708e-05	0.475	histidine kinase CKI1-like	0.0E0;3.5E-165;5.7E-165;2.6E-46;4.3E-46;3.8E-45;2.1E-43;3.1E-43;5.2E-43;9.0E-43	XP_035549436/KAF5462420;XP_035538476;KAF5455369;XP_035546627;KAF5449972/XP_018841418;XP_035540109;KAF5474654/XP_018805535;XP_018829721/KAF5470878;KAF5450043;KAF5443043/XP_018832529	Juglans regia
Chl fluorescence	Mother_Array	MLMM	DI0/RC_DSI21	AX-171123152	12	30778166	2.14649e-05	0.325	uncharacterized protein LOC108983424 isoform X3	4.0E-128;4.7E-128;5.8E-128;1.9E-79;2.7E-78;8.0E-76;2.5E-68;1.3E-66;7.8E-66;1.3E-64	XP_035544456;XP_035544454;XP_035544453;XP_018833704/KAF5471044;KAF5461046;XP_018810084/KAF5453672;KAF5464706;KAF5463697;KAF5452893/KAF5457297;KAF5446588	Juglans regia
Chl fluorescence	Mother_Array	MLMM	DI0/RC_DSI21	AX-171558265	7	28901968	2.75657e-05	0.4	hypothetical protein F2P56_035816, partial	0.0E0;0.0E0;0.0E0;0.0E0;0.0E0;0.0E0;0.0E0;0.0E0;0.0E0;0.0E0	KAF5443243;XP_035541503;XP_035548749;XP_035547332;KAF5475691;XP_035543570;XP_035545952;KAF5468849/XP_018807042;XP_035546571;XP_035546564	Juglans regia
Chl fluorescence	Mother_Array	MLMM	DI0/RC_DSI21	AX-171211534	12	30713869	2.91232e-05	0.141667	auxin transporter-like protein 2	4.1E-80;5.0E-73;1.2E-72;2.2E-72;1.7E-66;7.4E-60;7.9E-60;7.1E-59;5.1E-58;1.7E-50	XP_035539075;XP_018806392/KAF5453657;KAF5453660/XP_018806386;XP_018806385/KAF5453659;KAF5467414/XP_018821839/XP_035547899;XP_018807623/KAF5476238/XP_018807622/KAF5476237;XP_018821836/KAF5467418;XP_018806387/KAF5453661;XP_018826233/KAF5471553/XP_018826232;KAF5448959/XP_018823726	Juglans regia
Chl fluorescence	Mother_Array	MLMM	DI0/RC_DSI21	AX-171582251	12	30706714	2.91232e-05	0.141667	auxin transporter-like protein 2	4.1E-80;5.0E-73;1.7E-66;7.4E-60;5.1E-58;1.7E-50;2.0E-49;2.1E-48;2.2E-48;7.3E-48	XP_035539075;XP_018806392/KAF5453657;KAF5467414/XP_018821839/XP_035547899;XP_018807623/KAF5476238/XP_018807622/KAF5476237;XP_018826233/KAF5471553/XP_018826232;KAF5448959/XP_018823726;XP_018841457/KAF5443804;KAF5453656;XP_018806389/KAF5453655;XP_018853069/KAF5472361	Juglans regia
Chl fluorescence	Mother_Array	MLMM	DI0/RC_DSI21	AX-170907142	4	1521644	3.33675e-05	0.491667	receptor-like protein 7	0.0E0;0.0E0;0.0E0;0.0E0;0.0E0;0.0E0;0.0E0;0.0E0;0.0E0;0.0E0	XP_018826219/KAF5471510/XP_018826220;XP_018826169;KAF5471515;XP_018859279/KAF5472413;XP_035545705;XP_035545706;XP_018829655/KAF5462697/XP_018829657/XP_018829656;XP_018829661/KAF5462700/XP_018829660;XP_018829658/KAF5462699;KAF5462698	Juglans regia
Chl fluorescence	Mother_Array	MLMM	DI0/RC_DSI21	AX-171102324	16	22061947	3.72619e-05	0.3	F-box/kelch-repeat protein At1g67480-like	0.0E0;3.7E-140;5.7E-138;8.1E-123;8.7E-107;1.2E-105;3.1E-101;2.3E-97;4.4E-95;9.4E-94;1.3E-91;7.3E-84;1.2E-81;6.9E-80;3.0E-79;8.2E-79;7.0E-75;7.6E-74;8.4E-74;1.8E-73	XP_018833704/KAF5471044;KAF5457277;XP_018836711/KAF5443538/XP_035542428;XP_018836719/KAF5449363/XP_018836720/XP_018836721/KAF5449362;KAF5477381;KAF5455442;KAF5463070;KAF5461248;XP_018833137/KAF5447592;KAF5442537;XP_035551054;KAF5471907/XP_018807253;KAF5479385;XP_035541168/XP_035541166;XP_035544681;XP_035544586;KAF5463697;XP_035544642;KAF5475845;KAF5475420	Juglans regia
Chl fluorescence	Mother_Array	MLMM	DI0/RC_DSI21	AX-170944122	10	1863403	4.11018e-05	0.133333	xyloglucan glycosyltransferase 4-like	0.0E0;0.0E0;0.0E0;3.4E-179;1.5E-157;1.0E-100;3.3E-96;6.1E-87;8.0E-86;3.3E-85	XP_018828841/KAF5457222;KAF5479550/XP_018822949;XP_018845621/KAF5456570;XP_018817615/KAF5461551;KAF5446447/XP_018844171;XP_018833830/KAF5461962;XP_018828856;KAF5447583/XP_018833183;XP_018832079;KAF5471012/XP_018848631	Juglans regia
Chl fluorescence	Mother_Array	MLMM	DI0/RC_DSI21	AX-171514526	10	2565713	4.40647e-05	0.5	uncharacterized membrane protein At3g27390-like	3.4E-146;6.7E-132;9.3E-130;3.6E-110;8.5E-69;4.9E-49;8.4E-49;9.5E-48;7.9E-43;3.3E-42	XP_018814321;KAF5479739;XP_018844747;XP_018814318/XP_018814317/XP_018814319/KAF5457326;XP_018806428;XP_018814300;KAF5457324;XP_018844746/XP_018844745/XP_035549759/KAF5479737/XP_018844744;KAF5457325/XP_018814316;XP_018852595/KAF5468829	Juglans regia
Chl fluorescence	Mother_Array	MLMM	DI0/RC_DSI21	AX-171080437	12	646540	4.67803e-05	0.333333	BTB/POZ domain-containing protein SR1IP1-like	0.0E0;0.0E0;2.3E-171;1.5E-113;1.7E-83;1.8E-83;1.9E-83;1.9E-77;4.5E-77;7.6E-77	XP_035539486/KAF5451268;XP_018807673/KAF5463685;KAF5463686;XP_018806215/XP_035539552/XP_018806214/KAF5451267;XP_018858317;KAF5455186;XP_018858315/KAF5455187;XP_018840351/KAF5448448;KAF5444207/XP_018826913/KAF5444211/XP_035542356;XP_018814905/KAF5446559	Juglans regia
Chl fluorescence	Mother_Array	MLMM	DI0/RC_DSI21	AX-170901851	12	19960543	5.34256e-05	0.116667	pentatricopeptide repeat-containing protein At1g06710, mitochondrial	1.8E-115;2.1E-115;6.0E-59;1.4E-37;3.2E-26;6.5E-26;4.6E-25;2.9E-24;7.0E-24;8.6E-24	XP_018842729;KAF5442619;XP_018825730/KAF5452284;KAF5464727/XP_018811032;XP_018819760/XP_018819762/XP_018819761/KAF5465295;XP_035543437;XP_018841967/KAF5444033;KAF5471113/XP_035546364;XP_035551122/XP_018831878/KAF5481712;XP_018824875	Juglans regia
Chl fluorescence	Mother_Array	MLMM	DI0/RC_DSI21	AX-171209176	10	2339947	5.72715e-05	0.316667	F-box/LRR-repeat protein 3	0.0E0;0.0E0;3.3E-67;3.5E-67;3.3E-47;7.9E-47;1.7E-45;5.0E-45;5.3E-45;4.9E-43	KAF5457283/XP_018859863;XP_018841978/KAF5479660;XP_018859868/KAF5457285;KAF5457284/XP_018859870;XP_018859875;KAF5457286;XP_018823167/KAF5443093;KAF5443092/XP_018823165;XP_018823166/KAF5443091;KAF5479671	Juglans regia
Chl fluorescence	Mother_Array	MLMM	DI0/RC_DSI21	AX-171577759	10	2337970	5.72715e-05	0.316667	F-box/LRR-repeat protein 3	0.0E0;0.0E0;3.3E-67;3.5E-67;3.3E-47;7.9E-47;1.7E-45;5.0E-45;5.3E-45;4.9E-43	KAF5457283/XP_018859863;XP_018841978/KAF5479660;XP_018859868/KAF5457285;KAF5457284/XP_018859870;XP_018859875;KAF5457286;XP_018823167/KAF5443093;KAF5443092/XP_018823165;XP_018823166/KAF5443091;KAF5479671	Juglans regia
Chl fluorescence	Mother_Array	MLMM	DI0/RC_DSI21	AX-171038903	12	30487629	6.79377e-05	0.158333	7-deoxyloganetic acid glucosyl transferase-like	0.0E0;0.0E0;5.7E-133;6.5E-111;4.6E-110;1.5E-101;1.8E-101;1.2E-94;1.7E-93;1.3E-83	KAF5453621;XP_018857733;KAF5467376/XP_018821707;KAF5453623;KAF5453622;XP_018857734/KAF5453618;KAF5453620;KAF5453619;XP_035543137;XP_035546229	Juglans regia
Chl fluorescence	Mother_Array	MLMM	DI0/RC_DSI21	AX-170764051	7	29468363	6.87546e-05	0.1	2-isopropylmalate synthase 1, chloroplastic-like	0.0E0;0.0E0;0.0E0;3.2E-139;4.4E-139;3.2E-110;4.3E-110;4.9E-110;1.0E-108;6.8E-105	XP_035539682;KAF5461688;XP_035549225;KAF5476383;KAF5465298/XP_018816061;XP_035541366;XP_035542117;XP_035539697;XP_035547466;XP_035540203	Juglans regia
Chl fluorescence	Mother_Array	MLMM	DI0/RC_DSI21	AX-170904322	6	32488681	7.30417e-05	0.15	protein ALP1-like	3.5E-92;1.5E-88;6.2E-79;1.1E-34;3.9E-34;1.9E-14;4.7E-14	XP_035546458;XP_018825936/KAF5469174;XP_018823336/KAF5445544;XP_018809321;XP_018809291/KAF5469679/XP_018809306;XP_018830545/KAF5446837;XP_018819462/KAF5458791	Juglans regia
Chl fluorescence	Mother_Array	MLMM	DI0/RC_DSI21	AX-171582252	12	30711479	7.50523e-05	0.191667	auxin transporter-like protein 2	4.1E-80;5.0E-73;4.5E-71;6.7E-71;1.7E-66;7.4E-60;7.4E-59;5.1E-58;6.3E-58;1.7E-50	XP_035539075;XP_018806392/KAF5453657;KAF5453660/XP_018806386;XP_018806385/KAF5453659;KAF5467414/XP_018821839/XP_035547899;XP_018807623/KAF5476238/XP_018807622/KAF5476237;XP_018821836/KAF5467418;XP_018826233/KAF5471553/XP_018826232;XP_018806387/KAF5453661;KAF5448959/XP_018823726	Juglans regia
Chl fluorescence	Mother_Array	MLMM	DI0/RC_DSI21	AX-170777000	12	623253	7.64062e-05	0.441667	uncharacterized mitochondrial protein AtMg00810-like	0.0E0;0.0E0;0.0E0;0.0E0;0.0E0;0.0E0;0.0E0;0.0E0;0.0E0;0.0E0	KAF5475573;KAF5451117;KAF5459770;KAF5447348;KAF5458478;XP_018853114;KAF5465302/XP_018816058;KAF5465144;XP_018860525/KAF5471442;XP_035544594	Juglans regia
Chl fluorescence	Mother_Array	FarmCPU	DI0/RC_WR22	AX-171165370	11	34894800	2.89775e-06	0.0416667	F-box protein AFR	0.0E0;2.2E-84;7.4E-82;2.1E-79;2.4E-55;2.7E-49;2.8E-48;1.3E-37;4.9E-32;7.1E-32;1.7E-27;1.2E-26;4.6E-26;1.7E-25;3.5E-25;8.5E-25;2.2E-24;2.6E-24;1.0E-23;1.2E-20	XP_035538614/XP_035538615/XP_018845633/KAF5456581;XP_018809752/KAF5475126/XP_018809753;XP_018819610/KAF5472496;XP_018845630;XP_018817605/KAF5461543;KAF5456579;KAF5456580/XP_018845629;XP_018845631;XP_035549581;XP_035549580;XP_018834572/KAF5447989;KAF5461545;XP_018857505/KAF5464251;KAF5482149/XP_018841011;XP_018836711/KAF5443538/XP_035542428;XP_018817614/KAF5461544;KAF5459137/XP_018857877;XP_018836…	Juglans regia
Chl fluorescence	Mother_Array	FarmCPU	DI0/RC_WR22	AX-171165373	11	34901832	2.89775e-06	0.0416667	F-box protein AFR	0.0E0;0.0E0;2.4E-84;7.4E-82;2.1E-79;2.4E-55;2.7E-49;2.8E-48;9.1E-45;1.3E-37;4.9E-32;7.1E-32;1.7E-27;1.2E-26;3.4E-26;1.7E-25;3.5E-25;8.5E-25;2.2E-24;2.6E-24	XP_035538614/XP_035538615/XP_018845633/KAF5456581;XP_018845634/KAF5456582;XP_018809752/KAF5475126/XP_018809753;XP_018819610/KAF5472496;XP_018845630;XP_018817605/KAF5461543;KAF5456579;KAF5456580/XP_018845629;XP_018817624/KAF5461540;XP_018845631;XP_035549581;XP_035549580;XP_018834572/KAF5447989;KAF5461545;XP_018857505/KAF5464251;KAF5482149/XP_018841011;XP_018836711/KAF5443538/XP_035542428;XP_018817…	Juglans regia
Chl fluorescence	Mother_Array	FarmCPU	DI0/RC_WR22	AX-170653193	11	34908176	7.42359e-06	0.05	F-box protein AFR	0.0E0;0.0E0;2.2E-84;7.4E-82;9.1E-45;1.7E-27;4.6E-26;1.7E-25;3.5E-25;2.2E-24	XP_035538614/XP_035538615/XP_018845633/KAF5456581;XP_018845634/KAF5456582;XP_018809752/KAF5475126/XP_018809753;XP_018819610/KAF5472496;XP_018817624/KAF5461540;XP_018834572/KAF5447989;XP_018857505/KAF5464251;KAF5482149/XP_018841011;XP_018836711/KAF5443538/XP_035542428;KAF5459137/XP_018857877	Juglans regia
Chl fluorescence	Mother_Array	FarmCPU	DI0/RC_WR22	AX-170790061	16	20761070	9.22088e-06	0.333333	26S proteasome non-ATPase regulatory subunit 11 homolog	0.0E0;0.0E0;7.7E-155;1.4E-112;3.2E-111;9.5E-108;1.2E-107;1.4E-107;1.4E-105;3.7E-80;3.3E-78;1.4E-69;2.3E-67;3.2E-66;3.6E-65;2.9E-64;8.2E-61;1.0E-56;1.0E-48;1.5E-48	KAF5443375/XP_018836824;XP_018852158/KAF5460422;KAF5452893/KAF5457297;KAF5446588;KAF5457906;XP_035544456;XP_035544454;XP_035544453;XP_018833704/KAF5471044;KAF5461636;KAF5445889;KAF5442537;KAF5463697;KAF5465995;KAF5465994;KAF5461046;KAF5480212;KAF5464706;KAF5473059;XP_018836819/KAF5443372	Juglans regia
Chl fluorescence	Mother_Array	FarmCPU	DI0/RC_WR22	AX-170670974	11	22461895	1.00411e-05	0.0833333	probable aspartic proteinase GIP2	0.0E0;3.6E-123;1.1E-122;1.2E-122;2.6E-85;1.0E-78;1.1E-75;1.0E-73;2.7E-72;2.5E-71	XP_018847417/KAF5455067;XP_018846882/KAF5465640;KAF5455066;XP_018847416;XP_018818488/KAF5443414;XP_018846883/KAF5465638;KAF5467197/XP_018850568;XP_018810157/KAF5476686;KAF5452893/KAF5457297;KAF5473059	Juglans regia
Chl fluorescence	Mother_Array	FarmCPU	DI0/RC_WR22	AX-171530962	7	5246108	1.2889e-05	0.0916667	cyclin-D4-2-like isoform X1	5.7E-60;6.3E-58;1.1E-46;7.6E-39;2.1E-37;3.2E-33;2.8E-27;2.8E-26;1.6E-21;3.0E-21	XP_018820955/KAF5464077;KAF5464076/XP_018820956;XP_018830339/XP_018830338/KAF5451480;XP_018833851/KAF5461984;KAF5456032/XP_018812967;XP_018833852/KAF5461983;XP_018820957/KAF5464078;KAF5451481/XP_018830337;KAF5444857/XP_018819930;XP_018824406/KAF5449802	Juglans regia
Chl fluorescence	Mother_Array	FarmCPU	DI0/RC_WR22	AX-170914193	16	7701811	1.70883e-05	0.141667	uncharacterized protein LOC118349684	0.0E0;0.0E0;0.0E0;2.4E-146;8.5E-146;1.1E-143;7.2E-143;8.9E-142;3.2E-141;2.7E-139;4.7E-136;9.5E-136;2.7E-134;3.6E-133;1.7E-130;4.7E-129;1.2E-125;1.2E-121;1.9E-119;5.0E-117	XP_035551105;XP_018838394/KAF5442583;KAF5446946/XP_018823227;KAF5441938;XP_035551733;XP_035548691;XP_035539690;XP_035541661;XP_035551691;XP_018848551;KAF5472045/XP_018815709;KAF5468582;KAF5442826;KAF5452096;XP_018807712/KAF5475774;XP_035546584;XP_018856884/KAF5472347;XP_035540239;XP_035548701;XP_035541952	Juglans regia
Chl fluorescence	Mother_Array	FarmCPU	DI0/RC_WR22	AX-171127600	3	4617155	1.92858e-05	0.433333	probable mediator of RNA polymerase II transcription subunit 26b	2.7E-93;2.1E-91;8.7E-80;9.6E-80;3.9E-65;1.9E-8;7.0E-7;6.7E-6;7.4E-6;7.9E-6	KAF5474285;KAF5474284/XP_018810566;KAF5473177;KAF5473176/XP_035545605;XP_018810564/KAF5474283;XP_018834985/KAF5463568;XP_018827380/KAF5480569;XP_035541941;KAF5444658/XP_018843766;KAF5467885	Juglans regia
Chl fluorescence	Mother_Array	FarmCPU	DI0/RC_WR22	AX-171491538	16	6687249	2.12831e-05	0.433333	uncharacterized protein LOC118347072	0.0E0;0.0E0;4.9E-179;3.4E-169;1.7E-141;1.5E-129;2.2E-129;7.2E-126;1.6E-117;1.4E-115;6.2E-110;6.5E-110;8.1E-106;8.2E-101;2.5E-95;1.0E-94;2.5E-90;5.6E-89;6.7E-83;1.3E-82	XP_035543137;XP_035541522;XP_035546229;KAF5452775;XP_018852694/KAF5455100;XP_035545929;KAF5447364/XP_018851891;XP_018828323/KAF5449942;XP_035546626;XP_035549712;KAF5446417;KAF5480775;KAF5468900;KAF5446730/XP_018835107;KAF5455354;XP_035545035/XP_035545033;KAF5450402/XP_018824617;KAF5463197;XP_018827874/KAF5464430;KAF5465499/XP_018825992	Juglans regia
Chl fluorescence	Mother_Array	FarmCPU	DI0/RC_WR22	AX-170941725	3	16747392	2.53993e-05	0.125	UDP-arabinose 4-epimerase 1-like isoform X1	1.0E-62;2.7E-60;2.2E-59;4.4E-59;3.6E-56;9.3E-56;1.6E-55;4.1E-55;4.7E-55;4.9E-55	XP_035544522/XP_018828567/KAF5475473;KAF5477145;KAF5472161;KAF5475420;KAF5443010;KAF5447348;XP_018805736/KAF5465338;XP_018808439/XP_018808438/XP_035545411/XP_018808440/KAF5472154;KAF5472155;XP_018808441	Juglans regia
Chl fluorescence	Mother_Array	FarmCPU	DI0/RC_WR22	AX-170653132	11	34864130	2.94369e-05	0.05	probable WRKY transcription factor 21	0.0E0;0.0E0;0.0E0;3.9E-125;3.6E-36;8.3E-36;5.0E-31;2.2E-30;3.3E-29;4.3E-29	XP_018845623/KAF5456576/XP_035538612;XP_018845624/KAF5456575;XP_018845625;XP_018845627/KAF5456577;KAF5456422/ALU11216;XP_018859253/KAF5456421/XP_035545773;XP_018855788;ALU11214/AUW64511/KAF5463753/XP_018845020;XP_018858075/XP_018858076/KAF5459340/KAF5459341;XP_018827315/AUW64512/KAF5482342	Juglans regia
Chl fluorescence	Mother_Array	FarmCPU	DI0/RC_WR22	AX-171550874	1	10996652	3.24632e-05	0.2	serine carboxypeptidase-like 45	4.8E-152;3.0E-109;2.5E-68;8.1E-66;1.6E-65;1.1E-63;1.2E-63;4.2E-50;7.3E-43;2.4E-41	XP_018827733/KAF5480528;KAF5480529/XP_018827732;XP_035545068;XP_018827442/KAF5480527;KAF5442204/XP_018815621;KAF5480526;XP_018827734;KAF5443558;KAF5464933;XP_018821989/KAF5454504	Juglans regia
Chl fluorescence	Mother_Array	FarmCPU	DI0/RC_WR22	AX-171489352	16	23761218	3.76911e-05	0.458333	protein FAR1-RELATED SEQUENCE 5-like	0.0E0;0.0E0;0.0E0;0.0E0;0.0E0;0.0E0;0.0E0;0.0E0;0.0E0;0.0E0;0.0E0;0.0E0;0.0E0;0.0E0;0.0E0;0.0E0;0.0E0;0.0E0;0.0E0;0.0E0	XP_035550241/XP_035550242/KAF5457179;KAF5454523/XP_018821988;KAF5446098;XP_035550312/KAF5457718/XP_035550311;XP_035549575;KAF5475357/XP_018824536;XP_035540202;KAF5449609;XP_018824538/XP_035544028/KAF5475356;XP_035550313;XP_018824540;KAF5475358;XP_018824537/KAF5475359;XP_035541680;XP_035547267;XP_035547729;XP_018833251;XP_035550680;XP_035540001;XP_035539381	Juglans regia
Chl fluorescence	Mother_Array	FarmCPU	DI0/RC_WR22	AX-170624583	16	7076462	3.98922e-05	0.141667	uncharacterized protein LOC118348703	0.0E0;0.0E0;0.0E0;0.0E0;0.0E0;0.0E0;0.0E0;0.0E0;0.0E0;0.0E0;0.0E0;0.0E0;0.0E0;0.0E0;0.0E0;0.0E0;0.0E0;0.0E0;0.0E0;0.0E0	XP_035546735;KAF5445283;XP_035539633;XP_035551717;KAF5454628;KAF5470771;XP_035546396;XP_035546637;XP_035551759;KAF5465302/XP_018816058;KAF5470770;KAF5471784;XP_035547372;KAF5468835;KAF5445284;KAF5442717;KAF5458478;XP_018853114;XP_035546536;KAF5477145	Juglans regia
Chl fluorescence	Mother_Array	FarmCPU	DI0/RC_WR22	AX-170925599	1	11022575	5.08107e-05	0.133333	protein disulfide-isomerase-like isoform X1	8.9E-102;9.3E-102;1.1E-101;5.5E-78;3.2E-76;5.2E-76;1.2E-54;1.2E-12;2.8E-7;2.9E-7	KAF5480532/XP_018827673;XP_018827675/XP_018827676;XP_018827669/XP_018827672/KAF5480531/XP_018827671;KAF5480533/XP_018827677;KAF5445188;XP_018858114;XP_018827730/KAF5480534;KAF5449036;XP_035540588;XP_035540587/KAF5449035	Juglans regia
Chl fluorescence	Mother_Array	FarmCPU	DI0/RC_WR22	AX-171036162	7	4737211	5.8698e-05	0.116667	tubby-like F-box protein 5	0.0E0;0.0E0;1.5E-172;4.9E-171;5.1E-171;9.6E-157;8.9E-152;6.6E-143;1.4E-137;1.5E-136	XP_018857464/KAF5464037;XP_018857465/KAF5464036;XP_018829432;XP_035548181/XP_018857466/KAF5464038/KAF5464039;XP_018829431/KAF5451446;XP_018829435/KAF5451449;XP_035539633;XP_018808517/KAF5464035;KAF5472148/XP_018838866/KAF5472186/XP_035545087;KAF5470790	Juglans regia
Chl fluorescence	Mother_Array	FarmCPU	DI0/RC_WR22	AX-171059174	7	7865175	6.95851e-05	0.366667	uncharacterized mitochondrial protein AtMg00810-like	5.2E-109;1.8E-107;4.5E-106;5.2E-103;9.1E-101;1.1E-100;1.7E-99;2.7E-99;4.5E-99;5.1E-98	KAF5449042;KAF5464564;KAF5452044;KAF5475573;XP_018817688;XP_018817689;XP_018824619/KAF5450382;KAF5465891;KAF5460182;KAF5468773	Juglans regia
Chl fluorescence	Mother_Array	FarmCPU	DI0/RC_WR22	AX-170962185	8	15734635	7.05796e-05	0.3	uncharacterized protein LOC118348034	0.0E0;0.0E0;0.0E0;0.0E0;0.0E0;0.0E0;0.0E0;0.0E0;0.0E0;0.0E0	XP_035544656;XP_035540271;XP_035539652;KAF5452028;XP_018831390;KAF5462685/XP_018829674;KAF5443089;KAF5472654;XP_018809620/KAF5465147;XP_035548640	Juglans regia
Chl fluorescence	Mother_Array	FarmCPU	DI0/RC_WR22	AX-170779807	7	4771397	7.0873e-05	0.1	uncharacterized mitochondrial protein AtMg00810-like	0.0E0;0.0E0;0.0E0;0.0E0;0.0E0;8.9E-178;4.2E-168;1.1E-167;4.7E-167;3.4E-166	KAF5475573;KAF5465144;KAF5451117;KAF5458478;XP_018853114;KAF5459770;XP_018853690/KAF5477481;XP_035539541;XP_018819643;KAF5447348	Juglans regia
Chl fluorescence	Mother_Array	FarmCPU	DI0/RC_WR22	AX-170822698	7	5243136	7.44437e-05	0.075	14-3-3-like protein GF14 kappa	6.6E-102;9.5E-95;5.2E-93;6.9E-93;4.0E-85;6.0E-85;5.1E-84;9.7E-84;2.0E-72;1.5E-71	XP_018820977/KAF5464075;KAF5451478;XP_018830306;XP_018830305;KAF5451479;XP_035551257;KAF5461985;XP_018833854;XP_018806495/KAF5456137/KAF5456139/KAF5456138;KAF5461912/XP_018808590	Juglans regia
Chl fluorescence	Mother_Array	FarmCPU	DI0/RC_WR22	AX-170667483	1	15171688	7.7299e-05	0.325	probable mitochondrial adenine nucleotide transporter BTL3	1.4E-87;5.8E-80;1.7E-79;6.3E-77;9.6E-62;1.5E-60;1.8E-57;2.2E-57;7.7E-56;4.2E-54	XP_018847033/KAF5480857;XP_018810157/KAF5476686;XP_035544681;XP_018806833/KAF5456170;KAF5455230;XP_018834993/KAF5466388;KAF5458660;KAF5467197/XP_018850568;KAF5452893/KAF5457297;KAF5473466	Juglans regia
Chl fluorescence	Mother_Array	FarmCPU	DI0/RC_WR22	AX-170783025	12	28543058	7.86031e-05	0.4	hypothetical protein F2P56_025016, partial	0.0E0;2.2E-174;6.7E-153;4.5E-144;2.8E-143;2.6E-121;6.4E-117;1.3E-116;4.5E-112;1.1E-110	KAF5455442;KAF5457277;KAF5463070;KAF5479385;XP_018829562/KAF5471909;KAF5471907/XP_018807253;XP_018829848/KAF5469056;XP_035541168/XP_035541166;KAF5477381;KAF5467563	Juglans regia
Chl fluorescence	Mother_Array	FarmCPU	DI0/RC_WR22	AX-171518403	4	13555487	8.65682e-05	0.141667	sugar carrier protein C-like	4.9E-94;3.5E-83;9.5E-79;2.4E-66;1.3E-64;1.9E-64;4.5E-64;1.5E-60;2.9E-59;3.1E-59	XP_035544602;XP_018858986/KAF5451909/XP_035539632;XP_018850870/KAF5449711;XP_035545065;KAF5472040/XP_018815716;KAF5442937/XP_018812493;XP_018838888/KAF5450006;XP_018826494/KAF5477447;KAF5475588/XP_018820149;AAY89231	Juglans regia
Chl fluorescence	Mother_Array	MLMM	DI0/RC_WR22	AX-171165370	11	34894800	2.66558e-06	0.0416667	F-box protein AFR	0.0E0;2.2E-84;7.4E-82;2.1E-79;2.4E-55;2.7E-49;2.8E-48;1.3E-37;4.9E-32;7.1E-32;1.7E-27;1.2E-26;4.6E-26;1.7E-25;3.5E-25;8.5E-25;2.2E-24;2.6E-24;1.0E-23;1.2E-20	XP_035538614/XP_035538615/XP_018845633/KAF5456581;XP_018809752/KAF5475126/XP_018809753;XP_018819610/KAF5472496;XP_018845630;XP_018817605/KAF5461543;KAF5456579;KAF5456580/XP_018845629;XP_018845631;XP_035549581;XP_035549580;XP_018834572/KAF5447989;KAF5461545;XP_018857505/KAF5464251;KAF5482149/XP_018841011;XP_018836711/KAF5443538/XP_035542428;XP_018817614/KAF5461544;KAF5459137/XP_018857877;XP_018836…	Juglans regia
Chl fluorescence	Mother_Array	MLMM	DI0/RC_WR22	AX-171165373	11	34901832	2.66558e-06	0.0416667	F-box protein AFR	0.0E0;0.0E0;2.4E-84;7.4E-82;2.1E-79;2.4E-55;2.7E-49;2.8E-48;9.1E-45;1.3E-37;4.9E-32;7.1E-32;1.7E-27;1.2E-26;3.4E-26;1.7E-25;3.5E-25;8.5E-25;2.2E-24;2.6E-24	XP_035538614/XP_035538615/XP_018845633/KAF5456581;XP_018845634/KAF5456582;XP_018809752/KAF5475126/XP_018809753;XP_018819610/KAF5472496;XP_018845630;XP_018817605/KAF5461543;KAF5456579;KAF5456580/XP_018845629;XP_018817624/KAF5461540;XP_018845631;XP_035549581;XP_035549580;XP_018834572/KAF5447989;KAF5461545;XP_018857505/KAF5464251;KAF5482149/XP_018841011;XP_018836711/KAF5443538/XP_035542428;XP_018817…	Juglans regia
Chl fluorescence	Mother_Array	MLMM	DI0/RC_WR22	AX-170653193	11	34908176	6.73957e-06	0.05	F-box protein AFR	0.0E0;0.0E0;2.2E-84;7.4E-82;9.1E-45;1.7E-27;4.6E-26;1.7E-25;3.5E-25;2.2E-24	XP_035538614/XP_035538615/XP_018845633/KAF5456581;XP_018845634/KAF5456582;XP_018809752/KAF5475126/XP_018809753;XP_018819610/KAF5472496;XP_018817624/KAF5461540;XP_018834572/KAF5447989;XP_018857505/KAF5464251;KAF5482149/XP_018841011;XP_018836711/KAF5443538/XP_035542428;KAF5459137/XP_018857877	Juglans regia
Chl fluorescence	Mother_Array	MLMM	DI0/RC_WR22	AX-170790061	16	20761070	6.94464e-06	0.333333	26S proteasome non-ATPase regulatory subunit 11 homolog	0.0E0;0.0E0;7.7E-155;1.4E-112;3.2E-111;9.5E-108;1.2E-107;1.4E-107;1.4E-105;3.7E-80;3.3E-78;1.4E-69;2.3E-67;3.2E-66;3.6E-65;2.9E-64;8.2E-61;1.0E-56;1.0E-48;1.5E-48	KAF5443375/XP_018836824;XP_018852158/KAF5460422;KAF5452893/KAF5457297;KAF5446588;KAF5457906;XP_035544456;XP_035544454;XP_035544453;XP_018833704/KAF5471044;KAF5461636;KAF5445889;KAF5442537;KAF5463697;KAF5465995;KAF5465994;KAF5461046;KAF5480212;KAF5464706;KAF5473059;XP_018836819/KAF5443372	Juglans regia
Chl fluorescence	Mother_Array	MLMM	DI0/RC_WR22	AX-170670974	11	22461895	9.65647e-06	0.0833333	probable aspartic proteinase GIP2	0.0E0;3.6E-123;1.1E-122;1.2E-122;2.6E-85;1.0E-78;1.1E-75;1.0E-73;2.7E-72;2.5E-71	XP_018847417/KAF5455067;XP_018846882/KAF5465640;KAF5455066;XP_018847416;XP_018818488/KAF5443414;XP_018846883/KAF5465638;KAF5467197/XP_018850568;XP_018810157/KAF5476686;KAF5452893/KAF5457297;KAF5473059	Juglans regia
Chl fluorescence	Mother_Array	MLMM	DI0/RC_WR22	AX-171530962	7	5246108	1.17297e-05	0.0916667	cyclin-D4-2-like isoform X1	5.7E-60;6.3E-58;1.1E-46;7.6E-39;2.1E-37;3.2E-33;2.8E-27;2.8E-26;1.6E-21;3.0E-21	XP_018820955/KAF5464077;KAF5464076/XP_018820956;XP_018830339/XP_018830338/KAF5451480;XP_018833851/KAF5461984;KAF5456032/XP_018812967;XP_018833852/KAF5461983;XP_018820957/KAF5464078;KAF5451481/XP_018830337;KAF5444857/XP_018819930;XP_018824406/KAF5449802	Juglans regia
Chl fluorescence	Mother_Array	MLMM	DI0/RC_WR22	AX-171491538	16	6687249	1.24545e-05	0.433333	uncharacterized protein LOC118347072	0.0E0;0.0E0;4.9E-179;3.4E-169;1.7E-141;1.5E-129;2.2E-129;7.2E-126;1.6E-117;1.4E-115;6.2E-110;6.5E-110;8.1E-106;8.2E-101;2.5E-95;1.0E-94;2.5E-90;5.6E-89;6.7E-83;1.3E-82	XP_035543137;XP_035541522;XP_035546229;KAF5452775;XP_018852694/KAF5455100;XP_035545929;KAF5447364/XP_018851891;XP_018828323/KAF5449942;XP_035546626;XP_035549712;KAF5446417;KAF5480775;KAF5468900;KAF5446730/XP_018835107;KAF5455354;XP_035545035/XP_035545033;KAF5450402/XP_018824617;KAF5463197;XP_018827874/KAF5464430;KAF5465499/XP_018825992	Juglans regia
Chl fluorescence	Mother_Array	MLMM	DI0/RC_WR22	AX-170914193	16	7701811	1.31463e-05	0.141667	uncharacterized protein LOC118349684	0.0E0;0.0E0;5.5E-177;3.5E-171;5.4E-154;1.8E-142;6.3E-142;8.4E-140;5.3E-139;5.4E-139;6.6E-138;2.4E-137;1.6E-136;2.0E-135;3.5E-132;7.0E-132;2.1E-131;8.0E-131;2.0E-130;2.7E-129	XP_035551105;XP_018838394/KAF5442583;KAF5446946/XP_018823227;XP_040992544;XP_040990920;KAF5441938;XP_035551733;XP_035548691;XP_035539690;XP_041011511;XP_035541661;XP_035551691;XP_041026984;XP_018848551;KAF5472045/XP_018815709;KAF5468582;XP_041020483;XP_041025458;KAF5442826;KAF5452096	Juglans regia
Chl fluorescence	Mother_Array	MLMM	DI0/RC_WR22	AX-171127600	3	4617155	1.71843e-05	0.433333	probable mediator of RNA polymerase II transcription subunit 26b	2.7E-93;2.1E-91;8.7E-80;9.6E-80;3.9E-65;1.9E-8;7.0E-7;6.7E-6;7.4E-6;7.9E-6	KAF5474285;KAF5474284/XP_018810566;KAF5473177;KAF5473176/XP_035545605;XP_018810564/KAF5474283;XP_018834985/KAF5463568;XP_018827380/KAF5480569;XP_035541941;KAF5444658/XP_018843766;KAF5467885	Juglans regia
Chl fluorescence	Mother_Array	MLMM	DI0/RC_WR22	AX-170941725	3	16747392	2.21957e-05	0.125	UDP-arabinose 4-epimerase 1-like isoform X1	1.0E-62;2.7E-60;2.2E-59;4.4E-59;3.6E-56;9.3E-56;1.6E-55;4.1E-55;4.7E-55;4.9E-55	XP_035544522/XP_018828567/KAF5475473;KAF5477145;KAF5472161;KAF5475420;KAF5443010;KAF5447348;XP_018805736/KAF5465338;XP_018808439/XP_018808438/XP_035545411/XP_018808440/KAF5472154;KAF5472155;XP_018808441	Juglans regia
Chl fluorescence	Mother_Array	MLMM	DI0/RC_WR22	AX-171550874	1	10996652	2.66063e-05	0.2	serine carboxypeptidase-like 45	4.8E-152;3.0E-109;2.5E-68;8.1E-66;1.6E-65;1.1E-63;1.2E-63;4.2E-50;7.3E-43;2.4E-41	XP_018827733/KAF5480528;KAF5480529/XP_018827732;XP_035545068;XP_018827442/KAF5480527;KAF5442204/XP_018815621;KAF5480526;XP_018827734;KAF5443558;KAF5464933;XP_018821989/KAF5454504	Juglans regia
Chl fluorescence	Mother_Array	MLMM	DI0/RC_WR22	AX-170653132	11	34864130	2.81704e-05	0.05	probable WRKY transcription factor 21	0.0E0;0.0E0;0.0E0;3.9E-125;3.6E-36;8.3E-36;5.0E-31;2.2E-30;3.3E-29;4.3E-29	XP_018845623/KAF5456576/XP_035538612;XP_018845624/KAF5456575;XP_018845625;XP_018845627/KAF5456577;KAF5456422/ALU11216;XP_018859253/KAF5456421/XP_035545773;XP_018855788;ALU11214/AUW64511/KAF5463753/XP_018845020;XP_018858075/XP_018858076/KAF5459340/KAF5459341;XP_018827315/AUW64512/KAF5482342	Juglans regia
Chl fluorescence	Mother_Array	MLMM	DI0/RC_WR22	AX-171489352	16	23761218	3.44737e-05	0.458333	protein FAR1-RELATED SEQUENCE 5-like	0.0E0;0.0E0;0.0E0;0.0E0;0.0E0;0.0E0;0.0E0;0.0E0;0.0E0;0.0E0;0.0E0;0.0E0;0.0E0;0.0E0;0.0E0;0.0E0;0.0E0;0.0E0;0.0E0;0.0E0	XP_035550241/XP_035550242/KAF5457179;KAF5454523/XP_018821988;KAF5446098;XP_035550312/KAF5457718/XP_035550311;XP_035549575;KAF5475357/XP_018824536;XP_035540202;KAF5449609;XP_018824538/XP_035544028/KAF5475356;XP_035550313;XP_018824540;KAF5475358;XP_018824537/KAF5475359;XP_035541680;XP_035547267;XP_035547729;XP_018833251;XP_035550680;XP_035540001;XP_035539381	Juglans regia
Chl fluorescence	Mother_Array	MLMM	DI0/RC_WR22	AX-170624583	16	7076462	3.50621e-05	0.141667	nuclear valosin-containing protein-like	2.6E-138;3.9E-131;3.2E-122;1.6E-113;2.3E-110;1.9E-109;2.9E-107;1.1E-106;2.5E-106;3.2E-106	KAF5442194;XP_035542751;XP_018825323/KAF5468557;KAF5451144/XP_018847323;XP_035542213/XP_035542216;XP_018859316/KAF5478166;KAF5460605;XP_035549831;KAF5460604/XP_035549830;XP_018829264/KAF5460602	Juglans regia
Chl fluorescence	Mother_Array	MLMM	DI0/RC_WR22	AX-170925599	1	11022575	4.73491e-05	0.133333	protein disulfide-isomerase-like isoform X1	8.9E-102;9.3E-102;1.1E-101;5.5E-78;3.2E-76;5.2E-76;1.2E-54;1.2E-12;2.8E-7;2.9E-7	KAF5480532/XP_018827673;XP_018827675/XP_018827676;XP_018827669/XP_018827672/KAF5480531/XP_018827671;KAF5480533/XP_018827677;KAF5445188;XP_018858114;XP_018827730/KAF5480534;KAF5449036;XP_035540588;XP_035540587/KAF5449035	Juglans regia
Chl fluorescence	Mother_Array	MLMM	DI0/RC_WR22	AX-170962185	8	15734635	5.44297e-05	0.3	uncharacterized protein LOC118348034	0.0E0;0.0E0;0.0E0;0.0E0;0.0E0;0.0E0;0.0E0;0.0E0;0.0E0;0.0E0	XP_035544656;XP_035540271;XP_035539652;KAF5452028;XP_018831390;KAF5462685/XP_018829674;KAF5443089;KAF5472654;XP_018809620/KAF5465147;XP_035548640	Juglans regia
Chl fluorescence	Mother_Array	MLMM	DI0/RC_WR22	AX-171059174	7	7865175	6.24729e-05	0.366667	uncharacterized mitochondrial protein AtMg00810-like	5.2E-109;1.8E-107;4.5E-106;5.2E-103;9.1E-101;1.1E-100;1.7E-99;2.7E-99;4.5E-99;5.1E-98	KAF5449042;KAF5464564;KAF5452044;KAF5475573;XP_018817688;XP_018817689;XP_018824619/KAF5450382;KAF5465891;KAF5460182;KAF5468773	Juglans regia
Chl fluorescence	Mother_Array	MLMM	DI0/RC_WR22	AX-170783025	12	28543058	6.4409e-05	0.4	hypothetical protein F2P56_025016, partial	0.0E0;2.2E-174;6.7E-153;4.5E-144;2.8E-143;2.6E-121;6.4E-117;1.3E-116;4.5E-112;1.1E-110	KAF5455442;KAF5457277;KAF5463070;KAF5479385;XP_018829562/KAF5471909;KAF5471907/XP_018807253;XP_018829848/KAF5469056;XP_035541168/XP_035541166;KAF5477381;KAF5467563	Juglans regia
Chl fluorescence	Mother_Array	MLMM	DI0/RC_WR22	AX-170624101	16	6687376	6.61963e-05	0.483333	acyl-CoA-binding domain-containing protein 1-like isoform X1	2.6E-111;1.5E-95;2.5E-95;8.4E-78;1.4E-75;1.3E-74;1.5E-74;1.5E-73;5.9E-73;3.4E-72	XP_035545929;KAF5480775;KAF5455354;XP_018828323/KAF5449942;KAF5442701;XP_018842828/KAF5442699;XP_018842829/KAF5442700;XP_035542100;XP_035547386;KAF5446417	Juglans regia
Chl fluorescence	Mother_Array	MLMM	DI0/RC_WR22	AX-171036162	7	4737211	6.64958e-05	0.116667	tubby-like F-box protein 5	0.0E0;0.0E0;1.5E-172;4.9E-171;5.1E-171;9.6E-157;8.9E-152;6.6E-143;1.4E-137;1.5E-136	XP_018857464/KAF5464037;XP_018857465/KAF5464036;XP_018829432;XP_035548181/XP_018857466/KAF5464038/KAF5464039;XP_018829431/KAF5451446;XP_018829435/KAF5451449;XP_035539633;XP_018808517/KAF5464035;KAF5472148/XP_018838866/KAF5472186/XP_035545087;KAF5470790	Juglans regia
Chl fluorescence	Mother_Array	MLMM	DI0/RC_WR22	AX-170822698	7	5243136	7.07138e-05	0.075	14-3-3-like protein GF14 kappa	6.6E-102;9.5E-95;5.2E-93;6.9E-93;4.0E-85;6.0E-85;5.1E-84;9.7E-84;2.0E-72;1.5E-71	XP_018820977/KAF5464075;KAF5451478;XP_018830306;XP_018830305;KAF5451479;XP_035551257;KAF5461985;XP_018833854;XP_018806495/KAF5456137/KAF5456139/KAF5456138;KAF5461912/XP_018808590	Juglans regia
Chl fluorescence	Mother_Array	MLMM	DI0/RC_WR22	AX-170667483	1	15171688	7.21219e-05	0.325	probable mitochondrial adenine nucleotide transporter BTL3	1.4E-87;5.8E-80;1.7E-79;6.3E-77;9.6E-62;1.5E-60;1.8E-57;2.2E-57;7.7E-56;4.2E-54	XP_018847033/KAF5480857;XP_018810157/KAF5476686;XP_035544681;XP_018806833/KAF5456170;KAF5455230;XP_018834993/KAF5466388;KAF5458660;KAF5467197/XP_018850568;KAF5452893/KAF5457297;KAF5473466	Juglans regia
Chl fluorescence	Mother_Array	FarmCPU	DI0/RC_WS21	AX-170754288	2	1210860	9.46813e-07	0.433333	transcription termination factor MTERF2, chloroplastic-like isoform X1	0.0E0;0.0E0;0.0E0;0.0E0;0.0E0;0.0E0;0.0E0;0.0E0;0.0E0;1.1E-180;9.8E-180;1.5E-177;2.3E-175;1.0E-140;2.7E-87;7.5E-69;9.9E-66;1.9E-63;6.0E-63;2.2E-61	XP_035541332;KAF5476582;KAF5454406/XP_035551251;XP_035550138;KAF5460026;XP_035550185;XP_018825035/KAF5460029;KAF5469069;XP_018830512;KAF5460027;XP_035549926;KAF5460033;KAF5460028/XP_035549974/XP_018825026/XP_018825030;XP_018825036;XP_035549741;KAF5460030;XP_018823191/KAF5476583;KAF5460031;KAF5460024/XP_018848522;KAF5460025	Juglans regia
Chl fluorescence	Mother_Array	FarmCPU	DI0/RC_WS21	AX-170754264	2	1300024	2.27796e-06	0.391667	uncharacterized protein LOC118349652	2.7E-144;4.3E-141;1.1E-137;1.2E-137;1.1E-130;1.6E-130;2.1E-126;3.4E-119;1.6E-116;1.2E-113;7.0E-113;1.0E-112;9.4E-111;4.8E-106;4.7E-104;5.3E-103;5.9E-103;5.6E-102;1.1E-100;1.5E-100	XP_035551054;XP_018853006/KAF5476653;XP_035545031;XP_018809530/KAF5477140;XP_035543585;KAF5477557;KAF5474444;XP_035542147;XP_035542977;XP_035540230;XP_035551063;KAF5458570;XP_035542805;KAF5464932/XP_018805931;XP_035539634;XP_035547371;XP_035550507;XP_018853004;KAF5443055;KAF5441993	Juglans regia
Chl fluorescence	Mother_Array	FarmCPU	DI0/RC_WS21	AX-171177772	2	1297090	2.27796e-06	0.391667	uncharacterized protein LOC109014969	4.3E-141;1.1E-137;1.2E-137;1.1E-130;1.6E-130;2.1E-126;3.4E-119;1.6E-116;1.2E-113;7.0E-113;1.0E-112;9.4E-111;4.8E-106;4.7E-104;5.3E-103;5.9E-103;5.6E-102;1.1E-100;1.5E-100;2.0E-100	XP_018853006/KAF5476653;XP_035545031;XP_018809530/KAF5477140;XP_035543585;KAF5477557;KAF5474444;XP_035542147;XP_035542977;XP_035540230;XP_035551063;KAF5458570;XP_035542805;KAF5464932/XP_018805931;XP_035539634;XP_035547371;XP_035550507;XP_018853004;KAF5443055;KAF5441993;KAF5471965/XP_018829833	Juglans regia
Chl fluorescence	Mother_Array	FarmCPU	DI0/RC_WS21	AX-171177763	2	1333541	2.31927e-06	0.483333	cyclin-dependent kinase G-2-like isoform X2	0.0E0;0.0E0;0.0E0;0.0E0;0.0E0;0.0E0;2.7E-136;2.4E-125;5.2E-123;2.4E-122	XP_018822474/XP_035541663/KAF5476599;KAF5476600;KAF5476598;XP_018822176/KAF5476597;XP_018822524;KAF5476601/XP_018822075;KAF5475573;KAF5465144;KAF5481417;KAF5446922	Juglans regia
Chl fluorescence	Mother_Array	FarmCPU	DI0/RC_WS21	AX-171177764	2	1333517	2.31927e-06	0.483333	cyclin-dependent kinase G-2-like isoform X2	0.0E0;0.0E0;0.0E0;0.0E0;0.0E0;0.0E0;2.7E-136;2.4E-125;4.5E-120;8.0E-120	XP_018822474/XP_035541663/KAF5476599;KAF5476600;KAF5476598;XP_018822176/KAF5476597;XP_018822524;KAF5476601/XP_018822075;KAF5475573;KAF5465144;KAF5481417;XP_018860525/KAF5471442	Juglans regia
Chl fluorescence	Mother_Array	FarmCPU	DI0/RC_WS21	AX-171177765	2	1333358	2.31927e-06	0.483333	cyclin-dependent kinase G-2-like isoform X2	0.0E0;0.0E0;0.0E0;0.0E0;0.0E0;0.0E0;2.7E-136;2.4E-125;8.0E-120;3.0E-119	XP_018822474/XP_035541663/KAF5476599;KAF5476600;KAF5476598;XP_018822176/KAF5476597;XP_018822524;KAF5476601/XP_018822075;KAF5475573;KAF5465144;XP_018860525/KAF5471442;KAF5459770	Juglans regia
Chl fluorescence	Mother_Array	FarmCPU	DI0/RC_WS21	AX-170754281	2	1217325	3.38248e-06	0.425	adenylate kinase 4-like isoform X1	2.3E-78;5.4E-75;7.6E-46;8.0E-46;1.4E-45;7.3E-44;2.5E-42;4.9E-35;4.9E-35;2.5E-31	XP_018823191/KAF5476583;KAF5460023/XP_018811309;KAF5476584/XP_035541191;XP_035541193;KAF5476585;XP_018811310/KAF5460022;XP_035543102/KAF5441849/XP_035543101/XP_018857636/KAF5449384;XP_035542797/KAF5442043;XP_035538513/KAF5453912;XP_035543173/XP_035543174	Juglans regia
Chl fluorescence	Mother_Array	FarmCPU	DI0/RC_WS21	AX-171514337	12	24044526	5.75022e-06	0.383333	RING-H2 finger protein ATL16-like	0.0E0;8.4E-162;3.0E-85;7.4E-84;1.1E-71;4.5E-65;8.7E-54;2.9E-31;9.9E-31;1.0E-28;1.6E-28;5.2E-28;7.8E-28;9.2E-25;2.3E-24;2.9E-24;3.6E-24;8.0E-24;1.2E-22;2.7E-22	XP_018814219/KAF5452695;KAF5465969/XP_018842128;KAF5452696;XP_018827171/KAF5482383;XP_018825243/KAF5459367;XP_018814230;XP_018814229/KAF5452694;XP_018841674;KAF5465968;XP_018811969/KAF5477783;KAF5482386/XP_018827144;XP_018851593/KAF5464621;KAF5460325/XP_018808826;XP_018841520;XP_035541401;XP_018814217/KAF5452693;KAF5465967;XP_018833935/KAF5468115;KAF5453974/XP_018843720;XP_018826920/KAF5444201	Juglans regia
Chl fluorescence	Mother_Array	FarmCPU	DI0/RC_WS21	AX-171502225	7	48317571	6.72962e-06	0.266667	histone H2B.3-like	0.0E0;0.0E0;1.2E-76;6.2E-64;6.8E-64;9.2E-64;4.4E-61;2.6E-56;9.9E-55;6.9E-53	XP_018848054/KAF5467008;KAF5453389/XP_018848055;XP_018848052/KAF5467009;KAF5453390;XP_018810138;KAF5467010;XP_018833134/KAF5447612;XP_018833743/KAF5471040/XP_018833742;XP_018848051;XP_018836009/KAF5470584	Juglans regia
Chl fluorescence	Mother_Array	FarmCPU	DI0/RC_WS21	AX-170754266	2	1296536	7.56687e-06	0.4	uncharacterized protein LOC109014969	4.3E-141;1.1E-137;1.2E-137;1.1E-130;1.6E-130;2.1E-126;3.4E-119;1.6E-116;1.2E-113;7.0E-113	XP_018853006/KAF5476653;XP_035545031;XP_018809530/KAF5477140;XP_035543585;KAF5477557;KAF5474444;XP_035542147;XP_035542977;XP_035540230;XP_035551063	Juglans regia
Chl fluorescence	Mother_Array	FarmCPU	DI0/RC_WS21	AX-171517654	2	1311653	9.07373e-06	0.425	4-coumarate--CoA ligase-like 9	0.0E0;2.7E-144;4.3E-141;1.2E-137;1.1E-127;2.7E-127;2.1E-126;2.4E-119;8.3E-90;1.2E-86	XP_018822703/KAF5476595;XP_035551054;XP_018853006/KAF5476653;XP_018809530/KAF5477140;KAF5460017;XP_035549823;KAF5474444;XP_018814770/KAF5460014;XP_035540243;XP_018860239/KAF5442124	Juglans regia
Chl fluorescence	Mother_Array	FarmCPU	DI0/RC_WS21	AX-170597282	14	23677463	1.16608e-05	0.133333	60S ribosomal protein L7-2	0.0E0;0.0E0;1.3E-159;1.6E-157;2.2E-154;2.6E-144;2.1E-140;5.9E-140;4.6E-139;1.1E-136	XP_035544594;XP_035546588;XP_018805736/KAF5465338;KAF5443010;KAF5456404;KAF5477145;XP_035538878/KAF5456405;KAF5456408/XP_018857904/XP_018857903;KAF5465302/XP_018816058;XP_018840931	Juglans regia
Chl fluorescence	Mother_Array	FarmCPU	DI0/RC_WS21	AX-171106044	7	48423115	1.20649e-05	0.116667	pullulanase 1, chloroplastic isoform X2	4.2E-52;4.2E-52;4.5E-52;1.9E-10;1.1E-9;8.0E-9;4.5E-8	XP_018808475/KAF5467027;XP_018808474/KAF5467026;XP_035548009;XP_018833704/KAF5471044;KAF5480926;KAF5461046;KAF5455272	Juglans regia
Chl fluorescence	Mother_Array	FarmCPU	DI0/RC_WS21	AX-170767957	11	3571327	1.31128e-05	0.216667	probable alkaline/neutral invertase B	2.1E-136;4.6E-96;1.6E-95;1.6E-90;7.7E-87;1.1E-81;1.0E-80;2.0E-76;4.0E-62;7.8E-62	KAF5454205/XP_018816466;KAF5454204/XP_018816468;XP_018816469/KAF5454203;XP_035547846/KAF5464812;XP_018816527/KAF5454202;XP_035546014;KAF5470088/XP_018811690;XP_018848643/KAF5471002;KAF5463299;XP_035538553/KAF5455771/XP_035538554/XP_035538552	Juglans regia
Chl fluorescence	Mother_Array	FarmCPU	DI0/RC_WS21	AX-171586980	7	48411803	1.32859e-05	0.175	zinc finger protein ZAT5-like	0.0E0;3.8E-105;5.5E-56;2.2E-55;6.9E-55;8.2E-55;2.8E-54;9.1E-54;1.0E-53;2.5E-53	KAF5467025/XP_018808473;XP_018856283/KAF5453400;XP_035542074;KAF5477533;KAF5442713;KAF5451783;KAF5451782;KAF5477589;KAF5451781;KAF5477588	Juglans regia
Chl fluorescence	Mother_Array	FarmCPU	DI0/RC_WS21	AX-170754301	2	1201975	1.35864e-05	0.391667	probable inactive leucine-rich repeat receptor-like protein kinase At3g03770	0.0E0;0.0E0;0.0E0;0.0E0;0.0E0;0.0E0;0.0E0;0.0E0;0.0E0;0.0E0	XP_035541332;KAF5476582;KAF5476581/XP_018823077;KAF5460036/XP_018825144;KAF5454406/XP_035551251;XP_035550138;KAF5460026;XP_035550185;XP_018825035/KAF5460029;KAF5469069	Juglans regia
Chl fluorescence	Mother_Array	FarmCPU	DI0/RC_WS21	AX-171106063	7	48413525	1.40384e-05	0.2	zinc finger protein ZAT5-like	0.0E0;3.8E-105;4.2E-52;4.2E-52;4.5E-52;1.4E-44;1.9E-43;6.0E-34;1.0E-23;3.6E-22	KAF5467025/XP_018808473;XP_018856283/KAF5453400;XP_018808475/KAF5467027;XP_018808474/KAF5467026;XP_035548009;KAF5450450;XP_018818934/KAF5447311;XP_018828342/KAF5471895;XP_035542497;KAF5477587/XP_018832460	Juglans regia
Chl fluorescence	Mother_Array	FarmCPU	DI0/RC_WS21	AX-171177773	2	1296832	1.92574e-05	0.4	uncharacterized protein LOC109014969	4.3E-141;1.1E-137;1.2E-137;1.1E-130;1.6E-130;2.1E-126;3.4E-119;1.6E-116;1.2E-113;7.0E-113	XP_018853006/KAF5476653;XP_035545031;XP_018809530/KAF5477140;XP_035543585;KAF5477557;KAF5474444;XP_035542147;XP_035542977;XP_035540230;XP_035551063	Juglans regia
Chl fluorescence	Mother_Array	FarmCPU	DI0/RC_WS21	AX-170754262	2	1303105	1.92574e-05	0.4	WD repeat-containing protein DDB_G0290555	2.7E-144;4.3E-141;1.2E-137;2.1E-126;8.3E-90;1.2E-86;1.5E-77;1.8E-64;5.4E-62;1.3E-61	XP_035551054;XP_018853006/KAF5476653;XP_018809530/KAF5477140;KAF5474444;XP_035540243;XP_018860239/KAF5442124;XP_018822792/KAF5476594;KAF5447348;XP_018819570;XP_035544642	Juglans regia
Chl fluorescence	Mother_Array	FarmCPU	DI0/RC_WS21	AX-170754285	2	1212126	1.92574e-05	0.4	transcription termination factor MTERF2, chloroplastic-like isoform X1	0.0E0;0.0E0;0.0E0;0.0E0;0.0E0;0.0E0;0.0E0;0.0E0;0.0E0;1.1E-180	XP_035541332;KAF5476582;KAF5454406/XP_035551251;XP_035550138;KAF5460026;XP_035550185;XP_018825035/KAF5460029;KAF5469069;XP_018830512;KAF5460027	Juglans regia
Chl fluorescence	Mother_Array	FarmCPU	DI0/RC_WS21	AX-171517656	2	1299244	1.92574e-05	0.4	uncharacterized protein LOC118349652	2.7E-144;4.3E-141;1.1E-137;1.2E-137;1.1E-130;1.6E-130;2.1E-126;3.4E-119;1.6E-116;1.2E-113	XP_035551054;XP_018853006/KAF5476653;XP_035545031;XP_018809530/KAF5477140;XP_035543585;KAF5477557;KAF5474444;XP_035542147;XP_035542977;XP_035540230	Juglans regia
Chl fluorescence	Mother_Array	FarmCPU	DI0/RC_WS21	AX-170917025	16	27375072	2.18477e-05	0.25	oligopeptide transporter 4-like	0.0E0;0.0E0;0.0E0;0.0E0;4.8E-177;1.7E-162;1.4E-148;4.6E-146;5.3E-141;4.7E-128	XP_018826868/KAF5444248;XP_018846283/KAF5448396;KAF5448395;KAF5463177/XP_018813439;XP_018826867/KAF5444246;KAF5444247/XP_035542374;KAF5448398/XP_035540409;KAF5448401/XP_018810078;XP_018846282/KAF5448397/XP_035540408;XP_035538517/KAF5456864	Juglans regia
Chl fluorescence	Mother_Array	FarmCPU	DI0/RC_WS21	AX-170917031	16	27373085	2.18477e-05	0.25	L-type lectin-domain containing receptor kinase IX.1-like	0.0E0;0.0E0;0.0E0;0.0E0;0.0E0;0.0E0;1.5E-179;1.4E-178;8.2E-178;8.6E-178	XP_018826836/KAF5444242;KAF5444243;XP_018842177/KAF5448517;KAF5448413;XP_018809540;KAF5454355;KAF5463167;XP_018837428;XP_035538923;XP_018813431/KAF5463170	Juglans regia
Chl fluorescence	Mother_Array	FarmCPU	DI0/RC_WS21	AX-171207271	16	27623392	2.70598e-05	0.3	uncharacterized protein LOC109001043	8.6E-165;1.4E-100;3.8E-100;7.7E-100;2.8E-93;2.9E-93;3.2E-93;3.5E-92;2.3E-91;5.2E-83;1.6E-82;2.5E-76;2.5E-75;1.2E-74;2.2E-74;5.7E-73;6.8E-73;8.6E-73;1.7E-72;1.8E-72	XP_018833704/KAF5471044;XP_035544681;KAF5477107;KAF5473059;XP_035544456;XP_035544454;XP_035544453;KAF5477381;KAF5463697;KAF5461269;KAF5444273;XP_035543137;KAF5477099;XP_035541168/XP_035541166;KAF5457277;XP_035551054;XP_035546626;KAF5468900;KAF5475845;XP_035544642	Juglans regia
Chl fluorescence	Mother_Array	FarmCPU	DI0/RC_WS21	AX-170898720	14	23997101	2.80438e-05	0.0833333	non-specific phospholipase C1-like	9.0E-133;3.3E-126;2.5E-106;6.0E-102;6.0E-99;2.7E-98;9.4E-96;1.0E-95;1.5E-94;1.6E-94	XP_018825496/KAF5447688;KAF5449121;KAF5457277;KAF5477107;XP_035541002;XP_018844883;XP_018833704/KAF5471044;XP_018846016;XP_035544456;XP_035544454	Juglans regia
Chl fluorescence	Mother_Array	FarmCPU	DI0/RC_WS21	AX-170898733	14	24010926	2.80438e-05	0.0833333	protein FAR1-RELATED SEQUENCE 5-like	0.0E0;0.0E0;0.0E0;0.0E0;0.0E0;0.0E0;0.0E0;0.0E0;0.0E0;0.0E0	XP_018829839/KAF5471982;XP_018860412/KAF5475477;XP_035549711;XP_035542889;KAF5441998;XP_018827446;XP_035550049;XP_035538495;XP_035545018;KAF5471694	Juglans regia
Chl fluorescence	Mother_Array	FarmCPU	DI0/RC_WS21	AX-170754586	2	905834	3.43997e-05	0.291667	probable methyltransferase At1g27930	0.0E0;0.0E0;0.0E0;0.0E0;0.0E0;3.3E-134;6.0E-75;5.8E-74;3.4E-44;5.6E-43	KAF5476542/XP_018827500;XP_018827005/KAF5476543;XP_035543445;XP_018827146;XP_018826925/KAF5476544;KAF5449329/XP_018836765;KAF5476546;KAF5476545/XP_018826745;XP_018836767/KAF5449328;KAF5443560/XP_018808220	Juglans regia
Chl fluorescence	Mother_Array	FarmCPU	DI0/RC_WS21	AX-171165370	11	34894800	3.94456e-05	0.0416667	F-box protein AFR	0.0E0;2.2E-84;7.4E-82;2.1E-79;2.4E-55;2.7E-49;2.8E-48;1.3E-37;4.9E-32;7.1E-32;1.7E-27;1.2E-26;4.6E-26;1.7E-25;3.5E-25;8.5E-25;2.2E-24;2.6E-24;1.0E-23;1.2E-20	XP_035538614/XP_035538615/XP_018845633/KAF5456581;XP_018809752/KAF5475126/XP_018809753;XP_018819610/KAF5472496;XP_018845630;XP_018817605/KAF5461543;KAF5456579;KAF5456580/XP_018845629;XP_018845631;XP_035549581;XP_035549580;XP_018834572/KAF5447989;KAF5461545;XP_018857505/KAF5464251;KAF5482149/XP_018841011;XP_018836711/KAF5443538/XP_035542428;XP_018817614/KAF5461544;KAF5459137/XP_018857877;XP_018836…	Juglans regia
Chl fluorescence	Mother_Array	FarmCPU	DI0/RC_WS21	AX-171165373	11	34901832	3.94456e-05	0.0416667	F-box protein AFR	0.0E0;0.0E0;2.4E-84;7.4E-82;2.1E-79;2.4E-55;2.7E-49;2.8E-48;9.1E-45;1.3E-37;4.9E-32;7.1E-32;1.7E-27;1.2E-26;3.4E-26;1.7E-25;3.5E-25;8.5E-25;2.2E-24;2.6E-24	XP_035538614/XP_035538615/XP_018845633/KAF5456581;XP_018845634/KAF5456582;XP_018809752/KAF5475126/XP_018809753;XP_018819610/KAF5472496;XP_018845630;XP_018817605/KAF5461543;KAF5456579;KAF5456580/XP_018845629;XP_018817624/KAF5461540;XP_018845631;XP_035549581;XP_035549580;XP_018834572/KAF5447989;KAF5461545;XP_018857505/KAF5464251;KAF5482149/XP_018841011;XP_018836711/KAF5443538/XP_035542428;XP_018817…	Juglans regia
Chl fluorescence	Mother_Array	FarmCPU	DI0/RC_WS21	AX-171106058	7	48414919	4.57991e-05	0.125	zinc finger protein ZAT5-like	0.0E0;3.8E-105;4.2E-52;4.2E-52;4.5E-52;1.9E-43;6.0E-34;1.4E-21;1.2E-20;1.1E-19	KAF5467025/XP_018808473;XP_018856283/KAF5453400;XP_018808475/KAF5467027;XP_018808474/KAF5467026;XP_035548009;XP_018818934/KAF5447311;XP_018828342/KAF5471895;XP_018841677/KAF5471696;XP_018845762/KAF5476002;XP_018836539/KAF5453526	Juglans regia
Chl fluorescence	Mother_Array	FarmCPU	DI0/RC_WS21	AX-170677072	7	48399510	5.1465e-05	0.258333	monocopper oxidase-like protein SKU5	2.0E-134;2.6E-134;5.0E-131;5.3E-131;2.7E-78;4.8E-76;5.4E-74;2.6E-72;1.7E-71;2.2E-71	XP_035548513;KAF5467023;KAF5467024;XP_018848067;KAF5478453/XP_018848108;KAF5460823/XP_035550080;KAF5470292/XP_018815111;XP_018826399/KAF5463864;XP_018838329/KAF5462184;XP_018851950/KAF5457705	Juglans regia
Chl fluorescence	Mother_Array	FarmCPU	DI0/RC_WS21	AX-171586979	7	48411955	5.70498e-05	0.408333	zinc finger protein ZAT5-like	0.0E0;3.8E-105;5.5E-56;2.2E-55;6.9E-55;8.2E-55;2.8E-54;9.1E-54;1.0E-53;2.5E-53	KAF5467025/XP_018808473;XP_018856283/KAF5453400;XP_035542074;KAF5477533;KAF5442713;KAF5451783;KAF5451782;KAF5477589;KAF5451781;KAF5477588	Juglans regia
Chl fluorescence	Mother_Array	FarmCPU	DI0/RC_WS21	AX-171213778	7	48409662	6.05707e-05	0.441667	zinc finger protein ZAT5-like	0.0E0;3.0E-105;5.5E-56;2.2E-55;6.9E-55;8.2E-55;2.8E-54;9.1E-54;1.0E-53;2.5E-53	KAF5467025/XP_018808473;XP_018856283/KAF5453400;XP_035542074;KAF5477533;KAF5442713;KAF5451783;KAF5451782;KAF5477589;KAF5451781;KAF5477588	Juglans regia
Chl fluorescence	Mother_Array	FarmCPU	DI0/RC_WS21	AX-170838279	11	36027293	6.16348e-05	0.158333	uncharacterized vacuolar membrane protein YML018C	0.0E0;9.3E-100;1.5E-84;5.6E-71;1.9E-66;4.7E-66;8.4E-50;8.7E-50;9.1E-50;6.2E-34	KAF5456759;KAF5482235;XP_018822293/KAF5456760;KAF5461394/XP_035548955;XP_018822268;KAF5456758;XP_035550806;XP_018811223;XP_018826823;XP_018822216/KAF5456761	Juglans regia
Chl fluorescence	Mother_Array	FarmCPU	DI0/RC_WS21	AX-171573906	15	16845866	6.19226e-05	0.0666667	uncharacterized protein LOC108983799	0.0E0;0.0E0;0.0E0;0.0E0;0.0E0;0.0E0;0.0E0;0.0E0;0.0E0;0.0E0	KAF5467964/XP_018811106;KAF5443558;XP_035551689;KAF5442204/XP_018815621;XP_035544594;XP_035546588;KAF5458478;XP_018853114;KAF5443010;KAF5465302/XP_018816058	Juglans regia
Chl fluorescence	Mother_Array	FarmCPU	DI0/RC_WS21	AX-170754326	2	1174481	7.38529e-05	0.433333	protein ROOT INITIATION DEFECTIVE 3-like	5.2E-63;1.3E-62;3.6E-57;4.0E-45;5.4E-45;1.1E-28;7.3E-11;7.5E-11;5.1E-7	XP_018823802/KAF5476577;KAF5476579;XP_018823881/KAF5476578;KAF5476576;XP_018823975;XP_018825180;KAF5450210/XP_018821650;XP_018819922/KAF5444922/XP_018819921/KAF5444923;KAF5463736	Juglans regia
Chl fluorescence	Mother_Array	FarmCPU	DI0/RC_WS21	AX-170754304	2	1197862	8.06135e-05	0.491667	probable inactive leucine-rich repeat receptor-like protein kinase At3g03770	0.0E0;0.0E0;0.0E0;0.0E0;0.0E0;0.0E0;0.0E0;0.0E0;0.0E0;0.0E0	XP_035541332;KAF5476582;KAF5476581/XP_018823077;KAF5460036/XP_018825144;KAF5454406/XP_035551251;XP_035550138;KAF5460026;XP_035550185;XP_018825035/KAF5460029;KAF5469069	Juglans regia
Chl fluorescence	Mother_Array	FarmCPU	DI0/RC_WS21	AX-171177776	2	1195484	8.36405e-05	0.416667	probable inactive leucine-rich repeat receptor-like protein kinase At3g03770	0.0E0;0.0E0;9.7E-134;1.1E-133;5.1E-130;1.5E-126;3.5E-117;2.5E-64;2.5E-64;4.1E-55	KAF5476581/XP_018823077;KAF5460036/XP_018825144;XP_018849242/KAF5457374;XP_018849241/KAF5457373;XP_018823304/KAF5476580;XP_018822082/KAF5479787;KAF5460039/XP_018825130;KAF5475758/XP_018812900;XP_035544796/XP_018812899/KAF5475759;XP_018843503/KAF5446381	Juglans regia
Chl fluorescence	Mother_Array	FarmCPU	DI0/RC_WS21	AX-171177779	2	1194904	8.36405e-05	0.416667	probable inactive leucine-rich repeat receptor-like protein kinase At3g03770	0.0E0;0.0E0;9.7E-134;1.1E-133;5.1E-130;1.5E-126;3.5E-117;2.5E-64;2.5E-64;4.1E-55	KAF5476581/XP_018823077;KAF5460036/XP_018825144;XP_018849242/KAF5457374;XP_018849241/KAF5457373;XP_018823304/KAF5476580;XP_018822082/KAF5479787;KAF5460039/XP_018825130;KAF5475758/XP_018812900;XP_035544796/XP_018812899/KAF5475759;XP_018843503/KAF5446381	Juglans regia
Chl fluorescence	Mother_Array	FarmCPU	DI0/RC_WS21	AX-171060966	9	15816402	8.57949e-05	0.45	zinc finger protein ZAT4-like	7.0E-176;2.6E-164;1.4E-127;7.2E-55;3.1E-49;1.2E-32;1.3E-32;1.4E-32;5.3E-31;1.4E-25	KAF5460199;XP_018859922;XP_018819220/KAF5477528;XP_018853929/KAF5446206;XP_035545882/KAF5470031/KAF5470030;KAF5479464;XP_035538896;XP_018840981;XP_035550758/KAF5457103;XP_035551702	Juglans regia
Chl fluorescence	Mother_Array	MLMM	DI0/RC_WS21	AX-171514337	12	24044526	5.22497e-07	0.383333	RING-H2 finger protein ATL16-like	0.0E0;8.4E-162;3.0E-85;7.4E-84;1.1E-71;4.5E-65;8.7E-54;2.9E-31;9.9E-31;1.0E-28	XP_018814219/KAF5452695;KAF5465969/XP_018842128;KAF5452696;XP_018827171/KAF5482383;XP_018825243/KAF5459367;XP_018814230;XP_018814229/KAF5452694;XP_018841674;KAF5465968;XP_018811969/KAF5477783	Juglans regia
Chl fluorescence	Mother_Array	MLMM	DI0/RC_WS21	AX-170838192	11	35950855	1.60082e-05	0.075	PX domain-containing protein EREX-like isoform X1	3.5E-155;6.2E-39;3.1E-37;3.3E-37;3.3E-37;3.5E-37;4.8E-37;9.0E-36;1.3E-35;1.3E-35	KAF5456748/XP_018822205;KAF5466784;XP_018806945/XP_018806946;XP_035539204/KAF5453248;XP_018806950;KAF5453247;XP_018806949;XP_018851733;XP_018851732/KAF5466782;KAF5466783/XP_018851731	Juglans regia
Chl fluorescence	Mother_Array	MLMM	DI0/RC_WS21	AX-170945625	7	37914109	2.61177e-05	0.291667	protein NLP9 isoform X1	0.0E0;0.0E0;2.5E-73;4.1E-43;4.4E-43;2.3E-41;1.2E-36;4.7E-35;4.9E-35;5.3E-35	XP_018806702/XP_018806710/KAF5465803/XP_018806714;KAF5465804/XP_018806720;XP_035548186/KAF5465805;XP_018836414/KAF5455649;XP_018836416/KAF5455650;XP_018809059/XP_018809058/KAF5462230;XP_018824315/KAF5460523;KAF5462229;KAF5478039/XP_018835208;XP_035542130	Juglans regia
Chl fluorescence	Mother_Array	MLMM	DI0/RC_WS21	AX-170917025	16	27375072	3.71307e-05	0.25	oligopeptide transporter 4-like	0.0E0;0.0E0;0.0E0;0.0E0;4.8E-177;1.7E-162;1.4E-148;4.6E-146;5.3E-141;4.7E-128	XP_018826868/KAF5444248;XP_018846283/KAF5448396;KAF5448395;KAF5463177/XP_018813439;XP_018826867/KAF5444246;KAF5444247/XP_035542374;KAF5448398/XP_035540409;KAF5448401/XP_018810078;XP_018846282/KAF5448397/XP_035540408;XP_035538517/KAF5456864	Juglans regia
Chl fluorescence	Mother_Array	MLMM	DI0/RC_WS21	AX-170917031	16	27373085	3.71307e-05	0.25	L-type lectin-domain containing receptor kinase IX.1-like	0.0E0;0.0E0;0.0E0;0.0E0;0.0E0;0.0E0;1.5E-179;1.4E-178;8.2E-178;8.6E-178	XP_018826836/KAF5444242;KAF5444243;XP_018842177/KAF5448517;KAF5448413;XP_018809540;KAF5454355;KAF5463167;XP_018837428;XP_035538923;XP_018813431/KAF5463170	Juglans regia
Chl fluorescence	Mother_Array	MLMM	DI0/RC_WS21	AX-170652656	11	34546016	4.57593e-05	0.0416667	nitrate regulatory gene2 protein-like	0.0E0;2.9E-175;3.9E-157;6.8E-150;2.3E-142;2.9E-137;2.9E-137;1.9E-136;1.3E-124;1.1E-122	KAF5475573;XP_018845587/KAF5456541;KAF5470864;KAF5447193;KAF5446008;XP_018805862/KAF5461580;KAF5461579;XP_035549279/KAF5461582/XP_035549280;KAF5470759;KAF5465144	Juglans regia
Chl fluorescence	Mother_Array	MLMM	DI0/RC_WS21	AX-170898790	14	24064936	5.57053e-05	0.3	uncharacterized protein LOC108994656	0.0E0;2.3E-178;1.5E-95;1.0E-94;4.3E-91;2.1E-87;3.0E-87;4.8E-87;4.8E-86;2.8E-85	XP_018825499/KAF5447692;KAF5450077/XP_018821220;XP_018813460/KAF5441803;KAF5443333;XP_035546612;KAF5471399;KAF5481950;KAF5477476;KAF5455051/XP_018814169;KAF5465229	Juglans regia
Chl fluorescence	Mother_Array	MLMM	DI0/RC_WS21	AX-171060966	9	15816402	6.53036e-05	0.45	zinc finger protein ZAT4-like	7.0E-176;2.6E-164;1.4E-127;7.2E-55;3.1E-49;1.2E-32;1.3E-32;1.4E-32;5.3E-31;1.4E-25	KAF5460199;XP_018859922;XP_018819220/KAF5477528;XP_018853929/KAF5446206;XP_035545882/KAF5470031/KAF5470030;KAF5479464;XP_035538896;XP_018840981;XP_035550758/KAF5457103;XP_035551702	Juglans regia
Chl fluorescence	Mother_Array	MLMM	DI0/RC_WS21	AX-171106044	7	48423115	7.4145e-05	0.116667	pullulanase 1, chloroplastic isoform X2	4.2E-52;4.2E-52;4.5E-52;1.9E-10;1.1E-9;8.0E-9;4.5E-8	XP_018808475/KAF5467027;XP_018808474/KAF5467026;XP_035548009;XP_018833704/KAF5471044;KAF5480926;KAF5461046;KAF5455272	Juglans regia
Chl fluorescence	Mother_Array	MLMM	DI0/RC_WS21	AX-171563282	2	15066590	8.00964e-05	0.383333	protein NO VEIN-like	2.3E-14;9.3E-14	KAF5471943;XP_035547353	Juglans regia
Chl fluorescence	Mother_Array	MLMM	DI0/RC_WS21	AX-171563279	2	15104241	8.00964e-05	0.383333	uncharacterized protein LOC118347691	0.0E0;4.5E-155;9.2E-155;3.3E-149;6.7E-149;9.2E-149;7.7E-148;1.7E-122;1.2E-121;2.2E-115	XP_035543612;KAF5477819;XP_035545065;XP_035546426;XP_035538487;XP_035542960;XP_035545115;KAF5476286;XP_035540486/XP_035540484/XP_035540485;XP_035544602	Juglans regia
Chl fluorescence	Mother_Array	MLMM	DI0/RC_WS21	AX-170898719	14	23996927	8.16612e-05	0.075	non-specific phospholipase C1-like	9.0E-133;3.3E-126;2.5E-106;6.0E-102;6.0E-99;2.7E-98;9.4E-96;1.0E-95;1.5E-94;1.6E-94	XP_018825496/KAF5447688;KAF5449121;KAF5457277;KAF5477107;XP_035541002;XP_018844883;XP_018833704/KAF5471044;XP_018846016;XP_035544456;XP_035544454	Juglans regia
Chl fluorescence	Mother_Array	MLMM	DI0/RC_WS21	AX-171057952	14	24013846	8.16612e-05	0.075	protein FAR1-RELATED SEQUENCE 5-like	0.0E0;0.0E0;0.0E0;0.0E0;0.0E0;0.0E0;0.0E0;0.0E0;0.0E0;0.0E0	XP_018829839/KAF5471982;XP_018860412/KAF5475477;XP_035549711;XP_035542889;KAF5441998;XP_018827446;XP_035550049;XP_035538495;XP_035545018;KAF5471694	Juglans regia
Chl fluorescence	Mother_Array	MLMM	DI0/RC_WS21	AX-170670974	11	22461895	9.12419e-05	0.0833333	probable aspartic proteinase GIP2	0.0E0;3.6E-123;1.1E-122;1.2E-122;2.6E-85;1.0E-78;1.1E-75;1.0E-73;2.7E-72;2.5E-71	XP_018847417/KAF5455067;XP_018846882/KAF5465640;KAF5455066;XP_018847416;XP_018818488/KAF5443414;XP_018846883/KAF5465638;KAF5467197/XP_018850568;XP_018810157/KAF5476686;KAF5452893/KAF5457297;KAF5473059	Juglans regia
Chl fluorescence	Mother_Array	MLMM	DI0/RC_WS21	AX-170597282	14	23677463	9.8305e-05	0.133333	60S ribosomal protein L7-2	0.0E0;0.0E0;1.3E-159;1.6E-157;2.2E-154;2.6E-144;2.1E-140;5.9E-140;4.6E-139;1.1E-136	XP_035544594;XP_035546588;XP_018805736/KAF5465338;KAF5443010;KAF5456404;KAF5477145;XP_035538878/KAF5456405;KAF5456408/XP_018857904/XP_018857903;KAF5465302/XP_018816058;XP_018840931	Juglans regia
Chl fluorescence	Mother_Array	FarmCPU	DI0/RC_WW21	AX-170838192	11	35950855	6.67232e-07	0.075	PX domain-containing protein EREX-like isoform X1	3.5E-155;6.2E-39;3.1E-37;3.3E-37;3.3E-37;3.5E-37;4.8E-37;9.0E-36;1.3E-35;1.3E-35	KAF5456748/XP_018822205;KAF5466784;XP_018806945/XP_018806946;XP_035539204/KAF5453248;XP_018806950;KAF5453247;XP_018806949;XP_018851733;XP_018851732/KAF5466782;KAF5466783/XP_018851731	Juglans regia
Chl fluorescence	Mother_Array	FarmCPU	DI0/RC_WW21	AX-171195092	1	42342511	6.58303e-06	0.116667	probable WRKY transcription factor 21	4.9E-155;2.8E-137;3.0E-89;8.1E-83;1.6E-78;1.5E-73;5.8E-73;2.7E-72;2.9E-72;3.9E-72	XP_018827315/AUW64512/KAF5482342;XP_018858075/XP_018858076/KAF5459340/KAF5459341;KAF5452112;KAF5442908;KAF5463307;KAF5447533;KAF5465900;KAF5460124;KAF5460471;KAF5459789	Juglans regia
Chl fluorescence	Mother_Array	FarmCPU	DI0/RC_WW21	AX-170781882	13	906162	7.85026e-06	0.0916667	probable E3 ubiquitin ligase SUD1 isoform X1	0.0E0;0.0E0;0.0E0;0.0E0;0.0E0;0.0E0;0.0E0;0.0E0;0.0E0;0.0E0	XP_035541503;XP_035547332;KAF5475691;KAF5443243;XP_035548749;XP_035543570;XP_018859967/KAF5462657;XP_035545952;KAF5448170/XP_018817791;XP_018817792/KAF5448171	Juglans regia
Chl fluorescence	Mother_Array	FarmCPU	DI0/RC_WW21	AX-171583180	3	3199204	1.06538e-05	0.4	G-type lectin S-receptor-like serine/threonine-protein kinase SD3-1	0.0E0;1.7E-101;5.1E-101;6.5E-83;8.2E-79;5.1E-75;6.4E-75;7.7E-74;7.9E-71;1.9E-70	XP_018806852/KAF5474119/XP_018806853;XP_018809477/KAF5444493;KAF5467643/XP_035546950;KAF5451137/XP_018847333;XP_035544893;KAF5451633;XP_035539790/XP_035539789;XP_018815689/KAF5468198;XP_018830471/KAF5441930;KAF5468192	Juglans regia
Chl fluorescence	Mother_Array	FarmCPU	DI0/RC_WW21	AX-171214551	7	22339469	1.66753e-05	0.375	xylulose 5-phosphate/phosphate translocator, chloroplastic-like	0.0E0;2.5E-171;1.5E-151;1.1E-143;2.8E-137;1.4E-134;4.5E-121;1.3E-119;2.0E-119;2.8E-119	KAF5460182;XP_018844048/KAF5465086;XP_035547359;KAF5465096/XP_018828211;KAF5451071;KAF5465891;KAF5449042;KAF5464564;XP_018824619/KAF5450382;KAF5468773	Juglans regia
Chl fluorescence	Mother_Array	FarmCPU	DI0/RC_WW21	AX-170640450	7	45754232	1.72281e-05	0.316667	E3 ubiquitin-protein ligase At1g63170-like	3.1E-132;2.6E-101;2.2E-96;7.7E-88;1.7E-87;2.2E-82;5.6E-77;5.8E-77;5.9E-76;4.0E-73	KAF5466666/XP_018844349;XP_018845081/KAF5453178/XP_018845082/XP_018845080;XP_018829562/KAF5471909;XP_035544681;KAF5457277;KAF5461269;KAF5455442;XP_035541168/XP_035541166;XP_018829848/KAF5469056;KAF5477099	Juglans regia
Chl fluorescence	Mother_Array	FarmCPU	DI0/RC_WW21	AX-171523112	13	920153	2.08656e-05	0.116667	scopoletin glucosyltransferase-like	2.4E-136;7.5E-120;4.0E-110;2.4E-87;6.9E-85;6.7E-84;6.7E-77;6.8E-76;1.7E-73;3.8E-71	KAF5448174/XP_018817795;XP_018817794/KAF5448175;KAF5448172/XP_018817793;XP_018819865/KAF5444899;XP_018822308/KAF5468231;XP_018813723/KAF5451306;XP_035546268;XP_018815112/KAF5470290;KAF5467691/XP_018848084;KAF5444522/XP_018807796	Juglans regia
Chl fluorescence	Mother_Array	FarmCPU	DI0/RC_WW21	AX-170684383	3	2198100	2.08789e-05	0.0583333	amino acid transporter ANT1	0.0E0;7.8E-179;7.8E-179;7.7E-176;7.0E-138;2.0E-137;1.6E-124;2.2E-102;8.4E-75;5.7E-54	KAF5473987;XP_018848818/KAF5473988;XP_035543872/XP_035543873/XP_035543871;KAF5473989/XP_018848824/XP_018848823/XP_035543874;KAF5473991;XP_018848827/KAF5473990;XP_035545192/KAF5473421;XP_018848924/KAF5473986;KAF5473985/XP_018848925;KAF5473984/XP_018848816	Juglans regia
Chl fluorescence	Mother_Array	FarmCPU	DI0/RC_WW21	AX-170684534	3	2369571	2.52542e-05	0.0583333	stemmadenine O-acetyltransferase-like	0.0E0;0.0E0;1.0E-139;4.4E-106;4.0E-91;7.3E-85;1.3E-82;4.4E-80;9.1E-80;1.5E-79	KAF5474009;XP_018848929;KAF5474012/XP_018848856;KAF5473390/XP_018809707;XP_018836380/KAF5455666;XP_018834571/KAF5447990;XP_018836367/KAF5455668;XP_018848854/KAF5474011;XP_018848855;KAF5474010	Juglans regia
Chl fluorescence	Mother_Array	FarmCPU	DI0/RC_WW21	AX-170838330	11	36095707	3.82876e-05	0.025	uncharacterized protein LOC109001043	1.9E-179;1.7E-174;2.1E-169;1.1E-143;1.4E-143;2.8E-143;8.3E-107;2.4E-104;9.0E-104;1.5E-103	XP_018833704/KAF5471044;KAF5473059;XP_035544681;XP_035544456;XP_035544454;XP_035544453;KAF5477107;KAF5473466;KAF5452893/KAF5457297;KAF5456773	Juglans regia
Chl fluorescence	Mother_Array	FarmCPU	DI0/RC_WW21	AX-170640442	7	45746713	4.0686e-05	0.283333	uncharacterized protein LOC109001043	0.0E0;2.0E-133;1.1E-116;6.4E-114;1.5E-111;1.6E-111;1.8E-111;1.1E-109;1.7E-104;1.6E-103	XP_018833704/KAF5471044;KAF5446588;KAF5457277;KAF5461636;XP_035544456;XP_035544454;XP_035544453;KAF5445889;KAF5452893/KAF5457297;KAF5442566	Juglans regia
Chl fluorescence	Mother_Array	FarmCPU	DI0/RC_WW21	AX-171163637	7	45734648	4.0686e-05	0.283333	uncharacterized protein LOC109001043	0.0E0;2.0E-133;6.4E-114;1.5E-111;1.6E-111;1.8E-111;1.1E-109;6.1E-106;1.7E-104;1.6E-103	XP_018833704/KAF5471044;KAF5446588;KAF5461636;XP_035544456;XP_035544454;XP_035544453;KAF5445889;KAF5457277;KAF5452893/KAF5457297;KAF5442566	Juglans regia
Chl fluorescence	Mother_Array	FarmCPU	DI0/RC_WW21	AX-171494659	7	45710956	4.0686e-05	0.283333	uncharacterized protein LOC109001043	0.0E0;4.1E-164;1.2E-160;9.3E-139;3.1E-135;3.6E-135;5.5E-135;2.6E-128;6.4E-126;1.6E-117	XP_018833704/KAF5471044;KAF5457906;KAF5452893/KAF5457297;KAF5477107;XP_035544456;XP_035544454;XP_035544453;KAF5473059;XP_035544681;KAF5467197/XP_018850568	Juglans regia
Chl fluorescence	Mother_Array	FarmCPU	DI0/RC_WW21	AX-171159752	10	37390204	4.3703e-05	0.108333	oligopeptide transporter 5-like	9.9E-129;1.2E-125;1.0E-112;2.3E-96;2.8E-96;3.6E-96;5.4E-71;3.5E-70;4.1E-70;4.2E-70	XP_018833240/KAF5459524;XP_018833243/KAF5459532;XP_018833250/KAF5459525;XP_018833249/KAF5459527;KAF5459526/XP_018833248;XP_035550548;XP_035548817/XP_018808910;XP_018808908/KAF5482613;XP_018808909/KAF5482612;XP_018816452/KAF5454218	Juglans regia
Chl fluorescence	Mother_Array	FarmCPU	DI0/RC_WW21	AX-171534034	11	36186843	4.44445e-05	0.125	replication protein A 70 kDa DNA-binding subunit B-like	2.0E-98;2.3E-60;1.5E-52;5.9E-52;6.4E-40;6.6E-40;1.1E-39;5.5E-31;2.0E-14;8.0E-14	XP_018822278;XP_018822283/KAF5456783;XP_018843792;XP_035549690;XP_035548854;XP_035548853;XP_018843791/KAF5461371;KAF5452910;KAF5469624;XP_018840913/KAF5461689	Juglans regia
Chl fluorescence	Mother_Array	FarmCPU	DI0/RC_WW21	AX-171113974	7	22337327	4.92977e-05	0.383333	xylulose 5-phosphate/phosphate translocator, chloroplastic-like	0.0E0;2.5E-171;1.5E-151;1.1E-143;2.8E-137;1.4E-134;4.5E-121;1.3E-119;2.0E-119;2.8E-119	KAF5460182;XP_018844048/KAF5465086;XP_035547359;KAF5465096/XP_018828211;KAF5451071;KAF5465891;KAF5449042;KAF5464564;XP_018824619/KAF5450382;KAF5468773	Juglans regia
Chl fluorescence	Mother_Array	FarmCPU	DI0/RC_WW21	AX-171588561	7	22347304	4.92977e-05	0.383333	uncharacterized mitochondrial protein AtMg00810-like	0.0E0;2.5E-171;2.8E-137;1.4E-134;4.5E-121;1.3E-119;2.0E-119;2.8E-119;3.5E-119;4.8E-116	KAF5460182;XP_018844048/KAF5465086;KAF5451071;KAF5465891;KAF5449042;KAF5464564;XP_018824619/KAF5450382;KAF5468773;KAF5477840;XP_035542712	Juglans regia
Chl fluorescence	Mother_Array	FarmCPU	DI0/RC_WW21	AX-171163636	7	45734616	5.38818e-05	0.291667	uncharacterized protein LOC109001043	0.0E0;2.0E-133;6.4E-114;1.5E-111;1.6E-111;1.8E-111;1.1E-109;6.1E-106;1.7E-104;1.6E-103	XP_018833704/KAF5471044;KAF5446588;KAF5461636;XP_035544456;XP_035544454;XP_035544453;KAF5445889;KAF5457277;KAF5452893/KAF5457297;KAF5442566	Juglans regia
Chl fluorescence	Mother_Array	FarmCPU	DI0/RC_WW21	AX-171163635	7	45712521	5.38818e-05	0.291667	uncharacterized protein LOC109001043	0.0E0;5.7E-171;4.1E-164;5.7E-164;1.2E-160;3.1E-149;9.5E-145;4.1E-139;3.1E-135;3.6E-135	XP_018833704/KAF5471044;XP_018829562/KAF5471909;KAF5457906;KAF5457277;KAF5452893/KAF5457297;KAF5455442;XP_035551054;KAF5477107;XP_035544456;XP_035544454	Juglans regia
Chl fluorescence	Mother_Array	FarmCPU	DI0/RC_WW21	AX-171070017	13	26599132	5.39328e-05	0.116667	alpha-glucan water dikinase, chloroplastic isoform X1	1.7E-113;1.7E-113;4.9E-29;5.1E-29;5.2E-29;5.3E-29;5.4E-29;5.6E-29;5.9E-29;6.3E-17	XP_018805214/KAF5450261/XP_018805213;XP_018805215/KAF5450262;XP_035538915;XP_035538912;KAF5455957;XP_035538914;KAF5455958/XP_018859308;XP_035538916;KAF5455956;KAF5443110	Juglans regia
Chl fluorescence	Mother_Array	FarmCPU	DI0/RC_WW21	AX-171070047	13	26569631	5.39328e-05	0.116667	uncharacterized protein LOC118348501	0.0E0;0.0E0;0.0E0;0.0E0;0.0E0;0.0E0;0.0E0;2.1E-171;3.6E-157;2.9E-155	XP_035546229;XP_035543137;XP_035541522;KAF5452775;XP_035541503;XP_035543570;KAF5460502/XP_018824297;KAF5468388;KAF5468849/XP_018807042;XP_035543593	Juglans regia
Chl fluorescence	Mother_Array	FarmCPU	DI0/RC_WW21	AX-170640435	7	45736654	5.85362e-05	0.308333	uncharacterized protein LOC109001043	0.0E0;2.0E-133;1.1E-116;6.4E-114;1.5E-111;1.6E-111;1.8E-111;1.1E-109;1.7E-104;1.6E-103	XP_018833704/KAF5471044;KAF5446588;KAF5457277;KAF5461636;XP_035544456;XP_035544454;XP_035544453;KAF5445889;KAF5452893/KAF5457297;KAF5442566	Juglans regia
Chl fluorescence	Mother_Array	FarmCPU	DI0/RC_WW21	AX-170932399	7	9698220	6.63239e-05	0.125	protein FAR1-RELATED SEQUENCE 4-like	0.0E0;0.0E0;0.0E0;0.0E0;0.0E0;0.0E0;0.0E0;0.0E0;0.0E0;0.0E0	XP_035550672;XP_035545920;KAF5469921/KAF5469922;XP_035546227;XP_035547360;XP_035541726;KAF5465107;KAF5445781;XP_035539671;XP_035550136/KAF5460066/KAF5482641/XP_018831714/XP_035550544	Juglans regia
Chl fluorescence	Mother_Array	FarmCPU	DI0/RC_WW21	AX-170624992	16	7386847	7.13285e-05	0.125	probable LRR receptor-like serine/threonine-protein kinase At3g47570	0.0E0;0.0E0;0.0E0;0.0E0;0.0E0;0.0E0;0.0E0;0.0E0;0.0E0;0.0E0;0.0E0;0.0E0;0.0E0;0.0E0;0.0E0;0.0E0;0.0E0;0.0E0;0.0E0;0.0E0	KAF5442739/XP_018842880;KAF5475691;KAF5450607;XP_035547477;KAF5454737;XP_035551735;XP_035551736;KAF5444952/XP_018805784;XP_035541503;XP_035547332;XP_035546343;XP_018818259/KAF5469849;KAF5464436/XP_018827877;KAF5443243;XP_035548749;KAF5446747;XP_035541452;KAF5449653;XP_035543570;XP_018849822/KAF5474755	Juglans regia
Chl fluorescence	Mother_Array	FarmCPU	DI0/RC_WW21	AX-170838112	11	35889127	7.26082e-05	0.133333	G-type lectin S-receptor-like serine/threonine-protein kinase SD2-5	0.0E0;0.0E0;0.0E0;0.0E0;0.0E0;0.0E0;0.0E0;5.4E-146;8.6E-144;4.0E-142	XP_018822192/KAF5456740;XP_018812886/KAF5461409;KAF5453235/XP_018851717;KAF5453234;KAF5466746/XP_018830448;KAF5466747/XP_018830377;XP_018808573;XP_018822189;XP_018822188/KAF5456741;KAF5450760/XP_018817073	Juglans regia
Chl fluorescence	Mother_Array	FarmCPU	DI0/RC_WW21	AX-170838082	11	35861790	9.51444e-05	0.108333	EIN3-binding F-box protein 1-like	0.0E0;0.0E0;0.0E0;4.7E-122;1.1E-95;4.0E-94;2.4E-78;2.6E-78;2.4E-44;1.2E-41	XP_018822226/KAF5456732;XP_018847203/KAF5459164;XP_018826761/KAF5482180;KAF5456733/XP_018822230;KAF5456735;XP_018822231/KAF5456734;XP_018822228/XP_018822227/KAF5456736;KAF5456737/XP_018822229/KAF5456738/XP_035551666;KAF5461410/XP_018812882;XP_018826094/KAF5465595	Juglans regia
Chl fluorescence	Mother_Array	FarmCPU	DI0/RC_WW21	AX-170947727	13	36138515	9.66049e-05	0.4	FCS-Like Zinc finger 6-like	4.3E-145;4.0E-142;1.3E-135;5.4E-131;1.9E-65;5.6E-65;6.2E-62;1.3E-40;9.7E-17;1.2E-15	XP_018828918/KAF5450846;XP_018828919/XP_018828920;XP_035542784;KAF5442430/XP_018849648/XP_018849647;KAF5442044/KAF5450847;KAF5442045;XP_035542783/XP_035539923/XP_018828953/XP_035539922;XP_018854575/XP_035542192/KAF5442429;KAF5458123;XP_018845400	Juglans regia
Chl fluorescence	Mother_Array	FarmCPU	DI0/RC_WW21	AX-170842056	13	21682405	9.73666e-05	0.3	uncharacterized protein LOC118344254	1.9E-116;4.7E-115;7.1E-110;7.0E-99;9.4E-99;4.7E-98;6.2E-88;1.0E-87;2.3E-87;1.2E-86	XP_035540300;KAF5455442;XP_018840352/KAF5450047;KAF5463070;KAF5479385;KAF5471907/XP_018807253;KAF5477381;KAF5461862;XP_018833137/KAF5447592;KAF5461248	Juglans regia
Chl fluorescence	Mother_Array	MLMM	DI0/RC_WW21	AX-170838192	11	35950855	8.41246e-07	0.075	PX domain-containing protein EREX-like isoform X1	3.5E-155;6.2E-39;3.1E-37;3.3E-37;3.3E-37;3.5E-37;4.8E-37;9.0E-36;1.3E-35;1.3E-35	KAF5456748/XP_018822205;KAF5466784;XP_018806945/XP_018806946;XP_035539204/KAF5453248;XP_018806950;KAF5453247;XP_018806949;XP_018851733;XP_018851732/KAF5466782;KAF5466783/XP_018851731	Juglans regia
Chl fluorescence	Mother_Array	MLMM	DI0/RC_WW21	AX-171577158	13	35906592	8.8331e-06	0.433333	aminotransferase ALD1, chloroplastic-like	1.6E-86;3.1E-59;4.8E-59;7.9E-59;2.1E-54;2.5E-53;1.3E-49;1.4E-48;1.5E-48;6.3E-46	XP_018859530/KAF5450829;XP_035542648;XP_035542172;KAF5444149/KAF5444150;XP_018847079/KAF5448360;XP_035540373;KAF5475573;XP_035540300;KAF5471906;KAF5470864	Juglans regia
Chl fluorescence	Mother_Array	MLMM	DI0/RC_WW21	AX-171477540	14	3818164	3.20961e-05	0.416667	protein SMAX1-LIKE 3-like	0.0E0;0.0E0;0.0E0;0.0E0;8.7E-92;1.1E-88;1.6E-75;3.8E-72;3.6E-36;4.0E-33	XP_018835346/KAF5446318;KAF5470161/XP_018856330;XP_018859038/KAF5473926;KAF5473493/XP_018851218;XP_018805913/KAF5456402;XP_018840920/KAF5461696;KAF5456260/XP_018831146;XP_035549106/KAF5461800;XP_018810308/KAF5470440;XP_018835435/KAF5446717	Juglans regia
Chl fluorescence	Mother_Array	MLMM	DI0/RC_WW21	AX-170762379	10	1270844	3.88488e-05	0.383333	uncharacterized protein LOC118348436	0.0E0;0.0E0;0.0E0;0.0E0;0.0E0;0.0E0;0.0E0;0.0E0;0.0E0;0.0E0	XP_035545952;XP_035543570;XP_035541503;KAF5468388;KAF5443243;KAF5475691;XP_035545066;XP_035549720;XP_035544589;XP_035544588	Juglans regia
Chl fluorescence	Mother_Array	MLMM	DI0/RC_WW21	AX-170865342	2	32066781	4.98907e-05	0.35	geraniol 8-hydroxylase-like	0.0E0;0.0E0;0.0E0;0.0E0;0.0E0;3.1E-128;3.8E-128;8.8E-128;1.6E-122;7.8E-116	XP_018846662/KAF5478378;KAF5478380/XP_018847014;KAF5478379;XP_018831959/KAF5478381;KAF5478382;XP_035542129;KAF5443641;KAF5478383;XP_018820515/KAF5460764;XP_018820495/KAF5460766	Juglans regia
Chl fluorescence	Mother_Array	MLMM	DI0/RC_WW21	AX-170865336	2	32061552	6.1002e-05	0.325	geraniol 8-hydroxylase-like	0.0E0;0.0E0;0.0E0;0.0E0;0.0E0;3.1E-128;3.8E-128;8.8E-128;1.6E-122;7.8E-116	XP_018846662/KAF5478378;KAF5478379;KAF5478380/XP_018847014;XP_018831959/KAF5478381;KAF5478382;XP_035542129;KAF5443641;KAF5478383;XP_018820515/KAF5460764;XP_018820495/KAF5460766	Juglans regia
Chl fluorescence	Mother_Array	MLMM	DI0/RC_WW21	AX-171153326	3	30747171	7.79744e-05	0.158333	hypothetical protein F2P56_035607	0.0E0;0.0E0;0.0E0;0.0E0;0.0E0;0.0E0;0.0E0;0.0E0;4.6E-168;2.8E-165	KAF5443010;XP_035544594;XP_035546588;XP_035546285;XP_018805736/KAF5465338;XP_035546536;XP_035546396;XP_035547368;XP_035551510;KAF5458478	Juglans regia
Chl fluorescence	Mother_Array	MLMM	DI0/RC_WW21	AX-171478726	3	30747334	7.79744e-05	0.158333	hypothetical protein F2P56_035607	0.0E0;0.0E0;0.0E0;0.0E0;0.0E0;0.0E0;0.0E0;0.0E0;4.6E-168;2.8E-165	KAF5443010;XP_035544594;XP_035546588;XP_035546285;XP_018805736/KAF5465338;XP_035546536;XP_035546396;XP_035547368;XP_035551510;KAF5458478	Juglans regia
Chl fluorescence	Mother_Array	MLMM	DI0/RC_WW21	AX-171188958	15	19282980	9.64517e-05	0.4	leucine aminopeptidase 1-like	4.4E-89;5.1E-87;9.1E-86;1.8E-78;1.3E-69;4.9E-33;6.2E-33;3.8E-29;2.4E-25;1.1E-22	KAF5445702;XP_018823509/KAF5445701;KAF5445703/XP_018823595;XP_018810862/KAF5469485;KAF5469488/XP_035547088;KAF5469486;XP_035541964;KAF5445699;XP_035541961;KAF5445698	Juglans regia
Chl fluorescence	Mother_Array	MLMM	DI0/RC_WW21	AX-171193221	3	32307427	9.90997e-05	0.366667	protein NRT1/ PTR FAMILY 5.5-like	0.0E0;0.0E0;0.0E0;0.0E0;0.0E0;0.0E0;0.0E0;0.0E0;0.0E0;0.0E0	KAF5454928/XP_018856641;XP_018815953/KAF5469943;KAF5444925;XP_035546564;XP_018825819/KAF5476233/XP_035544424;KAF5468849/XP_018807042;KAF5476973/XP_018831472;KAF5443243;KAF5462729;KAF5478433/XP_018846700	Juglans regia
Chl fluorescence	Mother_Array	MLMM	DI0/RC_WW21	AX-170656418	5	3976959	9.96843e-05	0.466667	hippocampus abundant transcript-like protein 1 isoform X1	3.1E-74;3.8E-74;1.2E-65;3.6E-61;2.0E-60;3.4E-60;4.8E-59;1.2E-58;3.1E-57;3.5E-57	XP_018822611;XP_018822610/KAF5470139/KAF5470136/KAF5470137;XP_035548721;KAF5468773;KAF5464564;KAF5449042;XP_035547332;KAF5452044;XP_018851783/KAF5446274;KAF5460182	Juglans regia
Chl fluorescence	Mother_Array	FarmCPU	DI0/RC_WW22	AX-170673710	8	12704391	1.01721e-05	0.0916667	photosystem II protein D2	3.8E-150;2.7E-106;1.3E-99;7.8E-97;8.3E-97;8.6E-97;2.8E-94;1.0E-90;2.9E-87;4.2E-87	YP_009186163;KAF5475573;XP_035548721;XP_035544454;XP_035544453;XP_035544456;XP_018833704/KAF5471044;KAF5449042;KAF5465410;KAF5465144	Juglans regia
Chl fluorescence	Mother_Array	FarmCPU	DI0/RC_WW22	AX-170673717	8	12714345	1.01721e-05	0.0916667	mediator of RNA polymerase II transcription subunit 33B-like	1.0E-126;7.8E-97;8.3E-97;8.6E-97;2.8E-94;2.0E-79;1.2E-78;2.4E-78;3.0E-78;5.8E-76	XP_018847609/KAF5462591;XP_035544454;XP_035544453;XP_035544456;XP_018833704/KAF5471044;XP_018840537/KAF5452445;XP_018840536/KAF5452444;KAF5446588;KAF5442537;XP_035548470	Juglans regia
Chl fluorescence	Mother_Array	FarmCPU	DI0/RC_WW22	AX-171551007	1	11443620	1.02037e-05	0.158333	protein trichome birefringence-like 16	0.0E0;4.0E-122;5.1E-93;5.4E-91;5.5E-88;6.2E-73;6.3E-69;2.1E-63;6.0E-63;1.2E-60;2.1E-37;3.2E-31;4.8E-31;3.8E-30;1.7E-29;7.9E-29;4.0E-28;1.6E-27;2.7E-27;5.3E-27	XP_018827630/KAF5480571/XP_018827628/XP_018827629;XP_018839044/KAF5457861;XP_018836286/KAF5481679/XP_018836290/XP_018836288/XP_018836289/XP_035543335;XP_018839045/KAF5457862;KAF5458716/XP_018809945;XP_018847397/XP_035546875/KAF5467844;KAF5444655/XP_018806453;KAF5454516;XP_018821978;XP_035549090/KAF5463051;XP_035539095/KAF5453703;XP_018819773/KAF5447226;KAF5447229;XP_018819771/KAF5447227;XP_018819…	Juglans regia
Chl fluorescence	Mother_Array	FarmCPU	DI0/RC_WW22	AX-170917143	16	27310556	1.29735e-05	0.0583333	uncharacterized mitochondrial protein AtMg00810-like	0.0E0;2.3E-176;6.1E-158;1.5E-155;1.9E-155;1.2E-151;3.4E-145;7.3E-145;1.3E-142;3.9E-141;2.1E-133;3.4E-133;2.1E-132;1.2E-130;2.5E-128;1.4E-125;3.9E-124;1.2E-123;3.8E-123;1.0E-120	KAF5475573;KAF5465144;KAF5451117;XP_018819228/KAF5477519;XP_018860525/KAF5471442;KAF5459770;XP_035539541;XP_035540300;KAF5447193;KAF5446922;KAF5471074;KAF5481417;KAF5470864;KAF5468349;KAF5470759;KAF5443557;KAF5447245;KAF5464126;XP_035548721;KAF5466537	Juglans regia
Chl fluorescence	Mother_Array	FarmCPU	DI0/RC_WW22	AX-171169046	10	12059947	2.33764e-05	0.166667	endoglucanase 11-like isoform X2	8.4E-165;3.8E-161;9.4E-161;4.4E-158;1.0E-157;1.1E-157;3.8E-156;4.7E-153;2.5E-151;1.1E-147	KAF5465302/XP_018816058;KAF5458478;XP_018853114;KAF5447348;XP_035544594;XP_035546588;KAF5442204/XP_018815621;XP_035546285;XP_018859783/KAF5468190;XP_018848481/KAF5458306	Juglans regia
Chl fluorescence	Mother_Array	FarmCPU	DI0/RC_WW22	AX-170752445	2	29488551	2.945e-05	0.333333	putative E3 ubiquitin-protein ligase UBR7	3.3E-145;8.8E-62;1.9E-59;5.1E-57;1.3E-49;3.2E-49;1.1E-48;3.8E-48;3.9E-44;4.5E-44	KAF5478098/XP_018815569;KAF5465376/XP_018816048;XP_018815542/KAF5478097;XP_018844050/KAF5481765;XP_018821219/KAF5450076;XP_035545937;XP_018844396/KAF5449771;KAF5458728/XP_018858669;XP_018815167/XP_018815166/XP_018815165/XP_018815164/XP_018815163/KAF5455257;KAF5452054/XP_018824417	Juglans regia
Chl fluorescence	Mother_Array	FarmCPU	DI0/RC_WW22	AX-171551149	1	12011166	3.34313e-05	0.275	protein starmaker isoform X1	7.4E-76;8.8E-68;3.7E-67;1.0E-66;8.3E-64;1.3E-62;2.2E-59;6.2E-58;1.1E-57;4.1E-55	XP_018827742/KAF5480618;KAF5446505;KAF5450043;XP_018826186/KAF5471486;XP_018827745/XP_018827746/XP_035539040;XP_018824085/KAF5481578;XP_035546285;XP_035546627;KAF5449972/XP_018841418;XP_035546588	Juglans regia
Chl fluorescence	Mother_Array	FarmCPU	DI0/RC_WW22	AX-170637052	16	1434	3.61597e-05	0.125	glutathione S-transferase T3-like	0.0E0;0.0E0;0.0E0;0.0E0;0.0E0;0.0E0;0.0E0;0.0E0;2.3E-173;2.2E-162;9.2E-160;2.3E-153;2.7E-153;4.0E-152;1.6E-151;4.3E-150;1.4E-149;1.0E-148;1.3E-147;3.2E-147	XP_018810345;XP_035540707;KAF5472425;XP_035550527;XP_035545716;XP_035551517;KAF5448017/XP_018837029;XP_035551133;KAF5451832;KAF5473440;KAF5459483;XP_035545466;KAF5459046;XP_035547298;KAF5468688;XP_035539615;KAF5442789;XP_035545851;XP_035550272;XP_018855683/KAF5454990	Juglans regia
Chl fluorescence	Mother_Array	FarmCPU	DI0/RC_WW22	AX-170726606	13	15485503	4.96261e-05	0.15	zinc finger BED domain-containing protein RICESLEEPER 1-like	2.4E-122;2.4E-80;6.3E-75;6.6E-72;3.6E-70;1.4E-65;3.4E-63;9.1E-62;7.0E-61;1.8E-60	XP_018818488/KAF5443414;XP_018814069/KAF5470724;XP_018813150/XP_018813149/KAF5460869;KAF5481448/XP_018808671/XP_018808677/XP_018808686;XP_018848793/XP_018848809/KAF5478514/XP_018848800;XP_035545937;XP_018817295/KAF5450115;XP_018851734/KAF5466785;XP_018858972/KAF5451908;KAF5455354	Juglans regia
Chl fluorescence	Mother_Array	FarmCPU	DI0/RC_WW22	AX-170726635	13	15458939	4.96261e-05	0.15	zinc finger BED domain-containing protein RICESLEEPER 2-like	1.7E-97;1.5E-44;1.5E-41;6.5E-40;6.5E-39;2.3E-33;2.5E-33;2.6E-29;1.9E-27;9.7E-25	XP_018818488/KAF5443414;KAF5482215/XP_018826752/XP_018826753/KAF5482216;KAF5445187;XP_035549768;XP_018858972/KAF5451908;KAF5449847;XP_018813301;KAF5471932;KAF5465035;KAF5459193	Juglans regia
Chl fluorescence	Mother_Array	FarmCPU	DI0/RC_WW22	AX-170726652	13	15446347	4.96261e-05	0.15	zinc finger BED domain-containing protein RICESLEEPER 2-like	1.7E-97;1.4E-95;2.3E-87;3.5E-82;9.5E-80;4.4E-78;3.0E-76;1.2E-73;1.7E-69;4.4E-69	XP_018818488/KAF5443414;XP_035546612;KAF5442889/XP_018823931;XP_018816602/KAF5480170;XP_035545937;KAF5450077/XP_018821220;KAF5481950;KAF5449295;KAF5459661;XP_018814069/KAF5470724	Juglans regia
Chl fluorescence	Mother_Array	FarmCPU	DI0/RC_WW22	AX-170726654	13	15445011	4.96261e-05	0.15	zinc finger BED domain-containing protein RICESLEEPER 2-like	1.7E-97;1.4E-95;2.3E-87;3.5E-82;9.5E-80;4.4E-78;3.0E-76;1.2E-73;1.7E-69;4.4E-69	XP_018818488/KAF5443414;XP_035546612;KAF5442889/XP_018823931;XP_018816602/KAF5480170;XP_035545937;KAF5450077/XP_018821220;KAF5481950;KAF5449295;KAF5459661;XP_018814069/KAF5470724	Juglans regia
Chl fluorescence	Mother_Array	FarmCPU	DI0/RC_WW22	AX-170752604	2	29596372	5.68703e-05	0.375	probable polygalacturonase	2.3E-64;5.2E-58;1.1E-57;1.2E-41;1.6E-41;2.0E-41;3.0E-38;2.4E-35;7.8E-35;1.0E-34	XP_035543391/XP_018815571/XP_018815570/KAF5478110;XP_018846393/KAF5460561;XP_018815538/KAF5478106;KAF5478107;KAF5478109/XP_018815574;XP_018815573/KAF5478108;XP_018846392/KAF5460560;KAF5442239;KAF5442240/XP_018809610;XP_018809609/KAF5442238	Juglans regia
Chl fluorescence	Mother_Array	FarmCPU	DI0/RC_WW22	AX-171545216	8	12630411	5.98095e-05	0.0833333	elongation factor Tu, mitochondrial-like isoform X1	4.2E-96;4.2E-92;1.2E-74;1.6E-74;1.7E-70;3.7E-61;3.9E-42;3.1E-22;4.8E-22;1.3E-21	XP_035549497;XP_018825257/KAF5462589;KAF5455089;KAF5455088;XP_035551762;XP_018825255/KAF5462588;KAF5455090/XP_018847444;KAF5455286;KAF5446588;KAF5452893/KAF5457297	Juglans regia
Chl fluorescence	Mother_Array	FarmCPU	DI0/RC_WW22	AX-170752562	2	29563796	6.15371e-05	0.391667	endoglucanase 6-like	1.5E-61;7.6E-55;1.4E-46;8.8E-42;2.4E-41;4.2E-37;1.3E-35;4.2E-35;1.0E-34;2.3E-34	XP_018815553/KAF5478104;XP_018818488/KAF5443414;KAF5445187;KAF5471932;KAF5478103;XP_018812066/KAF5478962;XP_018846387/KAF5460557;XP_018848481/KAF5458306;XP_018834828/KAF5481014;KAF5458307/XP_018848480	Juglans regia
Chl fluorescence	Mother_Array	FarmCPU	DI0/RC_WW22	AX-171113043	16	28289697	6.22965e-05	0.2	uncharacterized protein LOC118344042	0.0E0;0.0E0;0.0E0;0.0E0;0.0E0;0.0E0;0.0E0;0.0E0;0.0E0;0.0E0;0.0E0;0.0E0;0.0E0;0.0E0;0.0E0;0.0E0;0.0E0;0.0E0;0.0E0;0.0E0	XP_035539682;XP_035545712;XP_035542159;XP_035544157;XP_035545190;XP_035547439;XP_035551685;XP_035551007;XP_035545191;XP_035540250;KAF5473974;XP_035544146;XP_035542126;XP_035541490;XP_035544175;XP_035542156;XP_035540403;XP_035541502;XP_035541237;KAF5466120	Juglans regia
Chl fluorescence	Mother_Array	FarmCPU	DI0/RC_WW22	AX-170842543	13	21268221	6.28425e-05	0.2	uncharacterized protein LOC118349890	0.0E0;0.0E0;0.0E0;1.9E-179;1.7E-169;7.8E-154;5.5E-152;8.6E-152;8.8E-150;8.1E-145	XP_035551721;KAF5442204/XP_018815621;KAF5465302/XP_018816058;KAF5443558;XP_035551689;KAF5455354;XP_035546735;XP_035546536;KAF5443010;XP_018821989/KAF5454504	Juglans regia
Chl fluorescence	Mother_Array	FarmCPU	DI0/RC_WW22	AX-170842554	13	21258951	6.28425e-05	0.2	uncharacterized protein LOC118349890	0.0E0;0.0E0;1.9E-179;6.6E-172;1.7E-169;5.5E-152;8.6E-152;8.8E-150;8.1E-145;9.4E-143	XP_035551721;KAF5442204/XP_018815621;KAF5443558;KAF5465302/XP_018816058;XP_035551689;XP_035546735;XP_035546536;KAF5443010;XP_018821989/KAF5454504;XP_035544642	Juglans regia
Chl fluorescence	Mother_Array	FarmCPU	DI0/RC_WW22	AX-171186918	13	21249196	6.28425e-05	0.2	14.7 kDa ribonuclease H-like protein	3.2E-91;9.6E-90;1.0E-89;8.1E-76;5.2E-74;8.0E-71;1.7E-69;9.3E-69;8.9E-62;1.1E-56	KAF5446417;XP_035541522;XP_035543137;XP_035546229;KAF5452775;XP_035549769;XP_035538508;XP_035540177;XP_035545131;KAF5454996/XP_018855641	Juglans regia
Chl fluorescence	Mother_Array	FarmCPU	DI0/RC_WW22	AX-170716690	10	20423083	6.37394e-05	0.475	protein FAR1-RELATED SEQUENCE 5-like	0.0E0;0.0E0;0.0E0;0.0E0;0.0E0;0.0E0;0.0E0;0.0E0;0.0E0;0.0E0	KAF5458610/XP_018852137;KAF5481495/XP_018845427;XP_035546529;XP_035542150;XP_035541660;KAF5445034;XP_018858165/KAF5467663;KAF5446887;KAF5463417;XP_018821517/KAF5458228	Juglans regia
Chl fluorescence	Mother_Array	FarmCPU	DI0/RC_WW22	AX-170558445	13	37925927	6.42882e-05	0.116667	probable auxin efflux carrier component 1c	0.0E0;0.0E0;0.0E0;8.6E-180;1.9E-165;2.2E-162;4.0E-162;1.1E-158;8.8E-142;3.3E-127	KAF5451021/XP_018835889;KAF5442301/XP_018851085;XP_018858017/KAF5445507;KAF5469160/XP_018806790;XP_018810560/KAF5474280;KAF5473184;KAF5473185/XP_018814119;XP_018859250/KAF5456420;XP_035539669;XP_018814121/KAF5473186	Juglans regia
Chl fluorescence	Mother_Array	FarmCPU	DI0/RC_WW22	AX-170724022	1	18085684	8.20021e-05	0.3	uncharacterized mitochondrial protein AtMg00810-like	5.8E-105;9.3E-96;2.4E-93;1.8E-92;1.1E-91;1.7E-90;2.2E-90;1.4E-89;1.9E-89;1.0E-88	KAF5443609/XP_018806457;XP_018858609/KAF5455446;KAF5459013;XP_018843833/KAF5462079;KAF5475573;XP_035539541;XP_035548721;KAF5462729;KAF5447193;KAF5448208/XP_018827470	Juglans regia
Chl fluorescence	Mother_Array	FarmCPU	DI0/RC_WW22	AX-171546270	12	19164419	8.34026e-05	0.2	uncharacterized protein LOC118347072	0.0E0;0.0E0;0.0E0;0.0E0;2.5E-141;1.2E-137;1.7E-137;5.5E-131;1.7E-125;6.5E-122	XP_035543137;XP_035546229;XP_035546626;KAF5468900;XP_018853760/KAF5468656;KAF5452775;KAF5446417;KAF5469982;KAF5466917;KAF5474952	Juglans regia
Chl fluorescence	Mother_Array	FarmCPU	DI0/RC_WW22	AX-170927001	1	12009027	8.47042e-05	0.216667	protein starmaker isoform X1	7.4E-76;8.8E-68;3.7E-67;1.0E-66;8.3E-64;1.3E-62;2.2E-59;6.2E-58;1.1E-57;4.1E-55	XP_018827742/KAF5480618;KAF5446505;KAF5450043;XP_018826186/KAF5471486;XP_018827745/XP_018827746/XP_035539040;XP_018824085/KAF5481578;XP_035546285;XP_035546627;KAF5449972/XP_018841418;XP_035546588	Juglans regia
Chl fluorescence	Mother_Array	FarmCPU	DI0/RC_WW22	AX-170926153	1	11411685	8.52247e-05	0.108333	gibberellin 20 oxidase 2-like	1.4E-118;4.2E-86;2.6E-56;2.7E-55;2.7E-55;3.5E-55;4.1E-55;5.4E-54;7.9E-51;1.2E-50	XP_018827380/KAF5480569;KAF5457863/XP_018839033;KAF5467884;XP_035546752;KAF5467883;KAF5467885;XP_035546998;XP_018827722/KAF5480567;KAF5457867;KAF5457868/XP_018839051/KAF5457869/XP_035550688	Juglans regia
Chl fluorescence	Mother_Array	FarmCPU	DI0/RC_WW22	AX-170842423	13	21412396	8.7363e-05	0.108333	tricalbin-3-like isoform X1	5.0E-151;5.3E-96;5.8E-96;6.8E-96;6.1E-72;6.9E-63;5.3E-55;8.0E-55;1.0E-51;1.9E-50	KAF5450041/XP_018840796;KAF5442891/XP_018823953;XP_018823956/KAF5442893;KAF5442892/XP_018823954;KAF5465376/XP_018816048;XP_018821219/KAF5450076;XP_018846012;KAF5450077/XP_018821220;KAF5458728/XP_018858669;XP_018844050/KAF5481765	Juglans regia
Chl fluorescence	Mother_Array	FarmCPU	DI0/RC_WW22	AX-171195777	1	12080529	9.11474e-05	0.25	cation/H(+) antiporter 15-like	0.0E0;0.0E0;0.0E0;0.0E0;0.0E0;0.0E0;0.0E0;0.0E0;0.0E0;1.7E-168	XP_018827553/KAF5480626;XP_018844607/KAF5457983;XP_018840248/KAF5464916;KAF5460591/XP_018829050;XP_018840146/KAF5478154;XP_018840147/KAF5478155;XP_018808406;KAF5464271;XP_018820023/KAF5475173;XP_018831353	Juglans regia
Chl fluorescence	Mother_Array	FarmCPU	DI0/RC_WW22	AX-171195778	1	12083389	9.11474e-05	0.25	cation/H(+) antiporter 15-like	0.0E0;0.0E0;0.0E0;0.0E0;0.0E0;0.0E0;0.0E0;0.0E0;0.0E0;0.0E0	XP_018827553/KAF5480626;XP_018844607/KAF5457983;XP_018827607/XP_018844743;KAF5473364/XP_035545792;XP_018848909/KAF5474046;XP_018814486/KAF5467296/XP_018814489/XP_018814488/XP_018814487/KAF5467297;XP_018842138/KAF5448561;KAF5444130/XP_018851023;XP_018805680/KAF5453548;XP_018840248/KAF5464916	Juglans regia
Chl fluorescence	Mother_Array	FarmCPU	DI0/RC_WW22	AX-170927142	1	12086980	9.11474e-05	0.25	cation/H(+) antiporter 15-like	0.0E0;0.0E0;0.0E0;0.0E0;0.0E0;0.0E0;0.0E0;0.0E0;0.0E0;0.0E0	XP_018827553/KAF5480626;XP_018844607/KAF5457983;XP_018827607/XP_018844743;KAF5473364/XP_035545792;XP_018848909/KAF5474046;XP_018814486/KAF5467296/XP_018814489/XP_018814488/XP_018814487/KAF5467297;XP_018842138/KAF5448561;KAF5444130/XP_018851023;XP_018805680/KAF5453548;XP_018840248/KAF5464916	Juglans regia
Chl fluorescence	Mother_Array	FarmCPU	DI0/RC_WW22	AX-170962185	8	15734635	9.67646e-05	0.3	uncharacterized protein LOC118348034	0.0E0;0.0E0;0.0E0;0.0E0;0.0E0;0.0E0;0.0E0;0.0E0;0.0E0;0.0E0	XP_035544656;XP_035540271;XP_035539652;KAF5452028;XP_018831390;KAF5462685/XP_018829674;KAF5443089;KAF5472654;XP_018809620/KAF5465147;XP_035548640	Juglans regia
Chl fluorescence	Mother_Array	MLMM	DI0/RC_WW22	AX-170673710	8	12704391	2.22955e-05	0.0916667	photosystem II protein D2	3.8E-150;2.7E-106;1.3E-99;7.8E-97;8.3E-97;8.6E-97;2.8E-94;1.0E-90;2.9E-87;4.2E-87	YP_009186163;KAF5475573;XP_035548721;XP_035544454;XP_035544453;XP_035544456;XP_018833704/KAF5471044;KAF5449042;KAF5465410;KAF5465144	Juglans regia
Chl fluorescence	Mother_Array	MLMM	DI0/RC_WW22	AX-170673717	8	12714345	2.22955e-05	0.0916667	mediator of RNA polymerase II transcription subunit 33B-like	1.0E-126;7.8E-97;8.3E-97;8.6E-97;2.8E-94;2.0E-79;1.2E-78;2.4E-78;3.0E-78;5.8E-76	XP_018847609/KAF5462591;XP_035544454;XP_035544453;XP_035544456;XP_018833704/KAF5471044;XP_018840537/KAF5452445;XP_018840536/KAF5452444;KAF5446588;KAF5442537;XP_035548470	Juglans regia
Chl fluorescence	Mother_Array	MLMM	DI0/RC_WW22	AX-171551007	1	11443620	2.23605e-05	0.158333	protein trichome birefringence-like 16	0.0E0;4.0E-122;5.1E-93;5.4E-91;5.5E-88;6.2E-73;6.3E-69;2.1E-63;6.0E-63;1.2E-60;2.1E-37;3.2E-31;4.8E-31;3.8E-30;1.7E-29;7.9E-29;4.0E-28;1.6E-27;2.7E-27;5.3E-27	XP_018827630/KAF5480571/XP_018827628/XP_018827629;XP_018839044/KAF5457861;XP_018836286/KAF5481679/XP_018836290/XP_018836288/XP_018836289/XP_035543335;XP_018839045/KAF5457862;KAF5458716/XP_018809945;XP_018847397/XP_035546875/KAF5467844;KAF5444655/XP_018806453;KAF5454516;XP_018821978;XP_035549090/KAF5463051;XP_035539095/KAF5453703;XP_018819773/KAF5447226;KAF5447229;XP_018819771/KAF5447227;XP_018819…	Juglans regia
Chl fluorescence	Mother_Array	MLMM	DI0/RC_WW22	AX-170917143	16	27310556	2.7967e-05	0.0583333	uncharacterized mitochondrial protein AtMg00810-like	0.0E0;3.2E-176;4.2E-158;6.5E-156;2.1E-155;1.2E-151;1.3E-145;2.1E-143;3.9E-141;2.0E-133;3.4E-133;2.8E-132;2.1E-130;3.7E-128;1.4E-125;6.3E-124;3.1E-123;1.1E-120;2.8E-120;3.3E-116	KAF5475573;KAF5465144;KAF5451117;XP_018819228/KAF5477519;XP_018860525/KAF5471442;KAF5459770;XP_035539541;KAF5447193;KAF5446922;KAF5471074;KAF5481417;KAF5470864;KAF5468349;KAF5470759;KAF5443557;KAF5447245;XP_035548721;KAF5466537;KAF5465934;KAF5466512	Juglans regia
Chl fluorescence	Mother_Array	MLMM	DI0/RC_WW22	AX-171169046	10	12059947	4.84068e-05	0.166667	endoglucanase 11-like isoform X2	8.4E-165;3.8E-161;9.4E-161;4.4E-158;1.0E-157;1.1E-157;3.8E-156;4.7E-153;2.5E-151;1.1E-147	KAF5465302/XP_018816058;KAF5458478;XP_018853114;KAF5447348;XP_035544594;XP_035546588;KAF5442204/XP_018815621;XP_035546285;XP_018859783/KAF5468190;XP_018848481/KAF5458306	Juglans regia
Chl fluorescence	Mother_Array	MLMM	DI0/RC_WW22	AX-170752445	2	29488551	6.00305e-05	0.333333	putative E3 ubiquitin-protein ligase UBR7	3.3E-145;8.8E-62;1.9E-59;5.1E-57;1.3E-49;3.2E-49;1.1E-48;3.8E-48;3.9E-44;4.5E-44;8.7E-40;1.5E-39;1.1E-37;1.9E-34;4.9E-34;8.2E-34;5.7E-30;2.4E-29;1.5E-28;8.6E-28	KAF5478098/XP_018815569;KAF5465376/XP_018816048;XP_018815542/KAF5478097;XP_018844050/KAF5481765;XP_018821219/KAF5450076;XP_035545937;XP_018844396/KAF5449771;KAF5458728/XP_018858669;XP_018815167/XP_018815166/XP_018815165/XP_018815164/XP_018815163/KAF5455257;KAF5452054/XP_018824417;XP_018858777/KAF5452073;XP_018818921/KAF5447315;KAF5469271;XP_018824310/KAF5460549;XP_018817295/KAF5450115;XP_01882937…	Juglans regia
Chl fluorescence	Mother_Array	MLMM	DI0/RC_WW22	AX-171551149	1	12011166	6.75573e-05	0.275	protein starmaker isoform X1	7.4E-76;8.8E-68;3.7E-67;1.0E-66;8.3E-64;1.3E-62;2.2E-59;6.2E-58;1.1E-57;4.1E-55	XP_018827742/KAF5480618;KAF5446505;KAF5450043;XP_018826186/KAF5471486;XP_018827745/XP_018827746/XP_035539040;XP_018824085/KAF5481578;XP_035546285;XP_035546627;KAF5449972/XP_018841418;XP_035546588	Juglans regia
Chl fluorescence	Mother_Array	MLMM	DI0/RC_WW22	AX-170637052	16	1434	7.26817e-05	0.125	serine carboxypeptidase-like 50	0.0E0;0.0E0;0.0E0;0.0E0;0.0E0;0.0E0;0.0E0;0.0E0;0.0E0;0.0E0;0.0E0;0.0E0;0.0E0;0.0E0;2.3E-173;2.2E-162;9.2E-160;2.3E-153;2.7E-153;4.0E-152	KAF5442791;XP_018829504;KAF5442792;XP_035542059;XP_018810345;XP_035540707;KAF5472425;KAF5450336/XP_035540056;XP_035550527;XP_035545716;XP_035551517;KAF5448017/XP_018837029;XP_035551133;KAF5451024/XP_018835884;KAF5451832;KAF5473440;KAF5459483;XP_035545466;KAF5459046;XP_035547298	Juglans regia
Chl fluorescence	Mother_Array	MLMM	DI0/RC_WW22	AX-170726635	13	15458939	9.76143e-05	0.15	zinc finger BED domain-containing protein RICESLEEPER 2-like	1.7E-97;1.5E-44;1.5E-41;6.5E-40;6.5E-39;2.3E-33;2.5E-33;2.6E-29;1.9E-27;9.7E-25	XP_018818488/KAF5443414;KAF5482215/XP_018826752/XP_018826753/KAF5482216;KAF5445187;XP_035549768;XP_018858972/KAF5451908;KAF5449847;XP_018813301;KAF5471932;KAF5465035;KAF5459193	Juglans regia
Chl fluorescence	Mother_Array	MLMM	DI0/RC_WW22	AX-170726652	13	15446347	9.76143e-05	0.15	zinc finger BED domain-containing protein RICESLEEPER 2-like	1.7E-97;1.4E-95;2.3E-87;3.5E-82;9.5E-80;4.4E-78;3.0E-76;1.2E-73;1.7E-69;4.4E-69	XP_018818488/KAF5443414;XP_035546612;KAF5442889/XP_018823931;XP_018816602/KAF5480170;XP_035545937;KAF5450077/XP_018821220;KAF5481950;KAF5449295;KAF5459661;XP_018814069/KAF5470724	Juglans regia
Chl fluorescence	Mother_Array	MLMM	DI0/RC_WW22	AX-170726654	13	15445011	9.76143e-05	0.15	zinc finger BED domain-containing protein RICESLEEPER 2-like	1.7E-97;1.4E-95;2.3E-87;3.5E-82;9.5E-80;4.4E-78;3.0E-76;1.2E-73;1.7E-69;4.4E-69	XP_018818488/KAF5443414;XP_035546612;KAF5442889/XP_018823931;XP_018816602/KAF5480170;XP_035545937;KAF5450077/XP_018821220;KAF5481950;KAF5449295;KAF5459661;XP_018814069/KAF5470724	Juglans regia
Chl fluorescence	Mother_Array	MLMM	DI0/RC_WW22	AX-170726606	13	15485503	9.76143e-05	0.15	zinc finger BED domain-containing protein RICESLEEPER 1-like	2.4E-122;2.4E-80;6.3E-75;6.6E-72;3.6E-70;1.4E-65;3.4E-63;9.1E-62;7.0E-61;1.8E-60	XP_018818488/KAF5443414;XP_018814069/KAF5470724;XP_018813150/XP_018813149/KAF5460869;KAF5481448/XP_018808671/XP_018808677/XP_018808686;XP_018848793/XP_018848809/KAF5478514/XP_018848800;XP_035545937;XP_018817295/KAF5450115;XP_018851734/KAF5466785;XP_018858972/KAF5451908;KAF5455354	Juglans regia
Chl fluorescence	Mother_Array	FarmCPU	ET0/RC_DRI22	AX-171594823	8	27133726	1.54651e-05	0.0916667	putative receptor protein kinase ZmPK1	0.0E0;0.0E0;0.0E0;0.0E0;0.0E0;0.0E0;0.0E0;0.0E0;0.0E0;0.0E0	XP_018812215;KAF5463228;XP_018856572;XP_018831473/KAF5463232;XP_018844281/KAF5463237;XP_018831477/KAF5463230;XP_018812212/KAF5463226;XP_035548948;XP_018832121;KAF5463236	Juglans regia
Chl fluorescence	Mother_Array	FarmCPU	ET0/RC_DRI22	AX-170714512	11	31436197	1.62984e-05	0.183333	QWRF motif-containing protein 2-like	0.0E0;6.0E-87;9.3E-87;1.6E-64;5.0E-58;3.8E-56;5.2E-44;5.0E-36;1.8E-27;3.0E-25	KAF5456124/XP_018851812;KAF5456123;XP_018851816;XP_018827643/KAF5448253;XP_018806509;XP_035546588;XP_018852114/KAF5444312;XP_035542421/KAF5442569;KAF5451064;XP_018829669/KAF5462696	Juglans regia
Chl fluorescence	Mother_Array	FarmCPU	ET0/RC_DRI22	AX-170912073	15	10006417	2.23846e-05	0.233333	hypothetical protein F2P56_002126	0.0E0;0.0E0;0.0E0;0.0E0;0.0E0;0.0E0;0.0E0;0.0E0;0.0E0;0.0E0	KAF5481481;KAF5443558;KAF5464386;XP_018821989/KAF5454504;KAF5465302/XP_018816058;KAF5458478;XP_018853114;XP_035544594;XP_035546588;XP_035546285	Juglans regia
Chl fluorescence	Mother_Array	FarmCPU	ET0/RC_DRI22	AX-171094452	15	16454063	2.3282e-05	0.25	probable serine/threonine-protein kinase SIS8 isoform X1	2.0E-89;3.8E-89;1.4E-88;1.2E-87;1.2E-87;1.3E-61;1.6E-61;3.2E-25;3.1E-8;1.9E-6	KAF5445491;XP_018807574;XP_035541911;XP_018807572/KAF5445489;KAF5445490;XP_018836908/KAF5469126;XP_018836906/XP_018836907/KAF5469125/XP_018836905;KAF5445488/XP_018807583;XP_018836909;KAF5467993	Juglans regia
Chl fluorescence	Mother_Array	FarmCPU	ET0/RC_DRI22	AX-170912071	15	10006234	2.4224e-05	0.325	hypothetical protein F2P56_002126	0.0E0;0.0E0;0.0E0;0.0E0;0.0E0;0.0E0;0.0E0;0.0E0;0.0E0;0.0E0	KAF5481481;KAF5443558;KAF5464386;XP_018821989/KAF5454504;KAF5465302/XP_018816058;KAF5458478;XP_018853114;XP_035544594;XP_035546588;XP_035546285	Juglans regia
Chl fluorescence	Mother_Array	FarmCPU	ET0/RC_DRI22	AX-171484346	8	3963809	3.39725e-05	0.0583333	glutamate receptor 2.8-like	0.0E0;0.0E0;0.0E0;0.0E0;0.0E0;0.0E0;0.0E0;0.0E0;0.0E0;0.0E0	XP_035549228;KAF5461787;XP_035549041;KAF5461788;KAF5461789;XP_018838794/KAF5461796;KAF5461790;KAF5461797;XP_035549154;XP_035549155	Juglans regia
Chl fluorescence	Mother_Array	FarmCPU	ET0/RC_DRI22	AX-170677281	12	28917258	3.74129e-05	0.433333	cyclin-dependent protein kinase inhibitor SMR1-like	0.0E0;1.8E-176;2.1E-95;1.3E-83;1.8E-83;1.4E-48;5.5E-43;4.1E-35;8.6E-35;3.5E-32	KAF5453389/XP_018848055;XP_018848054/KAF5467008;KAF5453388/XP_018848056;KAF5467002/XP_018807422;KAF5467003;XP_018833134/KAF5447612;XP_018833743/KAF5471040/XP_018833742;XP_035546195;XP_018808749;XP_035546103	Juglans regia
Chl fluorescence	Mother_Array	FarmCPU	ET0/RC_DRI22	AX-171498228	10	25907958	5.00414e-05	0.158333	uncharacterized mitochondrial protein AtMg00810-like	4.8E-168;2.3E-167;1.2E-140;6.4E-132;4.4E-126;1.2E-125;1.7E-124;1.1E-122;2.9E-121;4.5E-119	KAF5468773;XP_018857077/KAF5452084;XP_035541476;KAF5480295;KAF5449042;KAF5474565;KAF5465410;KAF5458162;XP_035539660;KAF5468111	Juglans regia
Chl fluorescence	Mother_Array	FarmCPU	ET0/RC_DRI22	AX-170867142	2	33606111	7.40057e-05	0.075	increased DNA methylation 1 isoform X1	1.4E-172;1.6E-172;9.5E-163;2.0E-129;2.6E-82;1.6E-81;4.2E-61;7.5E-39;1.2E-38;1.5E-38	XP_035543355/XP_035543356/KAF5478571/XP_018849488/XP_035543357;XP_035543358;KAF5478569/XP_018849449;XP_035550087/KAF5460921;XP_018808582/KAF5481433;KAF5481434/XP_018808576;XP_018849459/KAF5478570;XP_018822536/KAF5460924;KAF5460923;KAF5460922/XP_018822527	Juglans regia
Chl fluorescence	Mother_Array	MLMM	ET0/RC_DRI22	AX-171594823	8	27133726	3.51265e-05	0.0916667	putative receptor protein kinase ZmPK1	0.0E0;0.0E0;0.0E0;0.0E0;0.0E0;0.0E0;0.0E0;0.0E0;0.0E0;0.0E0	XP_018812215;KAF5463228;XP_018856572;XP_018831473/KAF5463232;XP_018844281/KAF5463237;XP_018831477/KAF5463230;XP_018812212/KAF5463226;XP_035548948;XP_018832121;KAF5463236	Juglans regia
Chl fluorescence	Mother_Array	MLMM	ET0/RC_DRI22	AX-170714512	11	31436197	3.68727e-05	0.183333	QWRF motif-containing protein 2-like	0.0E0;6.0E-87;9.3E-87;1.6E-64;5.0E-58;3.8E-56;5.2E-44;5.0E-36;1.8E-27;3.0E-25	KAF5456124/XP_018851812;KAF5456123;XP_018851816;XP_018827643/KAF5448253;XP_018806509;XP_035546588;XP_018852114/KAF5444312;XP_035542421/KAF5442569;KAF5451064;XP_018829669/KAF5462696	Juglans regia
Chl fluorescence	Mother_Array	MLMM	ET0/RC_DRI22	AX-170912073	15	10006417	4.9469e-05	0.233333	hypothetical protein F2P56_002126	0.0E0;0.0E0;0.0E0;0.0E0;0.0E0;0.0E0;0.0E0;0.0E0;0.0E0;0.0E0	KAF5481481;KAF5443558;KAF5464386;XP_018821989/KAF5454504;KAF5465302/XP_018816058;KAF5458478;XP_018853114;XP_035544594;XP_035546588;XP_035546285	Juglans regia
Chl fluorescence	Mother_Array	MLMM	ET0/RC_DRI22	AX-171094452	15	16454063	5.13018e-05	0.25	probable serine/threonine-protein kinase SIS8 isoform X1	2.0E-89;3.8E-89;1.4E-88;1.2E-87;1.2E-87;1.3E-61;1.6E-61;3.2E-25;3.1E-8;1.9E-6	KAF5445491;XP_018807574;XP_035541911;XP_018807572/KAF5445489;KAF5445490;XP_018836908/KAF5469126;XP_018836906/XP_018836907/KAF5469125/XP_018836905;KAF5445488/XP_018807583;XP_018836909;KAF5467993	Juglans regia
Chl fluorescence	Mother_Array	FarmCPU	ET0/RC_DSI21	AX-170551687	7	43711896	6.36127e-06	0.433333	glycylpeptide N-tetradecanoyltransferase 1-like	0.0E0;0.0E0;2.7E-137;1.6E-134;6.6E-133;8.2E-132;1.6E-130;3.5E-129;3.0E-92;8.9E-92	XP_018835121/KAF5466418;XP_018848568/XP_035539529/KAF5452976/XP_035539527/XP_035539528;XP_018835119/KAF5466417/XP_018835118/KAF5466416/XP_018835120/KAF5466415;KAF5481811;KAF5444753/XP_018844689;XP_018807285;KAF5467965;XP_035546973;XP_018812654/KAF5448466;XP_018826866/KAF5444194	Juglans regia
Chl fluorescence	Mother_Array	FarmCPU	ET0/RC_DSI21	AX-170754338	2	1163507	6.54176e-06	0.341667	putative pentatricopeptide repeat-containing protein At2g02150	0.0E0;0.0E0;0.0E0;0.0E0;0.0E0;0.0E0;1.4E-145;1.4E-145;1.9E-123;2.1E-121	XP_035543437;KAF5449970;KAF5449969;XP_035540238;KAF5449967/XP_018841990/XP_018841977/XP_018842002/XP_035540716/XP_018841969;KAF5449968;KAF5477150;XP_018824875;XP_018836005/KAF5470577;KAF5479077/XP_018813273/XP_018813263/XP_018813281/XP_018813289	Juglans regia
Chl fluorescence	Mother_Array	FarmCPU	ET0/RC_DSI21	AX-170884343	2	24814601	1.5236e-05	0.225	protein FAR1-RELATED SEQUENCE 5-like	1.8E-58;6.3E-54;6.6E-52;6.3E-51;1.9E-50;2.2E-50;3.8E-47;9.4E-46;2.8E-45;9.1E-41	XP_018844050/KAF5481765;XP_018860412/KAF5475477;KAF5452054/XP_018824417;XP_018817295/KAF5450115;KAF5465376/XP_018816048;XP_018844396/KAF5449771;XP_018818921/KAF5447315;XP_018829378/KAF5468932;XP_018858777/KAF5452073;XP_035545937	Juglans regia
Chl fluorescence	Mother_Array	FarmCPU	ET0/RC_DSI21	AX-171546698	3	32791417	2.00323e-05	0.166667	uncharacterized protein LOC108986930	4.4E-111;3.9E-110;1.6E-109;1.1E-107;6.6E-73;1.0E-72;4.3E-72;2.6E-71;3.7E-70;7.8E-70	XP_018815288/KAF5462843;XP_035541936;KAF5458293;KAF5455806;XP_035551704;KAF5454700/XP_018826268;XP_035540280;XP_018819777;XP_035551119;KAF5459760	Juglans regia
Chl fluorescence	Mother_Array	FarmCPU	ET0/RC_DSI21	AX-170661244	7	17680718	2.03408e-05	0.325	zinc finger BED domain-containing protein RICESLEEPER 1-like	3.2E-97;3.8E-66;3.2E-64;3.8E-50;1.6E-46;4.0E-46;1.5E-45;1.1E-44;8.9E-42;9.1E-36	XP_018818488/KAF5443414;XP_018813150/XP_018813149/KAF5460869;XP_018848793/XP_018848809/KAF5478514/XP_018848800;XP_035549768;KAF5481448/XP_018808671/XP_018808677/XP_018808686;KAF5455354;KAF5473037;XP_018858972/KAF5451908;XP_018851734/KAF5466785;XP_035551064	Juglans regia
Chl fluorescence	Mother_Array	FarmCPU	ET0/RC_DSI21	AX-170649895	16	19677591	2.03743e-05	0.166667	uncharacterized protein LOC109000560	0.0E0;0.0E0;0.0E0;9.0E-170;4.3E-169;8.5E-157;5.1E-151;9.8E-151;2.8E-150;5.6E-150;3.0E-146;8.4E-145;3.6E-134;5.4E-132;2.1E-122;8.9E-122;3.1E-121;9.7E-121;2.6E-118;4.8E-116	XP_035541503;XP_035543593;KAF5443243;XP_018853690/KAF5477481;KAF5476973/XP_018831472;XP_018833704/KAF5471044;KAF5463169/XP_018813432;XP_035542078;XP_018805351/KAF5462214;XP_018819643;KAF5455442;KAF5452893/KAF5457297;XP_018821499;KAF5472483;KAF5450607;XP_035547332;XP_035546216;KAF5445037;KAF5468518;KAF5463070	Juglans regia
Chl fluorescence	Mother_Array	FarmCPU	ET0/RC_DSI21	AX-170593406	12	24903082	2.20252e-05	0.491667	uncharacterized protein LOC118348020	2.2E-119;7.3E-113;1.2E-110;7.0E-107;2.1E-106;1.9E-94;1.7E-84;9.1E-84;2.5E-83;1.0E-82	XP_035544636;XP_035551723;XP_035551510;XP_035546588;XP_035544594;XP_035551149;KAF5465302/XP_018816058;XP_018859902/KAF5464382;KAF5454761/XP_018816117;KAF5458995	Juglans regia
Chl fluorescence	Mother_Array	FarmCPU	ET0/RC_DSI21	AX-171181338	14	7123937	2.71198e-05	0.175	uncharacterized protein LOC108980833	0.0E0;0.0E0;0.0E0;8.1E-169;1.1E-147;3.7E-139;1.6E-133;2.1E-132;2.5E-129;3.0E-126	XP_035543570;KAF5475691;XP_035543593;XP_035547332;XP_035541503;XP_018821499;XP_035546559/XP_035548658;XP_035541724;KAF5443243;KAF5463169/XP_018813432	Juglans regia
Chl fluorescence	Mother_Array	FarmCPU	ET0/RC_DSI21	AX-171031837	16	19608948	2.71822e-05	0.183333	uncharacterized mitochondrial protein AtMg00810-like	0.0E0;1.7E-112;1.5E-100;3.7E-92;4.5E-89;5.9E-85;2.9E-84;9.6E-82;1.0E-81;1.8E-80;2.3E-80;7.8E-80;9.6E-80;4.1E-79;6.0E-77;9.6E-76;1.9E-74;2.0E-73;1.5E-71;3.1E-71	KAF5471292;KAF5475573;XP_035548721;KAF5461835/KAF5481044/KAF5441864;KAF5470864;KAF5446008;KAF5465144;KAF5443289/XP_018857008;XP_018857007/XP_018857006/KAF5443288;KAF5447193;XP_018857012/KAF5443290;KAF5471906;KAF5459770;KAF5464732;KAF5448208/XP_018827470;KAF5449042;XP_035539541;KAF5443609/XP_018806457;KAF5462652;XP_018858609/KAF5455446	Juglans regia
Chl fluorescence	Mother_Array	FarmCPU	ET0/RC_DSI21	AX-171522983	3	14571296	2.78949e-05	0.191667	membrane-bound transcription factor site-2 protease homolog isoform X3	2.6E-169;9.8E-168;1.0E-167;1.7E-167;6.4E-167;4.4E-135;3.8E-60;2.3E-46;2.3E-44;2.2E-42	XP_035544034/XP_035544035;KAF5475379;XP_018817730/XP_035544032;KAF5475378;KAF5475380;XP_035544033;XP_018816245/KAF5463281;XP_035538468;KAF5464252/XP_018857508;XP_035542090	Juglans regia
Chl fluorescence	Mother_Array	FarmCPU	ET0/RC_DSI21	AX-170781282	3	14585377	2.78949e-05	0.191667	uncharacterized protein LOC109001043	0.0E0;0.0E0;1.6E-176;1.2E-174;3.7E-169;1.7E-144;1.8E-138;2.5E-137;1.2E-136;2.3E-136	XP_018833704/KAF5471044;XP_035544586;KAF5457277;KAF5473059;XP_035544681;KAF5442431;KAF5477107;XP_035551054;XP_035544456;XP_035544454	Juglans regia
Chl fluorescence	Mother_Array	FarmCPU	ET0/RC_DSI21	AX-170781290	3	14576257	2.78949e-05	0.191667	membrane-bound transcription factor site-2 protease homolog isoform X3	0.0E0;0.0E0;1.6E-176;1.2E-174;2.6E-169;3.7E-169;9.8E-168;1.0E-167;1.7E-167;6.4E-167	XP_018833704/KAF5471044;XP_035544586;KAF5457277;KAF5473059;XP_035544034/XP_035544035;XP_035544681;KAF5475379;XP_018817730/XP_035544032;KAF5475378;KAF5475380	Juglans regia
Chl fluorescence	Mother_Array	FarmCPU	ET0/RC_DSI21	AX-170564126	12	29518059	3.27982e-05	0.258333	uncharacterized mitochondrial protein AtMg00810-like	6.5E-120;8.4E-120;2.6E-117;3.5E-117;4.6E-114;2.0E-113;1.1E-112;3.7E-112;7.9E-112;1.1E-111	KAF5468282;KAF5459787;XP_018840964/KAF5482137;KAF5455018;KAF5472256;XP_035545945;KAF5470768;KAF5469795;KAF5481128;KAF5474565	Juglans regia
Chl fluorescence	Mother_Array	FarmCPU	ET0/RC_DSI21	AX-171183204	4	24398142	3.51754e-05	0.341667	uncharacterized protein LOC108990201	3.8E-149;3.5E-75;8.2E-69;4.9E-66;3.0E-65;5.7E-65;1.1E-64;2.9E-62;1.1E-59;1.5E-59	XP_018819635/KAF5472530;XP_035547368;KAF5458726;KAF5474581;KAF5475754/XP_018810031;KAF5441933;KAF5452147;KAF5450671/XP_018847288;KAF5445799/XP_018833264;XP_018826886/KAF5477423	Juglans regia
Chl fluorescence	Mother_Array	FarmCPU	ET0/RC_DSI21	AX-170661243	7	17680776	3.64657e-05	0.441667	zinc finger BED domain-containing protein RICESLEEPER 1-like	3.2E-97;3.8E-66;3.2E-64;3.8E-50;1.6E-46;4.0E-46;1.5E-45;1.1E-44;8.9E-42;9.1E-36	XP_018818488/KAF5443414;XP_018813150/XP_018813149/KAF5460869;XP_018848793/XP_018848809/KAF5478514/XP_018848800;XP_035549768;KAF5481448/XP_018808671/XP_018808677/XP_018808686;KAF5455354;KAF5473037;XP_018858972/KAF5451908;XP_018851734/KAF5466785;XP_035551064	Juglans regia
Chl fluorescence	Mother_Array	FarmCPU	ET0/RC_DSI21	AX-171568435	12	792475	3.85011e-05	0.2	probable indole-3-acetic acid-amido synthetase GH3.1	0.0E0;0.0E0;0.0E0;0.0E0;0.0E0;0.0E0;0.0E0;0.0E0;0.0E0;0.0E0	XP_035539496;XP_035539494/KAF5451285;XP_035539498;KAF5451287/XP_018820419;XP_035539495;KAF5463717/XP_018851670;KAF5475573;KAF5472556;XP_018827784/KAF5448227;KAF5451286	Juglans regia
Chl fluorescence	Mother_Array	FarmCPU	ET0/RC_DSI21	AX-171485426	12	24845150	3.885e-05	0.4	protein RDM1	1.9E-179;3.2E-179;8.0E-122;8.8E-122;9.7E-122;1.0E-121;5.4E-79;1.6E-47;2.8E-47;2.9E-38	XP_035539725;XP_018839385/KAF5452789;KAF5466099;KAF5466098;XP_018818657/KAF5466097;XP_018818656;XP_018839380/XP_018839382/XP_018839381/KAF5452792;KAF5452791;XP_018839383/KAF5452790;XP_035548163/KAF5466101	Juglans regia
Chl fluorescence	Mother_Array	FarmCPU	ET0/RC_DSI21	AX-171193168	3	32720712	4.08763e-05	0.191667	dnaJ homolog subfamily B member 1-like	3.0E-100;3.3E-100;8.5E-88;3.0E-81;4.2E-68;8.0E-65;3.9E-57;1.1E-56;2.9E-56;1.2E-55	XP_035544679;KAF5476273;XP_018825844/KAF5476269;KAF5471531/XP_018826236;XP_018811592/KAF5474447;XP_018828279/KAF5481347;XP_018834738/KAF5461473;XP_035540520/KAF5449724;XP_035540521/KAF5449725;KAF5443249/XP_018819145	Juglans regia
Chl fluorescence	Mother_Array	FarmCPU	ET0/RC_DSI21	AX-170903586	3	32720741	4.08763e-05	0.191667	dnaJ homolog subfamily B member 1-like	3.0E-100;3.3E-100;8.5E-88;3.0E-81;4.2E-68;8.0E-65;3.9E-57;1.1E-56;2.9E-56;1.2E-55	XP_035544679;KAF5476273;XP_018825844/KAF5476269;KAF5471531/XP_018826236;XP_018811592/KAF5474447;XP_018828279/KAF5481347;XP_018834738/KAF5461473;XP_035540520/KAF5449724;XP_035540521/KAF5449725;KAF5443249/XP_018819145	Juglans regia
Chl fluorescence	Mother_Array	FarmCPU	ET0/RC_DSI21	AX-171193169	3	32720682	4.08763e-05	0.191667	dnaJ homolog subfamily B member 1-like	3.0E-100;3.3E-100;8.5E-88;3.0E-81;4.2E-68;8.0E-65;3.9E-57;1.1E-56;2.9E-56;1.2E-55	XP_035544679;KAF5476273;XP_018825844/KAF5476269;KAF5471531/XP_018826236;XP_018811592/KAF5474447;XP_018828279/KAF5481347;XP_018834738/KAF5461473;XP_035540520/KAF5449724;XP_035540521/KAF5449725;KAF5443249/XP_018819145	Juglans regia
Chl fluorescence	Mother_Array	FarmCPU	ET0/RC_DSI21	AX-170661240	7	17681036	5.27192e-05	0.425	zinc finger BED domain-containing protein RICESLEEPER 1-like	3.2E-97;3.8E-66;3.2E-64;3.8E-50;1.6E-46;4.0E-46;1.5E-45;1.1E-44;8.9E-42;9.1E-36	XP_018818488/KAF5443414;XP_018813150/XP_018813149/KAF5460869;XP_018848793/XP_018848809/KAF5478514/XP_018848800;XP_035549768;KAF5481448/XP_018808671/XP_018808677/XP_018808686;KAF5455354;KAF5473037;XP_018858972/KAF5451908;XP_018851734/KAF5466785;XP_035551064	Juglans regia
Chl fluorescence	Mother_Array	FarmCPU	ET0/RC_DSI21	AX-170884245	2	24705661	5.45996e-05	0.466667	zinc finger BED domain-containing protein RICESLEEPER 2-like	0.0E0;1.1E-157;3.2E-157;2.8E-155;1.4E-132;1.7E-118;6.1E-105;2.3E-104;1.0E-102;2.2E-96	XP_018818488/KAF5443414;XP_035551727;XP_035551725;XP_018838542/KAF5442010;XP_035545931;KAF5472259;XP_035545104;KAF5472258;XP_035540299;KAF5458859/XP_018858368	Juglans regia
Chl fluorescence	Mother_Array	FarmCPU	ET0/RC_DSI21	AX-170884272	2	24732534	5.45996e-05	0.466667	hypothetical protein F2P56_021390, partial	5.4E-131;2.9E-111;3.0E-111;3.5E-111;9.1E-103;2.1E-99;4.1E-96;1.1E-91;7.6E-88;1.6E-83	KAF5457277;XP_035544454;XP_035544453;XP_035544456;KAF5477381;KAF5455442;KAF5461269;KAF5461046;KAF5464706;KAF5463070	Juglans regia
Chl fluorescence	Mother_Array	FarmCPU	ET0/RC_DSI21	AX-170914395	16	7879279	5.6506e-05	0.075	glucan endo-1,3-beta-glucosidase 4-like	0.0E0;0.0E0;0.0E0;0.0E0;0.0E0;1.4E-175;3.0E-169;4.6E-153;6.9E-147;4.3E-145	XP_018826626/KAF5442768;XP_035550635/KAF5457533/XP_035550636;KAF5480018/XP_018816974;XP_035540246;XP_035541649;XP_018849853/KAF5474817;KAF5472771/XP_018854920;XP_035548645;XP_018845972/XP_018845975/XP_018845973/XP_035546089/KAF5471336;XP_018834559/XP_018834561/XP_018834560/KAF5447998	Juglans regia
Chl fluorescence	Mother_Array	FarmCPU	ET0/RC_DSI21	AX-171141726	2	25469023	5.73122e-05	0.216667	RING-H2 finger protein ATL54-like	0.0E0;2.8E-148;8.6E-69;5.4E-50;7.9E-47;9.3E-46;1.5E-43;1.2E-42;8.3E-42;1.2E-38	XP_018811969/KAF5477783;KAF5460325/XP_018808826;XP_018851593/KAF5464621;XP_018822773/KAF5464563;KAF5477782;XP_018811972;XP_018833935/KAF5468115;XP_018826920/KAF5444201;XP_018842552/KAF5448456;KAF5441933	Juglans regia
Chl fluorescence	Mother_Array	FarmCPU	ET0/RC_DSI21	AX-171134422	7	1932527	6.17142e-05	0.0833333	protein FAR1-RELATED SEQUENCE 5-like	3.3E-177;1.3E-170;2.3E-164;9.9E-163;4.8E-159;2.3E-156;6.0E-156;3.5E-152;3.7E-152;2.0E-151	KAF5460016;KAF5454297/XP_018835922;XP_035546529;KAF5481495/XP_018845427;XP_035542150;XP_035543541;XP_018821517/KAF5458228;XP_035541660;KAF5445034;KAF5465008	Juglans regia
Chl fluorescence	Mother_Array	FarmCPU	ET0/RC_DSI21	AX-170661238	7	17681718	6.46314e-05	0.341667	zinc finger BED domain-containing protein RICESLEEPER 1-like	3.2E-97;3.8E-66;3.2E-64;3.8E-50;1.6E-46;4.0E-46;1.5E-45;1.1E-44;8.9E-42;9.1E-36	XP_018818488/KAF5443414;XP_018813150/XP_018813149/KAF5460869;XP_018848793/XP_018848809/KAF5478514/XP_018848800;XP_035549768;KAF5481448/XP_018808671/XP_018808677/XP_018808686;KAF5455354;KAF5473037;XP_018858972/KAF5451908;XP_018851734/KAF5466785;XP_035551064	Juglans regia
Chl fluorescence	Mother_Array	FarmCPU	ET0/RC_DSI21	AX-170785191	14	7108285	6.79167e-05	0.275	hypothetical protein F2P56_007468	0.0E0;0.0E0;0.0E0;0.0E0;3.0E-175;2.7E-165;1.2E-164;8.3E-163;1.4E-162;5.6E-162	KAF5475691;XP_035543593;XP_035543570;KAF5478433/XP_018846700;XP_035542078;KAF5480102/XP_018816611;KAF5476973/XP_018831472;XP_035546216;XP_035547332;XP_035541503	Juglans regia
Chl fluorescence	Mother_Array	FarmCPU	ET0/RC_DSI21	AX-171487371	12	22503758	7.2996e-05	0.475	hypothetical protein F2P56_036066	2.8E-120;6.8E-108;5.3E-60;2.1E-51;2.0E-48;2.4E-48;1.8E-24;9.9E-21;4.0E-19;7.4E-17	KAF5443516;KAF5452533/XP_018840385;XP_018840383/KAF5452534;KAF5465730/XP_035547516/KAF5465731;XP_035547514;XP_035547515/XP_035547513;KAF5477966;XP_018839197;XP_018835051/KAF5466360;XP_018814059	Juglans regia
Chl fluorescence	Mother_Array	FarmCPU	ET0/RC_DSI21	AX-170699329	3	12335702	7.40494e-05	0.383333	uncharacterized protein LOC109001043	4.8E-107;1.4E-101;5.0E-94;5.3E-91;9.4E-87;1.5E-86;4.6E-83;5.1E-83;5.2E-83;3.6E-81	XP_018833704/KAF5471044;KAF5457277;KAF5477107;KAF5470705;XP_035551054;XP_018829562/KAF5471909;XP_035544456;XP_035544454;XP_035544453;XP_035544681	Juglans regia
Chl fluorescence	Mother_Array	FarmCPU	ET0/RC_DSI21	AX-170603091	12	22666267	7.59241e-05	0.408333	protein IQ-DOMAIN 14	6.6E-126;2.5E-64;4.8E-55;5.1E-47;3.0E-36;3.0E-36;1.7E-9;1.0E-8;1.0E-8;1.2E-8	XP_018840422/KAF5452558;XP_018852334/KAF5465766;XP_018840426/XP_018840425/XP_018840424/KAF5452556/XP_018840423/KAF5452555;KAF5452557;XP_018852322/XP_018852323/XP_018852321;KAF5465765;XP_018817460/XP_035545842/KAF5469783/XP_018817472/KAF5469784/XP_018817453/XP_018817464/XP_035545843/KAF5469782;XP_018836465/KAF5453461;KAF5453462/XP_018836464;XP_035544711/KAF5475907	Juglans regia
Chl fluorescence	Mother_Array	FarmCPU	ET0/RC_DSI21	AX-170661235	7	17684290	7.65311e-05	0.458333	zinc finger BED domain-containing protein RICESLEEPER 1-like	3.2E-97;3.8E-66;3.2E-64;2.8E-53;3.8E-50;8.4E-48;2.2E-47;1.6E-46;4.0E-46;1.5E-45	XP_018818488/KAF5443414;XP_018813150/XP_018813149/KAF5460869;XP_018848793/XP_018848809/KAF5478514/XP_018848800;KAF5452193/XP_018850518/XP_018850517/XP_035539550/XP_018850519/KAF5452194;XP_035549768;XP_018832534;XP_035547244/KAF5464862;KAF5481448/XP_018808671/XP_018808677/XP_018808686;KAF5455354;KAF5473037	Juglans regia
Chl fluorescence	Mother_Array	FarmCPU	ET0/RC_DSI21	AX-171498994	7	17678312	7.65311e-05	0.458333	zinc finger BED domain-containing protein RICESLEEPER 1-like	3.2E-97;5.8E-96;2.1E-74;3.8E-66;3.2E-64;1.0E-56;1.1E-56;1.4E-54;3.8E-50;1.6E-46	XP_018818488/KAF5443414;KAF5464861/XP_018833859;XP_018850514/KAF5452195;XP_018813150/XP_018813149/KAF5460869;XP_018848793/XP_018848809/KAF5478514/XP_018848800;KAF5455467/XP_018832330;XP_018832324/KAF5455468;KAF5462345/XP_018832891;XP_035549768;KAF5481448/XP_018808671/XP_018808677/XP_018808686	Juglans regia
Chl fluorescence	Mother_Array	FarmCPU	ET0/RC_DSI21	AX-171075361	2	24139983	8.00251e-05	0.325	hypothetical protein F2P56_003139, partial	4.7E-45;9.9E-45;4.8E-40;8.9E-40;9.3E-35;1.1E-34;4.1E-30;1.4E-29;2.3E-29;1.7E-28	KAF5482581;KAF5482583;XP_035543706/KAF5481691;KAF5481684;KAF5442297;KAF5442298;XP_035544683;KAF5446922;KAF5482597;KAF5464757	Juglans regia
Chl fluorescence	Mother_Array	FarmCPU	ET0/RC_DSI21	AX-170783114	7	33413708	8.49646e-05	0.35	hypothetical protein F2P56_025016, partial	6.1E-170;2.7E-166;7.7E-162;2.1E-153;4.1E-153;1.1E-143;3.1E-140;6.1E-135;1.6E-130;2.8E-129	KAF5455442;XP_035546285;KAF5457277;XP_035546588;XP_035544594;XP_018817967/KAF5465431;KAF5463070;KAF5465302/XP_018816058;KAF5452893/KAF5457297;KAF5458478	Juglans regia
Chl fluorescence	Mother_Array	FarmCPU	ET0/RC_DSI21	AX-171089012	16	25220932	9.25733e-05	0.383333	glucose-1-phosphate adenylyltransferase large subunit 1-like isoform X2	9.8E-81;1.7E-54;1.9E-54;2.4E-48;5.6E-44;4.2E-42;4.6E-42;9.8E-40;1.2E-39;3.9E-39	XP_018858806/KAF5443940;XP_018858808/KAF5443939/XP_018858809;XP_035542736;KAF5448838/XP_018807705;XP_035548958;XP_018821124/KAF5455891;KAF5455892;KAF5462048/XP_018848687;KAF5462049;KAF5464777	Juglans regia
Chl fluorescence	Mother_Array	FarmCPU	ET0/RC_DSI21	AX-170898156	13	9599334	9.35451e-05	0.1	uncharacterized protein LOC108991504	2.7E-34;1.8E-32;3.8E-32;5.2E-32;1.1E-22;1.1E-22;2.0E-21;7.8E-21;4.0E-20;1.5E-19	XP_018821318;XP_018819782/KAF5447234;KAF5476680/XP_018833323;XP_035542479;KAF5463191;XP_018833242/KAF5445793;KAF5443081;XP_018829382/KAF5451398;XP_018829827/KAF5471953;KAF5450904	Juglans regia
Chl fluorescence	Mother_Array	MLMM	ET0/RC_DSI21	AX-170551687	7	43711896	7.75877e-06	0.433333	glycylpeptide N-tetradecanoyltransferase 1-like	0.0E0;0.0E0;2.7E-137;1.6E-134;6.6E-133;8.2E-132;1.6E-130;3.5E-129;3.0E-92;8.9E-92	XP_018835121/KAF5466418;XP_018848568/XP_035539529/KAF5452976/XP_035539527/XP_035539528;XP_018835119/KAF5466417/XP_018835118/KAF5466416/XP_018835120/KAF5466415;KAF5481811;KAF5444753/XP_018844689;XP_018807285;KAF5467965;XP_035546973;XP_018812654/KAF5448466;XP_018826866/KAF5444194	Juglans regia
Chl fluorescence	Mother_Array	MLMM	ET0/RC_DSI21	AX-170754338	2	1163507	1.02369e-05	0.341667	putative pentatricopeptide repeat-containing protein At2g02150	0.0E0;0.0E0;0.0E0;0.0E0;0.0E0;0.0E0;1.4E-145;1.4E-145;1.9E-123;2.1E-121	XP_035543437;KAF5449970;KAF5449969;XP_035540238;KAF5449967/XP_018841990/XP_018841977/XP_018842002/XP_035540716/XP_018841969;KAF5449968;KAF5477150;XP_018824875;XP_018836005/KAF5470577;KAF5479077/XP_018813273/XP_018813263/XP_018813281/XP_018813289	Juglans regia
Chl fluorescence	Mother_Array	MLMM	ET0/RC_DSI21	AX-170884343	2	24814601	1.22994e-05	0.225	protein FAR1-RELATED SEQUENCE 5-like	1.8E-58;6.3E-54;6.6E-52;6.3E-51;1.9E-50;2.2E-50;3.8E-47;9.4E-46;2.8E-45;9.1E-41	XP_018844050/KAF5481765;XP_018860412/KAF5475477;KAF5452054/XP_018824417;XP_018817295/KAF5450115;KAF5465376/XP_018816048;XP_018844396/KAF5449771;XP_018818921/KAF5447315;XP_018829378/KAF5468932;XP_018858777/KAF5452073;XP_035545937	Juglans regia
Chl fluorescence	Mother_Array	MLMM	ET0/RC_DSI21	AX-171546698	3	32791417	1.58168e-05	0.166667	uncharacterized protein LOC108986930	4.4E-111;3.9E-110;1.6E-109;1.1E-107;6.6E-73;1.0E-72;4.3E-72;2.6E-71;3.7E-70;7.8E-70	XP_018815288/KAF5462843;XP_035541936;KAF5458293;KAF5455806;XP_035551704;KAF5454700/XP_018826268;XP_035540280;XP_018819777;XP_035551119;KAF5459760	Juglans regia
Chl fluorescence	Mother_Array	MLMM	ET0/RC_DSI21	AX-171181338	14	7123937	1.69561e-05	0.175	uncharacterized protein LOC108980833	0.0E0;0.0E0;0.0E0;8.1E-169;1.1E-147;3.7E-139;1.6E-133;2.1E-132;2.5E-129;3.0E-126	XP_035543570;KAF5475691;XP_035543593;XP_035547332;XP_035541503;XP_018821499;XP_035546559/XP_035548658;XP_035541724;KAF5443243;KAF5463169/XP_018813432	Juglans regia
Chl fluorescence	Mother_Array	MLMM	ET0/RC_DSI21	AX-171031837	16	19608948	2.39231e-05	0.183333	uncharacterized mitochondrial protein AtMg00810-like	0.0E0;1.7E-112;1.5E-100;3.7E-92;4.5E-89;5.9E-85;2.9E-84;9.6E-82;1.0E-81;1.8E-80;2.3E-80;7.8E-80;9.6E-80;4.1E-79;6.0E-77;9.6E-76;1.9E-74;2.0E-73;1.5E-71;3.1E-71	KAF5471292;KAF5475573;XP_035548721;KAF5461835/KAF5481044/KAF5441864;KAF5470864;KAF5446008;KAF5465144;KAF5443289/XP_018857008;XP_018857007/XP_018857006/KAF5443288;KAF5447193;XP_018857012/KAF5443290;KAF5471906;KAF5459770;KAF5464732;KAF5448208/XP_018827470;KAF5449042;XP_035539541;KAF5443609/XP_018806457;KAF5462652;XP_018858609/KAF5455446	Juglans regia
Chl fluorescence	Mother_Array	MLMM	ET0/RC_DSI21	AX-170649895	16	19677591	2.58971e-05	0.166667	uncharacterized protein LOC109000560	0.0E0;0.0E0;0.0E0;9.0E-170;4.3E-169;5.1E-151;9.8E-151;2.8E-150;5.6E-150;3.6E-134;5.4E-132;2.0E-130;2.1E-122;8.9E-122;3.1E-121;9.7E-121;2.6E-118;9.4E-116;2.1E-115;2.9E-114	XP_035541503;XP_035543593;KAF5443243;XP_018853690/KAF5477481;KAF5476973/XP_018831472;KAF5463169/XP_018813432;XP_035542078;XP_018805351/KAF5462214;XP_018819643;XP_018821499;KAF5472483;KAF5463231;KAF5450607;XP_035547332;XP_035546216;KAF5445037;KAF5468518;KAF5478433/XP_018846700;KAF5475691;XP_035545954	Juglans regia
Chl fluorescence	Mother_Array	MLMM	ET0/RC_DSI21	AX-170661244	7	17680718	2.64979e-05	0.325	zinc finger BED domain-containing protein RICESLEEPER 1-like	3.2E-97;3.8E-66;3.2E-64;3.8E-50;1.6E-46;4.0E-46;1.5E-45;1.1E-44;8.9E-42;9.1E-36	XP_018818488/KAF5443414;XP_018813150/XP_018813149/KAF5460869;XP_018848793/XP_018848809/KAF5478514/XP_018848800;XP_035549768;KAF5481448/XP_018808671/XP_018808677/XP_018808686;KAF5455354;KAF5473037;XP_018858972/KAF5451908;XP_018851734/KAF5466785;XP_035551064	Juglans regia
Chl fluorescence	Mother_Array	MLMM	ET0/RC_DSI21	AX-170564126	12	29518059	2.92698e-05	0.258333	uncharacterized mitochondrial protein AtMg00810-like	6.5E-120;8.4E-120;2.6E-117;3.5E-117;4.6E-114;2.0E-113;1.1E-112;3.7E-112;7.9E-112;1.1E-111	KAF5468282;KAF5459787;XP_018840964/KAF5482137;KAF5455018;KAF5472256;XP_035545945;KAF5470768;KAF5469795;KAF5481128;KAF5474565	Juglans regia
Chl fluorescence	Mother_Array	MLMM	ET0/RC_DSI21	AX-171183204	4	24398142	3.07362e-05	0.341667	uncharacterized protein LOC108990201	3.8E-149;3.5E-75;8.2E-69;4.9E-66;3.0E-65;5.7E-65;1.1E-64;2.9E-62;1.1E-59;1.5E-59	XP_018819635/KAF5472530;XP_035547368;KAF5458726;KAF5474581;KAF5475754/XP_018810031;KAF5441933;KAF5452147;KAF5450671/XP_018847288;KAF5445799/XP_018833264;XP_018826886/KAF5477423	Juglans regia
Chl fluorescence	Mother_Array	MLMM	ET0/RC_DSI21	AX-170781282	3	14585377	3.39236e-05	0.191667	uncharacterized protein LOC109001043	0.0E0;0.0E0;1.6E-176;1.2E-174;3.7E-169;1.7E-144;1.8E-138;2.5E-137;1.2E-136;2.3E-136	XP_018833704/KAF5471044;XP_035544586;KAF5457277;KAF5473059;XP_035544681;KAF5442431;KAF5477107;XP_035551054;XP_035544456;XP_035544454	Juglans regia
Chl fluorescence	Mother_Array	MLMM	ET0/RC_DSI21	AX-170781290	3	14576257	3.39236e-05	0.191667	membrane-bound transcription factor site-2 protease homolog isoform X3	0.0E0;0.0E0;1.6E-176;1.2E-174;2.6E-169;3.7E-169;9.8E-168;1.0E-167;1.7E-167;6.4E-167	XP_018833704/KAF5471044;XP_035544586;KAF5457277;KAF5473059;XP_035544034/XP_035544035;XP_035544681;KAF5475379;XP_018817730/XP_035544032;KAF5475378;KAF5475380	Juglans regia
Chl fluorescence	Mother_Array	MLMM	ET0/RC_DSI21	AX-171522983	3	14571296	3.39236e-05	0.191667	membrane-bound transcription factor site-2 protease homolog isoform X3	2.6E-169;9.8E-168;1.0E-167;1.7E-167;6.4E-167;4.4E-135;3.8E-60;2.3E-46;2.3E-44;2.2E-42	XP_035544034/XP_035544035;KAF5475379;XP_018817730/XP_035544032;KAF5475378;KAF5475380;XP_035544033;XP_018816245/KAF5463281;XP_035538468;KAF5464252/XP_018857508;XP_035542090	Juglans regia
Chl fluorescence	Mother_Array	MLMM	ET0/RC_DSI21	AX-171193168	3	32720712	3.45593e-05	0.191667	dnaJ homolog subfamily B member 1-like	3.0E-100;3.3E-100;8.5E-88;3.0E-81;4.2E-68;8.0E-65;3.9E-57;1.1E-56;2.9E-56;1.2E-55	XP_035544679;KAF5476273;XP_018825844/KAF5476269;KAF5471531/XP_018826236;XP_018811592/KAF5474447;XP_018828279/KAF5481347;XP_018834738/KAF5461473;XP_035540520/KAF5449724;XP_035540521/KAF5449725;KAF5443249/XP_018819145	Juglans regia
Chl fluorescence	Mother_Array	MLMM	ET0/RC_DSI21	AX-170903586	3	32720741	3.45593e-05	0.191667	dnaJ homolog subfamily B member 1-like	3.0E-100;3.3E-100;8.5E-88;3.0E-81;4.2E-68;8.0E-65;3.9E-57;1.1E-56;2.9E-56;1.2E-55	XP_035544679;KAF5476273;XP_018825844/KAF5476269;KAF5471531/XP_018826236;XP_018811592/KAF5474447;XP_018828279/KAF5481347;XP_018834738/KAF5461473;XP_035540520/KAF5449724;XP_035540521/KAF5449725;KAF5443249/XP_018819145	Juglans regia
Chl fluorescence	Mother_Array	MLMM	ET0/RC_DSI21	AX-171193169	3	32720682	3.45593e-05	0.191667	dnaJ homolog subfamily B member 1-like	3.0E-100;3.3E-100;8.5E-88;3.0E-81;4.2E-68;8.0E-65;3.9E-57;1.1E-56;2.9E-56;1.2E-55	XP_035544679;KAF5476273;XP_018825844/KAF5476269;KAF5471531/XP_018826236;XP_018811592/KAF5474447;XP_018828279/KAF5481347;XP_018834738/KAF5461473;XP_035540520/KAF5449724;XP_035540521/KAF5449725;KAF5443249/XP_018819145	Juglans regia
Chl fluorescence	Mother_Array	MLMM	ET0/RC_DSI21	AX-170884245	2	24705661	3.6175e-05	0.466667	zinc finger BED domain-containing protein RICESLEEPER 2-like	0.0E0;1.1E-157;3.2E-157;2.8E-155;1.4E-132;1.7E-118;6.1E-105;2.3E-104;1.0E-102;2.2E-96	XP_018818488/KAF5443414;XP_035551727;XP_035551725;XP_018838542/KAF5442010;XP_035545931;KAF5472259;XP_035545104;KAF5472258;XP_035540299;KAF5458859/XP_018858368	Juglans regia
Chl fluorescence	Mother_Array	MLMM	ET0/RC_DSI21	AX-170884272	2	24732534	3.6175e-05	0.466667	hypothetical protein F2P56_021390, partial	5.4E-131;2.9E-111;3.0E-111;3.5E-111;9.1E-103;2.1E-99;4.1E-96;1.1E-91;7.6E-88;1.6E-83	KAF5457277;XP_035544454;XP_035544453;XP_035544456;KAF5477381;KAF5455442;KAF5461269;KAF5461046;KAF5464706;KAF5463070	Juglans regia
Chl fluorescence	Mother_Array	MLMM	ET0/RC_DSI21	AX-170914395	16	7879279	3.85825e-05	0.075	glucan endo-1,3-beta-glucosidase 4-like	0.0E0;0.0E0;0.0E0;0.0E0;0.0E0;1.4E-175;3.0E-169;4.6E-153;6.9E-147;4.3E-145;2.9E-143;1.3E-141;1.3E-121;1.1E-120;1.6E-117;6.3E-105;2.9E-100;8.1E-99;2.3E-98;4.0E-97	XP_018826626/KAF5442768;XP_035550635/KAF5457533/XP_035550636;KAF5480018/XP_018816974;XP_035540246;XP_035541649;XP_018849853/KAF5474817;KAF5472771/XP_018854920;XP_035548645;XP_018845972/XP_018845975/XP_018845973/XP_035546089/KAF5471336;XP_018834559/XP_018834561/XP_018834560/KAF5447998;KAF5450063;KAF5458222;KAF5462355;KAF5444869;XP_018826628/KAF5442767;KAF5474818;XP_018840790/KAF5481002;XP_01884634…	Juglans regia
Chl fluorescence	Mother_Array	MLMM	ET0/RC_DSI21	AX-171134422	7	1932527	4.38714e-05	0.0833333	protein FAR1-RELATED SEQUENCE 5-like	3.3E-177;1.3E-170;2.3E-164;9.9E-163;4.8E-159;2.3E-156;6.0E-156;3.5E-152;3.7E-152;2.0E-151	KAF5460016;KAF5454297/XP_018835922;XP_035546529;KAF5481495/XP_018845427;XP_035542150;XP_035543541;XP_018821517/KAF5458228;XP_035541660;KAF5445034;KAF5465008	Juglans regia
Chl fluorescence	Mother_Array	MLMM	ET0/RC_DSI21	AX-170661243	7	17680776	4.50821e-05	0.441667	zinc finger BED domain-containing protein RICESLEEPER 1-like	3.2E-97;3.8E-66;3.2E-64;3.8E-50;1.6E-46;4.0E-46;1.5E-45;1.1E-44;8.9E-42;9.1E-36	XP_018818488/KAF5443414;XP_018813150/XP_018813149/KAF5460869;XP_018848793/XP_018848809/KAF5478514/XP_018848800;XP_035549768;KAF5481448/XP_018808671/XP_018808677/XP_018808686;KAF5455354;KAF5473037;XP_018858972/KAF5451908;XP_018851734/KAF5466785;XP_035551064	Juglans regia
Chl fluorescence	Mother_Array	MLMM	ET0/RC_DSI21	AX-170593406	12	24903082	4.56153e-05	0.491667	uncharacterized protein LOC118348020	2.2E-119;7.3E-113;1.2E-110;7.0E-107;2.1E-106;1.9E-94;1.7E-84;9.1E-84;2.5E-83;1.0E-82	XP_035544636;XP_035551723;XP_035551510;XP_035546588;XP_035544594;XP_035551149;KAF5465302/XP_018816058;XP_018859902/KAF5464382;KAF5454761/XP_018816117;KAF5458995	Juglans regia
Chl fluorescence	Mother_Array	MLMM	ET0/RC_DSI21	AX-170661240	7	17681036	4.93696e-05	0.425	zinc finger BED domain-containing protein RICESLEEPER 1-like	3.2E-97;3.8E-66;3.2E-64;3.8E-50;1.6E-46;4.0E-46;1.5E-45;1.1E-44;8.9E-42;9.1E-36	XP_018818488/KAF5443414;XP_018813150/XP_018813149/KAF5460869;XP_018848793/XP_018848809/KAF5478514/XP_018848800;XP_035549768;KAF5481448/XP_018808671/XP_018808677/XP_018808686;KAF5455354;KAF5473037;XP_018858972/KAF5451908;XP_018851734/KAF5466785;XP_035551064	Juglans regia
Chl fluorescence	Mother_Array	MLMM	ET0/RC_DSI21	AX-171075361	2	24139983	5.04534e-05	0.325	hypothetical protein F2P56_003139, partial	4.7E-45;9.9E-45;4.8E-40;8.9E-40;9.3E-35;1.1E-34;4.1E-30;1.4E-29;2.3E-29;1.7E-28	KAF5482581;KAF5482583;XP_035543706/KAF5481691;KAF5481684;KAF5442297;KAF5442298;XP_035544683;KAF5446922;KAF5482597;KAF5464757	Juglans regia
Chl fluorescence	Mother_Array	MLMM	ET0/RC_DSI21	AX-170603091	12	22666267	5.07026e-05	0.408333	protein IQ-DOMAIN 14	6.6E-126;2.5E-64;4.8E-55;5.1E-47;3.0E-36;3.0E-36;1.7E-9;1.0E-8;1.0E-8;1.2E-8	XP_018840422/KAF5452558;XP_018852334/KAF5465766;XP_018840426/XP_018840425/XP_018840424/KAF5452556/XP_018840423/KAF5452555;KAF5452557;XP_018852322/XP_018852323/XP_018852321;KAF5465765;XP_018817460/XP_035545842/KAF5469783/XP_018817472/KAF5469784/XP_018817453/XP_018817464/XP_035545843/KAF5469782;XP_018836465/KAF5453461;KAF5453462/XP_018836464;XP_035544711/KAF5475907	Juglans regia
Chl fluorescence	Mother_Array	MLMM	ET0/RC_DSI21	AX-170884410	2	24889728	5.19086e-05	0.191667	hypothetical protein F2P56_009351, partial	0.0E0;0.0E0;0.0E0;0.0E0;0.0E0;0.0E0;0.0E0;0.0E0;0.0E0;2.8E-176	KAF5472652;XP_035543605;KAF5454804;XP_035551744;XP_035545159;XP_035545155;KAF5459613;KAF5472653;XP_035547426;XP_035540218	Juglans regia
Chl fluorescence	Mother_Array	MLMM	ET0/RC_DSI21	AX-171141726	2	25469023	5.63205e-05	0.216667	RING-H2 finger protein ATL54-like	0.0E0;2.8E-148;8.6E-69;5.4E-50;7.9E-47;9.3E-46;1.5E-43;1.2E-42;8.3E-42;1.2E-38	XP_018811969/KAF5477783;KAF5460325/XP_018808826;XP_018851593/KAF5464621;XP_018822773/KAF5464563;KAF5477782;XP_018811972;XP_018833935/KAF5468115;XP_018826920/KAF5444201;XP_018842552/KAF5448456;KAF5441933	Juglans regia
Chl fluorescence	Mother_Array	MLMM	ET0/RC_DSI21	AX-170785191	14	7108285	5.68634e-05	0.275	hypothetical protein F2P56_007468	0.0E0;0.0E0;0.0E0;0.0E0;3.0E-175;2.7E-165;1.2E-164;8.3E-163;1.4E-162;5.6E-162	KAF5475691;XP_035543593;XP_035543570;KAF5478433/XP_018846700;XP_035542078;KAF5480102/XP_018816611;KAF5476973/XP_018831472;XP_035546216;XP_035547332;XP_035541503	Juglans regia
Chl fluorescence	Mother_Array	MLMM	ET0/RC_DSI21	AX-171145903	11	30799275	6.15286e-05	0.05	serine/threonine-protein kinase PEPKR2-like isoform X1	0.0E0;0.0E0;1.2E-167;1.7E-97;2.3E-96;9.7E-91;1.5E-90;1.0E-83;1.9E-71;1.4E-70	KAF5456045/XP_018812356;KAF5456046;KAF5456044/XP_018812354;KAF5448451/XP_018809845;XP_018809843/XP_018809842/KAF5448450;XP_035542359/XP_035542358;XP_018826897/XP_018826898/KAF5444204;KAF5462619/XP_018844387;KAF5450258/XP_018805235;KAF5450257/XP_018805234	Juglans regia
Chl fluorescence	Mother_Array	MLMM	ET0/RC_DSI21	AX-171214143	11	30773642	6.15286e-05	0.05	pyridoxine/pyridoxamine 5'-phosphate oxidase 1, chloroplastic isoform X1	5.5E-128;1.1E-98;3.6E-96;2.9E-85;3.2E-78;8.5E-61;1.8E-37;2.2E-27;3.7E-27;6.8E-27	XP_018812357/KAF5456043;KAF5456039;XP_018808839;KAF5448449/XP_018840349;KAF5456040/XP_018808840;KAF5456041/XP_018808841;KAF5464084/XP_018820952;KAF5456042;XP_018812358;XP_018817171	Juglans regia
Chl fluorescence	Mother_Array	MLMM	ET0/RC_DSI21	AX-171217810	11	30798344	6.15286e-05	0.05	serine/threonine-protein kinase PEPKR2-like isoform X1	0.0E0;0.0E0;1.2E-167;1.7E-97;2.3E-96;9.7E-91;1.5E-90;1.0E-83;1.9E-71;1.4E-70	KAF5456045/XP_018812356;KAF5456046;KAF5456044/XP_018812354;KAF5448451/XP_018809845;XP_018809843/XP_018809842/KAF5448450;XP_035542359/XP_035542358;XP_018826897/XP_018826898/KAF5444204;KAF5462619/XP_018844387;KAF5450258/XP_018805235;KAF5450257/XP_018805234	Juglans regia
Chl fluorescence	Mother_Array	MLMM	ET0/RC_DSI21	AX-171217812	11	30796729	6.15286e-05	0.05	serine/threonine-protein kinase PEPKR2-like isoform X1	0.0E0;0.0E0;1.2E-167;2.1E-102;1.2E-98;1.7E-97;2.3E-96;9.7E-91;1.5E-90;9.5E-84	KAF5456045/XP_018812356;KAF5456046;KAF5456044/XP_018812354;XP_018833704/KAF5471044;KAF5477107;KAF5448451/XP_018809845;XP_018809843/XP_018809842/KAF5448450;XP_035542359/XP_035542358;XP_018826897/XP_018826898/KAF5444204;XP_018810157/KAF5476686	Juglans regia
Chl fluorescence	Mother_Array	MLMM	ET0/RC_DSI21	AX-171217813	11	30796643	6.15286e-05	0.05	serine/threonine-protein kinase PEPKR2-like isoform X1	0.0E0;0.0E0;1.2E-167;1.1E-104;2.0E-100;1.7E-97;2.3E-96;9.7E-91;1.5E-90;9.0E-84	KAF5456045/XP_018812356;KAF5456046;KAF5456044/XP_018812354;XP_018833704/KAF5471044;KAF5477107;KAF5448451/XP_018809845;XP_018809843/XP_018809842/KAF5448450;XP_035542359/XP_035542358;XP_018826897/XP_018826898/KAF5444204;XP_018810157/KAF5476686	Juglans regia
Chl fluorescence	Mother_Array	MLMM	ET0/RC_DSI21	AX-171485426	12	24845150	6.44255e-05	0.4	protein RDM1	1.9E-179;3.2E-179;8.0E-122;8.8E-122;9.7E-122;1.0E-121;5.4E-79;1.6E-47;2.8E-47;2.9E-38	XP_035539725;XP_018839385/KAF5452789;KAF5466099;KAF5466098;XP_018818657/KAF5466097;XP_018818656;XP_018839380/XP_018839382/XP_018839381/KAF5452792;KAF5452791;XP_018839383/KAF5452790;XP_035548163/KAF5466101	Juglans regia
Chl fluorescence	Mother_Array	MLMM	ET0/RC_DSI21	AX-171568435	12	792475	6.47228e-05	0.2	probable indole-3-acetic acid-amido synthetase GH3.1	0.0E0;0.0E0;0.0E0;0.0E0;0.0E0;0.0E0;0.0E0;0.0E0;0.0E0;0.0E0	XP_035539496;XP_035539494/KAF5451285;XP_035539498;KAF5451287/XP_018820419;XP_035539495;KAF5463717/XP_018851670;KAF5475573;KAF5472556;XP_018827784/KAF5448227;KAF5451286	Juglans regia
Chl fluorescence	Mother_Array	MLMM	ET0/RC_DSI21	AX-170724413	3	33885870	6.64373e-05	0.308333	probable LRR receptor-like serine/threonine-protein kinase RFK1	2.3E-169;2.5E-167;2.0E-158;2.1E-154;3.8E-153;2.9E-151;5.9E-151;1.3E-149;2.5E-149;2.9E-148	KAF5447805;KAF5470859;XP_035541503;XP_035546394;XP_035547383;XP_035551731;XP_035543106;XP_035551691;XP_035539690;XP_035543570	Juglans regia
Chl fluorescence	Mother_Array	MLMM	ET0/RC_DSI21	AX-170661238	7	17681718	7.83071e-05	0.341667	zinc finger BED domain-containing protein RICESLEEPER 1-like	3.2E-97;3.8E-66;3.2E-64;3.8E-50;1.6E-46;4.0E-46;1.5E-45;1.1E-44;8.9E-42;9.1E-36	XP_018818488/KAF5443414;XP_018813150/XP_018813149/KAF5460869;XP_018848793/XP_018848809/KAF5478514/XP_018848800;XP_035549768;KAF5481448/XP_018808671/XP_018808677/XP_018808686;KAF5455354;KAF5473037;XP_018858972/KAF5451908;XP_018851734/KAF5466785;XP_035551064	Juglans regia
Chl fluorescence	Mother_Array	MLMM	ET0/RC_DSI21	AX-170783114	7	33413708	8.3072e-05	0.35	hypothetical protein F2P56_025016, partial	6.1E-170;2.7E-166;7.7E-162;2.1E-153;4.1E-153;1.1E-143;3.1E-140;6.1E-135;1.6E-130;2.8E-129	KAF5455442;XP_035546285;KAF5457277;XP_035546588;XP_035544594;XP_018817967/KAF5465431;KAF5463070;KAF5465302/XP_018816058;KAF5452893/KAF5457297;KAF5458478	Juglans regia
Chl fluorescence	Mother_Array	MLMM	ET0/RC_DSI21	AX-170661235	7	17684290	8.45475e-05	0.458333	zinc finger BED domain-containing protein RICESLEEPER 1-like	3.2E-97;3.8E-66;3.2E-64;2.8E-53;3.8E-50;8.4E-48;2.2E-47;1.6E-46;4.0E-46;1.5E-45	XP_018818488/KAF5443414;XP_018813150/XP_018813149/KAF5460869;XP_018848793/XP_018848809/KAF5478514/XP_018848800;KAF5452193/XP_018850518/XP_018850517/XP_035539550/XP_018850519/KAF5452194;XP_035549768;XP_018832534;XP_035547244/KAF5464862;KAF5481448/XP_018808671/XP_018808677/XP_018808686;KAF5455354;KAF5473037	Juglans regia
Chl fluorescence	Mother_Array	MLMM	ET0/RC_DSI21	AX-171498994	7	17678312	8.45475e-05	0.458333	zinc finger BED domain-containing protein RICESLEEPER 1-like	3.2E-97;5.8E-96;2.1E-74;3.8E-66;3.2E-64;1.0E-56;1.1E-56;1.4E-54;3.8E-50;1.6E-46	XP_018818488/KAF5443414;KAF5464861/XP_018833859;XP_018850514/KAF5452195;XP_018813150/XP_018813149/KAF5460869;XP_018848793/XP_018848809/KAF5478514/XP_018848800;KAF5455467/XP_018832330;XP_018832324/KAF5455468;KAF5462345/XP_018832891;XP_035549768;KAF5481448/XP_018808671/XP_018808677/XP_018808686	Juglans regia
Chl fluorescence	Mother_Array	MLMM	ET0/RC_DSI21	AX-170898156	13	9599334	8.83748e-05	0.1	uncharacterized protein LOC108991504	2.7E-34;1.8E-32;3.8E-32;5.2E-32;1.1E-22;1.1E-22;2.0E-21;7.8E-21;4.0E-20;1.5E-19	XP_018821318;XP_018819782/KAF5447234;KAF5476680/XP_018833323;XP_035542479;KAF5463191;XP_018833242/KAF5445793;KAF5443081;XP_018829382/KAF5451398;XP_018829827/KAF5471953;KAF5450904	Juglans regia
Chl fluorescence	Mother_Array	MLMM	ET0/RC_DSI21	AX-171487371	12	22503758	9.72652e-05	0.475	hypothetical protein F2P56_036066	2.8E-120;6.8E-108;5.3E-60;2.1E-51;2.0E-48;2.4E-48;1.8E-24;9.9E-21;4.0E-19;7.4E-17	KAF5443516;KAF5452533/XP_018840385;XP_018840383/KAF5452534;KAF5465730/XP_035547516/KAF5465731;XP_035547514;XP_035547515/XP_035547513;KAF5477966;XP_018839197;XP_018835051/KAF5466360;XP_018814059	Juglans regia
Chl fluorescence	Mother_Array	MLMM	ET0/RC_DSI21	AX-171089012	16	25220932	9.75294e-05	0.383333	glucose-1-phosphate adenylyltransferase large subunit 1-like isoform X2	9.8E-81;1.7E-54;1.9E-54;2.4E-48;5.6E-44;4.2E-42;4.6E-42;9.8E-40;1.2E-39;3.9E-39	XP_018858806/KAF5443940;XP_018858808/KAF5443939/XP_018858809;XP_035542736;KAF5448838/XP_018807705;XP_035548958;XP_018821124/KAF5455891;KAF5455892;KAF5462048/XP_018848687;KAF5462049;KAF5464777	Juglans regia
Chl fluorescence	Mother_Array	FarmCPU	ET0/RC_WR22	AX-170648122	4	17796959	1.01367e-06	0.05	uncharacterized protein LOC118348020	7.6E-149;3.6E-148;2.4E-143;1.4E-139;4.7E-133;1.3E-131;1.6E-131;2.5E-131;3.6E-126;2.0E-121	XP_035544636;XP_035547368;XP_035551723;XP_035546536;XP_035546588;XP_035544594;XP_035551149;XP_035551510;KAF5454761/XP_018816117;KAF5465302/XP_018816058	Juglans regia
Chl fluorescence	Mother_Array	FarmCPU	ET0/RC_WR22	AX-170648162	4	17770193	3.0505e-06	0.0416667	uncharacterized protein LOC118347072	0.0E0;0.0E0;0.0E0;0.0E0;0.0E0;2.1E-172;1.6E-127;2.2E-124;6.1E-110;5.5E-94	XP_035543137;XP_035541522;XP_035546626;KAF5468900;XP_018853760/KAF5468656;XP_035546229;KAF5452775;KAF5446730/XP_018835107;XP_035545035/XP_035545033;XP_018828983/KAF5442560	Juglans regia
Chl fluorescence	Mother_Array	FarmCPU	ET0/RC_WR22	AX-170648163	4	17766632	3.0505e-06	0.0416667	zinc finger BED domain-containing protein RICESLEEPER 2-like	0.0E0;0.0E0;0.0E0;0.0E0;0.0E0;2.1E-172;1.6E-127;2.2E-124;1.2E-117;1.8E-117	XP_035543137;XP_035541522;XP_035546626;KAF5468900;XP_018853760/KAF5468656;XP_035546229;KAF5452775;KAF5446730/XP_018835107;XP_018844929/KAF5472187;KAF5465035	Juglans regia
Chl fluorescence	Mother_Array	FarmCPU	ET0/RC_WR22	AX-171164563	4	17775646	3.0505e-06	0.0416667	uncharacterized protein LOC118347072	0.0E0;0.0E0;0.0E0;0.0E0;0.0E0;2.1E-172;1.6E-127;2.2E-124;6.1E-110;5.5E-94	XP_035543137;XP_035541522;XP_035546626;KAF5468900;XP_018853760/KAF5468656;XP_035546229;KAF5452775;KAF5446730/XP_018835107;XP_035545035/XP_035545033;XP_018828983/KAF5442560	Juglans regia
Chl fluorescence	Mother_Array	FarmCPU	ET0/RC_WR22	AX-171164565	4	17772536	3.0505e-06	0.0416667	uncharacterized protein LOC118347072	0.0E0;0.0E0;0.0E0;0.0E0;0.0E0;2.1E-172;1.6E-127;2.2E-124;6.1E-110;5.5E-94	XP_035543137;XP_035541522;XP_035546626;KAF5468900;XP_018853760/KAF5468656;XP_035546229;KAF5452775;KAF5446730/XP_018835107;XP_035545035/XP_035545033;XP_018828983/KAF5442560	Juglans regia
Chl fluorescence	Mother_Array	FarmCPU	ET0/RC_WR22	AX-171164566	4	17772509	3.0505e-06	0.0416667	uncharacterized protein LOC118347072	0.0E0;0.0E0;0.0E0;0.0E0;0.0E0;2.1E-172;1.6E-127;2.2E-124;6.1E-110;5.5E-94	XP_035543137;XP_035541522;XP_035546626;KAF5468900;XP_018853760/KAF5468656;XP_035546229;KAF5452775;KAF5446730/XP_018835107;XP_035545035/XP_035545033;XP_018828983/KAF5442560	Juglans regia
Chl fluorescence	Mother_Array	FarmCPU	ET0/RC_WR22	AX-171164567	4	17771686	3.0505e-06	0.0416667	uncharacterized protein LOC118347072	0.0E0;0.0E0;0.0E0;0.0E0;0.0E0;2.1E-172;1.6E-127;2.2E-124;6.1E-110;5.5E-94	XP_035543137;XP_035541522;XP_035546626;KAF5468900;XP_018853760/KAF5468656;XP_035546229;KAF5452775;KAF5446730/XP_018835107;XP_035545035/XP_035545033;XP_018828983/KAF5442560	Juglans regia
Chl fluorescence	Mother_Array	FarmCPU	ET0/RC_WR22	AX-171496229	4	17771365	3.0505e-06	0.0416667	uncharacterized protein LOC118347072	0.0E0;0.0E0;0.0E0;0.0E0;0.0E0;2.1E-172;1.6E-127;2.2E-124;6.1E-110;5.5E-94	XP_035543137;XP_035541522;XP_035546626;KAF5468900;XP_018853760/KAF5468656;XP_035546229;KAF5452775;KAF5446730/XP_018835107;XP_035545035/XP_035545033;XP_018828983/KAF5442560	Juglans regia
Chl fluorescence	Mother_Array	FarmCPU	ET0/RC_WR22	AX-170647961	4	17907379	3.29299e-06	0.05	uncharacterized protein LOC108986122	0.0E0;0.0E0;0.0E0;0.0E0;0.0E0;0.0E0;0.0E0;0.0E0;0.0E0;0.0E0	KAF5477983/XP_018814190/XP_035545091/KAF5472196;XP_018859575/KAF5462216;XP_018819309;XP_018828272;KAF5463964/XP_018826371;XP_018806146;XP_035551723;XP_035544636;XP_035551510;XP_035546285	Juglans regia
Chl fluorescence	Mother_Array	FarmCPU	ET0/RC_WR22	AX-170647984	4	17897936	3.29299e-06	0.05	probable LRR receptor-like serine/threonine-protein kinase At3g47570	4.0E-97;4.7E-97;1.6E-72;3.6E-71;7.3E-64;9.0E-64;1.3E-63;1.8E-63;1.9E-60;2.9E-56	KAF5472194;XP_018844931;XP_018820984/KAF5476473;XP_018815696/KAF5472027;KAF5475375/XP_018817726;KAF5454736;XP_035551735;KAF5475376;XP_035551723;XP_018812931	Juglans regia
Chl fluorescence	Mother_Array	FarmCPU	ET0/RC_WR22	AX-170648052	4	17846553	3.29299e-06	0.05	hypothetical protein F2P56_011322	6.6E-122;6.7E-105;7.4E-105;2.6E-104;2.6E-104;3.0E-104;3.2E-104;3.4E-104;3.4E-104;3.6E-104	KAF5470834;XP_035545537;XP_035546409;XP_035544624;XP_035541481;XP_035539638;XP_035542961;XP_035546589;XP_035551062;XP_035548681	Juglans regia
Chl fluorescence	Mother_Array	FarmCPU	ET0/RC_WR22	AX-170740463	4	17927193	3.29299e-06	0.05	leucine-rich repeat receptor-like serine/threonine-protein kinase BAM3	0.0E0;0.0E0;0.0E0;0.0E0;0.0E0;0.0E0;0.0E0;0.0E0;0.0E0;0.0E0	XP_035546285;XP_018814580/KAF5472197;XP_035546588;XP_035544594;XP_035544030/KAF5475374;XP_035551723;XP_035547368;XP_035544636;KAF5465302/XP_018816058;KAF5458478	Juglans regia
Chl fluorescence	Mother_Array	FarmCPU	ET0/RC_WR22	AX-171176298	4	17931021	3.29299e-06	0.05	leucine-rich repeat receptor-like serine/threonine-protein kinase BAM3	0.0E0;0.0E0;0.0E0;0.0E0;0.0E0;0.0E0;0.0E0;0.0E0;0.0E0;0.0E0	XP_018814580/KAF5472197;XP_035544030/KAF5475374;XP_018858238/KAF5444396;XP_018817841/KAF5448120;XP_018829610/KAF5454304;KAF5463203/XP_018810517;XP_018808945/KAF5455754;XP_018841105/KAF5479463;KAF5457101/XP_018840107;XP_018827231/KAF5482491	Juglans regia
Chl fluorescence	Mother_Array	FarmCPU	ET0/RC_WR22	AX-170648004	4	17880772	3.29299e-06	0.05	actin-related protein 2/3 complex subunit 2A-like isoform X1	2.7E-48;1.4E-47;2.6E-43;2.5E-40;2.7E-40;1.4E-39;1.7E-37;1.9E-37;2.2E-36;3.3E-36	KAF5473059;XP_035544681;KAF5455230;XP_018810157/KAF5476686;XP_018844932/KAF5472192;XP_018844933/KAF5472193;KAF5472823;KAF5473466;KAF5467197/XP_018850568;KAF5449652	Juglans regia
Chl fluorescence	Mother_Array	FarmCPU	ET0/RC_WR22	AX-170648018	4	17870136	3.29299e-06	0.05	hypothetical protein F2P56_032905	0.0E0;0.0E0;0.0E0;0.0E0;0.0E0;0.0E0;0.0E0;0.0E0;0.0E0;0.0E0	KAF5447348;KAF5465302/XP_018816058;KAF5458478;XP_018853114;XP_035544594;XP_035546588;KAF5442204/XP_018815621;KAF5443010;XP_035544642;KAF5475845	Juglans regia
Chl fluorescence	Mother_Array	FarmCPU	ET0/RC_WR22	AX-170648030	4	17859753	3.29299e-06	0.05	hypothetical protein F2P56_032905	0.0E0;0.0E0;0.0E0;0.0E0;0.0E0;0.0E0;0.0E0;0.0E0;0.0E0;0.0E0	KAF5447348;KAF5465302/XP_018816058;KAF5458478;XP_018853114;XP_035544594;XP_035546588;KAF5442204/XP_018815621;KAF5443010;XP_035544642;KAF5475845	Juglans regia
Chl fluorescence	Mother_Array	FarmCPU	ET0/RC_WR22	AX-170648073	4	17825715	3.29299e-06	0.05	uncharacterized protein LOC109016147	2.5E-177;1.7E-159;9.0E-159;1.8E-144;1.9E-144;2.4E-141;2.3E-135;6.6E-130;1.1E-126;3.3E-126	XP_035545050;XP_035546229;KAF5446417;KAF5468900;XP_035546626;XP_035543137;KAF5459746/XP_018811962;KAF5466917;XP_018828983/KAF5442560;XP_035541522	Juglans regia
Chl fluorescence	Mother_Array	FarmCPU	ET0/RC_WR22	AX-170740441	4	17940622	3.29299e-06	0.05	leucine-rich repeat receptor-like serine/threonine-protein kinase BAM3	2.5E-62;3.5E-51;3.1E-39;3.0E-38;3.6E-36;5.1E-36;5.8E-36;6.1E-36;5.7E-35;7.0E-34	XP_018814580/KAF5472197;XP_035544030/KAF5475374;KAF5462658;XP_035541240;KAF5459762;XP_035540281;XP_018830540/KAF5446820;KAF5463203/XP_018810517;XP_018829610/KAF5454304;XP_018851890	Juglans regia
Chl fluorescence	Mother_Array	FarmCPU	ET0/RC_WR22	AX-171514968	4	17952526	3.29299e-06	0.05	hypothetical protein F2P56_018646, partial	3.1E-39;3.6E-36;5.1E-36;5.8E-36;6.5E-34;4.0E-33;1.3E-32;3.1E-32;3.2E-32;3.2E-32	KAF5462658;KAF5459762;XP_035540281;XP_018830540/KAF5446820;KAF5467964/XP_018811106;KAF5442714;KAF5452050/XP_018806874;XP_035546634;XP_035544633;KAF5463262	Juglans regia
Chl fluorescence	Mother_Array	FarmCPU	ET0/RC_WR22	AX-170740386	4	17982407	9.92772e-06	0.0583333	probable LRR receptor-like serine/threonine-protein kinase RFK1	1.0E-157;2.2E-140;2.4E-140;3.8E-140;7.3E-140;2.7E-134;6.2E-133;1.8E-131;4.0E-130;2.4E-129	XP_035541503;XP_035546394;XP_035551731;XP_035547383;XP_018858865/KAF5465159;XP_035540222;KAF5470834;XP_035543106;XP_035540235;XP_035549700	Juglans regia
Chl fluorescence	Mother_Array	FarmCPU	ET0/RC_WR22	AX-170740414	4	17962600	9.92772e-06	0.0583333	uncharacterized protein LOC118349891	0.0E0;0.0E0;0.0E0;0.0E0;0.0E0;0.0E0;0.0E0;0.0E0;0.0E0;0.0E0	XP_035551723;XP_035544636;XP_035544594;XP_035546588;XP_035551510;XP_035546285;XP_018814577/KAF5472200;KAF5475724/XP_018833390;KAF5454761/XP_018816117;XP_035547368	Juglans regia
Chl fluorescence	Mother_Array	FarmCPU	ET0/RC_WR22	AX-170740390	4	17979351	9.92772e-06	0.0583333	probable LRR receptor-like serine/threonine-protein kinase RFK1	1.0E-157;2.2E-140;2.4E-140;3.8E-140;7.3E-140;2.7E-134;6.2E-133;1.8E-131;4.0E-130;2.4E-129	XP_035541503;XP_035546394;XP_035551731;XP_035547383;XP_018858865/KAF5465159;XP_035540222;KAF5470834;XP_035543106;XP_035540235;XP_035549700	Juglans regia
Chl fluorescence	Mother_Array	FarmCPU	ET0/RC_WR22	AX-170740415	4	17962390	9.92772e-06	0.0583333	uncharacterized protein LOC118349891	0.0E0;0.0E0;0.0E0;0.0E0;0.0E0;0.0E0;0.0E0;0.0E0;0.0E0;0.0E0	XP_035551723;XP_035544636;XP_035544594;XP_035546588;XP_035551510;XP_035546285;XP_018814577/KAF5472200;KAF5475724/XP_018833390;KAF5454761/XP_018816117;XP_035547368	Juglans regia
Chl fluorescence	Mother_Array	FarmCPU	ET0/RC_WR22	AX-171514962	4	17970003	9.92772e-06	0.0583333	uncharacterized protein LOC118349891	0.0E0;0.0E0;0.0E0;0.0E0;0.0E0;0.0E0;0.0E0;0.0E0;0.0E0;0.0E0	XP_035551723;XP_035544636;XP_035544594;XP_035546588;XP_035551510;XP_035546285;XP_018814577/KAF5472200;KAF5475724/XP_018833390;KAF5454761/XP_018816117;XP_035547368	Juglans regia
Chl fluorescence	Mother_Array	FarmCPU	ET0/RC_WR22	AX-170648086	4	17814925	1.11011e-05	0.0583333	uncharacterized protein LOC118347072	0.0E0;0.0E0;5.6E-178;1.7E-159;9.0E-159;1.8E-144;1.9E-144;2.3E-135;6.6E-130;1.1E-126	XP_035543137;XP_035541522;XP_035545050;XP_035546229;KAF5446417;KAF5468900;XP_035546626;KAF5459746/XP_018811962;KAF5466917;XP_018828983/KAF5442560	Juglans regia
Chl fluorescence	Mother_Array	FarmCPU	ET0/RC_WR22	AX-171514953	4	17996351	1.55104e-05	0.0416667	probable purine permease 4	4.1E-168;8.9E-101;4.1E-87;5.5E-78;4.6E-75;2.2E-74;5.9E-73;8.4E-72;1.2E-71;4.2E-70	XP_018814576/KAF5472201;KAF5450077/XP_018821220;KAF5471399;KAF5481950;KAF5449295;KAF5477476;XP_018814718/KAF5468681;KAF5462889;KAF5465229;KAF5450622	Juglans regia
Chl fluorescence	Mother_Array	FarmCPU	ET0/RC_WR22	AX-171212303	8	11098077	1.92668e-05	0.308333	exocyst complex component SEC15A-like	0.0E0;0.0E0;0.0E0;0.0E0;1.1E-134;9.6E-127;6.7E-123;2.0E-122;1.4E-115;1.4E-115	KAF5462473;XP_035549102/XP_035549103;XP_018857659/KAF5473169/XP_018857657/XP_018857660;XP_018843649/XP_018843650/KAF5474296;XP_018859902/KAF5464382;XP_035546285;XP_035546588;XP_035544594;XP_018853114;KAF5458478	Juglans regia
Chl fluorescence	Mother_Array	FarmCPU	ET0/RC_WR22	AX-170650166	16	19919104	3.12318e-05	0.475	F-box/kelch-repeat protein At1g74510-like	0.0E0;0.0E0;0.0E0;0.0E0;3.3E-163;1.8E-162;2.0E-162;2.6E-161;4.0E-161;4.0E-160;2.0E-116;4.5E-116;5.1E-114;9.0E-114;5.7E-113;1.6E-108;2.9E-105;8.2E-105;3.9E-97;2.2E-64	KAF5443294/XP_018845178;KAF5449669/XP_018817690;XP_018817691/KAF5449670;XP_035540157;XP_018826542/XP_018826545/KAF5477011/XP_018826543/XP_018826544;KAF5459740/XP_018833987/XP_018833986/XP_035549811/XP_035549810;XP_035549809;KAF5459755/XP_035550071;XP_018858829/KAF5459752;KAF5459754;KAF5450615;XP_018846525;XP_018846526;KAF5450613/XP_018846523;KAF5450614/XP_018846524;KAF5447177/XP_018819498/XP_0188…	Juglans regia
Chl fluorescence	Mother_Array	FarmCPU	ET0/RC_WR22	AX-170914670	6	12349654	3.37921e-05	0.358333	uncharacterized protein LOC118349870	3.0E-144;5.2E-132;6.4E-113;3.3E-111;4.1E-111;9.6E-111;2.5E-110;3.6E-109;8.7E-108;1.1E-107	XP_035551689;KAF5442204/XP_018815621;KAF5447348;XP_018805736/KAF5465338;KAF5475420;XP_035551510;KAF5443558;KAF5443010;XP_035544642;KAF5475845	Juglans regia
Chl fluorescence	Mother_Array	FarmCPU	ET0/RC_WR22	AX-171138559	16	25782866	3.91243e-05	0.3	arabinosyltransferase RRA3-like	0.0E0;0.0E0;0.0E0;0.0E0;0.0E0;6.9E-126;1.5E-122;3.8E-122;7.3E-122;7.4E-121	XP_035542141;XP_018836942/KAF5443975;XP_035540644;KAF5448777;XP_018821636/KAF5445067;XP_018833841/KAF5445785;XP_018833853/KAF5445784;XP_018827667/KAF5480575;XP_018842819/KAF5442693;XP_035550709/XP_035550711/XP_035550710	Juglans regia
Chl fluorescence	Mother_Array	FarmCPU	ET0/RC_WR22	AX-170562509	4	18031998	4.5699e-05	0.0666667	galactan beta-1,4-galactosyltransferase GALS3-like	0.0E0;0.0E0;0.0E0;4.4E-158;1.1E-99;4.2E-55;2.8E-52;3.8E-10	KAF5472203/XP_018833988;XP_018824528/KAF5475368;XP_035544029;KAF5472202/XP_018833980;KAF5455560/XP_018843081;KAF5475369/XP_018824491;XP_018824512/KAF5475370;KAF5470924	Juglans regia
Chl fluorescence	Mother_Array	FarmCPU	ET0/RC_WR22	AX-171526938	4	547608	4.75433e-05	0.4	vacuolar-sorting receptor 1-like	0.0E0;4.1E-152;1.7E-151;5.2E-143;5.0E-118;1.8E-115;1.3E-114;2.8E-105;1.5E-104;4.4E-101	XP_018819409/XP_018819407/KAF5471435;KAF5467539/XP_018821840;XP_018819391/KAF5471434;XP_018814376/XP_018814377/KAF5476415;KAF5444302;XP_018846136/KAF5444301;XP_018806016/KAF5448264;KAF5472212;XP_035545383/KAF5472211;XP_018824513/KAF5475352	Juglans regia
Chl fluorescence	Mother_Array	FarmCPU	ET0/RC_WR22	AX-170647956	4	17908988	5.09711e-05	0.0666667	uncharacterized protein LOC108986122	0.0E0;0.0E0;0.0E0;0.0E0;0.0E0;0.0E0;0.0E0;0.0E0;0.0E0;0.0E0	KAF5477983/XP_018814190/XP_035545091/KAF5472196;XP_018819309;XP_018859575/KAF5462216;XP_018828272;XP_035546285;KAF5463964/XP_018826371;XP_018806146;XP_035551723;XP_035544636;XP_035551510	Juglans regia
Chl fluorescence	Mother_Array	FarmCPU	ET0/RC_WR22	AX-171018539	10	33612669	6.05216e-05	0.216667	beta-1,4-mannosyl-glycoprotein 4-beta-N-acetylglucosaminyltransferase-like	0.0E0;0.0E0;0.0E0;0.0E0;5.7E-138;4.3E-136;2.1E-133;7.8E-132;5.2E-59;1.8E-58	KAF5459185;KAF5459184/XP_018853664;KAF5482204/KAF5482205;XP_035539196/XP_018826715;XP_018809448/KAF5479688;KAF5457298/XP_018846471;KAF5443085/XP_018821336;XP_018819008/KAF5450229/XP_018819007;XP_035543231;XP_035546587	Juglans regia
Chl fluorescence	Mother_Array	FarmCPU	ET0/RC_WR22	AX-170933143	7	10379490	7.73907e-05	0.425	DEAD-box ATP-dependent RNA helicase 31-like	4.8E-153;1.0E-144;3.8E-95;5.1E-92;7.0E-79;6.4E-78;5.0E-73;7.6E-69;3.7E-67;1.4E-63	KAF5464456;XP_018827923;KAF5443558;KAF5464457;KAF5442204/XP_018815621;XP_035551721;XP_018821989/KAF5454504;KAF5464933;KAF5451602;XP_035551689	Juglans regia
Chl fluorescence	Mother_Array	FarmCPU	ET0/RC_WR22	AX-170567218	11	33269454	7.74669e-05	0.441667	subtilisin-like protease SBT2.6	6.0E-84;1.0E-57;3.5E-29;3.5E-27;4.2E-27;4.5E-25;4.6E-25;9.4E-25;3.2E-24;1.2E-23	XP_018836639/KAF5456373/XP_035538873;KAF5461707/XP_018853014/XP_018852953/XP_018852852/XP_018852905;XP_018808299/KAF5472750;XP_018828594/KAF5475479;XP_035544600;KAF5472159/XP_018857510;XP_018857511/KAF5472160;KAF5472168;KAF5472162;KAF5472167	Juglans regia
Chl fluorescence	Mother_Array	FarmCPU	ET0/RC_WR22	AX-171135913	12	29048905	7.87491e-05	0.466667	protein NUCLEAR FUSION DEFECTIVE 4-like	0.0E0;0.0E0;0.0E0;0.0E0;0.0E0;0.0E0;0.0E0;0.0E0;0.0E0;0.0E0	XP_035539281/KAF5453405;XP_018831845/KAF5453406;XP_018811406;KAF5453404;XP_018812074/KAF5467040;XP_035547605;XP_035547568/KAF5467048;XP_018857960/KAF5467037;XP_018857959/KAF5467038;XP_018812077/KAF5467044	Juglans regia
Chl fluorescence	Mother_Array	FarmCPU	ET0/RC_WR22	AX-171178652	10	1282115	8.77582e-05	0.483333	pentatricopeptide repeat-containing protein At5g39680-like	0.0E0;0.0E0;0.0E0;0.0E0;0.0E0;0.0E0;0.0E0;0.0E0;0.0E0;0.0E0	KAF5457137/XP_018815966;XP_035550666/KAF5457147/XP_035550665;XP_035545952;XP_035543570;XP_035541503;KAF5468388;KAF5443243;KAF5475691;XP_035545066;XP_035549720	Juglans regia
Chl fluorescence	Mother_Array	FarmCPU	ET0/RC_WR22	AX-170948825	10	34912270	9.48151e-05	0.375	protein HESO1-like isoform X4	5.9E-128;7.1E-128;2.1E-127;3.6E-127;8.6E-69;1.7E-66;8.4E-63;1.6E-62;1.0E-58;5.2E-53	XP_018808732;KAF5459300/XP_018808727;XP_018808719;KAF5459299/XP_018808712;XP_018818488/KAF5443414;KAF5473059;XP_035544681;XP_018810157/KAF5476686;KAF5477107;KAF5473466	Juglans regia
Chl fluorescence	Mother_Array	MLMM	ET0/RC_WR22	AX-170648122	4	17796959	1.28314e-06	0.05	uncharacterized protein LOC118348020	7.6E-149;3.6E-148;2.4E-143;1.4E-139;4.7E-133;1.3E-131;1.6E-131;2.5E-131;3.6E-126;2.0E-121	XP_035544636;XP_035547368;XP_035551723;XP_035546536;XP_035546588;XP_035544594;XP_035551149;XP_035551510;KAF5454761/XP_018816117;KAF5465302/XP_018816058	Juglans regia
Chl fluorescence	Mother_Array	MLMM	ET0/RC_WR22	AX-170914670	6	12349654	1.9484e-05	0.358333	uncharacterized protein LOC118349870	3.0E-144;5.2E-132;6.4E-113;3.3E-111;4.1E-111;9.6E-111;2.5E-110;3.6E-109;8.7E-108;1.1E-107	XP_035551689;KAF5442204/XP_018815621;KAF5447348;XP_018805736/KAF5465338;KAF5475420;XP_035551510;KAF5443558;KAF5443010;XP_035544642;KAF5475845	Juglans regia
Chl fluorescence	Mother_Array	MLMM	ET0/RC_WR22	AX-171138559	16	25782866	2.03054e-05	0.3	pentatricopeptide repeat-containing protein At2g13600-like	0.0E0;0.0E0;0.0E0;0.0E0;0.0E0;6.9E-126;1.5E-122;3.8E-122;7.3E-122;7.4E-121;1.2E-120;1.1E-119;1.6E-116;1.3E-115;2.5E-112;4.5E-112;4.2E-111;4.3E-111;8.0E-107;6.5E-105	XP_035542141;XP_018836942/KAF5443975;XP_035540644;KAF5448777;XP_018821636/KAF5445067;XP_018833841/KAF5445785;XP_018833853/KAF5445784;XP_018827667/KAF5480575;XP_018842819/KAF5442693;XP_035550709/XP_035550711/XP_035550710;KAF5458087;KAF5458088;XP_018809323/KAF5463222;XP_035541134/KAF5447443/XP_035541136/XP_035541135/XP_035541138/XP_035541137/XP_035541139;KAF5446748/XP_018844872;XP_018855812/XP_0188…	Juglans regia
Chl fluorescence	Mother_Array	MLMM	ET0/RC_WR22	AX-170704139	4	29022951	2.39845e-05	0.308333	protein GRAVITROPIC IN THE LIGHT 1-like	0.0E0;0.0E0;7.2E-135;4.1E-130;4.4E-92;9.6E-87;1.4E-86;5.8E-86;2.6E-69;3.6E-68	XP_018841188/KAF5472938;KAF5474563/XP_035543952;XP_018849091/XP_018849074/KAF5478538/XP_018849083/XP_018849100;XP_018840406/XP_018840405/XP_018840403/XP_018840402/KAF5460903;KAF5472939/XP_018850720;XP_018807425/XP_018807426/XP_018807424/XP_035548164/KAF5466997;KAF5474561/XP_018846294;KAF5453384/XP_018848059;XP_018849174/KAF5478544;XP_018832029/KAF5460907	Juglans regia
Chl fluorescence	Mother_Array	MLMM	ET0/RC_WR22	AX-171503346	5	18005622	3.16383e-05	0.283333	histone deacetylase HDT1-like	6.5E-40;1.3E-36;6.0E-30;4.1E-25;2.0E-22;2.3E-22;2.7E-13;3.7E-13;5.5E-11;3.6E-7	XP_018848633/KAF5471011;XP_018833188/KAF5447578;KAF5467872;KAF5462652;KAF5473782/XP_018812387;XP_018812385;XP_018815487/KAF5457423;KAF5470241/XP_018827431;KAF5466003;KAF5470482	Juglans regia
Chl fluorescence	Mother_Array	MLMM	ET0/RC_WR22	AX-171583734	16	25470961	5.07947e-05	0.125	uncharacterized mitochondrial protein AtMg00810-like	1.5E-112;1.1E-108;1.6E-107;7.1E-101;1.6E-99;1.7E-99;1.8E-96;2.2E-96;1.8E-95;3.4E-95;8.9E-93;1.2E-92;1.4E-92;1.5E-92;4.2E-91;1.2E-90;1.5E-89;1.6E-88;1.8E-88;2.6E-87	KAF5468282;KAF5449042;XP_018840964/KAF5482137;KAF5474565;KAF5465891;KAF5465410;KAF5451071;KAF5460182;KAF5468773;XP_018824619/KAF5450382;KAF5464564;KAF5469803;KAF5452044;XP_035539660;KAF5448203;KAF5444131;KAF5477028;KAF5474219;KAF5478995;KAF5472256	Juglans regia
Chl fluorescence	Mother_Array	MLMM	ET0/RC_WR22	AX-171018539	10	33612669	5.6934e-05	0.216667	beta-1,4-mannosyl-glycoprotein 4-beta-N-acetylglucosaminyltransferase-like	0.0E0;0.0E0;0.0E0;0.0E0;5.7E-138;4.3E-136;2.1E-133;7.8E-132;5.2E-59;1.8E-58	KAF5459185;KAF5459184/XP_018853664;KAF5482204/KAF5482205;XP_035539196/XP_018826715;XP_018809448/KAF5479688;KAF5457298/XP_018846471;KAF5443085/XP_018821336;XP_018819008/KAF5450229/XP_018819007;XP_035543231;XP_035546587	Juglans regia
Chl fluorescence	Mother_Array	MLMM	ET0/RC_WR22	AX-171537157	1	35649205	8.23748e-05	0.316667	hypothetical protein F2P56_007311	4.0E-123;2.6E-121;1.2E-120;6.1E-112;1.6E-94;2.2E-94;3.3E-77;7.5E-70;4.7E-66;6.7E-49	KAF5475511;XP_018832667/KAF5459840;KAF5459839/XP_018832668;KAF5441791;KAF5477619;KAF5471823;KAF5444935;KAF5464245;KAF5450009;XP_018812770/KAF5451101	Juglans regia
Chl fluorescence	Mother_Array	MLMM	ET0/RC_WR22	AX-171101298	16	25960322	8.93234e-05	0.291667	14.7 kDa ribonuclease H-like protein	3.8E-160;2.7E-140;3.7E-137;6.2E-87;2.2E-86;3.3E-86;1.6E-78;4.5E-78;9.6E-66;2.0E-53;2.2E-47;2.2E-46;2.5E-46;3.4E-42;4.4E-42;1.5E-40;2.7E-40;3.3E-40;1.6E-38;4.0E-38	KAF5443993/XP_035542314;XP_018847147;XP_018807128/KAF5443994;KAF5448755;XP_018847150;XP_018829184/KAF5449145;XP_035542142;KAF5443992;XP_018849788/KAF5442378;XP_035539032/KAF5453545;KAF5450897;XP_035540051;KAF5443991;XP_018807124/KAF5443995;XP_035540287;KAF5450654;KAF5446417;XP_018839953/KAF5465389;XP_035538508;XP_035540177	Juglans regia
Chl fluorescence	Mother_Array	MLMM	ET0/RC_WR22	AX-171568650	10	17285241	9.47368e-05	0.0583333	uncharacterized protein LOC109010492	0.0E0;0.0E0;0.0E0;0.0E0;0.0E0;0.0E0;9.5E-178;1.3E-169;4.4E-162;1.0E-160	XP_035547419;XP_035547358;KAF5465087;XP_035540211;XP_035548415;XP_035545939;XP_035544551;XP_018840357/KAF5458537;XP_035547444;KAF5449927	Juglans regia
Chl fluorescence	Mother_Array	MLMM	ET0/RC_WR22	AX-170674778	1	15853276	9.66156e-05	0.383333	hypothetical protein F2P56_014879	3.5E-85;3.2E-83;1.5E-82;5.0E-61;4.4E-56;1.1E-54;1.2E-54;1.3E-54;3.1E-52;2.0E-41	KAF5464829;KAF5442000;KAF5476444;KAF5449702;XP_035542241;XP_018847739;KAF5480915;XP_018847736/KAF5480914;KAF5481648;XP_035540151	Juglans regia
Chl fluorescence	Mother_Array	FarmCPU	ET0/RC_WS21	AX-170884343	2	24814601	4.58638e-07	0.225	protein FAR1-RELATED SEQUENCE 5-like	1.8E-58;6.3E-54;6.6E-52;6.3E-51;1.9E-50;2.2E-50;3.8E-47;9.4E-46;2.8E-45;9.1E-41	XP_018844050/KAF5481765;XP_018860412/KAF5475477;KAF5452054/XP_018824417;XP_018817295/KAF5450115;KAF5465376/XP_018816048;XP_018844396/KAF5449771;XP_018818921/KAF5447315;XP_018829378/KAF5468932;XP_018858777/KAF5452073;XP_035545937	Juglans regia
Chl fluorescence	Mother_Array	FarmCPU	ET0/RC_WS21	AX-171552531	3	10618946	7.54586e-06	0.133333	uncharacterized mitochondrial protein AtMg00810-like	0.0E0;0.0E0;0.0E0;0.0E0;0.0E0;1.3E-180;9.9E-180;2.3E-177;4.0E-161;2.2E-153	KAF5475043/XP_018827989;XP_035544207;XP_018827975/KAF5475042;KAF5462652;XP_035548721;XP_035544206/KAF5475041;XP_035543137;XP_035541522;XP_035546229;KAF5475573	Juglans regia
Chl fluorescence	Mother_Array	FarmCPU	ET0/RC_WS21	AX-171183204	4	24398142	1.20849e-05	0.341667	uncharacterized protein LOC108990201	3.8E-149;3.5E-75;8.2E-69;4.9E-66;3.0E-65;5.7E-65;1.1E-64;2.9E-62;1.1E-59;1.5E-59	XP_018819635/KAF5472530;XP_035547368;KAF5458726;KAF5474581;KAF5475754/XP_018810031;KAF5441933;KAF5452147;KAF5450671/XP_018847288;KAF5445799/XP_018833264;XP_018826886/KAF5477423	Juglans regia
Chl fluorescence	Mother_Array	FarmCPU	ET0/RC_WS21	AX-170661243	7	17680776	1.7044e-05	0.441667	zinc finger BED domain-containing protein RICESLEEPER 1-like	3.2E-97;3.8E-66;3.2E-64;3.8E-50;1.6E-46;4.0E-46;1.5E-45;1.1E-44;8.9E-42;9.1E-36	XP_018818488/KAF5443414;XP_018813150/XP_018813149/KAF5460869;XP_018848793/XP_018848809/KAF5478514/XP_018848800;XP_035549768;KAF5481448/XP_018808671/XP_018808677/XP_018808686;KAF5455354;KAF5473037;XP_018858972/KAF5451908;XP_018851734/KAF5466785;XP_035551064	Juglans regia
Chl fluorescence	Mother_Array	FarmCPU	ET0/RC_WS21	AX-171193168	3	32720712	2.06435e-05	0.191667	dnaJ homolog subfamily B member 1-like	3.0E-100;3.3E-100;8.5E-88;3.0E-81;4.2E-68;8.0E-65;3.9E-57;1.1E-56;2.9E-56;1.2E-55	XP_035544679;KAF5476273;XP_018825844/KAF5476269;KAF5471531/XP_018826236;XP_018811592/KAF5474447;XP_018828279/KAF5481347;XP_018834738/KAF5461473;XP_035540520/KAF5449724;XP_035540521/KAF5449725;KAF5443249/XP_018819145	Juglans regia
Chl fluorescence	Mother_Array	FarmCPU	ET0/RC_WS21	AX-170903586	3	32720741	2.06435e-05	0.191667	dnaJ homolog subfamily B member 1-like	3.0E-100;3.3E-100;8.5E-88;3.0E-81;4.2E-68;8.0E-65;3.9E-57;1.1E-56;2.9E-56;1.2E-55	XP_035544679;KAF5476273;XP_018825844/KAF5476269;KAF5471531/XP_018826236;XP_018811592/KAF5474447;XP_018828279/KAF5481347;XP_018834738/KAF5461473;XP_035540520/KAF5449724;XP_035540521/KAF5449725;KAF5443249/XP_018819145	Juglans regia
Chl fluorescence	Mother_Array	FarmCPU	ET0/RC_WS21	AX-171193169	3	32720682	2.06435e-05	0.191667	dnaJ homolog subfamily B member 1-like	3.0E-100;3.3E-100;8.5E-88;3.0E-81;4.2E-68;8.0E-65;3.9E-57;1.1E-56;2.9E-56;1.2E-55	XP_035544679;KAF5476273;XP_018825844/KAF5476269;KAF5471531/XP_018826236;XP_018811592/KAF5474447;XP_018828279/KAF5481347;XP_018834738/KAF5461473;XP_035540520/KAF5449724;XP_035540521/KAF5449725;KAF5443249/XP_018819145	Juglans regia
Chl fluorescence	Mother_Array	FarmCPU	ET0/RC_WS21	AX-170934713	13	31653780	2.47137e-05	0.241667	60S ribosomal protein L9-like	6.7E-72;1.4E-67;2.7E-63;7.9E-63;1.7E-61;2.4E-61;7.2E-61;2.7E-59;4.2E-59;3.1E-57	XP_035540109;XP_035544552;KAF5450043;XP_018826971/KAF5477414;XP_035540690;XP_018826186/KAF5471486;KAF5452148;KAF5449972/XP_018841418;XP_035546285;XP_035546627	Juglans regia
Chl fluorescence	Mother_Array	FarmCPU	ET0/RC_WS21	AX-170593406	12	24903082	2.60329e-05	0.491667	uncharacterized protein LOC118348020	2.2E-119;7.3E-113;1.2E-110;7.0E-107;2.1E-106;1.9E-94;1.7E-84;9.1E-84;2.5E-83;1.0E-82	XP_035544636;XP_035551723;XP_035551510;XP_035546588;XP_035544594;XP_035551149;KAF5465302/XP_018816058;XP_018859902/KAF5464382;KAF5454761/XP_018816117;KAF5458995	Juglans regia
Chl fluorescence	Mother_Array	FarmCPU	ET0/RC_WS21	AX-171568435	12	792475	2.74286e-05	0.2	probable indole-3-acetic acid-amido synthetase GH3.1	0.0E0;0.0E0;0.0E0;0.0E0;0.0E0;0.0E0;0.0E0;0.0E0;0.0E0;0.0E0;0.0E0;0.0E0;0.0E0;0.0E0;0.0E0;0.0E0;0.0E0;7.2E-178;9.2E-178;1.9E-174	XP_035539496;XP_035539494/KAF5451285;XP_035539498;KAF5451287/XP_018820419;XP_035539495;KAF5463717/XP_018851670;KAF5475573;KAF5472556;XP_018827784/KAF5448227;KAF5451286;KAF5470864;KAF5447193;XP_018852164/KAF5478790;KAF5461039/XP_018823745;KAF5446008;XP_018821933/KAF5481153;KAF5466071;KAF5442298;KAF5442297;XP_018829095	Juglans regia
Chl fluorescence	Mother_Array	FarmCPU	ET0/RC_WS21	AX-171031537	12	27266569	3.18593e-05	0.0666667	golgin candidate 5 isoform X1	1.8E-59;9.3E-54;1.3E-53;1.6E-53;5.7E-45;5.9E-45;2.0E-42;2.2E-42;2.9E-42;3.3E-42	KAF5453132/XP_018856996;XP_018837529/KAF5466597;KAF5466598/XP_018837528;KAF5466596/XP_018837526/XP_035547829;XP_035547253;XP_035547252;KAF5453128/XP_018843236;XP_018843238/KAF5453131;XP_018843239/KAF5453130;KAF5453129/XP_018843240	Juglans regia
Chl fluorescence	Mother_Array	FarmCPU	ET0/RC_WS21	AX-171552677	13	31672322	3.57594e-05	0.208333	uncharacterized protein LOC118348634	0.0E0;0.0E0;0.0E0;0.0E0;0.0E0;0.0E0;0.0E0;0.0E0;0.0E0;0.0E0	XP_035546588;XP_035544594;XP_035546285;XP_035551723;XP_035547368;XP_035551149;KAF5465302/XP_018816058;KAF5443010;KAF5458478;KAF5447348	Juglans regia
Chl fluorescence	Mother_Array	FarmCPU	ET0/RC_WS21	AX-171134422	7	1932527	3.58455e-05	0.0833333	protein FAR1-RELATED SEQUENCE 5-like	3.3E-177;1.3E-170;2.3E-164;9.9E-163;4.8E-159;2.3E-156;6.0E-156;3.5E-152;3.7E-152;2.0E-151	KAF5460016;KAF5454297/XP_018835922;XP_035546529;KAF5481495/XP_018845427;XP_035542150;XP_035543541;XP_018821517/KAF5458228;XP_035541660;KAF5445034;KAF5465008	Juglans regia
Chl fluorescence	Mother_Array	FarmCPU	ET0/RC_WS21	AX-170754338	2	1163507	3.75041e-05	0.341667	putative pentatricopeptide repeat-containing protein At2g02150	0.0E0;0.0E0;0.0E0;0.0E0;0.0E0;0.0E0;1.4E-145;1.4E-145;1.9E-123;2.1E-121	XP_035543437;KAF5449970;KAF5449969;XP_035540238;KAF5449967/XP_018841990/XP_018841977/XP_018842002/XP_035540716/XP_018841969;KAF5449968;KAF5477150;XP_018824875;XP_018836005/KAF5470577;KAF5479077/XP_018813273/XP_018813263/XP_018813281/XP_018813289	Juglans regia
Chl fluorescence	Mother_Array	FarmCPU	ET0/RC_WS21	AX-171196553	13	31577066	4.79911e-05	0.391667	NAC domain-containing protein 14-like isoform X1	6.7E-147;2.2E-139;1.6E-137;1.7E-137;2.3E-137;6.8E-137;4.7E-52;1.0E-51;1.9E-51;2.3E-51	KAF5450536;XP_018828163;XP_035540447;XP_035540446/KAF5450534;XP_035540445/KAF5450535;XP_035540448;KAF5450544;KAF5450543/XP_018828120;XP_018828118/XP_018828117/KAF5450542;XP_035539949	Juglans regia
Chl fluorescence	Mother_Array	FarmCPU	ET0/RC_WS21	AX-170551226	7	43337871	4.85805e-05	0.341667	myb-related protein Zm38-like	2.6E-132;6.5E-48;1.7E-31;3.3E-30;3.5E-30;4.1E-30;2.7E-29;2.6E-24;1.3E-23;1.4E-22	XP_018835069/KAF5466378;XP_035547858/KAF5466011;KAF5466379/XP_018835003;KAF5452953/XP_018857729/XP_035539117;KAF5452952;XP_035539118;KAF5481755;XP_035545123/KAF5481738;KAF5481742;XP_018822492/KAF5461249	Juglans regia
Chl fluorescence	Mother_Array	FarmCPU	ET0/RC_WS21	AX-170994940	6	29132802	5.0918e-05	0.108333	uncharacterized mitochondrial protein AtMg00810-like	0.0E0;1.1E-148;3.4E-141;6.9E-141;1.6E-139;2.4E-137;5.6E-137;3.7E-135;6.3E-128;1.0E-113	KAF5466537;XP_035539541;KAF5475573;KAF5447245;KAF5447193;KAF5451117;KAF5470759;KAF5465934;XP_018860525/KAF5471442;KAF5463438	Juglans regia
Chl fluorescence	Mother_Array	FarmCPU	ET0/RC_WS21	AX-171546617	3	33199682	5.13177e-05	0.0916667	ammonium transporter 3 member 1-like	3.5E-148;3.2E-144;2.2E-141;1.7E-139;4.6E-139;4.4E-119;4.2E-114;3.0E-111;9.1E-64;4.9E-63	XP_018819944/KAF5457912;XP_018827616/KAF5480512;XP_018825894/KAF5476307;KAF5476308/XP_018825913;XP_018826151/KAF5471505;XP_018829671/KAF5462694;XP_018807317/KAF5454622;XP_018826979/KAF5454681;XP_018825895/KAF5476305;XP_018825897/KAF5476306	Juglans regia
Chl fluorescence	Mother_Array	FarmCPU	ET0/RC_WS21	AX-170865719	2	32407481	5.2643e-05	0.341667	protein NSP-INTERACTING KINASE 2-like	1.2E-178;2.9E-126;7.9E-95;1.2E-92;3.7E-92;9.5E-92;5.8E-91;2.1E-85;1.4E-83;2.7E-79	XP_018847752/KAF5478423;XP_018831624/KAF5460801;XP_018807732/KAF5466976;XP_018847774;KAF5457725/XP_018851973;KAF5478422/XP_018847762;XP_018831699;KAF5480287/XP_018815855;XP_018848066/KAF5453379;KAF5457726	Juglans regia
Chl fluorescence	Mother_Array	FarmCPU	ET0/RC_WS21	AX-171104078	7	17852091	5.90132e-05	0.116667	50S ribosomal protein L3-2, mitochondrial-like	0.0E0;0.0E0;1.6E-94;1.3E-93;5.9E-80;6.0E-70;9.5E-49;4.1E-41;1.1E-40;2.8E-39	KAF5464872;XP_018808358;XP_018808360;KAF5464873;XP_018806213/KAF5452178;XP_018808361/KAF5464871;KAF5452180/XP_018806212;KAF5472533/XP_018819681;XP_018847661/KAF5475105;KAF5472531	Juglans regia
Chl fluorescence	Mother_Array	FarmCPU	ET0/RC_WS21	AX-171104075	7	17851684	5.90132e-05	0.116667	50S ribosomal protein L3-2, mitochondrial-like	0.0E0;0.0E0;1.6E-94;1.3E-93;5.9E-80;6.0E-70;9.5E-49;4.1E-41;1.1E-40;2.8E-39	KAF5464872;XP_018808358;XP_018808360;KAF5464873;XP_018806213/KAF5452178;XP_018808361/KAF5464871;KAF5452180/XP_018806212;KAF5472533/XP_018819681;XP_018847661/KAF5475105;KAF5472531	Juglans regia
Chl fluorescence	Mother_Array	FarmCPU	ET0/RC_WS21	AX-171145903	11	30799275	5.95654e-05	0.05	serine/threonine-protein kinase PEPKR2-like isoform X1	0.0E0;0.0E0;1.2E-167;1.7E-97;2.3E-96;9.7E-91;1.5E-90;1.0E-83;1.9E-71;1.4E-70	KAF5456045/XP_018812356;KAF5456046;KAF5456044/XP_018812354;KAF5448451/XP_018809845;XP_018809843/XP_018809842/KAF5448450;XP_035542359/XP_035542358;XP_018826897/XP_018826898/KAF5444204;KAF5462619/XP_018844387;KAF5450258/XP_018805235;KAF5450257/XP_018805234	Juglans regia
Chl fluorescence	Mother_Array	FarmCPU	ET0/RC_WS21	AX-171214143	11	30773642	5.95654e-05	0.05	pyridoxine/pyridoxamine 5'-phosphate oxidase 1, chloroplastic isoform X1	5.5E-128;1.1E-98;3.6E-96;2.9E-85;3.2E-78;8.5E-61;1.8E-37;2.2E-27;3.7E-27;6.8E-27	XP_018812357/KAF5456043;KAF5456039;XP_018808839;KAF5448449/XP_018840349;KAF5456040/XP_018808840;KAF5456041/XP_018808841;KAF5464084/XP_018820952;KAF5456042;XP_018812358;XP_018817171	Juglans regia
Chl fluorescence	Mother_Array	FarmCPU	ET0/RC_WS21	AX-171217810	11	30798344	5.95654e-05	0.05	serine/threonine-protein kinase PEPKR2-like isoform X1	0.0E0;0.0E0;1.2E-167;1.7E-97;2.3E-96;9.7E-91;1.5E-90;1.0E-83;1.9E-71;1.4E-70	KAF5456045/XP_018812356;KAF5456046;KAF5456044/XP_018812354;KAF5448451/XP_018809845;XP_018809843/XP_018809842/KAF5448450;XP_035542359/XP_035542358;XP_018826897/XP_018826898/KAF5444204;KAF5462619/XP_018844387;KAF5450258/XP_018805235;KAF5450257/XP_018805234	Juglans regia
Chl fluorescence	Mother_Array	FarmCPU	ET0/RC_WS21	AX-171217812	11	30796729	5.95654e-05	0.05	serine/threonine-protein kinase PEPKR2-like isoform X1	0.0E0;0.0E0;1.2E-167;2.1E-102;1.2E-98;1.7E-97;2.3E-96;9.7E-91;1.5E-90;9.5E-84	KAF5456045/XP_018812356;KAF5456046;KAF5456044/XP_018812354;XP_018833704/KAF5471044;KAF5477107;KAF5448451/XP_018809845;XP_018809843/XP_018809842/KAF5448450;XP_035542359/XP_035542358;XP_018826897/XP_018826898/KAF5444204;XP_018810157/KAF5476686	Juglans regia
Chl fluorescence	Mother_Array	FarmCPU	ET0/RC_WS21	AX-171217813	11	30796643	5.95654e-05	0.05	serine/threonine-protein kinase PEPKR2-like isoform X1	0.0E0;0.0E0;1.2E-167;1.1E-104;2.0E-100;1.7E-97;2.3E-96;9.7E-91;1.5E-90;9.0E-84	KAF5456045/XP_018812356;KAF5456046;KAF5456044/XP_018812354;XP_018833704/KAF5471044;KAF5477107;KAF5448451/XP_018809845;XP_018809843/XP_018809842/KAF5448450;XP_035542359/XP_035542358;XP_018826897/XP_018826898/KAF5444204;XP_018810157/KAF5476686	Juglans regia
Chl fluorescence	Mother_Array	FarmCPU	ET0/RC_WS21	AX-170883975	2	24469248	5.97125e-05	0.258333	BAHD acyltransferase At5g47980-like	0.0E0;0.0E0;2.5E-93;1.8E-92;9.6E-91;2.3E-89;8.0E-88;3.4E-87;1.5E-85;3.7E-85	KAF5477729;XP_018824675;XP_018829775;KAF5446008;XP_018851075/KAF5481511;XP_035538515/KAF5481510;XP_018838082/KAF5458634;KAF5442070/XP_035543070;KAF5470857/XP_035546257;XP_018808215/KAF5443015	Juglans regia
Chl fluorescence	Mother_Array	FarmCPU	ET0/RC_WS21	AX-171112397	6	31005994	6.2318e-05	0.216667	2-oxoglutarate and iron-dependent oxygenase domain-containing protein CP2 isoform X2	1.3E-68;3.0E-68;2.1E-54;4.3E-8;4.8E-8;1.2E-7	KAF5469105/XP_018809069;XP_035546906;KAF5442347/XP_018849746;KAF5477004;KAF5448358;KAF5477001	Juglans regia
Chl fluorescence	Mother_Array	FarmCPU	ET0/RC_WS21	AX-170551063	7	43209861	6.51887e-05	0.4	probable GTP diphosphokinase RSH2, chloroplastic	7.6E-148;2.2E-129;9.3E-129;1.6E-104;5.0E-82;2.6E-53;4.2E-50;7.0E-25;2.3E-20;5.5E-20	KAF5466365/XP_018835057;XP_018860729/KAF5452943;KAF5466368/XP_018835061;KAF5452946/XP_018860730;KAF5466367;XP_018835060/KAF5466366;KAF5452945/XP_018860731;XP_018818488/KAF5443414;KAF5441985;XP_018824771/KAF5455294	Juglans regia
Chl fluorescence	Mother_Array	FarmCPU	ET0/RC_WS21	AX-170911730	15	9747141	7.01721e-05	0.4	uncharacterized protein LOC118347987	1.6E-157;2.3E-157;7.4E-156;6.8E-154;1.7E-141;1.6E-131;8.1E-128;2.3E-123;8.4E-121;8.8E-121	XP_035544594;XP_035546588;KAF5445194;XP_035546285;KAF5445193;XP_035551762;KAF5465302/XP_018816058;KAF5475573;XP_018853114;KAF5458478	Juglans regia
Chl fluorescence	Mother_Array	FarmCPU	ET0/RC_WS21	AX-170934650	13	31595415	7.0644e-05	0.225	uncharacterized calcium-binding protein At1g02270-like isoform X1	1.4E-77;7.7E-58;7.8E-58;6.0E-57;3.5E-47;3.5E-47;8.0E-45;8.3E-45;9.7E-45;1.8E-44	KAF5450537;XP_035540761/KAF5450538;XP_035540762/KAF5450539;KAF5450540;KAF5465155;KAF5465154;XP_035540261;XP_035547370;XP_035544591;KAF5446854	Juglans regia
Chl fluorescence	Mother_Array	FarmCPU	ET0/RC_WS21	AX-170800016	5	6640528	9.1081e-05	0.0416667	clathrin heavy chain 1	0.0E0;0.0E0;0.0E0;0.0E0;0.0E0;5.5E-151;8.2E-104;2.2E-87;8.1E-87;1.7E-71	KAF5470418/XP_018819181;XP_018835615/KAF5446695;XP_035539087/KAF5453691;XP_035539085;KAF5453690;KAF5463231;XP_018829721/KAF5470878;XP_018812120/KAF5458959;XP_018829381/KAF5468929;KAF5462220/XP_018809039	Juglans regia
Chl fluorescence	Mother_Array	FarmCPU	ET0/RC_WS21	AX-171183200	4	24401520	9.93667e-05	0.325	receptor-like protein EIX2	0.0E0;0.0E0;0.0E0;7.1E-170;6.3E-153;1.3E-150;3.8E-149;6.8E-144;1.5E-143;7.4E-130	XP_035545145;KAF5475102;XP_018856826/KAF5475103;KAF5472536/KAF5472535/XP_035545146;KAF5480623/XP_018827793;XP_018844737/KAF5457975;XP_018819635/KAF5472530;XP_035549706;KAF5459727;XP_035540304	Juglans regia
Chl fluorescence	Mother_Array	MLMM	ET0/RC_WS21	AX-170884343	2	24814601	5.56624e-07	0.225	protein FAR1-RELATED SEQUENCE 5-like	1.8E-58;6.3E-54;6.6E-52;6.3E-51;1.9E-50;2.2E-50;3.8E-47;9.4E-46;2.8E-45;9.1E-41	XP_018844050/KAF5481765;XP_018860412/KAF5475477;KAF5452054/XP_018824417;XP_018817295/KAF5450115;KAF5465376/XP_018816048;XP_018844396/KAF5449771;XP_018818921/KAF5447315;XP_018829378/KAF5468932;XP_018858777/KAF5452073;XP_035545937	Juglans regia
Chl fluorescence	Mother_Array	MLMM	ET0/RC_WS21	AX-170694045	13	35960366	1.92537e-06	0.283333	14.7 kDa ribonuclease H-like protein	1.3E-145;4.3E-123;3.6E-50;1.2E-41;8.7E-39;1.3E-38;1.3E-38;9.6E-36;5.0E-34;2.1E-28	XP_035540293;KAF5450833;XP_018849767/KAF5442441;XP_035546471;XP_035538508;KAF5446417;XP_035540177;XP_035545131;KAF5454996/XP_018855641;XP_035551127	Juglans regia
Chl fluorescence	Mother_Array	MLMM	ET0/RC_WS21	AX-170693995	13	35926005	3.55872e-06	0.316667	putative leucine-rich repeat-containing protein DDB_G0290503	0.0E0;5.6E-27;7.1E-24;1.8E-22;1.9E-22;1.9E-22;2.2E-20;2.3E-20;8.9E-20;2.9E-19	XP_035540039/KAF5450830/XP_035540038;KAF5452893/KAF5457297;KAF5446588;XP_035544454;XP_035544453;XP_035544456;KAF5461636;KAF5457906;KAF5461046;KAF5442537	Juglans regia
Chl fluorescence	Mother_Array	MLMM	ET0/RC_WS21	AX-171170742	13	35930180	3.55872e-06	0.316667	putative leucine-rich repeat-containing protein DDB_G0290503	0.0E0;1.1E-29;5.6E-27;7.1E-24;1.8E-22;1.9E-22;1.9E-22;2.2E-20;2.3E-20;8.9E-20	XP_035540039/KAF5450830/XP_035540038;XP_018849840/KAF5450831;KAF5452893/KAF5457297;KAF5446588;XP_035544454;XP_035544453;XP_035544456;KAF5461636;KAF5457906;KAF5461046	Juglans regia
Chl fluorescence	Mother_Array	MLMM	ET0/RC_WS21	AX-170694036	13	35955685	5.09182e-06	0.308333	F-box/kelch-repeat protein At1g22040-like	0.0E0;0.0E0;1.3E-145;4.3E-123;3.6E-50;1.2E-41;8.7E-39;1.3E-38;1.3E-38;1.7E-37	XP_018849841/KAF5450832;XP_018842164/XP_018842165/KAF5448542;XP_035540293;KAF5450833;XP_018849767/KAF5442441;XP_035546471;XP_035538508;KAF5446417;XP_035540177;XP_018834572/KAF5447989	Juglans regia
Chl fluorescence	Mother_Array	MLMM	ET0/RC_WS21	AX-171140153	15	13143806	7.3823e-06	0.491667	uncharacterized protein LOC108987619	1.3E-174;1.4E-145;4.5E-144;3.5E-142;8.1E-135;9.1E-135;8.9E-134;2.4E-133;3.3E-133;6.5E-130	KAF5468302/XP_018816098;XP_018815898/KAF5450580;KAF5472652;XP_035541457;KAF5472516;XP_035550705;XP_035544638;XP_018854315/KAF5450520;KAF5463261;XP_018829712/KAF5470838	Juglans regia
Chl fluorescence	Mother_Array	MLMM	ET0/RC_WS21	AX-171555084	12	23959202	1.03799e-05	0.425	low affinity inorganic phosphate transporter 1-like	0.0E0;0.0E0;0.0E0;0.0E0;0.0E0;0.0E0;0.0E0;0.0E0;0.0E0;0.0E0	XP_018808258/KAF5452687;XP_018820753/KAF5465945/KAF5465946;XP_018827352/KAF5482391;XP_018825275/KAF5459371/XP_035550793;XP_018822878/KAF5459372;KAF5465950/XP_018808893/KAF5465949;XP_018827131/XP_035540356/KAF5482392;KAF5465947/XP_018860257/KAF5465948/XP_018860256;XP_018817074;XP_018808638/KAF5450748	Juglans regia
Chl fluorescence	Mother_Array	MLMM	ET0/RC_WS21	AX-171021512	7	8996962	1.54976e-05	0.183333	uncharacterized mitochondrial protein AtMg00810-like	0.0E0;1.6E-147;2.9E-142;3.9E-141;2.0E-139;3.1E-138;4.9E-138;1.9E-136;6.4E-135;2.3E-133	KAF5475573;KAF5465934;KAF5447766;KAF5465144;KAF5447245;KAF5446008;KAF5447193;XP_035539541;KAF5470864;XP_018818488/KAF5443414	Juglans regia
Chl fluorescence	Mother_Array	MLMM	ET0/RC_WS21	AX-171002803	2	3524421	1.58201e-05	0.475	uncharacterized protein LOC118348603	0.0E0;0.0E0;0.0E0;0.0E0;0.0E0;0.0E0;0.0E0;0.0E0;0.0E0;0.0E0	XP_035546536;KAF5468409/XP_018835827;XP_018805736/KAF5465338;KAF5458478;XP_018853114;XP_018831462/KAF5476840;KAF5477145;KAF5465302/XP_018816058;XP_035546735;XP_035547368	Juglans regia
Chl fluorescence	Mother_Array	MLMM	ET0/RC_WS21	AX-170694038	13	35957326	1.71069e-05	0.325	F-box/kelch-repeat protein At1g22040-like	0.0E0;1.8E-155;1.3E-145;4.3E-123;3.6E-50;1.2E-41;8.7E-39;1.3E-38;1.3E-38;9.6E-36	XP_018849841/KAF5450832;XP_018842164/XP_018842165/KAF5448542;XP_035540293;KAF5450833;XP_018849767/KAF5442441;XP_035546471;XP_035538508;KAF5446417;XP_035540177;XP_035545131	Juglans regia
Chl fluorescence	Mother_Array	MLMM	ET0/RC_WS21	AX-170827632	2	3220659	2.34387e-05	0.483333	CASP-like protein 4A3	7.4E-137;7.3E-100;4.5E-99;6.6E-54;1.2E-17;1.2E-17;2.4E-16;8.0E-16;5.8E-15;6.8E-15	XP_018821270/KAF5476814;KAF5476813;XP_018821278/KAF5476812;XP_035549947/XP_035549946/XP_035549949/XP_035549948/XP_035549943/XP_035549945/XP_035549944/KAF5459881/XP_018838063;XP_018826882;KAF5444222;XP_018811247/XP_018811246/XP_035540423;KAF5448429/XP_035540420/KAF5448428/XP_035540421/XP_035540422;KAF5459878;KAF5459879	Juglans regia
Chl fluorescence	Mother_Array	MLMM	ET0/RC_WS21	AX-170737564	12	24122111	2.34898e-05	0.391667	protein PSK SIMULATOR 1-like	0.0E0;0.0E0;0.0E0;7.7E-89;9.2E-58;4.1E-55;5.3E-51;2.6E-48;4.4E-44;2.4E-28	KAF5452708/XP_018814231;XP_018842324;XP_035547860/KAF5465992;KAF5473776/XP_018812397;XP_018853542/XP_018853549/XP_018853537/KAF5446253;XP_018845370/KAF5470069/XP_018845371;KAF5457736/XP_018805297;XP_018855001/KAF5471632;KAF5480293/XP_018815822;KAF5463933/XP_018826396	Juglans regia
Chl fluorescence	Mother_Array	MLMM	ET0/RC_WS21	AX-170585047	12	24413647	2.83031e-05	0.5	uncharacterized protein LOC109001043	0.0E0;6.6E-108;6.8E-108;6.9E-108;2.0E-105;1.0E-102;2.2E-98;7.3E-93;9.5E-90;5.6E-88	XP_018833704/KAF5471044;XP_035544456;XP_035544453;XP_035544454;KAF5473059;XP_035544681;KAF5477107;KAF5467197/XP_018850568;XP_035551054;KAF5463697	Juglans regia
Chl fluorescence	Mother_Array	MLMM	ET0/RC_WS21	AX-171049876	7	8232449	3.43282e-05	0.416667	E3 ubiquitin-protein ligase RHA1B-like	0.0E0;3.8E-123;2.4E-80;1.7E-66;4.7E-61;1.2E-57;1.5E-57;3.2E-57;7.6E-55;8.4E-55	KAF5464323/XP_035547499;XP_018858843;XP_018837213;KAF5472811/XP_018810112;XP_018852531;XP_018829276;KAF5472091/XP_018807270;XP_018805525/KAF5472093;XP_035541619;KAF5444663	Juglans regia
Chl fluorescence	Mother_Array	MLMM	ET0/RC_WS21	AX-171144756	13	35729496	3.62832e-05	0.375	photosynthetic NDH subunit of lumenal location 5, chloroplastic-like	2.6E-38;4.4E-37;1.6E-33;4.2E-33;1.1E-32;1.8E-32;2.7E-31;4.1E-31;4.9E-31;6.5E-31	XP_035540191;KAF5454854/XP_018824166;KAF5475573;KAF5469104;XP_035548721;KAF5470864;XP_018813322;KAF5443587;KAF5449293;XP_018811825	Juglans regia
Chl fluorescence	Mother_Array	MLMM	ET0/RC_WS21	AX-170827617	2	3231951	4.14937e-05	0.441667	CASP-like protein 4A3	7.4E-137;2.7E-99;1.8E-98;1.8E-81;2.1E-81;6.6E-54;1.2E-17;1.2E-17;2.4E-16;8.0E-16	XP_018821270/KAF5476814;KAF5476813;XP_018821278/KAF5476812;XP_018821276/KAF5476815;XP_018821275/KAF5476816;XP_035549947/XP_035549946/XP_035549949/XP_035549948/XP_035549943/XP_035549945/XP_035549944/KAF5459881/XP_018838063;XP_018826882;KAF5444222;XP_018811247/XP_018811246/XP_035540423;KAF5448429/XP_035540420/KAF5448428/XP_035540421/XP_035540422	Juglans regia
Chl fluorescence	Mother_Array	MLMM	ET0/RC_WS21	AX-171002782	2	3504035	4.35824e-05	0.45	uncharacterized protein LOC108987432	0.0E0;0.0E0;0.0E0;0.0E0;0.0E0;0.0E0;0.0E0;0.0E0;0.0E0;0.0E0	XP_018815898/KAF5450580;XP_035545120;XP_018815667/KAF5475295;KAF5446854;KAF5457947/XP_018824918;XP_035541457;KAF5446855;XP_018829992;XP_035542804;KAF5467964/XP_018811106	Juglans regia
Chl fluorescence	Mother_Array	MLMM	ET0/RC_WS21	AX-171521513	7	8936989	4.46112e-05	0.291667	acidic endochitinase-like	0.0E0;4.1E-146;1.2E-144;3.2E-136;1.2E-125;9.3E-124;2.6E-121;3.3E-121;3.7E-120;1.1E-118	KAF5464377/XP_018817162;XP_035539450/KAF5451677;KAF5451676/XP_018836114;XP_018836082/KAF5451675;XP_018836083/KAF5451674;KAF5464375/XP_018845093;XP_018859520;KAF5442200;XP_018838171/KAF5464394;XP_018838170/KAF5464396	Juglans regia
Chl fluorescence	Mother_Array	MLMM	ET0/RC_WS21	AX-170946901	12	23962128	4.77384e-05	0.416667	low affinity inorganic phosphate transporter 1-like	0.0E0;0.0E0;0.0E0;0.0E0;0.0E0;0.0E0;0.0E0;0.0E0;0.0E0;0.0E0	XP_018808258/KAF5452687;XP_018820753/KAF5465945/KAF5465946;XP_018827352/KAF5482391;XP_018825275/KAF5459371/XP_035550793;XP_018822878/KAF5459372;KAF5465950/XP_018808893/KAF5465949;XP_018827131/XP_035540356/KAF5482392;KAF5465947/XP_018860257/KAF5465948/XP_018860256;XP_018817074;XP_018808638/KAF5450748	Juglans regia
Chl fluorescence	Mother_Array	MLMM	ET0/RC_WS21	AX-170583044	7	9239042	5.38628e-05	0.233333	uncharacterized protein LOC108986052	0.0E0;0.0E0;0.0E0;0.0E0;0.0E0;0.0E0;0.0E0;0.0E0;0.0E0;5.2E-164	XP_035547332;XP_035548749;KAF5443243;XP_035541503;KAF5447805;KAF5475691;XP_035546564;XP_035543570;KAF5441993;KAF5471905	Juglans regia
Chl fluorescence	Mother_Array	FarmCPU	ET0/RC_WW21	AX-170916105	1	40956991	1.10622e-05	0.0666667	uncharacterized protein LOC108995665	0.0E0;9.8E-122;1.8E-53;2.7E-45;2.0E-37;2.0E-34;3.2E-16;4.4E-16;9.3E-15;4.1E-14	XP_018826813/KAF5482198/XP_018826812;KAF5459178/XP_018814296;XP_035539137/KAF5482197;KAF5482196/XP_018826740;KAF5459174/XP_018814285;KAF5461408/XP_018812853;KAF5464564;KAF5449042;KAF5452044;XP_035540300	Juglans regia
Chl fluorescence	Mother_Array	FarmCPU	ET0/RC_WW21	AX-170916079	1	40926242	1.10622e-05	0.0666667	uncharacterized mitochondrial protein AtMg00810-like	0.0E0;0.0E0;0.0E0;9.5E-178;3.0E-177;2.1E-170;3.6E-170;2.5E-168;3.7E-163;6.4E-161	KAF5475573;KAF5465144;KAF5451117;KAF5459770;XP_035539541;KAF5446008;KAF5447193;KAF5470864;KAF5446922;XP_018860525/KAF5471442	Juglans regia
Chl fluorescence	Mother_Array	FarmCPU	ET0/RC_WW21	AX-170648858	7	1345428	2.94438e-05	0.391667	probable receptor-like protein kinase At2g23200	0.0E0;0.0E0;0.0E0;0.0E0;0.0E0;0.0E0;0.0E0;0.0E0;0.0E0;0.0E0	XP_035546229;XP_035543137;XP_018845044/XP_035548550/KAF5463733/XP_018845042;XP_035541522;KAF5463737/XP_018845039;XP_018845040/KAF5463734;KAF5446417;KAF5463735;XP_035546626;XP_035548555	Juglans regia
Chl fluorescence	Mother_Array	FarmCPU	ET0/RC_WW21	AX-170607603	7	48064582	4.03714e-05	0.291667	hypothetical protein F2P56_019186	0.0E0;0.0E0;0.0E0;0.0E0;0.0E0;0.0E0;0.0E0;0.0E0;0.0E0;0.0E0	KAF5463261;XP_035548739;KAF5466959;XP_035547475;KAF5463262;XP_035544633;KAF5466960;KAF5467964/XP_018811106;XP_035550705;XP_018815898/KAF5450580	Juglans regia
Chl fluorescence	Mother_Array	FarmCPU	ET0/RC_WW21	AX-170979786	5	2721732	4.07176e-05	0.141667	scarecrow-like protein 22	0.0E0;0.0E0;7.2E-174;6.8E-66;1.2E-65;3.6E-39;8.6E-37;9.9E-37;1.2E-36;2.8E-35	XP_018820345/KAF5470047;KAF5446216/XP_018853819;XP_018848419/KAF5478478;XP_018826470;KAF5463946;XP_018842887;XP_018834825/KAF5456985;KAF5482107/XP_018841073;XP_018834108/KAF5479288;AYE67057/QBY34614	Juglans regia
Chl fluorescence	Mother_Array	FarmCPU	ET0/RC_WW21	AX-170979781	5	2720687	4.07176e-05	0.141667	scarecrow-like protein 22	0.0E0;0.0E0;7.2E-174;6.8E-66;1.2E-65;3.6E-39;8.6E-37;9.9E-37;1.2E-36;2.8E-35	XP_018820345/KAF5470047;KAF5446216/XP_018853819;XP_018848419/KAF5478478;XP_018826470;KAF5463946;XP_018842887;XP_018834825/KAF5456985;KAF5482107/XP_018841073;XP_018834108/KAF5479288;AYE67057/QBY34614	Juglans regia
Chl fluorescence	Mother_Array	FarmCPU	ET0/RC_WW21	AX-170979784	5	2721256	4.07176e-05	0.141667	scarecrow-like protein 22	0.0E0;0.0E0;7.2E-174;6.8E-66;1.2E-65;3.6E-39;8.6E-37;9.9E-37;1.2E-36;2.8E-35	XP_018820345/KAF5470047;KAF5446216/XP_018853819;XP_018848419/KAF5478478;XP_018826470;KAF5463946;XP_018842887;XP_018834825/KAF5456985;KAF5482107/XP_018841073;XP_018834108/KAF5479288;AYE67057/QBY34614	Juglans regia
Chl fluorescence	Mother_Array	FarmCPU	ET0/RC_WW21	AX-171201280	5	2720040	4.07176e-05	0.141667	scarecrow-like protein 22	0.0E0;0.0E0;7.2E-174;6.8E-66;1.2E-65;3.6E-39;6.8E-37;1.0E-36;1.2E-36;2.8E-35	XP_018820345/KAF5470047;KAF5446216/XP_018853819;XP_018848419/KAF5478478;XP_018826470;KAF5463946;XP_018842887;XP_018834825/KAF5456985;KAF5482107/XP_018841073;XP_018834108/KAF5479288;AYE67057/QBY34614	Juglans regia
Chl fluorescence	Mother_Array	FarmCPU	ET0/RC_WW21	AX-170979925	5	2807247	4.33728e-05	0.141667	hypothetical protein F2P56_007404, partial	0.0E0;0.0E0;0.0E0;0.0E0;0.0E0;0.0E0;0.0E0;0.0E0;0.0E0;0.0E0	KAF5475612;KAF5443243;KAF5476973/XP_018831472;XP_018853690/KAF5477481;XP_018809118/KAF5446347;XP_018819643;KAF5478433/XP_018846700;XP_035546216;XP_035542078;XP_035543565	Juglans regia
Chl fluorescence	Mother_Array	FarmCPU	ET0/RC_WW21	AX-170799180	16	19258018	4.53386e-05	0.15	DEAD-box ATP-dependent RNA helicase 22 isoform X2	3.4E-138;3.6E-138;1.5E-135;8.2E-55;5.6E-49;1.9E-28;2.5E-27;1.6E-26;1.6E-26;1.8E-26;1.9E-25;3.6E-25;2.9E-22;5.7E-20;5.3E-19;1.8E-15;6.0E-15;7.7E-15;1.6E-14;9.4E-14	XP_018815520/KAF5443197;XP_018815519/KAF5443198;KAF5443199/XP_018815521;XP_018815509/KAF5443196;KAF5449796/XP_018824402;KAF5461046;KAF5452893/KAF5457297;XP_035544456;XP_035544454;XP_035544453;KAF5457906;KAF5446588;XP_018833704/KAF5471044;KAF5480212;KAF5463697;KAF5479895;KAF5465995;KAF5479538;KAF5465994;KAF5444723	Juglans regia
Chl fluorescence	Mother_Array	FarmCPU	ET0/RC_WW21	AX-170849061	13	37709775	4.92837e-05	0.216667	heavy metal-associated isoprenylated plant protein 21-like	3.2E-129;8.2E-72;3.4E-59;8.6E-50;4.3E-38;3.7E-33;4.9E-33;4.3E-30;4.8E-30;7.5E-30	KAF5451001/XP_018843651;XP_018814839/KAF5442320;XP_018843640/KAF5451000;XP_018814841/KAF5442324;KAF5457497/XP_018810192/KAF5457495/XP_018805630;XP_018850835/KAF5480806;XP_018816772/KAF5479973;XP_018849643/XP_035542226;XP_018849642;KAF5458106/XP_018838789	Juglans regia
Chl fluorescence	Mother_Array	FarmCPU	ET0/RC_WW21	AX-170724791	7	15880197	4.97567e-05	0.0833333	protein TRIGALACTOSYLDIACYLGLYCEROL 2, chloroplastic-like	3.5E-140;3.2E-93;4.8E-53;7.0E-52;6.8E-49;6.5E-47;9.4E-47;8.3E-46;2.2E-45;2.4E-45	XP_018813116/XP_035548147/XP_018813114/KAF5464719;KAF5444314/XP_035542634;XP_035551762;KAF5447245;KAF5449042;KAF5459453;XP_035539541;KAF5459770;KAF5475573;KAF5446008	Juglans regia
Chl fluorescence	Mother_Array	FarmCPU	ET0/RC_WW21	AX-170848685	13	37385691	4.97667e-05	0.266667	CDP-diacylglycerol--serine O-phosphatidyltransferase 1-like	3.0E-81;2.2E-80;3.4E-46;7.8E-46;8.5E-46;1.3E-45;6.8E-44;7.3E-44;2.5E-33;2.6E-33	XP_018843168;XP_018843150/KAF5450957;KAF5450960;XP_018843213/XP_018843208/XP_018843218;XP_018843201;KAF5450959/XP_018843184;XP_035542672/XP_035542671/KAF5442346/XP_018849751/XP_035542670;KAF5442345;XP_018854697/KAF5445456;KAF5445455	Juglans regia
Chl fluorescence	Mother_Array	FarmCPU	ET0/RC_WW21	AX-171477325	14	25835385	5.78117e-05	0.2	ETHYLENE INSENSITIVE 3-like 1 protein	0.0E0;0.0E0;0.0E0;0.0E0;6.0E-135;4.3E-111;6.5E-111;2.0E-110;1.9E-109;7.4E-91	XP_018835243/KAF5447847;XP_018835242;KAF5447848;XP_018810449/KAF5471262;XP_035540300;XP_035540968;KAF5447283/KAF5447282/KAF5447281/KAF5447284;XP_018850150/KAF5446403/XP_018850151/KAF5446402;XP_018846246/XP_018846245/KAF5470208/KAF5470206/KAF5470207/XP_035546157/XP_018846243/XP_035546156;KAF5475573	Juglans regia
Chl fluorescence	Mother_Array	FarmCPU	ET0/RC_WW21	AX-170757387	4	13243105	6.10868e-05	0.308333	calmodulin-binding protein 60 D-like	0.0E0;0.0E0;1.9E-149;3.6E-149;2.0E-148;8.0E-148;2.7E-121;1.9E-115;8.7E-114;2.0E-98	XP_035545065;XP_035543612;XP_035538487;XP_035542960;XP_035546426;XP_035545115;KAF5477819;XP_018815701/KAF5472035;XP_035540486/XP_035540484/XP_035540485;XP_018850348/KAF5469554	Juglans regia
Chl fluorescence	Mother_Array	FarmCPU	ET0/RC_WW21	AX-170979891	5	2782266	7.06469e-05	0.133333	protein GRAVITROPIC IN THE LIGHT 1-like	0.0E0;0.0E0;3.6E-84;1.4E-82;2.0E-59;1.2E-58;5.3E-57;5.2E-56;2.1E-51;1.1E-50	KAF5470053/XP_018820398;XP_018853739/KAF5446228;XP_018807425/XP_018807426/XP_018807424/XP_035548164/KAF5466997;KAF5453384/XP_018848059;XP_018849091/XP_018849074/KAF5478538/XP_018849083/XP_018849100;XP_018840406/XP_018840405/XP_018840403/XP_018840402/KAF5460903;KAF5470054/XP_018820410;XP_018841188/KAF5472938;KAF5446593/XP_018828457;XP_035545914/KAF5470352	Juglans regia
Chl fluorescence	Mother_Array	FarmCPU	ET0/RC_WW21	AX-171561578	5	2778248	7.06469e-05	0.133333	protein GRAVITROPIC IN THE LIGHT 1-like	0.0E0;0.0E0;3.6E-84;1.4E-82;2.0E-59;1.2E-58;5.3E-57;5.2E-56;2.1E-51;1.1E-50	KAF5470053/XP_018820398;XP_018853739/KAF5446228;XP_018807425/XP_018807426/XP_018807424/XP_035548164/KAF5466997;KAF5453384/XP_018848059;XP_018849091/XP_018849074/KAF5478538/XP_018849083/XP_018849100;XP_018840406/XP_018840405/XP_018840403/XP_018840402/KAF5460903;KAF5470054/XP_018820410;XP_018841188/KAF5472938;KAF5446593/XP_018828457;XP_035545914/KAF5470352	Juglans regia
Chl fluorescence	Mother_Array	FarmCPU	ET0/RC_WW21	AX-170594617	6	23331800	7.09934e-05	0.158333	uncharacterized mitochondrial protein AtMg00810-like	0.0E0;8.1E-177;9.8E-160;2.6E-144;4.1E-143;4.6E-143;6.4E-139;2.4E-137;3.0E-137;7.0E-136	KAF5442060;KAF5475573;XP_035551762;KAF5443514;KAF5468276;KAF5468275;KAF5469011;KAF5442046;KAF5465144;XP_035548721	Juglans regia
Chl fluorescence	Mother_Array	FarmCPU	ET0/RC_WW21	AX-170849062	13	37709968	7.1638e-05	0.208333	heavy metal-associated isoprenylated plant protein 21-like	3.2E-129;8.2E-72;3.4E-59;8.6E-50;4.3E-38;3.7E-33;4.9E-33;4.3E-30;4.8E-30;7.5E-30	KAF5451001/XP_018843651;XP_018814839/KAF5442320;XP_018843640/KAF5451000;XP_018814841/KAF5442324;KAF5457497/XP_018810192/KAF5457495/XP_018805630;XP_018850835/KAF5480806;XP_018816772/KAF5479973;XP_018849643/XP_035542226;XP_018849642;KAF5458106/XP_018838789	Juglans regia
Chl fluorescence	Mother_Array	FarmCPU	ET0/RC_WW21	AX-170586558	16	705870	7.56311e-05	0.0916667	nuclear valosin-containing protein-like	7.7E-138;9.2E-131;1.6E-113;2.3E-110;1.9E-109;2.9E-107;1.1E-106;2.5E-106;3.2E-106;3.5E-106;4.5E-81;4.7E-81;4.7E-81;5.3E-81;1.0E-80;1.0E-80;5.0E-80;7.4E-80;7.7E-80;1.6E-79	KAF5442194;XP_035542751;KAF5451144/XP_018847323;XP_035542213/XP_035542216;XP_018859316/KAF5478166;KAF5460605;XP_035549831;KAF5460604/XP_035549830;XP_018829264/KAF5460602;KAF5460603/XP_018829263;XP_018824876/KAF5476568;XP_018824807/KAF5476566;XP_018824940/KAF5476565;XP_018824736/KAF5476567;XP_018825044/KAF5460049;KAF5460050/XP_018825045;XP_018813575/KAF5462515;KAF5462517/XP_018813574;XP_018813572/…	Juglans regia
Chl fluorescence	Mother_Array	FarmCPU	ET0/RC_WW21	AX-171570063	2	23701394	8.0853e-05	0.3	uncharacterized protein LOC118347072	3.5E-168;5.5E-166;3.8E-153;1.4E-143;5.5E-119;4.3E-109;4.0E-102;6.0E-100;9.2E-94;1.8E-93	XP_035543137;XP_035541522;XP_035546626;KAF5468900;KAF5467582;XP_018837838/KAF5450310;KAF5475573;XP_035545915;KAF5466917;KAF5452775	Juglans regia
Chl fluorescence	Mother_Array	FarmCPU	ET0/RC_WW21	AX-171194460	1	40894572	8.38008e-05	0.075	glucan endo-1,3-beta-glucosidase 14-like	0.0E0;0.0E0;2.3E-159;9.1E-159;1.1E-155;4.2E-102;4.4E-100;6.3E-100;1.2E-98;3.5E-98	KAF5482192/XP_018826757;XP_018814284/KAF5459173/XP_035550729;XP_018830372;KAF5466749;XP_018851721/KAF5453237;KAF5447492/XP_018817033/XP_018817034/XP_035541147;XP_018817089;KAF5477968;XP_035550135;XP_018824319/KAF5460481	Juglans regia
Chl fluorescence	Mother_Array	FarmCPU	ET0/RC_WW21	AX-171549127	1	40895450	8.38008e-05	0.075	glucan endo-1,3-beta-glucosidase 14-like	0.0E0;0.0E0;2.3E-159;9.1E-159;1.1E-155;4.2E-102;4.4E-100;6.3E-100;1.2E-98;3.5E-98	KAF5482192/XP_018826757;XP_018814284/KAF5459173/XP_035550729;XP_018830372;KAF5466749;XP_018851721/KAF5453237;KAF5447492/XP_018817033/XP_018817034/XP_035541147;XP_018817089;KAF5477968;XP_035550135;XP_018824319/KAF5460481	Juglans regia
Chl fluorescence	Mother_Array	FarmCPU	ET0/RC_WW21	AX-171561706	8	19214710	8.39676e-05	0.116667	LOW QUALITY PROTEIN: uncharacterized protein LOC109017800, partial	1.4E-48;1.7E-48;2.3E-48;9.3E-48;1.2E-47;5.9E-46;6.6E-46;8.0E-46;8.6E-46;1.1E-44	XP_035551731;XP_035547383;XP_035546394;XP_035542910;XP_018855499;KAF5469513;KAF5449890;XP_035546699;XP_035540222;KAF5458678	Juglans regia
Chl fluorescence	Mother_Array	FarmCPU	ET0/RC_WW21	AX-170950755	9	19789438	8.51798e-05	0.108333	homeobox protein BEL1 homolog isoform X1	0.0E0;0.0E0;1.0E-167;6.7E-160;3.1E-158;4.8E-106;5.7E-102;2.2E-101;4.1E-101;7.5E-79	XP_035549891/KAF5460636;XP_018829279/XP_018829278/XP_018829277/KAF5460637;KAF5478212/XP_018852538;XP_018852535/KAF5478214;XP_018829280/XP_018829281;XP_018860758/KAF5470625;KAF5464330/XP_035547292;XP_018808491;KAF5447069/XP_018818885/KAF5447068;KAF5478215	Juglans regia
Chl fluorescence	Mother_Array	FarmCPU	ET0/RC_WW21	AX-171555847	9	19791259	8.51798e-05	0.108333	homeobox protein BEL1 homolog isoform X1	0.0E0;0.0E0;1.0E-167;6.7E-160;3.1E-158;4.8E-106;5.7E-102;2.2E-101;4.1E-101;7.5E-79	XP_035549891/KAF5460636;XP_018829279/XP_018829278/XP_018829277/KAF5460637;KAF5478212/XP_018852538;XP_018852535/KAF5478214;XP_018829280/XP_018829281;XP_018860758/KAF5470625;KAF5464330/XP_035547292;XP_018808491;KAF5447069/XP_018818885/KAF5447068;KAF5478215	Juglans regia
Chl fluorescence	Mother_Array	FarmCPU	ET0/RC_WW21	AX-170899304	14	24520421	9.50585e-05	0.208333	hypothetical protein F2P56_012083	1.5E-76;1.7E-31;8.8E-27;1.0E-26;1.0E-26;1.8E-26;2.6E-26;8.0E-26;1.0E-25;5.4E-23	KAF5467872;KAF5478513/XP_018848712;KAF5447734;XP_035546890;XP_035546889;KAF5447735/XP_018825479;XP_018825478;XP_035540300;KAF5451107;KAF5472656	Juglans regia
Chl fluorescence	Mother_Array	FarmCPU	ET0/RC_WW21	AX-170915986	1	40841257	9.73371e-05	0.0666667	uncharacterized mitochondrial protein AtMg00810-like	0.0E0;0.0E0;0.0E0;3.0E-173;2.4E-172;5.0E-170;7.9E-164;3.2E-161;8.6E-157;1.2E-152	KAF5475573;KAF5465144;KAF5451117;XP_035539541;KAF5459770;KAF5447193;XP_018860525/KAF5471442;KAF5470864;KAF5446008;KAF5447245	Juglans regia
Chl fluorescence	Mother_Array	MLMM	ET0/RC_WW21	AX-170916079	1	40926242	7.70893e-12	0.0666667	uncharacterized mitochondrial protein AtMg00810-like	0.0E0;0.0E0;0.0E0;9.5E-178;3.0E-177;2.1E-170;3.6E-170;2.5E-168;3.7E-163;6.4E-161	KAF5475573;KAF5465144;KAF5451117;KAF5459770;XP_035539541;KAF5446008;KAF5447193;KAF5470864;KAF5446922;XP_018860525/KAF5471442	Juglans regia
Chl fluorescence	Mother_Array	MLMM	ET0/RC_WW21	AX-170594476	6	23430558	4.74245e-10	0.4	uncharacterized protein LOC118349870	3.2E-104;8.3E-104;2.4E-90;1.2E-84;2.3E-84;2.2E-83;1.7E-82;4.1E-82;9.0E-81;9.3E-81	XP_035551689;KAF5442204/XP_018815621;KAF5447348;XP_035546588;XP_035544594;XP_035551510;XP_035546536;XP_035546396;XP_018815894/KAF5464321;XP_035551723	Juglans regia
Chl fluorescence	Mother_Array	MLMM	ET0/RC_WW21	AX-170845959	12	14001560	1.48676e-06	0.2	uncharacterized protein LOC109000560	0.0E0;0.0E0;0.0E0;0.0E0;0.0E0;0.0E0;0.0E0;0.0E0;0.0E0;0.0E0	XP_035541503;KAF5447805;XP_035543593;XP_035547332;KAF5480102/XP_018816611;XP_035548749;XP_035546564;KAF5443243;XP_035543137;XP_035542078	Juglans regia
Chl fluorescence	Mother_Array	MLMM	ET0/RC_WW21	AX-171485820	12	31411483	2.49314e-06	0.125	methylesterase 17	5.3E-78;2.4E-76;2.6E-52;1.1E-42;5.3E-41;1.9E-27;2.6E-24;6.3E-24;7.0E-23;7.0E-23	KAF5466930/XP_018808629/KAF5466931;KAF5453347/XP_018846300;KAF5453756/XP_018839680;XP_018809158/KAF5444389;KAF5448141/XP_018817873;XP_018835691/KAF5470319;KAF5456758;XP_018822268;XP_018811223;XP_035550806	Juglans regia
Chl fluorescence	Mother_Array	MLMM	ET0/RC_WW21	AX-170595436	12	31440728	2.49314e-06	0.125	quinone oxidoreductase-like protein 2 homolog	0.0E0;2.6E-174;2.5E-151;7.6E-151;1.5E-148;2.2E-133;1.3E-128;9.4E-117;1.3E-116;1.3E-116	XP_018833704/KAF5471044;KAF5452893/KAF5457297;XP_018829562/KAF5471909;KAF5455442;KAF5453759/XP_018839676;KAF5453760;KAF5457277;KAF5463070;XP_035544456;XP_035544454	Juglans regia
Chl fluorescence	Mother_Array	MLMM	ET0/RC_WW21	AX-170900023	6	16204498	2.51469e-06	0.4	VQ motif-containing protein 8, chloroplastic-like	2.6E-127;4.3E-124;2.2E-85;1.2E-60;2.2E-60;3.9E-54;3.6E-52;1.0E-51;2.6E-50;6.2E-48	KAF5468584/XP_018825542;XP_018825541/KAF5468583;KAF5450077/XP_018821220;KAF5481950;XP_035546612;KAF5443333;KAF5449295;KAF5462889;KAF5442795;KAF5465229	Juglans regia
Chl fluorescence	Mother_Array	MLMM	ET0/RC_WW21	AX-170900015	6	16202066	5.64458e-06	0.4	VQ motif-containing protein 8, chloroplastic-like	2.6E-127;4.3E-124;2.2E-85;1.2E-60;2.2E-60;3.8E-54;3.1E-52;9.0E-52;2.6E-50;6.9E-48	KAF5468584/XP_018825542;XP_018825541/KAF5468583;KAF5450077/XP_018821220;KAF5481950;XP_035546612;KAF5443333;KAF5449295;KAF5462889;KAF5442795;KAF5465229	Juglans regia
Chl fluorescence	Mother_Array	MLMM	ET0/RC_WW21	AX-171497398	3	29522025	7.28607e-06	0.05	zinc finger protein ZAT11-like	2.0E-121;2.8E-71;3.9E-71;3.0E-66;6.4E-54;8.5E-47;1.3E-43;3.9E-43;2.5E-42;1.2E-32	XP_018845762/KAF5476002;XP_018841676/KAF5471697;CAI77630;XP_018841677/KAF5471696;KAF5476001/XP_018845761;XP_018836539/KAF5453526;XP_018835986;XP_018823325;XP_018814444/KAF5467242;XP_018838365/XP_018838364/XP_035544720/KAF5475857/XP_035544719	Juglans regia
Chl fluorescence	Mother_Array	MLMM	ET0/RC_WW21	AX-170900260	6	16392811	1.48956e-05	0.366667	hypothetical protein F2P56_013011	3.0E-153;1.3E-152;1.6E-148;2.1E-129;1.2E-128;2.0E-127;4.6E-114;2.2E-113;2.7E-112;1.3E-110	KAF5468900;XP_035546626;XP_035542083;XP_035545050;KAF5466917;XP_035543137;XP_035541522;KAF5469982;KAF5468901/XP_018829395;XP_035546229	Juglans regia
Chl fluorescence	Mother_Array	MLMM	ET0/RC_WW21	AX-170590512	12	31265479	1.60601e-05	0.133333	protein NRT1/ PTR FAMILY 5.1	0.0E0;0.0E0;0.0E0;2.6E-159;2.3E-141;1.7E-120;6.7E-118;1.2E-110;1.6E-110;5.1E-110	KAF5453738/XP_018838983;XP_035543137;XP_035541522;KAF5467496/XP_018821714;XP_035546229;KAF5452775;XP_035542083;XP_035546626;KAF5468900;KAF5466917	Juglans regia
Chl fluorescence	Mother_Array	MLMM	ET0/RC_WW21	AX-171491882	12	31381582	1.60601e-05	0.133333	transcription elongation factor TFIIS-like	0.0E0;7.3E-163;1.5E-84;1.8E-69;3.1E-67;5.8E-65;1.4E-61;6.3E-60;7.6E-60;7.7E-60	KAF5453755/XP_018842976;KAF5467544/XP_018821853;XP_018842975/KAF5453754;KAF5446588;KAF5452893/KAF5457297;KAF5457906;KAF5461046;XP_035544456;XP_035544454;XP_035544453	Juglans regia
Chl fluorescence	Mother_Array	MLMM	ET0/RC_WW21	AX-171559283	16	21128884	1.63474e-05	0.0666667	cytochrome P450 734A1-like	0.0E0;0.0E0;9.7E-100;1.4E-96;4.0E-85;1.8E-82;3.7E-81;4.6E-80;1.4E-79;2.7E-79;1.1E-78;2.2E-78;5.8E-78;2.0E-77;1.2E-75;4.5E-75;1.3E-72;2.5E-72;7.9E-72;1.6E-64	XP_035542182/KAF5443455;XP_018857813/KAF5443456;XP_018844050/KAF5481765;KAF5443454/XP_018818501;KAF5481735/XP_018844116;XP_018826684/KAF5468442;XP_035547221/KAF5468444;XP_018845925/KAF5459118;KAF5468446/XP_018826650;KAF5477406;KAF5468445/XP_018826665;XP_018841050/KAF5482124;XP_035543726/KAF5477408;XP_018826686/KAF5468443;XP_035543725;KAF5465376/XP_018816048;XP_018821219/KAF5450076;XP_018827259/KA…	Juglans regia
Chl fluorescence	Mother_Array	MLMM	ET0/RC_WW21	AX-170725801	12	31336424	1.79079e-05	0.166667	uncharacterized protein LOC108991434	2.2E-78;1.2E-74;8.3E-65;1.5E-62;1.0E-56;2.1E-54;7.3E-52;1.8E-45;6.9E-45;6.3E-42	XP_018821219/KAF5450076;KAF5465376/XP_018816048;XP_018844050/KAF5481765;XP_035545937;KAF5458728/XP_018858669;XP_018844396/KAF5449771;XP_018815167/XP_018815166/XP_018815165/XP_018815164/XP_018815163/KAF5455257;XP_018858777/KAF5452073;KAF5452054/XP_018824417;XP_018829378/KAF5468932	Juglans regia
Chl fluorescence	Mother_Array	MLMM	ET0/RC_WW21	AX-171174750	12	31325687	1.79079e-05	0.166667	phosphoglucan phosphatase LSF2, chloroplastic	2.1E-75;2.0E-59;1.9E-51;4.7E-51;2.0E-38;2.0E-38;2.1E-38;4.8E-33;8.1E-28;6.0E-27	KAF5453745/XP_018813209;XP_018813207/KAF5453744;KAF5453747;XP_018813211/KAF5453746;XP_035544453;XP_035544454;XP_035544456;KAF5461046;KAF5457906;XP_018833704/KAF5471044	Juglans regia
Chl fluorescence	Mother_Array	MLMM	ET0/RC_WW21	AX-171484808	12	31268150	1.79079e-05	0.166667	protein NRT1/ PTR FAMILY 5.1	0.0E0;0.0E0;0.0E0;2.6E-159;2.3E-141;2.4E-131;3.1E-131;8.8E-126;1.7E-120;6.7E-118	KAF5453738/XP_018838983;XP_035543137;XP_035541522;KAF5467496/XP_018821714;XP_035546229;XP_035546626;KAF5468900;KAF5466917;KAF5452775;XP_035542083	Juglans regia
Chl fluorescence	Mother_Array	MLMM	ET0/RC_WW21	AX-170726690	13	15433423	1.97626e-05	0.158333	protein ALTERED XYLOGLUCAN 4	0.0E0;0.0E0;2.3E-168;4.8E-164;5.1E-160;1.0E-146;4.0E-146;1.2E-135;2.1E-135;2.3E-135	KAF5449846;XP_018813290;KAF5443558;XP_035551689;KAF5447348;XP_035551721;KAF5465302/XP_018816058;KAF5475420;KAF5458478;XP_018853114	Juglans regia
Chl fluorescence	Mother_Array	MLMM	ET0/RC_WW21	AX-170726704	13	15416659	1.97626e-05	0.158333	probable serine/threonine-protein kinase PBL28 isoform X1	2.3E-100;2.2E-93;2.6E-92;9.8E-67;4.3E-55;1.8E-50;1.5E-49;3.5E-49;5.7E-48;1.8E-47	XP_018813291/KAF5449842;XP_018813297/KAF5449844/XP_018813298/XP_018813294/XP_018813299;XP_018813292/KAF5449843;KAF5449845/XP_035540353;XP_035543624;KAF5444601/XP_018835621;KAF5478058;KAF5464565/XP_018822772;XP_035546523;KAF5443149/XP_018815051	Juglans regia
Chl fluorescence	Mother_Array	MLMM	ET0/RC_WW21	AX-170590456	12	31239165	1.99806e-05	0.108333	transcription factor bHLH61-like isoform X2	2.2E-42;2.8E-42;1.7E-37;2.2E-37;1.1E-35;2.9E-35;1.5E-30;9.7E-29;1.4E-28;1.4E-26	XP_018838874/KAF5453736;XP_018838873/KAF5453735;XP_018838971;KAF5453728;KAF5453734/XP_018838980;XP_018838875;KAF5467487/XP_035547790;KAF5467492/XP_018821743;XP_035547719;KAF5458723/XP_018814056	Juglans regia
Chl fluorescence	Mother_Array	MLMM	ET0/RC_WW21	AX-171484785	12	31203247	2.20401e-05	0.241667	uncharacterized protein LOC118348020	2.7E-147;3.2E-144;5.0E-144;8.1E-144;5.3E-138;5.7E-127;4.8E-124;5.1E-124;1.3E-121;1.3E-117	XP_035544636;XP_035544594;XP_035551723;XP_035546588;XP_035551510;XP_035543621;KAF5458478;XP_018853114;KAF5443010;XP_035546735	Juglans regia
Chl fluorescence	Mother_Array	MLMM	ET0/RC_WW21	AX-170663977	7	47975827	2.50238e-05	0.2	brefeldin A-inhibited guanine nucleotide-exchange protein 2	0.0E0;0.0E0;0.0E0;4.4E-156;1.9E-141;5.9E-141;6.0E-141;7.0E-141;5.8E-139;3.3E-138	KAF5466947/XP_018846667;XP_018806971/KAF5453364;KAF5457277;XP_018833704/KAF5471044;KAF5449141/XP_018829160;XP_035544453;XP_035544454;XP_035544456;KAF5443685/XP_018841581;XP_018829159/KAF5449140	Juglans regia
Chl fluorescence	Mother_Array	MLMM	ET0/RC_WW21	AX-170663971	7	47982348	2.50238e-05	0.2	brefeldin A-inhibited guanine nucleotide-exchange protein 2	0.0E0;0.0E0;2.0E-153;1.3E-151;1.9E-141;5.8E-139;3.3E-138;1.3E-135;4.1E-135;2.5E-56	KAF5466947/XP_018846667;XP_018806971/KAF5453364;XP_035548332;XP_018846665/KAF5466948;KAF5449141/XP_018829160;KAF5443685/XP_018841581;XP_018829159/KAF5449140;XP_018841580/KAF5443687;KAF5443686;KAF5461266/XP_018833570	Juglans regia
Chl fluorescence	Mother_Array	MLMM	ET0/RC_WW21	AX-171041685	15	16791766	2.5504e-05	0.0416667	ERAD-associated E3 ubiquitin-protein ligase component HRD3A-like	0.0E0;0.0E0;0.0E0;0.0E0;0.0E0;1.4E-160;5.0E-157;1.9E-151;2.8E-151;9.0E-141	XP_018805736/KAF5465338;KAF5445515;XP_018858011/XP_018858012;KAF5458478;XP_018853114;KAF5475420;KAF5445512/XP_018858014;XP_035544642;KAF5475845;XP_035546536	Juglans regia
Chl fluorescence	Mother_Array	MLMM	ET0/RC_WW21	AX-171589332	9	12952235	3.56442e-05	0.458333	pentatricopeptide repeat-containing protein At3g48250, chloroplastic-like	0.0E0;0.0E0;4.4E-119;1.2E-110;1.1E-103;1.5E-79;4.6E-77;2.7E-76;7.7E-75;8.4E-75	XP_018807992/KAF5459954;XP_018840083/KAF5476709;XP_018818488/KAF5443414;XP_018834930/KAF5457004;XP_035540300;XP_035546564;KAF5475573;XP_035541503;KAF5465144;XP_035548721	Juglans regia
Chl fluorescence	Mother_Array	MLMM	ET0/RC_WW21	AX-170900224	6	16364411	3.81026e-05	0.466667	probable LRR receptor-like serine/threonine-protein kinase RFK1	0.0E0;0.0E0;0.0E0;0.0E0;2.1E-163;3.9E-163;6.8E-163;1.1E-144;3.6E-144;4.0E-144	XP_035543137;XP_035541522;XP_035546229;XP_035548696;XP_035543106;XP_035546626;KAF5468900;XP_035551731;XP_018855499;KAF5466917	Juglans regia
Chl fluorescence	Mother_Array	MLMM	ET0/RC_WW21	AX-171012761	6	16292928	3.81026e-05	0.466667	uncharacterized protein LOC108987721	3.7E-56;2.4E-55;2.4E-48;7.2E-46;5.2E-43;6.4E-43;6.4E-42;8.5E-42;3.1E-38;8.8E-37	XP_018816245/KAF5463281;XP_035538468;KAF5464252/XP_018857508;KAF5455051/XP_018814169;XP_035551091;XP_018846012;XP_018814717;KAF5465239/XP_018813533;XP_018816602/KAF5480170;XP_018848558	Juglans regia
Chl fluorescence	Mother_Array	MLMM	ET0/RC_WW21	AX-170726635	13	15458939	4.59577e-05	0.15	zinc finger BED domain-containing protein RICESLEEPER 2-like	1.7E-97;1.5E-44;1.5E-41;6.5E-40;6.5E-39;2.3E-33;2.5E-33;2.6E-29;1.9E-27;9.7E-25	XP_018818488/KAF5443414;KAF5482215/XP_018826752/XP_018826753/KAF5482216;KAF5445187;XP_035549768;XP_018858972/KAF5451908;KAF5449847;XP_018813301;KAF5471932;KAF5465035;KAF5459193	Juglans regia
Chl fluorescence	Mother_Array	MLMM	ET0/RC_WW21	AX-170726652	13	15446347	4.59577e-05	0.15	zinc finger BED domain-containing protein RICESLEEPER 2-like	1.7E-97;1.4E-95;2.3E-87;3.5E-82;9.5E-80;4.4E-78;3.0E-76;1.2E-73;1.7E-69;4.4E-69	XP_018818488/KAF5443414;XP_035546612;KAF5442889/XP_018823931;XP_018816602/KAF5480170;XP_035545937;KAF5450077/XP_018821220;KAF5481950;KAF5449295;KAF5459661;XP_018814069/KAF5470724	Juglans regia
Chl fluorescence	Mother_Array	MLMM	ET0/RC_WW21	AX-170726654	13	15445011	4.59577e-05	0.15	zinc finger BED domain-containing protein RICESLEEPER 2-like	1.7E-97;1.4E-95;2.3E-87;3.5E-82;9.5E-80;4.4E-78;3.0E-76;1.2E-73;1.7E-69;4.4E-69	XP_018818488/KAF5443414;XP_035546612;KAF5442889/XP_018823931;XP_018816602/KAF5480170;XP_035545937;KAF5450077/XP_018821220;KAF5481950;KAF5449295;KAF5459661;XP_018814069/KAF5470724	Juglans regia
Chl fluorescence	Mother_Array	MLMM	ET0/RC_WW21	AX-170726606	13	15485503	4.59577e-05	0.15	zinc finger BED domain-containing protein RICESLEEPER 1-like	2.4E-122;2.4E-80;6.3E-75;6.6E-72;3.6E-70;1.4E-65;3.4E-63;9.1E-62;7.0E-61;1.8E-60	XP_018818488/KAF5443414;XP_018814069/KAF5470724;XP_018813150/XP_018813149/KAF5460869;KAF5481448/XP_018808671/XP_018808677/XP_018808686;XP_018848793/XP_018848809/KAF5478514/XP_018848800;XP_035545937;XP_018817295/KAF5450115;XP_018851734/KAF5466785;XP_018858972/KAF5451908;KAF5455354	Juglans regia
Chl fluorescence	Mother_Array	MLMM	ET0/RC_WW21	AX-170900075	6	16241996	4.90464e-05	0.35	enoyl-CoA delta isomerase 1, peroxisomal-like	1.8E-147;1.1E-146;2.2E-144;3.7E-137;1.8E-135;3.9E-135;2.4E-121;4.3E-115;8.8E-115;5.8E-102	KAF5468586;XP_035551721;KAF5443558;XP_018825524;XP_035546737/KAF5468585;XP_018821989/KAF5454504;XP_018810689/KAF5453535;XP_035551689;KAF5442204/XP_018815621;XP_035542108	Juglans regia
Chl fluorescence	Mother_Array	FarmCPU	ET0/RC_WW22	AX-170753086	2	12119167	1.1423e-05	0.183333	hypothetical protein F2P56_007068	0.0E0;0.0E0;0.0E0;0.0E0;0.0E0;0.0E0;2.1E-180;3.4E-180;1.9E-179;1.8E-177	KAF5475238;XP_018815667/KAF5475295;XP_035546566;KAF5459614/XP_018859681;KAF5470769/XP_018807958;XP_035541704;KAF5470111;XP_035543150;XP_018829992;KAF5442107	Juglans regia
Chl fluorescence	Mother_Array	FarmCPU	ET0/RC_WW22	AX-171555660	6	25257911	1.65226e-05	0.125	uncharacterized mitochondrial protein AtMg00810-like	2.0E-115;1.7E-114;4.5E-110;2.6E-109;5.7E-108;4.4E-106;3.6E-105;8.9E-101;2.4E-100;1.4E-99	KAF5475573;KAF5447193;XP_018857011/KAF5443286;KAF5448208/XP_018827470;KAF5451117;XP_035539541;KAF5468861/XP_018856866;KAF5447245;XP_035548721;KAF5463697	Juglans regia
Chl fluorescence	Mother_Array	FarmCPU	ET0/RC_WW22	AX-171574908	6	25284256	2.29462e-05	0.133333	uncharacterized protein LOC108991435	2.9E-75;5.4E-72;6.8E-67;7.4E-66;1.3E-64;1.3E-64;1.1E-63;1.3E-63;2.1E-60;3.8E-60	KAF5450077/XP_018821220;XP_035545937;XP_018821219/KAF5450076;XP_018844050/KAF5481765;KAF5465376/XP_018816048;KAF5458728/XP_018858669;KAF5442889/XP_018823931;KAF5468864;XP_035549700;XP_035546612	Juglans regia
Chl fluorescence	Mother_Array	FarmCPU	ET0/RC_WW22	AX-170876860	1	24646567	3.99156e-05	0.275	transcription factor TCP4-like	0.0E0;5.6E-164;1.9E-80;5.5E-79;3.7E-35;1.5E-32;1.8E-31;6.2E-30;1.7E-29;9.7E-24	XP_018824269/XP_018824268/KAF5481390;KAF5458552/XP_035551189/XP_018824476/XP_035551190/XP_018824477;XP_018822642/KAF5460932;KAF5478597/XP_035543794;KAF5472999;KAF5455267/XP_018815191;XP_018858309/KAF5462489;KAF5454098/XP_018850034;XP_018841798/KAF5463381/XP_018841799;XP_018847644/XP_018847643/XP_018847648/XP_035544228/XP_035544229/XP_035544227/KAF5475111/XP_018847638/XP_035544230	Juglans regia
Chl fluorescence	Mother_Array	FarmCPU	ET0/RC_WW22	AX-171180780	8	5930080	4.23573e-05	0.366667	uncharacterized mitochondrial protein AtMg00810-like	0.0E0;0.0E0;0.0E0;0.0E0;0.0E0;0.0E0;0.0E0;1.1E-175;3.9E-170;8.0E-169	KAF5475573;KAF5451071;KAF5465144;KAF5451117;KAF5453958;KAF5465891;KAF5477960/XP_018822531;XP_035539541;KAF5459770;KAF5460182	Juglans regia
Chl fluorescence	Mother_Array	FarmCPU	ET0/RC_WW22	AX-171531317	11	29379912	4.87542e-05	0.325	TLC domain-containing protein 5-like isoform X1	3.8E-65;3.1E-61;8.0E-56;3.1E-49;5.9E-49;1.2E-48;5.8E-48;1.4E-47;1.4E-47;7.5E-41	XP_018821042/KAF5455864;KAF5455862/XP_018821174;XP_018821175/KAF5455863;KAF5448864/XP_018815323;XP_035548905;KAF5462067;KAF5455867/XP_018821181;XP_018821179/KAF5455866;XP_018821180/KAF5455868;XP_018821043/KAF5455865	Juglans regia
Chl fluorescence	Mother_Array	FarmCPU	ET0/RC_WW22	AX-170714506	11	31437592	5.28815e-05	0.308333	QWRF motif-containing protein 2-like	0.0E0;6.0E-87;9.3E-87;1.6E-64;5.0E-58;3.8E-56;5.2E-44;5.0E-36;1.8E-27;3.0E-25	KAF5456124/XP_018851812;KAF5456123;XP_018851816;XP_018827643/KAF5448253;XP_018806509;XP_035546588;XP_018852114/KAF5444312;XP_035542421/KAF5442569;KAF5451064;XP_018829669/KAF5462696	Juglans regia
Chl fluorescence	Mother_Array	FarmCPU	ET0/RC_WW22	AX-170698243	6	36606834	5.42118e-05	0.25	AP2/ERF and B3 domain-containing transcription factor At1g50680-like	0.0E0;0.0E0;0.0E0;4.1E-171;3.0E-165;3.0E-165;9.6E-164;9.2E-153;5.0E-150;8.4E-150	XP_018850318;XP_018823434/KAF5445728;XP_035547160/XP_035547161/XP_035547162/XP_035547163/KAF5469536;KAF5472950/XP_018807182;KAF5471450/XP_018819315/XP_018819314;XP_018857075/XP_018857074/KAF5476378;XP_018828561/KAF5446598;XP_018847947;XP_035538684;XP_018847661/KAF5475105	Juglans regia
Chl fluorescence	Mother_Array	FarmCPU	ET0/RC_WW22	AX-171146406	11	31707467	6.14783e-05	0.5	uncharacterized protein LOC118349652	0.0E0;0.0E0;0.0E0;0.0E0;0.0E0;0.0E0;0.0E0;0.0E0;0.0E0;0.0E0	XP_035551054;XP_018819570;XP_035539989;XP_035545422;KAF5469211;KAF5465302/XP_018816058;KAF5458478;XP_018853114;XP_035546588;XP_035544594	Juglans regia
Chl fluorescence	Mother_Array	FarmCPU	ET0/RC_WW22	AX-170779251	8	5931086	7.69646e-05	0.325	uncharacterized mitochondrial protein AtMg00810-like	0.0E0;0.0E0;0.0E0;0.0E0;0.0E0;0.0E0;0.0E0;1.1E-175;3.9E-170;8.0E-169	KAF5475573;KAF5451071;KAF5465144;KAF5451117;KAF5453958;KAF5465891;KAF5477960/XP_018822531;XP_035539541;KAF5459770;KAF5460182	Juglans regia
Chl fluorescence	Mother_Array	FarmCPU	ET0/RC_WW22	AX-170824386	11	29379872	8.36813e-05	0.191667	TLC domain-containing protein 5-like isoform X1	3.8E-65;3.1E-61;8.0E-56;3.1E-49;5.9E-49;1.2E-48;5.8E-48;1.4E-47;1.4E-47;7.5E-41	XP_018821042/KAF5455864;KAF5455862/XP_018821174;XP_018821175/KAF5455863;KAF5448864/XP_018815323;XP_035548905;KAF5462067;KAF5455867/XP_018821181;XP_018821179/KAF5455866;XP_018821180/KAF5455868;XP_018821043/KAF5455865	Juglans regia
Chl fluorescence	Mother_Array	FarmCPU	ET0/RC_WW22	AX-170690740	14	1330362	8.52591e-05	0.408333	U-box domain-containing protein 11-like	0.0E0;0.0E0;0.0E0;0.0E0;4.9E-177;3.1E-161;1.2E-149;3.1E-148;1.4E-141;1.0E-136	KAF5475573;KAF5446008;KAF5447193;KAF5446009/XP_018849416;KAF5470864;KAF5470759;KAF5465144;KAF5469842/XP_018818201;XP_035539541;KAF5451117	Juglans regia
Chl fluorescence	Mother_Array	FarmCPU	ET0/RC_WW22	AX-170996344	11	32076926	9.74e-05	0.35	uncharacterized protein LOC118348906	0.0E0;0.0E0;0.0E0;0.0E0;0.0E0;0.0E0;0.0E0;4.9E-180;1.5E-178;3.4E-171	XP_035547368;KAF5445530/XP_018823361;XP_035544594;XP_035546588;XP_035551723;XP_035551510;XP_035544636;XP_018859902/KAF5464382;XP_018858370/KAF5451861;XP_035546285	Juglans regia
Chl fluorescence	Mother_Array	MLMM	ET0/RC_WW22	AX-170753086	2	12119167	1.16433e-05	0.183333	hypothetical protein F2P56_007068	0.0E0;0.0E0;0.0E0;0.0E0;0.0E0;0.0E0;2.1E-180;3.4E-180;1.9E-179;1.8E-177	KAF5475238;XP_018815667/KAF5475295;XP_035546566;KAF5459614/XP_018859681;KAF5470769/XP_018807958;XP_035541704;KAF5470111;XP_035543150;XP_018829992;KAF5442107	Juglans regia
Chl fluorescence	Mother_Array	MLMM	ET0/RC_WW22	AX-171555660	6	25257911	1.68298e-05	0.125	uncharacterized mitochondrial protein AtMg00810-like	2.0E-115;1.7E-114;4.5E-110;2.6E-109;5.7E-108;4.4E-106;3.6E-105;8.9E-101;2.4E-100;1.4E-99	KAF5475573;KAF5447193;XP_018857011/KAF5443286;KAF5448208/XP_018827470;KAF5451117;XP_035539541;KAF5468861/XP_018856866;KAF5447245;XP_035548721;KAF5463697	Juglans regia
Chl fluorescence	Mother_Array	MLMM	ET0/RC_WW22	AX-171574908	6	25284256	2.33601e-05	0.133333	uncharacterized protein LOC108991435	2.9E-75;5.4E-72;6.8E-67;7.4E-66;1.3E-64;1.3E-64;1.1E-63;1.3E-63;2.1E-60;3.8E-60	KAF5450077/XP_018821220;XP_035545937;XP_018821219/KAF5450076;XP_018844050/KAF5481765;KAF5465376/XP_018816048;KAF5458728/XP_018858669;KAF5442889/XP_018823931;KAF5468864;XP_035549700;XP_035546612	Juglans regia
Chl fluorescence	Mother_Array	MLMM	ET0/RC_WW22	AX-170876860	1	24646567	4.05987e-05	0.275	transcription factor TCP4-like	0.0E0;5.6E-164;1.9E-80;5.5E-79;3.7E-35;1.5E-32;1.8E-31;6.2E-30;1.7E-29;9.7E-24	XP_018824269/XP_018824268/KAF5481390;KAF5458552/XP_035551189/XP_018824476/XP_035551190/XP_018824477;XP_018822642/KAF5460932;KAF5478597/XP_035543794;KAF5472999;KAF5455267/XP_018815191;XP_018858309/KAF5462489;KAF5454098/XP_018850034;XP_018841798/KAF5463381/XP_018841799;XP_018847644/XP_018847643/XP_018847648/XP_035544228/XP_035544229/XP_035544227/KAF5475111/XP_018847638/XP_035544230	Juglans regia
Chl fluorescence	Mother_Array	MLMM	ET0/RC_WW22	AX-171180780	8	5930080	4.30766e-05	0.366667	uncharacterized mitochondrial protein AtMg00810-like	0.0E0;0.0E0;0.0E0;0.0E0;0.0E0;0.0E0;0.0E0;1.1E-175;3.9E-170;8.0E-169	KAF5475573;KAF5451071;KAF5465144;KAF5451117;KAF5453958;KAF5465891;KAF5477960/XP_018822531;XP_035539541;KAF5459770;KAF5460182	Juglans regia
Chl fluorescence	Mother_Array	MLMM	ET0/RC_WW22	AX-171531317	11	29379912	4.95705e-05	0.325	TLC domain-containing protein 5-like isoform X1	3.8E-65;3.1E-61;8.0E-56;3.1E-49;5.9E-49;1.2E-48;5.8E-48;1.4E-47;1.4E-47;7.5E-41	XP_018821042/KAF5455864;KAF5455862/XP_018821174;XP_018821175/KAF5455863;KAF5448864/XP_018815323;XP_035548905;KAF5462067;KAF5455867/XP_018821181;XP_018821179/KAF5455866;XP_018821180/KAF5455868;XP_018821043/KAF5455865	Juglans regia
Chl fluorescence	Mother_Array	MLMM	ET0/RC_WW22	AX-170714506	11	31437592	5.37613e-05	0.308333	QWRF motif-containing protein 2-like	0.0E0;6.0E-87;9.3E-87;1.6E-64;5.0E-58;3.8E-56;5.2E-44;5.0E-36;1.8E-27;3.0E-25	KAF5456124/XP_018851812;KAF5456123;XP_018851816;XP_018827643/KAF5448253;XP_018806509;XP_035546588;XP_018852114/KAF5444312;XP_035542421/KAF5442569;KAF5451064;XP_018829669/KAF5462696	Juglans regia
Chl fluorescence	Mother_Array	MLMM	ET0/RC_WW22	AX-170698243	6	36606834	5.51118e-05	0.25	AP2/ERF and B3 domain-containing transcription factor At1g50680-like	0.0E0;0.0E0;0.0E0;4.1E-171;3.0E-165;3.0E-165;9.6E-164;9.2E-153;5.0E-150;8.4E-150	XP_018850318;XP_018823434/KAF5445728;XP_035547160/XP_035547161/XP_035547162/XP_035547163/KAF5469536;KAF5472950/XP_018807182;KAF5471450/XP_018819315/XP_018819314;XP_018857075/XP_018857074/KAF5476378;XP_018828561/KAF5446598;XP_018847947;XP_035538684;XP_018847661/KAF5475105	Juglans regia
Chl fluorescence	Mother_Array	MLMM	ET0/RC_WW22	AX-171146406	11	31707467	6.24829e-05	0.5	uncharacterized protein LOC118349652	0.0E0;0.0E0;0.0E0;0.0E0;0.0E0;0.0E0;0.0E0;0.0E0;0.0E0;0.0E0	XP_035551054;XP_018819570;XP_035539989;XP_035545422;KAF5469211;KAF5465302/XP_018816058;KAF5458478;XP_018853114;XP_035546588;XP_035544594	Juglans regia
Chl fluorescence	Mother_Array	MLMM	ET0/RC_WW22	AX-170779251	8	5931086	7.81931e-05	0.325	uncharacterized mitochondrial protein AtMg00810-like	0.0E0;0.0E0;0.0E0;0.0E0;0.0E0;0.0E0;0.0E0;1.1E-175;3.9E-170;8.0E-169	KAF5475573;KAF5451071;KAF5465144;KAF5451117;KAF5453958;KAF5465891;KAF5477960/XP_018822531;XP_035539541;KAF5459770;KAF5460182	Juglans regia
Chl fluorescence	Mother_Array	MLMM	ET0/RC_WW22	AX-170824386	11	29379872	8.50056e-05	0.191667	TLC domain-containing protein 5-like isoform X1	3.8E-65;3.1E-61;8.0E-56;3.1E-49;5.9E-49;1.2E-48;5.8E-48;1.4E-47;1.4E-47;7.5E-41	XP_018821042/KAF5455864;KAF5455862/XP_018821174;XP_018821175/KAF5455863;KAF5448864/XP_018815323;XP_035548905;KAF5462067;KAF5455867/XP_018821181;XP_018821179/KAF5455866;XP_018821180/KAF5455868;XP_018821043/KAF5455865	Juglans regia
Chl fluorescence	Mother_Array	MLMM	ET0/RC_WW22	AX-170690740	14	1330362	8.6612e-05	0.408333	U-box domain-containing protein 11-like	0.0E0;0.0E0;0.0E0;0.0E0;4.9E-177;3.1E-161;1.2E-149;3.1E-148;1.4E-141;1.0E-136	KAF5475573;KAF5446008;KAF5447193;KAF5446009/XP_018849416;KAF5470864;KAF5470759;KAF5465144;KAF5469842/XP_018818201;XP_035539541;KAF5451117	Juglans regia
Chl fluorescence	Mother_Array	MLMM	ET0/RC_WW22	AX-170996344	11	32076926	9.89204e-05	0.35	uncharacterized protein LOC118348906	0.0E0;0.0E0;0.0E0;0.0E0;0.0E0;0.0E0;0.0E0;4.9E-180;1.5E-178;3.4E-171	XP_035547368;KAF5445530/XP_018823361;XP_035544594;XP_035546588;XP_035551723;XP_035551510;XP_035544636;XP_018859902/KAF5464382;XP_018858370/KAF5451861;XP_035546285	Juglans regia
Chl fluorescence	Mother_Array	FarmCPU	F0_DRI22	AX-170861746	15	17656949	3.97662e-06	0.141667	uncharacterized protein LOC109020982	1.8E-72;3.8E-69;1.2E-66;6.4E-66;1.5E-63;1.1E-50;9.6E-49;8.9E-47;4.3E-46;4.0E-45	XP_035544642;XP_018819306/KAF5471373;KAF5477665;KAF5475845;XP_018829501/KAF5442788;KAF5475421;XP_035539630/KAF5451814;XP_018853115/KAF5458477;KAF5458877/KAF5442023;XP_018831756/KAF5475672	Juglans regia
Chl fluorescence	Mother_Array	FarmCPU	F0_DRI22	AX-171538406	15	17654377	3.97662e-06	0.141667	signal peptide peptidase-like	1.0E-97;1.6E-73;1.6E-73;2.7E-52;2.9E-46;3.9E-46;5.5E-45;8.4E-39;1.8E-11;1.1E-10	XP_018823401/KAF5445567;KAF5469225;XP_018806618/KAF5469224;XP_018806621/KAF5469223;XP_035542210;XP_018815612/KAF5442929;KAF5442930/XP_018815613;XP_018815611/KAF5442926;XP_018845565/KAF5456522/KAF5456521/XP_018845566/XP_018845567;XP_018833681/KAF5461590/XP_018833682	Juglans regia
Chl fluorescence	Mother_Array	FarmCPU	F0_DRI22	AX-171101354	11	28251293	5.06334e-06	0.491667	probable nucleoredoxin 2	5.0E-133;1.3E-132;1.9E-132;1.5E-115;4.6E-82;1.2E-46;1.2E-45;2.9E-45;1.2E-36;1.8E-36	KAF5455725;KAF5455726;XP_018808138;XP_018851772/KAF5462163;XP_018808126;XP_035540064/KAF5449898;KAF5449892/XP_035539962;XP_018830452/KAF5468747;KAF5449897;XP_035540145	Juglans regia
Chl fluorescence	Mother_Array	FarmCPU	F0_DRI22	AX-170861714	15	17640070	1.90517e-05	0.141667	U-box domain-containing protein 21-like	0.0E0;0.0E0;0.0E0;2.3E-156;2.3E-151;1.5E-147;4.6E-145;3.4E-143;3.5E-141;1.0E-97	XP_018823425/KAF5445565;XP_018806613/KAF5469218;XP_018823567/KAF5445566;XP_018806615/XP_018806616/KAF5469221;KAF5469222/XP_035547157/XP_035547158/XP_018806617;KAF5450306/XP_018837905;XP_018823916/KAF5442855;KAF5457543/XP_018847095;XP_018816549/KAF5480044;XP_018823401/KAF5445567	Juglans regia
Chl fluorescence	Mother_Array	FarmCPU	F0_DRI22	AX-170861676	15	17594075	1.95327e-05	0.141667	uncharacterized protein LOC118347987	0.0E0;0.0E0;0.0E0;0.0E0;2.2E-178;1.1E-171;6.1E-155;2.3E-145;3.7E-145;8.8E-145	XP_035544594;XP_035546588;XP_035551723;XP_035544636;XP_035551510;XP_018833704/KAF5471044;XP_035547368;XP_035546285;KAF5455442;XP_035546396	Juglans regia
Chl fluorescence	Mother_Array	FarmCPU	F0_DRI22	AX-170861668	15	17591316	1.95327e-05	0.141667	uncharacterized protein LOC118347987	0.0E0;0.0E0;0.0E0;0.0E0;2.2E-178;6.1E-155;2.3E-145;8.8E-145;1.7E-143;1.4E-141	XP_035544594;XP_035546588;XP_035551723;XP_035544636;XP_035551510;XP_035547368;XP_035546285;XP_035546396;KAF5465302/XP_018816058;KAF5458478	Juglans regia
Chl fluorescence	Mother_Array	FarmCPU	F0_DRI22	AX-170861679	15	17600686	1.95327e-05	0.141667	uncharacterized protein LOC109001043	1.1E-171;3.7E-145;3.2E-128;5.5E-119;1.7E-116;1.1E-115;5.7E-115;2.0E-110;1.5E-108;8.9E-108	XP_018833704/KAF5471044;KAF5455442;KAF5463070;XP_018810157/KAF5476686;KAF5477381;KAF5477107;KAF5457277;XP_018833137/KAF5447592;XP_035541168/XP_035541166;XP_035551054	Juglans regia
Chl fluorescence	Mother_Array	FarmCPU	F0_DRI22	AX-170861691	15	17620672	1.95327e-05	0.141667	U-box domain-containing protein 21-like	3.8E-94;2.0E-72;1.9E-53;1.9E-53;5.3E-49;2.3E-47;4.0E-43;1.3E-42;2.3E-42;9.5E-42	XP_018823425/KAF5445565;XP_018806613/KAF5469218;XP_018823575/KAF5445562;XP_018823574/KAF5445563;KAF5450306/XP_018837905;XP_035541765;KAF5457543/XP_018847095;XP_018823916/KAF5442855;KAF5469216/XP_018856833;XP_018816549/KAF5480044	Juglans regia
Chl fluorescence	Mother_Array	FarmCPU	F0_DRI22	AX-170861821	15	17721653	2.33077e-05	0.15	uncharacterized protein LOC109001043	2.5E-102;5.5E-98;8.4E-98;1.2E-97;3.7E-82;3.8E-81;1.1E-80;9.7E-66;1.4E-63;5.9E-63	XP_018833704/KAF5471044;XP_035544456;XP_035544454;XP_035544453;KAF5442537;KAF5446588;KAF5452893/KAF5457297;KAF5463697;KAF5445889;KAF5465995	Juglans regia
Chl fluorescence	Mother_Array	FarmCPU	F0_DRI22	AX-170861856	15	17744656	2.77839e-05	0.158333	secreted RxLR effector protein 161-like	4.4E-50;4.8E-50;1.4E-19;4.4E-17;1.4E-13;2.6E-13;3.2E-13;5.0E-13;1.2E-12;1.3E-12	XP_018827254;KAF5482458;XP_035549735;KAF5465464;XP_035543231;XP_018840899;KAF5466393;XP_018834995;XP_018810400/KAF5464627;XP_035548456	Juglans regia
Chl fluorescence	Mother_Array	FarmCPU	F0_DRI22	AX-171047997	3	14501620	3.60102e-05	0.208333	leucine-rich repeat receptor-like serine/threonine-protein kinase BAM3	0.0E0;0.0E0;0.0E0;0.0E0;0.0E0;0.0E0;0.0E0;0.0E0;0.0E0;1.3E-177	XP_035544030/KAF5475374;XP_018814580/KAF5472197;XP_018817841/KAF5448120;XP_018858238/KAF5444396;XP_018829610/KAF5454304;KAF5463203/XP_018810517;XP_018808945/KAF5455754;XP_018841105/KAF5479463;KAF5457101/XP_018840107;XP_018827231/KAF5482491	Juglans regia
Chl fluorescence	Mother_Array	FarmCPU	F0_DRI22	AX-171203854	2	4623724	3.63492e-05	0.408333	uncharacterized mitochondrial protein AtMg00810-like	1.3E-91;3.6E-91;6.2E-88;2.3E-87;4.0E-82;7.1E-80;3.4E-76;5.9E-76;1.6E-72;1.8E-72	KAF5471906;KAF5472033;KAF5482101;KAF5482102;KAF5482103;KAF5451233;KAF5470860;KAF5470847;KAF5464553/XP_018822777;XP_035539541	Juglans regia
Chl fluorescence	Mother_Array	FarmCPU	F0_DRI22	AX-170862000	15	17833515	5.0327e-05	0.166667	uncharacterized protein LOC118347072	0.0E0;0.0E0;0.0E0;0.0E0;0.0E0;0.0E0;5.9E-179;7.3E-179;1.2E-169;4.6E-157	XP_035543137;XP_035546229;KAF5446417;XP_035541522;KAF5468900;XP_035546626;XP_018853760/KAF5468656;XP_018846775/KAF5478473;KAF5466917;XP_018819472/KAF5447204	Juglans regia
Chl fluorescence	Mother_Array	FarmCPU	F0_DRI22	AX-171188676	15	17814775	5.0327e-05	0.166667	secreted RxLR effector protein 161-like	0.0E0;0.0E0;0.0E0;8.1E-100;9.7E-100;1.8E-95;1.4E-79;2.7E-79;4.5E-77;1.9E-76	KAF5445578/XP_018823528;XP_018849128;KAF5469260;KAF5480079;XP_018816803;KAF5450077/XP_018821220;XP_035543231;XP_035546587;KAF5481950;KAF5471399	Juglans regia
Chl fluorescence	Mother_Array	FarmCPU	F0_DRI22	AX-170861963	15	17813376	5.0327e-05	0.166667	secreted RxLR effector protein 161-like	0.0E0;5.9E-119;5.9E-119;8.1E-100;9.7E-100;1.8E-95;1.4E-79;2.7E-79;4.5E-77;1.9E-76	KAF5445578/XP_018823528;KAF5469260;XP_018849128;KAF5480079;XP_018816803;KAF5450077/XP_018821220;XP_035543231;XP_035546587;KAF5481950;KAF5471399	Juglans regia
Chl fluorescence	Mother_Array	FarmCPU	F0_DRI22	AX-171538435	15	17778183	5.06897e-05	0.133333	zinc finger protein SHOOT GRAVITROPISM 5-like	1.4E-177;1.3E-120;3.1E-120;4.6E-117;3.1E-116;3.0E-113;3.8E-113;1.7E-112;1.4E-111;1.8E-109	KAF5445576/XP_018823601;KAF5449042;KAF5468282;KAF5469795;KAF5468111;KAF5469254;XP_018849135;KAF5474565;KAF5465410;KAF5481128	Juglans regia
Chl fluorescence	Mother_Array	FarmCPU	F0_DRI22	AX-170861790	15	17694281	5.06897e-05	0.133333	uncharacterized protein LOC109001043	0.0E0;1.5E-180;3.1E-153;4.2E-153;6.3E-153;4.7E-129;2.6E-128;2.1E-118;5.8E-114;2.5E-112	XP_018833704/KAF5471044;KAF5457277;XP_035544456;XP_035544454;XP_035544453;KAF5461269;KAF5477107;KAF5473059;XP_035544681;KAF5467197/XP_018850568	Juglans regia
Chl fluorescence	Mother_Array	FarmCPU	F0_DRI22	AX-170861878	15	17768050	5.06897e-05	0.133333	zinc finger protein SHOOT GRAVITROPISM 5-like	1.4E-177;3.0E-113;3.8E-113;6.6E-83;4.2E-82;4.5E-79;3.9E-58;1.6E-57;2.8E-57;2.9E-57	KAF5445576/XP_018823601;KAF5469254;XP_018849135;XP_018852511;KAF5451946;KAF5442912/XP_018840145;KAF5451415;XP_018826693/KAF5468447;KAF5471792/XP_018847791;XP_018849515	Juglans regia
Chl fluorescence	Mother_Array	FarmCPU	F0_DRI22	AX-170861818	15	17714678	5.30923e-05	0.141667	uncharacterized protein LOC109001043	1.1E-121;1.5E-98;5.5E-98;8.4E-98;1.2E-97;1.3E-86;1.0E-85;3.7E-82;3.8E-81;1.1E-80	XP_018833704/KAF5471044;KAF5473466;XP_035544456;XP_035544454;XP_035544453;KAF5473059;XP_035544681;KAF5442537;KAF5446588;KAF5452893/KAF5457297	Juglans regia
Chl fluorescence	Mother_Array	FarmCPU	F0_DRI22	AX-171188671	15	17719310	5.30923e-05	0.141667	uncharacterized protein LOC109001043	1.1E-121;1.5E-98;5.5E-98;8.4E-98;1.2E-97;1.3E-86;1.0E-85;3.7E-82;3.8E-81;1.1E-80	XP_018833704/KAF5471044;KAF5473466;XP_035544456;XP_035544454;XP_035544453;KAF5473059;XP_035544681;KAF5442537;KAF5446588;KAF5452893/KAF5457297	Juglans regia
Chl fluorescence	Mother_Array	FarmCPU	F0_DRI22	AX-170862022	15	17852825	5.68069e-05	0.175	uncharacterized protein LOC108993174	0.0E0;0.0E0;0.0E0;4.7E-164;9.7E-120;3.4E-118;6.3E-118;1.2E-116;4.7E-116;4.9E-116	XP_018823519/KAF5445579/XP_018823518;XP_018849114/KAF5469265;KAF5475612;KAF5443243;XP_018853690/KAF5477481;XP_018843833/KAF5462079;XP_018809118/KAF5446347;KAF5471876/XP_018846068;KAF5478433/XP_018846700;XP_018819643	Juglans regia
Chl fluorescence	Mother_Array	FarmCPU	F0_DRI22	AX-170861774	15	17674682	6.02127e-05	0.141667	hypothetical protein F2P56_035607	0.0E0;0.0E0;0.0E0;0.0E0;0.0E0;0.0E0;0.0E0;0.0E0;0.0E0;0.0E0	KAF5443010;KAF5458478;XP_018853114;KAF5447348;KAF5465302/XP_018816058;XP_035546588;XP_035544594;KAF5475420;XP_035546735;XP_035551717	Juglans regia
Chl fluorescence	Mother_Array	FarmCPU	F0_DRI22	AX-170766284	8	27984878	6.23467e-05	0.225	UPF0481 protein At3g47200-like	0.0E0;0.0E0;3.4E-170;4.2E-168;1.3E-155;3.6E-147;8.9E-126;6.8E-120;5.5E-113;1.9E-108	XP_035548742;XP_018816272/XP_035549330/KAF5463283;XP_018816273/XP_018816274/XP_018816276/KAF5463282;KAF5463288;XP_018816240/KAF5463284;KAF5463290/XP_035548810/XP_018816267/XP_035548811/XP_018816268/XP_035548809;KAF5463286/XP_018816278;XP_018816259/KAF5463293;XP_018816491/KAF5454210;XP_018855239/KAF5444424	Juglans regia
Chl fluorescence	Mother_Array	FarmCPU	F0_DRI22	AX-171159903	16	24685461	6.84468e-05	0.1	chalcone synthase-like	0.0E0;0.0E0;0.0E0;2.5E-142;1.9E-134;4.9E-134;2.2E-133;3.3E-90;3.7E-90;1.5E-84;4.2E-84;1.2E-83;1.8E-82;8.6E-76;9.8E-74;1.3E-70;2.5E-70;4.4E-64;5.6E-61;8.6E-61	XP_018841433/KAF5443826;KAF5448934;XP_018815343;KAF5446171;KAF5446172;XP_035541239;KAF5446169;XP_018841438/XP_018841437/KAF5443822;KAF5443823;XP_018827093;KAF5452158;XP_018817256/KAF5464952;XP_018822043/KAF5454508;XP_018834036/KAF5479231;KAF5467865/XP_018807682;XP_035542513/XP_035542512;KAF5443829;KAF5444671;XP_018841435/KAF5443824;XP_018851924	Juglans regia
Chl fluorescence	Mother_Array	FarmCPU	F0_DRI22	AX-170861689	15	17615091	6.9003e-05	0.15	potassium channel SKOR-like isoform X3	7.9E-54;1.9E-53;1.9E-53;3.4E-50;4.2E-49;1.9E-47;2.0E-47;2.3E-47;6.7E-46;3.3E-45	XP_035541765;XP_018823575/KAF5445562;XP_018823574/KAF5445563;KAF5463697;XP_018833704/KAF5471044;XP_035544454;XP_035544456;XP_035544453;KAF5469216/XP_018856833;KAF5461046	Juglans regia
Chl fluorescence	Mother_Array	FarmCPU	F0_DRI22	AX-170861690	15	17618149	6.9003e-05	0.15	potassium channel SKOR-like isoform X2	1.9E-53;1.9E-53;3.4E-50;4.2E-49;1.9E-47;2.0E-47;2.3E-47;2.3E-47;3.3E-45;7.5E-45	XP_018823575/KAF5445562;XP_018823574/KAF5445563;KAF5463697;XP_018833704/KAF5471044;XP_035544454;XP_035544456;XP_035541765;XP_035544453;KAF5461046;KAF5453608	Juglans regia
Chl fluorescence	Mother_Array	FarmCPU	F0_DRI22	AX-171003948	2	4588072	7.81816e-05	0.275	protein NRT1/ PTR FAMILY 6.3-like	0.0E0;0.0E0;0.0E0;1.4E-111;1.4E-77;1.5E-77;1.5E-77;1.4E-69;1.6E-67;7.5E-67	XP_018831641;XP_018831640/KAF5476932;XP_018831646/KAF5476933;KAF5449720/XP_018807018;XP_018821051/KAF5455839;XP_035548606;KAF5465769;KAF5467366/XP_018821698;KAF5478469/XP_035543424;XP_018850637/KAF5460837	Juglans regia
Chl fluorescence	Mother_Array	FarmCPU	F0_DRI22	AX-170861652	15	17582959	8.0943e-05	0.15	uncharacterized protein LOC118347987	0.0E0;0.0E0;0.0E0;0.0E0;2.2E-178;6.1E-155;2.3E-145;8.8E-145;1.7E-143;1.4E-141	XP_035544594;XP_035546588;XP_035551723;XP_035544636;XP_035551510;XP_035547368;XP_035546285;XP_035546396;KAF5465302/XP_018816058;KAF5458478	Juglans regia
Chl fluorescence	Mother_Array	FarmCPU	F0_DRI22	AX-170598266	14	22581213	8.167e-05	0.133333	hypothetical protein F2P56_033119	5.2E-131;1.6E-95;1.5E-67;4.1E-59;5.5E-58;3.2E-56;6.9E-54;4.2E-50;9.5E-49;1.1E-48	KAF5447577;XP_018833151;XP_018848634;KAF5450077/XP_018821220;XP_018816602/KAF5480170;XP_035542090;KAF5451423/XP_018829385;XP_018814069/KAF5470724;KAF5459661;KAF5471399	Juglans regia
Chl fluorescence	Mother_Array	FarmCPU	F0_DRI22	AX-171557471	2	37503733	8.30231e-05	0.191667	probable galactinol--sucrose galactosyltransferase 2	1.0E-167;4.1E-110;2.3E-108;4.4E-95;1.5E-74;5.0E-72;1.6E-67;2.5E-46;4.2E-46;2.0E-36	XP_018813804/KAF5479120;XP_035545718/XP_035545721/XP_035545720/KAF5473294/XP_035545719;XP_018834443/KAF5474127/XP_018834445/KAF5474128;XP_018826755/XP_035548161/KAF5482217;XP_018814980/KAF5459970;XP_018828074/KAF5475020;XP_018813866/XP_018813881/KAF5479121/XP_035542824;KAF5476750/XP_018837707;KAF5479641/XP_018842388;KAF5462396	Juglans regia
Chl fluorescence	Mother_Array	MLMM	F0_DRI22	AX-170861746	15	17656949	4.42997e-06	0.141667	uncharacterized protein LOC109020982	1.8E-72;3.8E-69;1.2E-66;6.4E-66;1.5E-63;1.1E-50;9.6E-49;8.9E-47;4.3E-46;4.0E-45	XP_035544642;XP_018819306/KAF5471373;KAF5477665;KAF5475845;XP_018829501/KAF5442788;KAF5475421;XP_035539630/KAF5451814;XP_018853115/KAF5458477;KAF5458877/KAF5442023;XP_018831756/KAF5475672	Juglans regia
Chl fluorescence	Mother_Array	MLMM	F0_DRI22	AX-171538406	15	17654377	4.42997e-06	0.141667	signal peptide peptidase-like	1.0E-97;1.6E-73;1.6E-73;2.7E-52;2.9E-46;3.9E-46;5.5E-45;8.4E-39;1.8E-11;1.1E-10	XP_018823401/KAF5445567;KAF5469225;XP_018806618/KAF5469224;XP_018806621/KAF5469223;XP_035542210;XP_018815612/KAF5442929;KAF5442930/XP_018815613;XP_018815611/KAF5442926;XP_018845565/KAF5456522/KAF5456521/XP_018845566/XP_018845567;XP_018833681/KAF5461590/XP_018833682	Juglans regia
Chl fluorescence	Mother_Array	MLMM	F0_DRI22	AX-171101354	11	28251293	5.62881e-06	0.491667	probable nucleoredoxin 2	5.0E-133;1.3E-132;1.9E-132;1.5E-115;4.6E-82;1.2E-46;1.2E-45;2.9E-45;1.2E-36;1.8E-36	KAF5455725;KAF5455726;XP_018808138;XP_018851772/KAF5462163;XP_018808126;XP_035540064/KAF5449898;KAF5449892/XP_035539962;XP_018830452/KAF5468747;KAF5449897;XP_035540145	Juglans regia
Chl fluorescence	Mother_Array	MLMM	F0_DRI22	AX-170861714	15	17640070	2.09364e-05	0.141667	U-box domain-containing protein 21-like	0.0E0;0.0E0;0.0E0;2.3E-156;2.3E-151;1.5E-147;4.6E-145;3.4E-143;3.5E-141;1.0E-97	XP_018823425/KAF5445565;XP_018806613/KAF5469218;XP_018823567/KAF5445566;XP_018806615/XP_018806616/KAF5469221;KAF5469222/XP_035547157/XP_035547158/XP_018806617;KAF5450306/XP_018837905;XP_018823916/KAF5442855;KAF5457543/XP_018847095;XP_018816549/KAF5480044;XP_018823401/KAF5445567	Juglans regia
Chl fluorescence	Mother_Array	MLMM	F0_DRI22	AX-170861676	15	17594075	2.14605e-05	0.141667	uncharacterized protein LOC118347987	0.0E0;0.0E0;0.0E0;0.0E0;2.2E-178;1.1E-171;6.1E-155;2.3E-145;3.7E-145;8.8E-145	XP_035544594;XP_035546588;XP_035551723;XP_035544636;XP_035551510;XP_018833704/KAF5471044;XP_035547368;XP_035546285;KAF5455442;XP_035546396	Juglans regia
Chl fluorescence	Mother_Array	MLMM	F0_DRI22	AX-170861668	15	17591316	2.14605e-05	0.141667	uncharacterized protein LOC118347987	0.0E0;0.0E0;0.0E0;0.0E0;2.2E-178;6.1E-155;2.3E-145;8.8E-145;1.7E-143;1.4E-141	XP_035544594;XP_035546588;XP_035551723;XP_035544636;XP_035551510;XP_035547368;XP_035546285;XP_035546396;KAF5465302/XP_018816058;KAF5458478	Juglans regia
Chl fluorescence	Mother_Array	MLMM	F0_DRI22	AX-170861679	15	17600686	2.14605e-05	0.141667	uncharacterized protein LOC109001043	1.1E-171;3.7E-145;3.2E-128;5.5E-119;1.7E-116;1.1E-115;5.7E-115;2.0E-110;1.5E-108;8.9E-108	XP_018833704/KAF5471044;KAF5455442;KAF5463070;XP_018810157/KAF5476686;KAF5477381;KAF5477107;KAF5457277;XP_018833137/KAF5447592;XP_035541168/XP_035541166;XP_035551054	Juglans regia
[truncated: 12,442 more rows]

## Sheet: M_Array_Sig
Table S7. The list of significant SNPs located around the candidate genes and associated with photosynthetic traits under well-water, water-stress and re-watering conditions based on MArray dataset (295K SNPs)
[truncated: 264 more rows]

[truncated: 7 more sheets: M_Array_Sugg, M_GBS, M_GBS_Sig, M_GBS_Sugg, P_GBS, P_GBS_Sig, P_GBS_Sugg]
